# Supplementary material for: QuadST identifies cell–cell interaction–changed genes in spatially resolved transcriptomics data
Source: Genome Res. 2025 Aug;35(8):1821–31. doi: 10.1101/gr.279859.124 (PMC12315707; doi:10.1101/gr.279859.124)
Supplement: Supplement 2 [file Supplemental_Code.zip]

Archive with 108 entries (89 files):
- QuadST-main/
- QuadST-main/.DS_Store
- QuadST-main/.gitignore
- QuadST-main/QuadST_0.1.0.tar.gz
- QuadST-main/README.md
- QuadST-main/README.Rmd
- QuadST-main/Data_2019_seqfish_plus_SScortex/
- QuadST-main/Data_2019_seqfish_plus_SScortex/cortex_svz_centroids_annot.txt
- QuadST-main/Data_2019_seqfish_plus_SScortex/cortex_svz_centroids_coord.txt
- QuadST-main/Data_2019_seqfish_plus_SScortex/cortex_svz_expression.txt
- QuadST-main/RealData_MERFISH/
- QuadST-main/RealData_MERFISH/.DS_Store
- QuadST-main/RealData_MERFISH/1_PreprocessData_MERFISH.R
- QuadST-main/RealData_MERFISH/2_RunQuadST_MERFISH.R
- QuadST-main/RealData_MERFISH/3_Figure5.R
- QuadST-main/RealData_MERFISH/4_TableS4_MERFISH_Algo_Comparison.R
- QuadST-main/RealData_SeqFISHplus/
- QuadST-main/RealData_SeqFISHplus/1_PreprocessData_SeqFISHplus.R
- QuadST-main/RealData_SeqFISHplus/2_RunQuadST_seqFISHplus.R
- QuadST-main/RealData_SeqFISHplus/3_Figure3.R
- QuadST-main/RealData_SeqFISHplus/4_Figure4.R
- QuadST-main/RealData_SeqFISHplus/5_FigureS1_SeqFISHplus_MERFISH.R
- QuadST-main/RealData_SeqFISHplus/6_TableS3_SeqFISHplus_Algo_Comparison.R
- QuadST-main/Rpackage/
- QuadST-main/Rpackage/.DS_Store
- QuadST-main/Rpackage/.Rbuildignore
- QuadST-main/Rpackage/DESCRIPTION
- QuadST-main/Rpackage/NAMESPACE
- QuadST-main/Rpackage/QuadST.Rproj
- QuadST-main/Rpackage/data/
- QuadST-main/Rpackage/data/.DS_Store
- QuadST-main/Rpackage/data/seqFISHplus_scran_sce.RData
- QuadST-main/Rpackage/man/
- QuadST-main/Rpackage/man/create_integrated_matrix.Rd
- QuadST-main/Rpackage/man/create_quantile_levels.Rd
- QuadST-main/Rpackage/man/ICG_distance.Rd
- QuadST-main/Rpackage/man/identify_ICGs.Rd
- QuadST-main/Rpackage/man/seqFISHplus_scran_sce.Rd
- QuadST-main/Rpackage/man/test_QuadST_model.Rd
- QuadST-main/Rpackage/man/transform_count_to_normal.Rd
- QuadST-main/Rpackage/R/
- QuadST-main/Rpackage/R/QuadST-helper-functions.R
- QuadST-main/Rpackage/R/QuadST-main-functions.R
- QuadST-main/Rpackage/R/seqFISHplus_scran_sce.R
- QuadST-main/SimulationCodes/
- QuadST-main/SimulationCodes/.DS_Store
- QuadST-main/SimulationCodes/Simulation_Functions.R
- QuadST-main/SimulationCodes/Simulation_PlotFigure2.R
- QuadST-main/SimulationCodes/Simulation_RunAnalysis.R
- __MACOSX/
- __MACOSX/._QuadST-main
- __MACOSX/QuadST-main/
- __MACOSX/QuadST-main/._.DS_Store
- __MACOSX/QuadST-main/._.gitignore
- __MACOSX/QuadST-main/._Data_2019_seqfish_plus_SScortex
- __MACOSX/QuadST-main/._QuadST_0.1.0.tar.gz
- __MACOSX/QuadST-main/._README.md
- __MACOSX/QuadST-main/._README.Rmd
- __MACOSX/QuadST-main/._RealData_MERFISH
- __MACOSX/QuadST-main/._RealData_SeqFISHplus
- __MACOSX/QuadST-main/._Rpackage
- __MACOSX/QuadST-main/._SimulationCodes
- __MACOSX/QuadST-main/Data_2019_seqfish_plus_SScortex/
- __MACOSX/QuadST-main/Data_2019_seqfish_plus_SScortex/._cortex_svz_centroids_annot.txt
- __MACOSX/QuadST-main/Data_2019_seqfish_plus_SScortex/._cortex_svz_centroids_coord.txt
- __MACOSX/QuadST-main/Data_2019_seqfish_plus_SScortex/._cortex_svz_expression.txt
- __MACOSX/QuadST-main/RealData_MERFISH/
- __MACOSX/QuadST-main/RealData_MERFISH/._.DS_Store
- __MACOSX/QuadST-main/RealData_MERFISH/._1_PreprocessData_MERFISH.R
- __MACOSX/QuadST-main/RealData_MERFISH/._2_RunQuadST_MERFISH.R
- __MACOSX/QuadST-main/RealData_MERFISH/._3_Figure5.R
- __MACOSX/QuadST-main/RealData_MERFISH/._4_TableS4_MERFISH_Algo_Comparison.R
- __MACOSX/QuadST-main/RealData_SeqFISHplus/
- __MACOSX/QuadST-main/RealData_SeqFISHplus/._1_PreprocessData_SeqFISHplus.R
- __MACOSX/QuadST-main/RealData_SeqFISHplus/._2_RunQuadST_seqFISHplus.R
- __MACOSX/QuadST-main/RealData_SeqFISHplus/._3_Figure3.R
- __MACOSX/QuadST-main/RealData_SeqFISHplus/._4_Figure4.R
- __MACOSX/QuadST-main/RealData_SeqFISHplus/._5_FigureS1_SeqFISHplus_MERFISH.R
- __MACOSX/QuadST-main/RealData_SeqFISHplus/._6_TableS3_SeqFISHplus_Algo_Comparison.R
- __MACOSX/QuadST-main/Rpackage/
- __MACOSX/QuadST-main/Rpackage/._.DS_Store
- __MACOSX/QuadST-main/Rpackage/._.Rbuildignore
- __MACOSX/QuadST-main/Rpackage/._data
- __MACOSX/QuadST-main/Rpackage/._DESCRIPTION
- __MACOSX/QuadST-main/Rpackage/._man
- __MACOSX/QuadST-main/Rpackage/._NAMESPACE
- __MACOSX/QuadST-main/Rpackage/._QuadST.Rproj
- __MACOSX/QuadST-main/Rpackage/._R
- __MACOSX/QuadST-main/Rpackage/data/
- __MACOSX/QuadST-main/Rpackage/data/._.DS_Store
- __MACOSX/QuadST-main/Rpackage/data/._seqFISHplus_scran_sce.RData
- __MACOSX/QuadST-main/Rpackage/man/
- __MACOSX/QuadST-main/Rpackage/man/._create_integrated_matrix.Rd
- __MACOSX/QuadST-main/Rpackage/man/._create_quantile_levels.Rd
- __MACOSX/QuadST-main/Rpackage/man/._ICG_distance.Rd
- __MACOSX/QuadST-main/Rpackage/man/._identify_ICGs.Rd
- __MACOSX/QuadST-main/Rpackage/man/._seqFISHplus_scran_sce.Rd
- __MACOSX/QuadST-main/Rpackage/man/._test_QuadST_model.Rd
- __MACOSX/QuadST-main/Rpackage/man/._transform_count_to_normal.Rd
- __MACOSX/QuadST-main/Rpackage/R/
- __MACOSX/QuadST-main/Rpackage/R/._QuadST-helper-functions.R
- __MACOSX/QuadST-main/Rpackage/R/._QuadST-main-functions.R
- __MACOSX/QuadST-main/Rpackage/R/._seqFISHplus_scran_sce.R
- __MACOSX/QuadST-main/SimulationCodes/
- __MACOSX/QuadST-main/SimulationCodes/._.DS_Store
- __MACOSX/QuadST-main/SimulationCodes/._Simulation_Functions.R
- __MACOSX/QuadST-main/SimulationCodes/._Simulation_PlotFigure2.R
- __MACOSX/QuadST-main/SimulationCodes/._Simulation_RunAnalysis.R
