# Supplementary material for: QuadST identifies cell–cell interaction–changed genes in spatially resolved transcriptomics data
Source: Genome Res. 2025 Aug;35(8):1821–31. doi: 10.1101/gr.279859.124 (PMC12315707; doi:10.1101/gr.279859.124)
Supplement: Supplement 2 [file Supplemental_Code.zip › QuadST-main/README.Rmd]

---
output: github_document
---

# `QuadST: A Powerful and Robust Approach for Identifying Cell–Cell Interaction-Changed Genes on Spatially Resolved Transcriptomics`

A full description of the method can be found at XXX

## Installation

With R, users can install the QuadST package directly from GitHub with devtools:

```{r echo=T, results = 'hide',message=FALSE, warning=FALSE}
if (!require("devtools", quietly = TRUE)) install.packages("devtools")
if (!require("BiocManager", quietly = TRUE)) install.packages("BiocManager")
if (!require("SingleCellExperiment", quietly = TRUE)) BiocManager::install("SingleCellExperiment")
devtools::install_github("songxiaoyu/QuadST/Rpackage")
```

## Example of using QuadST analysis pipeline


```{r echo = T}
library(QuadST)
sessionInfo() 
```

### Load a public data set 
Our example data was published by Eng, Chee-Huat Linus, et al 2019 (https://www.nature.com/articles/s41586-019-1049-y). You can downloaded it directly in our folder Data_2019_seqfish_plus_SScortex  or  using this link (https://github.com/songxiaoyu/QuadST/tree/main/Data_2019_seqfish_plus_SScortex). 

The data preprocessing step can be found in RealData_SeqFISHplus/1_PreprocessData_SeqFISHplus.R, which uses three inputs: (1) gene * cell count matrix for expression, (2) cell spatial coordinates, (3) cell features (e.g. cell type, FOV). The output is a  "SingleCellExperiment" object called seqFISHplus_scran_sce for QuadST analysis. Here we directly load seqFISHplus_scran_sce to demonstrate QuadST. 
```{r results = 'hide'}
data("seqFISHplus_scran_sce") # load a "SingleCellExperiment" object
```


#### Step 1: Specify data and parameters
Below demonstrates the QuadST analysis pipeline for an anchor-neighbor single cell type pair (Excitatory neuron - Excitatory neuron). Multiple cell type pairs can be analyzed in parallel.
```{r results = 'hide'}
cell_id = "cellID"  # variable name for cell index
cell_coord1 = "x" # variable name of spatial coordinate x
cell_coord2 = "y" # variable name of spatial coordinate x
cell_type = "cellClass" # variable name for cell type
anchor = "Excitatory neuron" # anchor cell type
neighbor = "Excitatory neuron" # neighbor cell type, which can be the same as anchor or different. 
covariate <- "FOV" # covariates to adjust for 
k=1 # No. of nearest neighbors. 
d.limit=Inf # the limit of distance for cell pairing. 
```

#### Step 2: Create an anchor-neighbor integrated matrix.

```{r}

sce_an <- create_integrated_matrix(seqFISHplus_scran_sce, cell_id, cell_coord1, 
                                   cell_coord2, cell_type, anchor, neighbor, k=k, d.limit = d.limit)
sce_an
```

#### Step 3: Model and test distance-expression association

```{r}
# A. Determine the number of quantile levels, e.g., to ensure that there are at 
# least 5 samples in each quantile level and a max o f49 quantile levels.

dist_taus <- create_quantile_levels(cell_count = dim(sce_an)[2], min_sample_per_quantile = 5, 
                                    max_default = 49)

# B. Subset genes to analyze, e.g., top 25% highly expressed genes.
xm <- apply(t(assay(sce_an, "adjusted.counts")), 2, mean)
xmq <- quantile(xm, 0.75)
gene_to_keep <- names(xm)[xm > xmq]
sce_an_sub <- sce_an[gene_to_keep,]

# C. Transform adjusted counts to normally distributed values with minmimal zero.
assay(sce_an_sub, "normcounts") <- transform_count_to_normal(assay(sce_an_sub, "adjusted.counts"))

# D. Provide the colunm names of sce_an_sub that correspond to distance, expression values, and covariates to be used for analysis.

QRpvalue <- test_QuadST_model(x=sce_an_sub, datatype="normcounts",cov = covariate, tau = dist_taus, 
                              parallel=T)
QRpvalue[1:3,1:3]


```

#### Step 4: Identify CCIs/ICGs.

```{r}
res <- identify_ICGs(pMatrix=QRpvalue, fdr = 0.1)

# A. Check ICGs
res$summary.table
res$data.table[1:5,] 


# B. Interaction quantile and distance
distance=ICG_distance(x=sce_an, ICG.summary=res$summary.table, k=k) 
distance

```
