# Supplementary material for: QuadST identifies cell–cell interaction–changed genes in spatially resolved transcriptomics data
Source: Genome Res. 2025 Aug;35(8):1821–31. doi: 10.1101/gr.279859.124 (PMC12315707; doi:10.1101/gr.279859.124)
Supplement: Supplement 2 [file Supplemental_Code.zip › QuadST-main/Data_2019_seqfish_plus_SScortex/cortex_svz_centroids_annot.txt]

ID	FOV	cell_types
cell_1	0	Excitatory neuron
cell_2	0	Excitatory neuron
cell_3	0	Excitatory neuron
cell_4	0	Interneuron
cell_5	0	Excitatory neuron
cell_6	0	Interneuron
cell_7	0	Excitatory neuron
cell_8	0	Interneuron
cell_9	0	Excitatory neuron
cell_10	0	Excitatory neuron
cell_11	0	Excitatory neuron
cell_12	0	Excitatory neuron
cell_13	0	Microglia
cell_14	0	Excitatory neuron
cell_15	0	Excitatory neuron
cell_16	0	Interneuron
cell_17	0	Astrocyte
cell_18	0	Excitatory neuron
cell_19	0	Microglia
cell_20	0	Excitatory neuron
cell_21	0	Excitatory neuron
cell_22	0	Interneuron
cell_23	0	Endothelial
cell_24	0	Interneuron
cell_25	0	Excitatory neuron
cell_26	0	Interneuron
cell_27	0	Excitatory neuron
cell_28	0	Excitatory neuron
cell_29	0	Excitatory neuron
cell_30	0	Excitatory neuron
cell_31	0	Excitatory neuron
cell_32	0	Excitatory neuron
cell_33	0	Excitatory neuron
cell_34	0	Excitatory neuron
cell_35	0	Endothelial
cell_36	0	Interneuron
cell_37	0	Astrocyte
cell_38	0	Endothelial
cell_39	0	Microglia
cell_40	0	Astrocyte
cell_41	0	Excitatory neuron
cell_42	0	Astrocyte
cell_43	0	Astrocyte
cell_44	0	Endothelial
cell_45	0	Astrocyte
cell_46	0	Microglia
cell_47	0	Interneuron
cell_48	0	Astrocyte
cell_49	0	Interneuron
cell_50	0	Microglia
cell_51	0	Astrocyte
cell_52	0	Excitatory neuron
cell_53	0	Interneuron
cell_54	0	Oligodendrocyte
cell_55	0	Excitatory neuron
cell_56	0	Excitatory neuron
cell_57	0	Excitatory neuron
cell_58	0	Excitatory neuron
cell_59	0	Excitatory neuron
cell_60	0	Interneuron
cell_61	0	Excitatory neuron
cell_62	0	Interneuron
cell_63	0	Excitatory neuron
cell_64	0	Excitatory neuron
cell_65	0	Excitatory neuron
cell_66	0	Microglia
cell_67	0	Excitatory neuron
cell_68	0	Excitatory neuron
cell_69	0	Excitatory neuron
cell_70	0	Excitatory neuron
cell_71	0	Excitatory neuron
cell_72	0	Excitatory neuron
cell_73	0	Excitatory neuron
cell_74	0	Excitatory neuron
cell_75	0	Excitatory neuron
cell_76	0	Excitatory neuron
cell_77	0	Excitatory neuron
cell_78	0	Microglia
cell_79	0	Excitatory neuron
cell_80	0	Excitatory neuron
cell_81	0	Excitatory neuron
cell_82	0	Excitatory neuron
cell_83	0	Excitatory neuron
cell_84	0	Excitatory neuron
cell_85	0	Excitatory neuron
cell_86	0	Interneuron
cell_87	0	Endothelial
cell_88	0	Excitatory neuron
cell_89	0	Excitatory neuron
cell_90	0	Excitatory neuron
cell_91	0	Excitatory neuron
cell_92	0	Excitatory neuron
cell_93	0	Excitatory neuron
cell_94	0	Interneuron
cell_95	0	Excitatory neuron
cell_96	0	Excitatory neuron
cell_97	0	Excitatory neuron
cell_98	0	Excitatory neuron
cell_99	0	Excitatory neuron
cell_100	0	Astrocyte
cell_101	0	Excitatory neuron
cell_102	0	Excitatory neuron
cell_103	0	Excitatory neuron
cell_104	0	Excitatory neuron
cell_105	0	Oligodendrocyte
cell_106	0	Oligodendrocyte
cell_107	0	Interneuron
cell_108	0	Excitatory neuron
cell_109	0	Excitatory neuron
cell_110	0	Interneuron
cell_111	0	Excitatory neuron
cell_112	0	Excitatory neuron
cell_113	0	Excitatory neuron
cell_114	0	Interneuron
cell_115	0	Excitatory neuron
cell_116	0	Endothelial
cell_117	0	Endothelial
cell_118	0	Astrocyte
cell_119	1	Excitatory neuron
cell_120	1	Excitatory neuron
cell_121	1	Excitatory neuron
cell_122	1	Excitatory neuron
cell_123	1	Excitatory neuron
cell_124	1	Oligodendrocyte
cell_125	1	Astrocyte
cell_126	1	Endothelial
cell_127	1	Excitatory neuron
cell_128	1	Excitatory neuron
cell_129	1	Excitatory neuron
cell_130	1	Excitatory neuron
cell_131	1	Astrocyte
cell_132	1	Excitatory neuron
cell_133	1	Excitatory neuron
cell_134	1	Excitatory neuron
cell_135	1	Excitatory neuron
cell_136	1	Excitatory neuron
cell_137	1	Astrocyte
cell_138	1	Excitatory neuron
cell_139	1	Excitatory neuron
cell_140	1	Excitatory neuron
cell_141	1	Astrocyte
cell_142	1	Excitatory neuron
cell_143	1	Excitatory neuron
cell_144	1	Excitatory neuron
cell_145	1	Excitatory neuron
cell_146	1	Oligodendrocyte
cell_147	1	Interneuron
cell_148	1	Excitatory neuron
cell_149	1	Astrocyte
cell_150	1	Excitatory neuron
cell_151	1	Interneuron
cell_152	1	Excitatory neuron
cell_153	1	Excitatory neuron
cell_154	1	Excitatory neuron
cell_155	1	Endothelial
cell_156	1	Endothelial
cell_157	1	Excitatory neuron
cell_158	1	Excitatory neuron
cell_159	1	Excitatory neuron
cell_160	1	Astrocyte
cell_161	1	Excitatory neuron
cell_162	1	Excitatory neuron
cell_163	1	Excitatory neuron
cell_164	1	Excitatory neuron
cell_165	1	Excitatory neuron
cell_166	1	Excitatory neuron
cell_167	1	Microglia
cell_168	1	Endothelial
cell_169	1	Astrocyte
cell_170	1	Excitatory neuron
cell_171	1	Astrocyte
cell_172	1	Excitatory neuron
cell_173	1	Excitatory neuron
cell_174	1	Excitatory neuron
cell_175	1	Excitatory neuron
cell_176	1	Excitatory neuron
cell_177	1	Interneuron
cell_178	1	Endothelial
cell_179	1	Excitatory neuron
cell_180	1	Excitatory neuron
cell_181	1	Excitatory neuron
cell_182	1	Astrocyte
cell_183	1	Excitatory neuron
cell_184	1	Excitatory neuron
cell_185	1	Excitatory neuron
cell_186	1	Excitatory neuron
cell_187	1	Excitatory neuron
cell_188	1	Excitatory neuron
cell_189	1	Excitatory neuron
cell_190	1	Astrocyte
cell_191	1	Excitatory neuron
cell_192	1	Excitatory neuron
cell_193	1	Astrocyte
cell_194	1	Astrocyte
cell_195	1	Excitatory neuron
cell_196	1	Astrocyte
cell_197	1	Excitatory neuron
cell_198	1	Endothelial
cell_199	1	Interneuron
cell_200	1	Excitatory neuron
cell_201	1	Excitatory neuron
cell_202	1	Astrocyte
cell_203	1	Excitatory neuron
cell_204	1	Endothelial
cell_205	1	Excitatory neuron
cell_206	1	Endothelial
cell_207	1	Excitatory neuron
cell_208	1	Excitatory neuron
cell_209	1	Excitatory neuron
cell_210	1	Excitatory neuron
cell_211	1	Excitatory neuron
cell_212	1	Astrocyte
cell_213	1	Endothelial
cell_214	1	Excitatory neuron
cell_215	1	Microglia
cell_216	1	Excitatory neuron
cell_217	1	Excitatory neuron
cell_218	1	Excitatory neuron
cell_219	1	Excitatory neuron
cell_220	1	Interneuron
cell_221	1	Endothelial
cell_222	1	Excitatory neuron
cell_223	1	Excitatory neuron
cell_224	1	Excitatory neuron
cell_225	1	Excitatory neuron
cell_226	1	Excitatory neuron
cell_227	2	Endothelial
cell_228	2	Excitatory neuron
cell_229	2	Excitatory neuron
cell_230	2	Excitatory neuron
cell_231	2	Excitatory neuron
cell_232	2	Neuroblast
cell_233	2	Excitatory neuron
cell_234	2	Excitatory neuron
cell_235	2	Excitatory neuron
cell_236	2	Excitatory neuron
cell_237	2	Excitatory neuron
cell_238	2	Excitatory neuron
cell_239	2	Astrocyte
cell_240	2	Endothelial
cell_241	2	Astrocyte
cell_242	2	Excitatory neuron
cell_243	2	Excitatory neuron
cell_244	2	Neural Stem
cell_245	2	Astrocyte
cell_246	2	Interneuron
cell_247	2	Astrocyte
cell_248	2	Excitatory neuron
cell_249	2	Excitatory neuron
cell_250	2	Excitatory neuron
cell_251	2	Excitatory neuron
cell_252	2	Excitatory neuron
cell_253	2	Endothelial
cell_254	2	Astrocyte
cell_255	2	Excitatory neuron
cell_256	2	Astrocyte
cell_257	2	Astrocyte
cell_258	2	Excitatory neuron
cell_259	2	Excitatory neuron
cell_260	2	Excitatory neuron
cell_261	2	Interneuron
cell_262	2	Neuroblast
cell_263	2	Excitatory neuron
cell_264	2	Endothelial
cell_265	2	Interneuron
cell_266	2	Endothelial
cell_267	2	Interneuron
cell_268	2	Interneuron
cell_269	2	Excitatory neuron
cell_270	2	Excitatory neuron
cell_271	2	Oligodendrocyte
cell_272	2	Excitatory neuron
cell_273	2	Excitatory neuron
cell_274	2	Excitatory neuron
cell_275	2	Interneuron
cell_276	2	Astrocyte
cell_277	2	Excitatory neuron
cell_278	2	Excitatory neuron
cell_279	2	Interneuron
cell_280	2	Excitatory neuron
cell_281	2	Excitatory neuron
cell_282	2	Endothelial
cell_283	2	Astrocyte
cell_284	2	Excitatory neuron
cell_285	2	Neural Stem
cell_286	2	Excitatory neuron
cell_287	2	Excitatory neuron
cell_288	2	Astrocyte
cell_289	2	Excitatory neuron
cell_290	2	Microglia
cell_291	2	Astrocyte
cell_292	2	Excitatory neuron
cell_293	2	Excitatory neuron
cell_294	2	Interneuron
cell_295	2	Excitatory neuron
cell_296	2	Neural Stem
cell_297	2	Endothelial
cell_298	2	Astrocyte
cell_299	2	Excitatory neuron
cell_300	2	Neuroblast
cell_301	2	Excitatory neuron
cell_302	2	Oligodendrocyte
cell_303	2	Interneuron
cell_304	2	Excitatory neuron
cell_305	2	Excitatory neuron
cell_306	2	Oligodendrocyte
cell_307	2	Excitatory neuron
cell_308	2	Neuroblast
cell_309	2	Neural Stem
cell_310	2	Interneuron
cell_311	2	Neural Stem
cell_312	2	Excitatory neuron
cell_313	2	Excitatory neuron
cell_314	2	Interneuron
cell_315	2	Endothelial
cell_316	2	Oligodendrocyte
cell_317	3	Excitatory neuron
cell_318	3	Excitatory neuron
cell_319	3	Endothelial
cell_320	3	Excitatory neuron
cell_321	3	Excitatory neuron
cell_322	3	Excitatory neuron
cell_323	3	Excitatory neuron
cell_324	3	Excitatory neuron
cell_325	3	Excitatory neuron
cell_326	3	Astrocyte
cell_327	3	Excitatory neuron
cell_328	3	Endothelial
cell_329	3	Excitatory neuron
cell_330	3	Interneuron
cell_331	3	Microglia
cell_332	3	Oligodendrocyte
cell_333	3	Excitatory neuron
cell_334	3	Microglia
cell_335	3	Excitatory neuron
cell_336	3	Astrocyte
cell_337	3	Excitatory neuron
cell_338	3	Excitatory neuron
cell_339	3	Excitatory neuron
cell_340	3	Astrocyte
cell_341	3	Oligodendrocyte
cell_342	3	Excitatory neuron
cell_343	3	Microglia
cell_344	3	Excitatory neuron
cell_345	3	Microglia
cell_346	3	Excitatory neuron
cell_347	3	Astrocyte
cell_348	3	Excitatory neuron
cell_349	3	Excitatory neuron
cell_350	3	Endothelial
cell_351	3	Excitatory neuron
cell_352	3	Excitatory neuron
cell_353	3	Excitatory neuron
cell_354	3	Endothelial
cell_355	3	Excitatory neuron
cell_356	3	Excitatory neuron
cell_357	3	Excitatory neuron
cell_358	3	Astrocyte
cell_359	3	Interneuron
cell_360	3	Excitatory neuron
cell_361	3	Endothelial
cell_362	3	Endothelial
cell_363	3	Excitatory neuron
cell_364	3	Excitatory neuron
cell_365	3	Astrocyte
cell_366	3	Excitatory neuron
cell_367	3	Oligodendrocyte
cell_368	3	Excitatory neuron
cell_369	3	Excitatory neuron
cell_370	3	Excitatory neuron
cell_371	3	Excitatory neuron
cell_372	3	Excitatory neuron
cell_373	3	Interneuron
cell_374	3	Excitatory neuron
cell_375	3	Excitatory neuron
cell_376	3	Excitatory neuron
cell_377	3	Excitatory neuron
cell_378	3	Excitatory neuron
cell_379	3	Excitatory neuron
cell_380	3	Endothelial
cell_381	3	Excitatory neuron
cell_382	3	Interneuron
cell_383	3	Excitatory neuron
cell_384	3	Excitatory neuron
cell_385	3	Endothelial
cell_386	3	Excitatory neuron
cell_387	3	Excitatory neuron
cell_388	3	Excitatory neuron
cell_389	3	Neural Stem
cell_390	3	Excitatory neuron
cell_391	3	Excitatory neuron
cell_392	3	Excitatory neuron
cell_393	3	Excitatory neuron
cell_394	3	Interneuron
cell_395	3	Excitatory neuron
cell_396	3	Excitatory neuron
cell_397	3	Excitatory neuron
cell_398	3	Astrocyte
cell_399	3	Endothelial
cell_400	3	Excitatory neuron
cell_401	3	Excitatory neuron
cell_402	3	Excitatory neuron
cell_403	3	Excitatory neuron
cell_404	3	Endothelial
cell_405	3	Excitatory neuron
cell_406	3	Excitatory neuron
cell_407	3	Excitatory neuron
cell_408	3	Endothelial
cell_409	3	Excitatory neuron
cell_410	3	Oligodendrocyte
cell_411	3	Excitatory neuron
cell_412	3	Interneuron
cell_413	3	Excitatory neuron
cell_414	3	Excitatory neuron
cell_415	3	Excitatory neuron
cell_416	3	Excitatory neuron
cell_417	3	Excitatory neuron
cell_418	3	Excitatory neuron
cell_419	3	Excitatory neuron
cell_420	3	Excitatory neuron
cell_421	3	Excitatory neuron
cell_422	3	Excitatory neuron
cell_423	4	Oligodendrocyte
cell_424	4	Astrocyte
cell_425	4	Oligodendrocyte
cell_426	4	Oligodendrocyte
cell_427	4	Astrocyte
cell_428	4	Oligodendrocyte
cell_429	4	Oligodendrocyte
cell_430	4	Endothelial
cell_431	4	Oligodendrocyte
cell_432	4	Oligodendrocyte
cell_433	4	Endothelial
cell_434	4	Oligodendrocyte
cell_435	4	Excitatory neuron
cell_436	4	Excitatory neuron
cell_437	4	Excitatory neuron
cell_438	4	Endothelial
cell_439	4	Excitatory neuron
cell_440	4	Excitatory neuron
cell_441	4	Excitatory neuron
cell_442	4	Excitatory neuron
cell_443	4	Endothelial
cell_444	4	Excitatory neuron
cell_445	4	Excitatory neuron
cell_446	4	Excitatory neuron
cell_447	4	Excitatory neuron
cell_448	4	Oligodendrocyte
cell_449	4	Excitatory neuron
cell_450	4	Excitatory neuron
cell_451	4	Microglia
cell_452	4	Excitatory neuron
cell_453	4	Oligodendrocyte
cell_454	4	Excitatory neuron
cell_455	4	Excitatory neuron
cell_456	4	Endothelial
cell_457	4	Excitatory neuron
cell_458	4	Excitatory neuron
cell_459	4	Astrocyte
cell_460	4	Astrocyte
cell_461	4	Endothelial
cell_462	4	Endothelial
cell_463	4	Excitatory neuron
cell_464	4	Excitatory neuron
cell_465	4	Excitatory neuron
cell_466	4	Excitatory neuron
cell_467	4	Excitatory neuron
cell_468	4	Excitatory neuron
cell_469	4	Excitatory neuron
cell_470	4	Excitatory neuron
cell_471	4	Excitatory neuron
cell_472	4	Excitatory neuron
cell_473	4	Microglia
cell_474	4	Excitatory neuron
cell_475	4	Excitatory neuron
cell_476	4	Excitatory neuron
cell_477	4	Excitatory neuron
cell_478	4	Excitatory neuron
cell_479	4	Excitatory neuron
cell_480	4	Excitatory neuron
cell_481	4	Excitatory neuron
cell_482	4	Endothelial
cell_483	4	Excitatory neuron
cell_484	4	Endothelial
cell_485	4	Excitatory neuron
cell_486	4	Oligodendrocyte
cell_487	4	Astrocyte
cell_488	4	Oligodendrocyte
cell_489	4	Excitatory neuron
cell_490	4	Oligodendrocyte
cell_491	4	Astrocyte
cell_492	4	Excitatory neuron
cell_493	4	Excitatory neuron
cell_494	4	Excitatory neuron
cell_495	4	Excitatory neuron
cell_496	4	Interneuron
cell_497	4	Astrocyte
cell_498	4	Excitatory neuron
cell_499	4	Excitatory neuron
cell_500	4	Ependymal
cell_501	4	Excitatory neuron
cell_502	4	Neuroblast
cell_503	4	Excitatory neuron
cell_504	4	Excitatory neuron
cell_505	4	Astrocyte
cell_506	4	Oligodendrocyte
cell_507	4	Oligodendrocyte
cell_508	4	Excitatory neuron
cell_509	4	Interneuron
cell_510	4	Oligodendrocyte
cell_511	4	Excitatory neuron
cell_512	4	Astrocyte
cell_513	4	Excitatory neuron
cell_514	4	Excitatory neuron
cell_515	4	Excitatory neuron
cell_516	4	Astrocyte
cell_517	4	Excitatory neuron
cell_518	4	Excitatory neuron
cell_519	4	Excitatory neuron
cell_520	4	Excitatory neuron
cell_521	4	Excitatory neuron
cell_522	4	Excitatory neuron
cell_523	4	Excitatory neuron
cell_524	5	Neural Stem
cell_525	5	Neural Stem
cell_526	5	Neuroblast
cell_527	5	Neuroblast
cell_528	5	Neuroblast
cell_529	5	Ependymal
cell_530	5	Neuroblast
cell_531	5	Neuroblast
cell_532	5	Choroid Plexus
cell_533	5	Neuroblast
cell_534	5	Neuroblast
cell_535	5	Ependymal
cell_536	5	Neuroblast
cell_537	5	Excitatory neuron
cell_538	5	Neuroblast
cell_539	5	Neural Stem
cell_540	5	Choroid Plexus
cell_541	5	Neuroblast
cell_542	5	Neuroblast
cell_543	5	Neural Stem
cell_544	5	Neural Stem
cell_545	5	Neuroblast
cell_546	5	Neuroblast
cell_547	5	Neural Stem
cell_548	5	Neuroblast
cell_549	5	Neuroblast
cell_550	5	Neural Stem
cell_551	5	Neuroblast
cell_552	5	Neuroblast
cell_553	5	Neuroblast
cell_554	5	Neuroblast
cell_555	5	Neuroblast
cell_556	5	Neuroblast
cell_557	5	Neuroblast
cell_558	5	Neuroblast
cell_559	5	Neural Stem
cell_560	5	Neural Stem
cell_561	5	Neuroblast
cell_562	5	Neuroblast
cell_563	5	Neural Stem
cell_564	5	Neuroblast
cell_565	5	Neuroblast
cell_566	5	Oligodendrocyte
cell_567	5	Astrocyte
cell_568	5	Oligodendrocyte
cell_569	5	Oligodendrocyte
cell_570	5	Oligodendrocyte
cell_571	5	Microglia
cell_572	5	Neural Stem
cell_573	5	Excitatory neuron
cell_574	5	Neural Stem
cell_575	5	Neuroblast
cell_576	5	Interneuron
cell_577	5	Neuroblast
cell_578	5	Ependymal
cell_579	5	Neural Stem
cell_580	5	Interneuron
cell_581	5	Interneuron
cell_582	5	Interneuron
cell_583	5	Astrocyte
cell_584	5	Neuroblast
cell_585	5	Endothelial
cell_586	5	Ependymal
cell_587	5	Neural Stem
cell_588	5	Interneuron
cell_589	5	Astrocyte
cell_590	5	Microglia
cell_591	5	Choroid Plexus
cell_592	5	Interneuron
cell_593	5	Interneuron
cell_594	5	Endothelial
cell_595	5	Neural Stem
cell_596	5	Interneuron
cell_597	5	Neural Stem
cell_598	5	Choroid Plexus
cell_599	5	Interneuron
cell_600	5	Astrocyte
cell_601	5	Excitatory neuron
cell_602	5	Interneuron
cell_603	5	Astrocyte
cell_604	5	Choroid Plexus
cell_605	5	Neuroblast
cell_606	5	Interneuron
cell_607	5	Ependymal
cell_608	5	Choroid Plexus
cell_609	5	Neuroblast
cell_610	5	Neuroblast
cell_611	5	Interneuron
cell_612	5	Endothelial
cell_613	5	Neuroblast
cell_614	5	Choroid Plexus
cell_615	5	Neuroblast
cell_616	5	Neuroblast
cell_617	5	Neural Stem
cell_618	5	Interneuron
cell_619	5	Endothelial
cell_620	5	Neuroblast
cell_621	5	Neuroblast
cell_622	5	Neuroblast
cell_623	5	Neuroblast
cell_624	5	Ependymal
cell_625	5	Endothelial
cell_626	5	Neural Stem
cell_627	5	Neural Stem
cell_628	5	Neural Stem
cell_629	5	Neural Stem
cell_630	5	Neural Stem
cell_631	5	Neuroblast
cell_632	5	Oligodendrocyte
cell_633	5	Neuroblast
cell_634	5	Neural Stem
cell_635	5	Oligodendrocyte
cell_636	5	Oligodendrocyte
cell_637	5	Microglia
cell_638	5	Oligodendrocyte
cell_639	5	Oligodendrocyte
cell_640	5	Neuroblast
cell_641	5	Neuroblast
cell_642	5	Interneuron
cell_643	5	Neural Stem
cell_644	5	Neural Stem
cell_645	5	Excitatory neuron
cell_646	5	Neural Stem
cell_647	5	Neuroblast
cell_648	5	Neuroblast
cell_649	5	Neural Stem
cell_650	5	Neural Stem
cell_651	5	Neuroblast
cell_652	5	Excitatory neuron
cell_653	5	Neuroblast
cell_654	5	Neuroblast
cell_655	5	Astrocyte
cell_656	5	Neuroblast
cell_657	5	Neuroblast
cell_658	5	Neuroblast
cell_659	5	Astrocyte
cell_660	5	Neuroblast
cell_661	5	Neuroblast
cell_662	5	Ependymal
cell_663	5	Neural Stem
cell_664	5	Neural Stem
cell_665	5	Interneuron
cell_666	5	Microglia
cell_667	5	Ependymal
cell_668	5	Ependymal
cell_669	5	Ependymal
cell_670	5	Neuroblast
cell_671	5	Neuroblast
cell_672	5	Neural Stem
cell_673	5	Neuroblast
cell_674	5	Neuroblast
cell_675	5	Ependymal
cell_676	5	Neuroblast
cell_677	5	Endothelial
cell_678	5	Neuroblast
cell_679	5	Neuroblast
cell_680	5	Interneuron
cell_681	5	Neuroblast
cell_682	5	Neuroblast
cell_683	5	Endothelial
cell_684	5	Microglia
cell_685	5	Neural Stem
cell_686	5	Neuroblast
cell_687	5	Neuroblast
cell_688	5	Neuroblast
cell_689	5	Ependymal
cell_690	5	Neuroblast
cell_691	5	Neuroblast
cell_692	5	Excitatory neuron
cell_693	5	Neural Stem
cell_694	5	Neuroblast
cell_695	5	Neuroblast
cell_696	5	Ependymal
cell_697	5	Neuroblast
cell_698	5	Neuroblast
cell_699	5	Neural Stem
cell_700	5	Neuroblast
cell_701	5	Ependymal
cell_702	5	Ependymal
cell_703	5	Neuroblast
cell_704	5	Neuroblast
cell_705	5	Excitatory neuron
cell_706	5	Neuroblast
cell_707	5	Microglia
cell_708	5	Neuroblast
cell_709	5	Excitatory neuron
cell_710	5	Neuroblast
cell_711	5	Ependymal
cell_712	5	Neural Stem
cell_713	5	Ependymal
cell_714	5	Neuroblast
cell_715	5	Ependymal
cell_716	5	Neuroblast
cell_717	5	Excitatory neuron
cell_718	5	Microglia
cell_719	5	Neuroblast
cell_720	5	Excitatory neuron
cell_721	5	Neural Stem
cell_722	5	Neural Stem
cell_723	5	Interneuron
cell_724	5	Neural Stem
cell_725	5	Neural Stem
cell_726	5	Neuroblast
cell_727	5	Neuroblast
cell_728	5	Neural Stem
cell_729	5	Neural Stem
cell_730	5	Ependymal
cell_731	5	Neural Stem
cell_732	5	Neuroblast
cell_733	5	Neuroblast
cell_734	5	Microglia
cell_735	5	Neuroblast
cell_736	5	Neural Stem
cell_737	5	Neuroblast
cell_738	5	Neuroblast
cell_739	5	Microglia
cell_740	5	Neuroblast
cell_741	5	Neuroblast
cell_742	5	Neuroblast
cell_743	5	Neural Stem
cell_744	5	Neuroblast
cell_745	5	Neural Stem
cell_746	5	Neural Stem
cell_747	5	Neuroblast
cell_748	5	Neuroblast
cell_749	5	Neuroblast
cell_750	5	Neuroblast
cell_751	5	Neural Stem
cell_752	5	Neuroblast
cell_753	5	Neuroblast
cell_754	5	Neuroblast
cell_755	5	Neuroblast
cell_756	5	Neuroblast
cell_757	5	Neuroblast
cell_758	5	Neuroblast
cell_759	5	Excitatory neuron
cell_760	5	Neuroblast
cell_761	5	Neuroblast
cell_762	5	Interneuron
cell_763	5	Neural Stem
cell_764	5	Neuroblast
cell_765	5	Neural Stem
cell_766	5	Neuroblast
cell_767	5	Neural Stem
cell_768	5	Neuroblast
cell_769	5	Neuroblast
cell_770	5	Neuroblast
cell_771	5	Neural Stem
cell_772	5	Neuroblast
cell_773	5	Neuroblast
cell_774	5	Neuroblast
cell_775	5	Microglia
cell_776	5	Neuroblast
cell_777	5	Neuroblast
cell_778	5	Neural Stem
cell_779	5	Endothelial
cell_780	5	Neural Stem
cell_781	5	Neuroblast
cell_782	5	Neural Stem
cell_783	5	Neuroblast
cell_784	5	Neural Stem
cell_785	5	Neuroblast
cell_786	5	Oligodendrocyte
cell_787	5	Neural Stem
cell_788	5	Microglia
cell_789	5	Neuroblast
cell_790	5	Excitatory neuron
cell_791	5	Endothelial
cell_792	5	Neural Stem
cell_793	5	Microglia
cell_794	5	Neuroblast
cell_795	5	Astrocyte
cell_796	5	Neuroblast
cell_797	5	Neuroblast
cell_798	5	Neural Stem
cell_799	5	Oligodendrocyte
cell_800	5	Neural Stem
cell_801	5	Neural Stem
cell_802	5	Oligodendrocyte
cell_803	5	Neural Stem
cell_804	5	Neuroblast
cell_805	6	Choroid Plexus
cell_806	6	Choroid Plexus
cell_807	6	Choroid Plexus
cell_808	6	Choroid Plexus
cell_809	6	Choroid Plexus
cell_810	6	Choroid Plexus
cell_811	6	Choroid Plexus
cell_812	6	Choroid Plexus
cell_813	6	Choroid Plexus
cell_814	6	Endothelial
cell_815	6	Choroid Plexus
cell_816	6	Choroid Plexus
cell_817	6	Choroid Plexus
cell_818	6	Choroid Plexus
cell_819	6	Choroid Plexus
cell_820	6	Choroid Plexus
cell_821	6	Choroid Plexus
cell_822	6	Choroid Plexus
cell_823	6	Choroid Plexus
cell_824	6	Choroid Plexus
cell_825	6	Choroid Plexus
cell_826	6	Choroid Plexus
cell_827	6	Choroid Plexus
cell_828	6	Endothelial
cell_829	6	Choroid Plexus
cell_830	6	Choroid Plexus
cell_831	6	Choroid Plexus
cell_832	6	Choroid Plexus
cell_833	6	Choroid Plexus
cell_834	6	Choroid Plexus
cell_835	6	Choroid Plexus
cell_836	6	Choroid Plexus
cell_837	6	Choroid Plexus
cell_838	6	Choroid Plexus
cell_839	6	Choroid Plexus
cell_840	6	Choroid Plexus
cell_841	6	Choroid Plexus
cell_842	6	Choroid Plexus
cell_843	6	Choroid Plexus
cell_844	6	Choroid Plexus
cell_845	6	Choroid Plexus
cell_846	6	Choroid Plexus
cell_847	6	Choroid Plexus
cell_848	6	Choroid Plexus
cell_849	6	Choroid Plexus
cell_850	6	Choroid Plexus
cell_851	6	Choroid Plexus
cell_852	6	Choroid Plexus
cell_853	6	Choroid Plexus
cell_854	6	Choroid Plexus
cell_855	6	Choroid Plexus
cell_856	6	Choroid Plexus
cell_857	6	Choroid Plexus
cell_858	6	Choroid Plexus
cell_859	6	Choroid Plexus
cell_860	6	Choroid Plexus
cell_861	6	Neural Stem
cell_862	6	Choroid Plexus
cell_863	6	Endothelial
cell_864	6	Choroid Plexus
cell_865	6	Choroid Plexus
cell_866	6	Endothelial
cell_867	6	Choroid Plexus
cell_868	6	Endothelial
cell_869	6	Choroid Plexus
cell_870	6	Choroid Plexus
cell_871	6	Choroid Plexus
cell_872	6	Choroid Plexus
cell_873	6	Choroid Plexus
cell_874	6	Choroid Plexus
cell_875	6	Choroid Plexus
cell_876	6	Choroid Plexus
cell_877	6	Choroid Plexus
cell_878	6	Choroid Plexus
cell_879	6	Choroid Plexus
cell_880	6	Endothelial
cell_881	6	Choroid Plexus
cell_882	6	Endothelial
cell_883	6	Choroid Plexus
cell_884	6	Choroid Plexus
cell_885	6	Choroid Plexus
cell_886	6	Endothelial
cell_887	6	Endothelial
cell_888	6	Endothelial
cell_889	6	Choroid Plexus
cell_890	6	Choroid Plexus
cell_891	6	Choroid Plexus
cell_892	6	Choroid Plexus
cell_893	6	Choroid Plexus
cell_894	6	Endothelial
cell_895	6	Choroid Plexus
cell_896	6	Choroid Plexus
cell_897	6	Choroid Plexus
cell_898	6	Choroid Plexus
cell_899	6	Choroid Plexus
cell_900	6	Choroid Plexus
cell_901	6	Choroid Plexus
cell_902	6	Microglia
cell_903	6	Endothelial
cell_904	6	Endothelial
cell_905	6	Choroid Plexus
cell_906	6	Choroid Plexus
cell_907	6	Choroid Plexus
cell_908	6	Choroid Plexus
cell_909	6	Choroid Plexus
cell_910	6	Choroid Plexus
cell_911	6	Endothelial
cell_912	6	Choroid Plexus
cell_913	6	Microglia
