# Supplementary material for: QuadST identifies cell–cell interaction–changed genes in spatially resolved transcriptomics data
Source: Genome Res. 2025 Aug;35(8):1821–31. doi: 10.1101/gr.279859.124 (PMC12315707; doi:10.1101/gr.279859.124)
Supplement: Supplement 2 [file Supplemental_Code.zip › QuadST-main/Data_2019_seqfish_plus_SScortex/cortex_svz_centroids_coord.txt]

ID	X	Y
cell_1	1632.02	1305.7
cell_2	1589.47	669.51
cell_3	1539.89	1185.9
cell_4	1513.94	710.24
cell_5	1477.85	763.87
cell_6	1304.03	1142.4
cell_7	1291.34	957.71
cell_8	1282.49	1725.4
cell_9	1218.73	806.56
cell_10	1192.59	1800.1
cell_11	1202.12	1886
cell_12	1183.07	950.97
cell_13	1162.46	593.51
cell_14	1128.82	1596.5
cell_15	1115.86	1021.4
cell_16	1102.88	1696
cell_17	1074.92	391.16
cell_18	1045.9	597.81
cell_19	1037.4	1865.2
cell_20	1024.7	469.54
cell_21	1017.8	1636.6
cell_22	1006	344.12
cell_23	992.9	1293.3
cell_24	980.8	1378.9
cell_25	938.6	1594.2
cell_26	922.8	822.23
cell_27	923.3	560.36
cell_28	912.5	742.3
cell_29	913.1	1751.6
cell_30	882	668.36
cell_31	810.5	241.57
cell_32	800.9	624.11
cell_33	802.4	103.12
cell_34	798.2	449.39
cell_35	752.7	1342.6
cell_36	704.5	407.86
cell_37	618.2	894.7
cell_38	610.6	1272.8
cell_39	612.9	1363.8
cell_40	565.4	421.27
cell_41	553.6	271.42
cell_42	531.9	1069
cell_43	460.6	426.59
cell_44	417.4	669.71
cell_45	359.3	782.61
cell_46	348.1	228.25
cell_47	354.2	442.86
cell_48	341.4	973.21
cell_49	321	1201.2
cell_50	321.4	854.77
cell_51	1924.97	855.84
cell_52	1838.05	469.57
cell_53	1831.19	1090.2
cell_54	1801.58	267.56
cell_55	1785.95	981.25
cell_56	1769.95	390.59
cell_57	1734.44	1117
cell_58	1687.25	520.51
cell_59	1664.57	980.24
cell_60	1657.9	799.96
cell_61	1508.52	527.31
cell_62	1482.67	621.1
cell_63	1369.49	571.13
cell_64	1839.07	1458
cell_65	1802.32	1738.7
cell_66	1805	1561.7
cell_67	1812.68	1319.2
cell_68	1797.44	1875.4
cell_69	1712.56	1428.9
cell_70	1679.39	152.2
cell_71	1649.39	334.16
cell_72	1632.03	1623.4
cell_73	1575.96	228.45
cell_74	1575.84	1829.6
cell_75	1556.42	1741.8
cell_76	1566.09	1418.1
cell_77	1551.13	363.87
cell_78	1492.65	291.89
cell_79	1474.76	1745
cell_80	1466.01	1617.6
cell_81	1449.26	1238
cell_82	1457.75	1875.9
cell_83	1457.65	402.8
cell_84	1444.82	238.72
cell_85	1440.75	1298.3
cell_86	1427.06	1401
cell_87	1414.83	312.93
cell_88	1400.12	448.36
cell_89	1357.53	699.92
cell_90	1351.5	1923.8
cell_91	1339.72	370.94
cell_92	1298.05	781.88
cell_93	1244.38	191.29
cell_94	1232.85	1960
cell_95	1228.13	739.38
cell_96	1210.65	374.81
cell_97	1208	1502.4
cell_98	1171.89	266
cell_99	1156.03	1357.2
cell_100	1142.25	446.9
cell_101	1109.02	1308.9
cell_102	1124.85	745.68
cell_103	1106.51	1460.8
cell_104	1064.34	799.79
cell_105	992.3	996.9
cell_106	990.5	886.81
cell_107	969.6	1198.5
cell_108	956.3	113.16
cell_109	939.4	280.75
cell_110	907.5	1444
cell_111	894.4	234.96
cell_112	891.1	404.65
cell_113	874.3	1127
cell_114	786.5	921.13
cell_115	775.7	796.06
cell_116	490.8	1336
cell_117	421.9	1794.6
cell_118	270	1383.3
cell_119	260.5	1378.7
cell_120	242	1547.5
cell_121	156.1	1634
cell_122	1593.86	681.3
cell_123	1487.81	773.77
cell_124	1466.51	861.26
cell_125	1421.55	682.46
cell_126	1368.22	495.56
cell_127	1358.13	594.86
cell_128	1335.92	837.63
cell_129	1249.37	667.59
cell_130	1210.14	575.64
cell_131	1208.72	830.55
cell_132	1118.18	822.66
cell_133	1064.3	926.19
cell_134	1906.85	1601.6
cell_135	1868.4	1354.5
cell_136	1840.05	1800.3
cell_137	1837.05	1675.2
cell_138	1768.87	1597.6
cell_139	1765.48	911.59
cell_140	1733.1	1512.5
cell_141	1634.98	1083.2
cell_142	1631.15	1606.3
cell_143	1574.5	1456.6
cell_144	1508.36	1464.7
cell_145	1485.92	1080.9
cell_146	1500.26	1255.1
cell_147	1489.83	1814.4
cell_148	1471.15	1320.5
cell_149	1444.58	376.66
cell_150	1399.55	301.91
cell_151	1399.35	1376.3
cell_152	1384.26	1224.7
cell_153	1356.53	407.08
cell_154	1342.66	1439.6
cell_155	1251.31	1660.6
cell_156	1242.66	1213.6
cell_157	1214.08	1581.2
cell_158	1210.08	1496.8
cell_159	1198.77	375.37
cell_160	1201.56	451.05
cell_161	1192.9	508.2
cell_162	1181.62	1402.5
cell_163	1152.3	1159.9
cell_164	1091.76	1495.1
cell_165	1074.76	366.94
cell_166	1074.9	1388.5
cell_167	1067.6	513.53
cell_168	1055.86	1039.8
cell_169	1045.4	289.92
cell_170	1031.5	1555.4
cell_171	1002.3	397.93
cell_172	984.7	1816.8
cell_173	982.7	1311.8
cell_174	978.3	1223.2
cell_175	966.1	1954.9
cell_176	969.2	1410.2
cell_177	960.8	1675.7
cell_178	952.8	1002.1
cell_179	944.3	1103.8
cell_180	935.1	247.23
cell_181	928.2	1534.7
cell_182	914.4	493.17
cell_183	908.7	176.2
cell_184	888.4	1197.8
cell_185	873.5	1370.7
cell_186	875.9	324.83
cell_187	874.6	1443.6
cell_188	848.2	427.71
cell_189	846.8	1535.1
cell_190	808.5	900.27
cell_191	790.4	224.88
cell_192	766.7	1461.1
cell_193	760	1021.7
cell_194	753.1	1117.7
cell_195	758.3	440.01
cell_196	752.4	1737.6
cell_197	730.9	945.65
cell_198	710	368.95
cell_199	721.6	561.77
cell_200	668.4	1802.9
cell_201	677.1	1326.7
cell_202	655	1687.2
cell_203	641.6	514.6
cell_204	630.5	1241.1
cell_205	624.8	861.75
cell_206	596.1	590.72
cell_207	597.1	743.94
cell_208	592.6	1463.2
cell_209	585.9	1109
cell_210	571.7	464.69
cell_211	548.3	918.22
cell_212	542.4	1748.9
cell_213	508	1205.4
cell_214	498.5	743.17
cell_215	471.2	1087.2
cell_216	444.3	856.63
cell_217	449.3	531.71
cell_218	431.9	1751.5
cell_219	427.1	653.89
cell_220	428.9	1625.7
cell_221	412.8	751.4
cell_222	397.4	1164.1
cell_223	380	1536.8
cell_224	331.7	1020.7
cell_225	310.2	918.24
cell_226	221.9	1046.5
cell_227	1789.95	1033.1
cell_228	1754.08	794.27
cell_229	1713.57	892.49
cell_230	1564.89	1037.7
cell_231	1592.13	1174.9
cell_232	1493.37	864.35
cell_233	1474.18	1112.1
cell_234	1445.88	1240.8
cell_235	1417.84	1365.4
cell_236	1398.39	713.46
cell_237	1316	1351.7
cell_238	1277.15	874.24
cell_239	1264.25	1231.8
cell_240	1231.45	1699.3
cell_241	1201.42	1336
cell_242	1141.63	568.71
cell_243	1132.18	1744.9
cell_244	1104.43	1145.7
cell_245	1077.58	1047.9
cell_246	1036.5	493.04
cell_247	1031.2	999.3
cell_248	1012.4	1623.1
cell_249	1000.7	1437.8
cell_250	986.7	752.18
cell_251	911.3	490.18
cell_252	834.8	1073.6
cell_253	838.1	1585.5
cell_254	816.6	761.15
cell_255	766.4	529.72
cell_256	786.6	872.18
cell_257	753.2	800.37
cell_258	689.2	1122.9
cell_259	676.3	1281.7
cell_260	627.2	1487.7
cell_261	587.6	1168.7
cell_262	562.3	1620.9
cell_263	540.5	998.12
cell_264	472	906.57
cell_265	423.3	1769.8
cell_266	404.8	974.49
cell_267	407	1879.2
cell_268	334.9	1473.7
cell_269	255.3	873.9
cell_270	267.3	1327.8
cell_271	1804.8	1507.3
cell_272	1668.44	1522.7
cell_273	1643.45	1655.5
cell_274	1618.41	1415.4
cell_275	1547.07	1309.2
cell_276	1523.67	1484.8
cell_277	1482.82	1668.2
cell_278	1354.05	1474.1
cell_279	611.2	876.46
cell_280	556.3	1734.5
cell_281	422.4	1652.8
cell_282	417.9	1371.3
cell_283	1892.05	707.72
cell_284	1882.78	520.95
cell_285	1860.66	623.17
cell_286	1743.96	1818.8
cell_287	1728.56	551.91
cell_288	1695.98	633.05
cell_289	1614.2	1820.3
cell_290	1611.25	703.15
cell_291	1598.26	573.52
cell_292	1467.02	539.39
cell_293	1397.1	420.87
cell_294	1395.05	325.13
cell_295	1279.93	1042.1
cell_296	1247.97	300.32
cell_297	1224.64	713.42
cell_298	1164.31	756.36
cell_299	1148.63	414.39
cell_300	1105.06	257.98
cell_301	872.3	1904.6
cell_302	814.2	1273.9
cell_303	812.6	1803.1
cell_304	807	174.8
cell_305	726	1936
cell_306	561.4	695.89
cell_307	544.6	602.98
cell_308	551.4	212.18
cell_309	537.4	355.41
cell_310	465.4	496.92
cell_311	368.6	644.44
cell_312	328.3	374.85
cell_313	226.7	546.78
cell_314	217.7	411.24
cell_315	847.5	1202.5
cell_316	764.7	1411.1
cell_317	1873.8	734.12
cell_318	1859.24	1601.5
cell_319	1841.17	1495.3
cell_320	1760.65	1033.3
cell_321	1751.33	723.27
cell_322	1755.18	863.07
cell_323	1720.31	1135.9
cell_324	1694.06	1297.7
cell_325	1644.04	701.05
cell_326	1629.2	854.93
cell_327	1635.94	352.2
cell_328	1607.28	995.24
cell_329	1595.49	1091.3
cell_330	1587.94	1468.1
cell_331	1520.62	1285.5
cell_332	1508.89	1700.8
cell_333	1481.06	653.28
cell_334	1441.38	726.66
cell_335	1454.3	1234
cell_336	1445.87	877.47
cell_337	1399.29	432.99
cell_338	1406.53	1599.6
cell_339	1389.91	1184
cell_340	1394.29	1715.2
cell_341	1351.86	966.9
cell_342	1342.02	856.05
cell_343	1326.61	716.81
cell_344	1319.78	1873.1
cell_345	1315.75	366.31
cell_346	1305.31	1698
cell_347	1256.51	1441.5
cell_348	1280.08	985.08
cell_349	1278.99	1559.7
cell_350	1276.22	482.59
cell_351	1265.13	859.35
cell_352	1243.84	1768.8
cell_353	1235.66	1052.8
cell_354	1225.99	469.33
cell_355	1195.46	1909.7
cell_356	1177.91	699.51
cell_357	1161.15	993.52
cell_358	1166.76	475.36
cell_359	1153.05	1725.6
cell_360	1134.39	775.74
cell_361	1144.01	914.75
cell_362	1149.4	1374.1
cell_363	1118.09	847.67
cell_364	1131.49	1124.1
cell_365	1112.48	499
cell_366	1121.25	336.15
cell_367	1099.19	1539.6
cell_368	1036.4	1473.9
cell_369	1007.1	904.01
cell_370	992.3	520.84
cell_371	958.9	413.05
cell_372	958.8	1345.6
cell_373	937.6	1487.5
cell_374	925.8	1010.8
cell_375	916	271.68
cell_376	900.9	475.72
cell_377	909.7	1259.8
cell_378	891	580.9
cell_379	870.4	1083.2
cell_380	875.6	1612.4
cell_381	883.7	748.67
cell_382	843.5	1758.6
cell_383	838.5	894.31
cell_384	829.4	1354
cell_385	778.8	1227.8
cell_386	770.2	536.66
cell_387	724.9	1534.4
cell_388	727.2	784.88
cell_389	718.9	432.49
cell_390	693.9	1147.6
cell_391	659.2	303.16
cell_392	613	808.9
cell_393	589.2	1609.4
cell_394	584.1	1101.1
cell_395	567.1	972.21
cell_396	543.8	1185.6
cell_397	535.9	1413.4
cell_398	534	1297.3
cell_399	525.7	762.65
cell_400	515.3	430.62
cell_401	496.5	1702.9
cell_402	488.8	592.77
cell_403	487	1867
cell_404	464.6	1413.6
cell_405	445.5	1781.4
cell_406	453.7	1137.3
cell_407	422.6	422.92
cell_408	415.1	1050.7
cell_409	399.5	1219.8
cell_410	374.1	843.53
cell_411	364.2	1895.4
cell_412	316.5	447.82
cell_413	315.8	538.71
cell_414	306.3	1185.9
cell_415	279.9	972.19
cell_416	280.3	325.14
cell_417	308	1581.5
cell_418	270.2	1802.9
cell_419	214.2	1108.7
cell_420	1553.6	1596.6
cell_421	1400.73	1298.9
cell_422	1328.42	1352.2
cell_423	1796.55	1008.4
cell_424	1774.78	1253.3
cell_425	1746.86	828.07
cell_426	1732.85	1175.3
cell_427	1705.75	1496.1
cell_428	1639.59	787.84
cell_429	1643.12	637.7
cell_430	1635.14	1535.8
cell_431	1604.5	1049.9
cell_432	1563.17	856.5
cell_433	1540.02	1431.2
cell_434	1493.25	1365.5
cell_435	1505.66	1669.5
cell_436	1478.55	649.07
cell_437	1455.99	1457.3
cell_438	1453.6	1748.3
cell_439	1405.06	1142.4
cell_440	1382.05	1401.1
cell_441	1368.87	594.37
cell_442	1352.68	1462.6
cell_443	1344.51	912.72
cell_444	1259.88	979.93
cell_445	1267.71	572.9
cell_446	1247.48	1199.9
cell_447	1188.47	1052.5
cell_448	1163.24	1476.8
cell_449	1139.64	1025.6
cell_450	1119.79	1694.6
cell_451	1115.25	756.22
cell_452	1125.99	1346.7
cell_453	1083.28	1015
cell_454	1070.36	1214.2
cell_455	1033.9	1511
cell_456	974.1	1704.5
cell_457	977	514.98
cell_458	961.2	1140.8
cell_459	934.7	360.99
cell_460	913.6	1457.5
cell_461	909.9	723.69
cell_462	869	548.96
cell_463	860.3	401.67
cell_464	865.5	1751
cell_465	859.6	649.14
cell_466	816.1	590.47
cell_467	786.2	1389.3
cell_468	781.2	704.43
cell_469	772.9	650.71
cell_470	765.3	433.74
cell_471	711.5	357.85
cell_472	711.9	1526.8
cell_473	697.5	748.14
cell_474	652.9	611.71
cell_475	613.3	1659.9
cell_476	603.2	1058.5
cell_477	605.3	1473.4
cell_478	583.3	1352.4
cell_479	573.5	1212.3
cell_480	557.2	566.57
cell_481	541.8	458.62
cell_482	449.5	1568.4
cell_483	446.7	1077.3
cell_484	384	1467
cell_485	375.3	1197.6
cell_486	1666.09	874.41
cell_487	1628.9	937.71
cell_488	1586.91	516.36
cell_489	1497.7	501.54
cell_490	1497.83	1174.3
cell_491	1481.8	1237.7
cell_492	1468.47	1055.9
cell_493	1451.26	806.82
cell_494	1370.42	1270.6
cell_495	1237.01	1335
cell_496	948.7	1562.7
cell_497	911.2	1059.2
cell_498	833.5	932.93
cell_499	805.4	1544
cell_500	766.3	1081
cell_501	760.4	847.99
cell_502	727	639.03
cell_503	644.1	1591.6
cell_504	639.7	1749.5
cell_505	534.5	1638.8
cell_506	530	890.9
cell_507	497.1	759.11
cell_508	485.7	650.84
cell_509	500.7	1727.9
cell_510	451.7	872.21
cell_511	383.6	767.46
cell_512	1650.74	401.07
cell_513	1091.88	258.56
cell_514	907.1	230.15
cell_515	889.5	1957.4
cell_516	611.6	197.26
cell_517	376.9	435.9
cell_518	280.7	471.56
cell_519	272.6	639.25
cell_520	225.4	1129.9
cell_521	176	296.98
cell_522	165.5	456.62
cell_523	143.7	1055.6
cell_524	1608.43	1318.4
cell_525	1603.79	1266.6
cell_526	1361.59	874.55
cell_527	1282	838.26
cell_528	1269.52	664.49
cell_529	1191.16	542.23
cell_530	1167.2	570.19
cell_531	1144.19	614.6
cell_532	1086.92	1846.1
cell_533	1078.47	1359.5
cell_534	1070.01	575.12
cell_535	1066.5	1386.1
cell_536	1059.43	1333.2
cell_537	1053.6	481.27
cell_538	1039.8	659.27
cell_539	1027.5	1532.6
cell_540	1030.1	1864.6
cell_541	1013.6	640.93
cell_542	1009.2	1304.6
cell_543	988.7	601.66
cell_544	989.6	535.3
cell_545	979	701.94
cell_546	952.8	1249.3
cell_547	940.6	566.2
cell_548	941.1	1725.3
cell_549	931.8	949.75
cell_550	926.6	619.76
cell_551	919.7	1559.4
cell_552	882.7	558.61
cell_553	873.4	1626.3
cell_554	868.2	673.82
cell_555	867.7	1694.5
cell_556	852.6	1492
cell_557	847.3	706.85
cell_558	839.5	1576.2
cell_559	835.1	520.72
cell_560	838.3	581.5
cell_561	824.4	1394.3
cell_562	820.6	1332.6
cell_563	791	1427.6
cell_564	763.3	1454.8
cell_565	735.1	821.13
cell_566	711	1535.6
cell_567	690.5	1480.8
cell_568	684.5	1565.8
cell_569	672.7	729.27
cell_570	669.7	832.75
cell_571	615.3	1008
cell_572	1631.77	1381.4
cell_573	1621.65	1350.5
cell_574	1575.48	1237.8
cell_575	1574.19	1282.8
cell_576	1871.83	1341.3
cell_577	1822.78	1462.6
cell_578	1794.79	1640.8
cell_579	1766.51	1609.4
cell_580	1775.73	602.76
cell_581	1758.66	1291.3
cell_582	1738.45	1206.6
cell_583	1722.3	682.44
cell_584	1707.88	1354.5
cell_585	1691.12	917.27
cell_586	1677.69	1625.7
cell_587	1640.84	1286.1
cell_588	1619.95	560.14
cell_589	1583.49	782.55
cell_590	1539.62	1033.2
cell_591	1535.05	1845.2
cell_592	1525.5	532.17
cell_593	1518.26	415.9
cell_594	1503.56	671.41
cell_595	1490.68	1416.1
cell_596	1482.6	789.24
cell_597	1464.76	1366
cell_598	1445.41	1822.7
cell_599	1435.85	956.77
cell_600	1427.23	310.11
cell_601	1414.89	1147.5
cell_602	1401.27	769.97
cell_603	1386.95	648.65
cell_604	1351.88	1771.9
cell_605	1317.44	1009.1
cell_606	1297.48	364.9
cell_607	1264.53	1248.8
cell_608	1251.34	1754.7
cell_609	1242.97	1156.6
cell_610	1242.52	769.09
cell_611	1216.14	289.1
cell_612	1205.88	197.86
cell_613	1183.08	370.67
cell_614	1157.47	1808.7
cell_615	1134.59	334.21
cell_616	1104.31	955.73
cell_617	1086.58	813.56
cell_618	1074.68	408.08
cell_619	1046.1	376.77
cell_620	1019.6	893.65
cell_621	1005.2	354.42
cell_622	966.7	1627.9
cell_623	818.4	828.06
cell_624	798.8	995.7
cell_625	765.1	1293.6
cell_626	765.4	991.98
cell_627	761.7	735.77
cell_628	724	935.97
cell_629	709.7	1433.2
cell_630	602.1	407.8
cell_631	542.1	616.16
cell_632	516.5	411.79
cell_633	492.1	508.45
cell_634	452.9	583.78
cell_635	441.3	678.82
cell_636	381	684.74
cell_637	370.5	975.84
cell_638	326	466.77
cell_639	283.9	768.28
cell_640	1792.91	1544.4
cell_641	1748.63	1507.1
cell_642	1721.39	1569.1
cell_643	1719.56	1433.7
cell_644	1681.1	1326.8
cell_645	1679.92	1518.6
cell_646	1657.46	1571.7
cell_647	1642.12	1191.2
cell_648	1641.64	1237
cell_649	1621.57	1494
cell_650	1612.95	1534.4
cell_651	1605.02	1436.6
cell_652	1591.16	1193.7
cell_653	1579.68	1347
cell_654	1568.06	1446.7
cell_655	1551.6	1514.1
cell_656	1547	1385.5
cell_657	1539.28	1336.7
cell_658	1525.17	1288.2
cell_659	1516.67	1451.1
cell_660	1513.7	1205
cell_661	1496.63	1296.7
cell_662	1485.32	1325.8
cell_663	1475.56	1261.7
cell_664	1446.89	1280.9
cell_665	1427.73	1215.3
cell_666	1417.14	1068.6
cell_667	1400.4	1256.2
cell_668	1389.65	1313.2
cell_669	1390.56	1192.1
cell_670	1364.42	1161.9
cell_671	1360.02	987.56
cell_672	1350.68	1117.1
cell_673	1338.82	1221.7
cell_674	1315.16	1181.9
cell_675	1309.95	1277.6
cell_676	1295.45	1134.9
cell_677	1274.87	943.41
cell_678	1266.37	1197
cell_679	1256.31	465.62
cell_680	1258.88	555.58
cell_681	1243.76	1104.5
cell_682	1242.3	1020
cell_683	1231.86	926.48
cell_684	1225.06	1232.2
cell_685	1223.88	601.2
cell_686	1205.79	1048.3
cell_687	1200.53	691.21
cell_688	1189.33	617.23
cell_689	1191.51	1223
cell_690	1185.51	747.81
cell_691	1178.15	969.54
cell_692	1179.21	1196.3
cell_693	1162.75	1166.2
cell_694	1165.28	671.17
cell_695	1153.03	427.64
cell_696	1152.88	1333.4
cell_697	1146.56	765.03
cell_698	1143.37	503.13
cell_699	1148.23	1082.5
cell_700	1139	707.7
cell_701	1132.61	1469.7
cell_702	1128.3	1531.2
cell_703	1115.22	1033.4
cell_704	1115.22	551.75
cell_705	1116.7	1396.7
cell_706	1113.69	1318.2
cell_707	1105.75	1583.8
cell_708	1099.95	1125.1
cell_709	1103.97	457.33
cell_710	1099.32	743.39
cell_711	1092.79	1477.6
cell_712	1088.87	347.56
cell_713	1091.11	1194.7
cell_714	1082.43	684.86
cell_715	1084.01	1632.8
cell_716	1078.09	524.04
cell_717	1074.4	1547.1
cell_718	1072.79	1599
cell_719	1063.47	1038.8
cell_720	1065	1753.9
cell_721	1066.07	1670.6
cell_722	1058.84	1701.5
cell_723	1049.38	1283.5
cell_724	1042.2	1084.1
cell_725	1042.1	1725.6
cell_726	1030	526.26
cell_727	1028.5	576.41
cell_728	1030.4	1625.5
cell_729	1026.4	1685.6
cell_730	1021	1792.3
cell_731	1010.3	1497
cell_732	1011.7	1764.1
cell_733	1002.2	405.72
cell_734	998.2	1011.2
cell_735	998.5	1451.9
cell_736	996.7	452.61
cell_737	991.7	1731.5
cell_738	992.2	1406.4
cell_739	986.6	1084.6
cell_740	971.3	1527.9
cell_741	971.3	1567.9
cell_742	956.8	494.96
cell_743	965	911.84
cell_744	955.9	1755.3
cell_745	950.6	1066.3
cell_746	954.4	1482.1
cell_747	950.2	438.82
cell_748	948.3	379.99
cell_749	946	676.38
cell_750	935.1	1790.6
cell_751	935.6	1424.4
cell_752	935.4	1604.9
cell_753	929.1	1661.9
cell_754	912.5	1018.3
cell_755	907.5	725.92
cell_756	904.8	1693.7
cell_757	905.3	430.84
cell_758	904.2	777.81
cell_759	903.7	512.39
cell_760	901.9	1081.6
cell_761	894.4	1314.4
cell_762	885.6	483.26
cell_763	877.4	820.82
cell_764	875.1	1383.3
cell_765	858.3	1264.2
cell_766	853.8	466.23
cell_767	853.2	902.94
cell_768	855.9	961.03
cell_769	844.1	416.6
cell_770	844	1167.4
cell_771	836	763.6
cell_772	832.7	1013.2
cell_773	830.1	1731.2
cell_774	823.9	1073.5
cell_775	815.8	909.97
cell_776	812.1	1651.6
cell_777	807.3	1701.9
cell_778	803.5	633.35
cell_779	789.9	1213.1
cell_780	780.6	922.88
cell_781	774.5	1073.8
cell_782	765.8	1369.4
cell_783	760	1146.5
cell_784	749.6	543.26
cell_785	739.1	781.33
cell_786	735.6	628.89
cell_787	724.1	1011
cell_788	722.7	1340.4
cell_789	724.1	1078.5
cell_790	712.3	701.92
cell_791	713.1	1132.9
cell_792	717	1390.7
cell_793	664.8	1129
cell_794	654.2	1187
cell_795	652.7	1338.9
cell_796	624.4	1263.1
cell_797	626.4	1414.2
cell_798	600.3	1061.1
cell_799	593.3	912.22
cell_800	542.6	1636.4
cell_801	498.8	1517.5
cell_802	378.1	598.46
cell_803	364.7	342.92
cell_804	1038.1	817.56
cell_805	1450.99	689.58
cell_806	1391.68	1301.4
cell_807	1342.48	1462.7
cell_808	1273.32	1106.1
cell_809	1252.21	1186.7
cell_810	1208.86	271.67
cell_811	1103.93	317.41
cell_812	1039.6	407.83
cell_813	1004.7	687.62
cell_814	994.4	1261.3
cell_815	961.4	844.06
cell_816	939.1	1243.9
cell_817	926.2	912.97
cell_818	885.6	1241.4
cell_819	760.5	1230.4
cell_820	747.4	1689.1
cell_821	728.2	427.49
cell_822	673.4	1269.7
cell_823	665.9	387.5
cell_824	663	1616
cell_825	593.5	387.68
cell_826	583.8	739.29
cell_827	523	853
cell_828	498.3	1331.7
cell_829	500.6	370.57
cell_830	487	788.33
cell_831	489.1	440.33
cell_832	450.7	922.88
cell_833	456.5	1107.8
cell_834	378.3	1256.8
cell_835	1651.32	1616.2
cell_836	1619.85	1175
cell_837	1605.61	1503.9
cell_838	1567.65	1214.9
cell_839	1564.4	1643.3
cell_840	1513.26	1163.7
cell_841	1470.33	454.92
cell_842	1459	595.53
cell_843	1452.13	324.02
cell_844	1419.17	906
cell_845	1421.66	786.31
cell_846	1386.21	254.13
cell_847	1386.07	443.96
cell_848	1368.31	380.39
cell_849	1331.2	906.68
cell_850	1329.32	1280.7
cell_851	1317.34	323.03
cell_852	1292.08	1682.4
cell_853	1290.22	202.05
cell_854	1221.2	978.54
cell_855	1208.52	1324.8
cell_856	1160.23	1027.8
cell_857	1127.52	1090.8
cell_858	1120.91	1240
cell_859	1109.62	1188.4
cell_860	1120.09	1351.3
cell_861	1098.02	1313.2
cell_862	1063.84	1704.1
cell_863	1048.92	1289.4
cell_864	1052.81	1584.1
cell_865	1022	1437.4
cell_866	1000.5	1696.2
cell_867	985.2	1588.4
cell_868	977.6	1390.7
cell_869	965.5	1784.9
cell_870	942.1	1093.3
cell_871	939.5	637.47
cell_872	929.3	1709.9
cell_873	929	1789
cell_874	920.5	1631.6
cell_875	889.7	1344
cell_876	877.5	1013.4
cell_877	880.6	1551.3
cell_878	861.2	1444.5
cell_879	813.7	1282.9
cell_880	803.8	653.02
cell_881	790.9	504.95
cell_882	760.5	583.82
cell_883	648.8	1425.5
cell_884	613.3	1295.1
cell_885	559.9	1278.7
cell_886	552.3	1368.5
cell_887	453.1	605.14
cell_888	409.4	1755.5
cell_889	338.2	490.23
cell_890	1688.13	1034.8
cell_891	1665.5	1105.1
cell_892	1666.79	1257.8
cell_893	1647.67	1386.3
cell_894	1517.07	1322.6
cell_895	1512.43	1494.6
cell_896	1467.58	1247.1
cell_897	1337.78	1652.9
cell_898	1293.63	1557.5
cell_899	1262.67	836.96
cell_900	1279.91	1013.1
cell_901	1184.92	870.32
cell_902	1124.6	837.08
cell_903	1111.86	660.76
cell_904	1060.73	919.96
cell_905	1009.1	1808.3
cell_906	965.3	759.1
cell_907	871	809.31
cell_908	848.2	1136.2
cell_909	637.7	1505.3
cell_910	617.5	1344.3
cell_911	592.8	1409.3
cell_912	379.5	389.93
cell_913	374.7	447.85
