# Supplementary material for: QuadST identifies cell–cell interaction–changed genes in spatially resolved transcriptomics data
Source: Genome Res. 2025 Aug;35(8):1821–31. doi: 10.1101/gr.279859.124 (PMC12315707; doi:10.1101/gr.279859.124)
Supplement: Supplement 2 [file Supplemental_Code.zip › QuadST-main/Data_2019_seqfish_plus_SScortex/cortex_svz_expression.txt]

cell_1 cell_2 cell_3 cell_4 cell_5 cell_6 cell_7 cell_8 cell_9 cell_10 cell_11 cell_12 cell_13 cell_14 cell_15 cell_16 cell_17 cell_18 cell_19 cell_20 cell_21 cell_22 cell_23 cell_24 cell_25 cell_26 cell_27 cell_28 cell_29 cell_30 cell_31 cell_32 cell_33 cell_34 cell_35 cell_36 cell_37 cell_38 cell_39 cell_40 cell_41 cell_42 cell_43 cell_44 cell_45 cell_46 cell_47 cell_48 cell_49 cell_50 cell_51 cell_52 cell_53 cell_54 cell_55 cell_56 cell_57 cell_58 cell_59 cell_60 cell_61 cell_62 cell_63 cell_64 cell_65 cell_66 cell_67 cell_68 cell_69 cell_70 cell_71 cell_72 cell_73 cell_74 cell_75 cell_76 cell_77 cell_78 cell_79 cell_80 cell_81 cell_82 cell_83 cell_84 cell_85 cell_86 cell_87 cell_88 cell_89 cell_90 cell_91 cell_92 cell_93 cell_94 cell_95 cell_96 cell_97 cell_98 cell_99 cell_100 cell_101 cell_102 cell_103 cell_104 cell_105 cell_106 cell_107 cell_108 cell_109 cell_110 cell_111 cell_112 cell_113 cell_114 cell_115 cell_116 cell_117 cell_118 cell_119 cell_120 cell_121 cell_122 cell_123 cell_124 cell_125 cell_126 cell_127 cell_128 cell_129 cell_130 cell_131 cell_132 cell_133 cell_134 cell_135 cell_136 cell_137 cell_138 cell_139 cell_140 cell_141 cell_142 cell_143 cell_144 cell_145 cell_146 cell_147 cell_148 cell_149 cell_150 cell_151 cell_152 cell_153 cell_154 cell_155 cell_156 cell_157 cell_158 cell_159 cell_160 cell_161 cell_162 cell_163 cell_164 cell_165 cell_166 cell_167 cell_168 cell_169 cell_170 cell_171 cell_172 cell_173 cell_174 cell_175 cell_176 cell_177 cell_178 cell_179 cell_180 cell_181 cell_182 cell_183 cell_184 cell_185 cell_186 cell_187 cell_188 cell_189 cell_190 cell_191 cell_192 cell_193 cell_194 cell_195 cell_196 cell_197 cell_198 cell_199 cell_200 cell_201 cell_202 cell_203 cell_204 cell_205 cell_206 cell_207 cell_208 cell_209 cell_210 cell_211 cell_212 cell_213 cell_214 cell_215 cell_216 cell_217 cell_218 cell_219 cell_220 cell_221 cell_222 cell_223 cell_224 cell_225 cell_226 cell_227 cell_228 cell_229 cell_230 cell_231 cell_232 cell_233 cell_234 cell_235 cell_236 cell_237 cell_238 cell_239 cell_240 cell_241 cell_242 cell_243 cell_244 cell_245 cell_246 cell_247 cell_248 cell_249 cell_250 cell_251 cell_252 cell_253 cell_254 cell_255 cell_256 cell_257 cell_258 cell_259 cell_260 cell_261 cell_262 cell_263 cell_264 cell_265 cell_266 cell_267 cell_268 cell_269 cell_270 cell_271 cell_272 cell_273 cell_274 cell_275 cell_276 cell_277 cell_278 cell_279 cell_280 cell_281 cell_282 cell_283 cell_284 cell_285 cell_286 cell_287 cell_288 cell_289 cell_290 cell_291 cell_292 cell_293 cell_294 cell_295 cell_296 cell_297 cell_298 cell_299 cell_300 cell_301 cell_302 cell_303 cell_304 cell_305 cell_306 cell_307 cell_308 cell_309 cell_310 cell_311 cell_312 cell_313 cell_314 cell_315 cell_316 cell_317 cell_318 cell_319 cell_320 cell_321 cell_322 cell_323 cell_324 cell_325 cell_326 cell_327 cell_328 cell_329 cell_330 cell_331 cell_332 cell_333 cell_334 cell_335 cell_336 cell_337 cell_338 cell_339 cell_340 cell_341 cell_342 cell_343 cell_344 cell_345 cell_346 cell_347 cell_348 cell_349 cell_350 cell_351 cell_352 cell_353 cell_354 cell_355 cell_356 cell_357 cell_358 cell_359 cell_360 cell_361 cell_362 cell_363 cell_364 cell_365 cell_366 cell_367 cell_368 cell_369 cell_370 cell_371 cell_372 cell_373 cell_374 cell_375 cell_376 cell_377 cell_378 cell_379 cell_380 cell_381 cell_382 cell_383 cell_384 cell_385 cell_386 cell_387 cell_388 cell_389 cell_390 cell_391 cell_392 cell_393 cell_394 cell_395 cell_396 cell_397 cell_398 cell_399 cell_400 cell_401 cell_402 cell_403 cell_404 cell_405 cell_406 cell_407 cell_408 cell_409 cell_410 cell_411 cell_412 cell_413 cell_414 cell_415 cell_416 cell_417 cell_418 cell_419 cell_420 cell_421 cell_422 cell_423 cell_424 cell_425 cell_426 cell_427 cell_428 cell_429 cell_430 cell_431 cell_432 cell_433 cell_434 cell_435 cell_436 cell_437 cell_438 cell_439 cell_440 cell_441 cell_442 cell_443 cell_444 cell_445 cell_446 cell_447 cell_448 cell_449 cell_450 cell_451 cell_452 cell_453 cell_454 cell_455 cell_456 cell_457 cell_458 cell_459 cell_460 cell_461 cell_462 cell_463 cell_464 cell_465 cell_466 cell_467 cell_468 cell_469 cell_470 cell_471 cell_472 cell_473 cell_474 cell_475 cell_476 cell_477 cell_478 cell_479 cell_480 cell_481 cell_482 cell_483 cell_484 cell_485 cell_486 cell_487 cell_488 cell_489 cell_490 cell_491 cell_492 cell_493 cell_494 cell_495 cell_496 cell_497 cell_498 cell_499 cell_500 cell_501 cell_502 cell_503 cell_504 cell_505 cell_506 cell_507 cell_508 cell_509 cell_510 cell_511 cell_512 cell_513 cell_514 cell_515 cell_516 cell_517 cell_518 cell_519 cell_520 cell_521 cell_522 cell_523 cell_524 cell_525 cell_526 cell_527 cell_528 cell_529 cell_530 cell_531 cell_532 cell_533 cell_534 cell_535 cell_536 cell_537 cell_538 cell_539 cell_540 cell_541 cell_542 cell_543 cell_544 cell_545 cell_546 cell_547 cell_548 cell_549 cell_550 cell_551 cell_552 cell_553 cell_554 cell_555 cell_556 cell_557 cell_558 cell_559 cell_560 cell_561 cell_562 cell_563 cell_564 cell_565 cell_566 cell_567 cell_568 cell_569 cell_570 cell_571 cell_572 cell_573 cell_574 cell_575 cell_576 cell_577 cell_578 cell_579 cell_580 cell_581 cell_582 cell_583 cell_584 cell_585 cell_586 cell_587 cell_588 cell_589 cell_590 cell_591 cell_592 cell_593 cell_594 cell_595 cell_596 cell_597 cell_598 cell_599 cell_600 cell_601 cell_602 cell_603 cell_604 cell_605 cell_606 cell_607 cell_608 cell_609 cell_610 cell_611 cell_612 cell_613 cell_614 cell_615 cell_616 cell_617 cell_618 cell_619 cell_620 cell_621 cell_622 cell_623 cell_624 cell_625 cell_626 cell_627 cell_628 cell_629 cell_630 cell_631 cell_632 cell_633 cell_634 cell_635 cell_636 cell_637 cell_638 cell_639 cell_640 cell_641 cell_642 cell_643 cell_644 cell_645 cell_646 cell_647 cell_648 cell_649 cell_650 cell_651 cell_652 cell_653 cell_654 cell_655 cell_656 cell_657 cell_658 cell_659 cell_660 cell_661 cell_662 cell_663 cell_664 cell_665 cell_666 cell_667 cell_668 cell_669 cell_670 cell_671 cell_672 cell_673 cell_674 cell_675 cell_676 cell_677 cell_678 cell_679 cell_680 cell_681 cell_682 cell_683 cell_684 cell_685 cell_686 cell_687 cell_688 cell_689 cell_690 cell_691 cell_692 cell_693 cell_694 cell_695 cell_696 cell_697 cell_698 cell_699 cell_700 cell_701 cell_702 cell_703 cell_704 cell_705 cell_706 cell_707 cell_708 cell_709 cell_710 cell_711 cell_712 cell_713 cell_714 cell_715 cell_716 cell_717 cell_718 cell_719 cell_720 cell_721 cell_722 cell_723 cell_724 cell_725 cell_726 cell_727 cell_728 cell_729 cell_730 cell_731 cell_732 cell_733 cell_734 cell_735 cell_736 cell_737 cell_738 cell_739 cell_740 cell_741 cell_742 cell_743 cell_744 cell_745 cell_746 cell_747 cell_748 cell_749 cell_750 cell_751 cell_752 cell_753 cell_754 cell_755 cell_756 cell_757 cell_758 cell_759 cell_760 cell_761 cell_762 cell_763 cell_764 cell_765 cell_766 cell_767 cell_768 cell_769 cell_770 cell_771 cell_772 cell_773 cell_774 cell_775 cell_776 cell_777 cell_778 cell_779 cell_780 cell_781 cell_782 cell_783 cell_784 cell_785 cell_786 cell_787 cell_788 cell_789 cell_790 cell_791 cell_792 cell_793 cell_794 cell_795 cell_796 cell_797 cell_798 cell_799 cell_800 cell_801 cell_802 cell_803 cell_804 cell_805 cell_806 cell_807 cell_808 cell_809 cell_810 cell_811 cell_812 cell_813 cell_814 cell_815 cell_816 cell_817 cell_818 cell_819 cell_820 cell_821 cell_822 cell_823 cell_824 cell_825 cell_826 cell_827 cell_828 cell_829 cell_830 cell_831 cell_832 cell_833 cell_834 cell_835 cell_836 cell_837 cell_838 cell_839 cell_840 cell_841 cell_842 cell_843 cell_844 cell_845 cell_846 cell_847 cell_848 cell_849 cell_850 cell_851 cell_852 cell_853 cell_854 cell_855 cell_856 cell_857 cell_858 cell_859 cell_860 cell_861 cell_862 cell_863 cell_864 cell_865 cell_866 cell_867 cell_868 cell_869 cell_870 cell_871 cell_872 cell_873 cell_874 cell_875 cell_876 cell_877 cell_878 cell_879 cell_880 cell_881 cell_882 cell_883 cell_884 cell_885 cell_886 cell_887 cell_888 cell_889 cell_890 cell_891 cell_892 cell_893 cell_894 cell_895 cell_896 cell_897 cell_898 cell_899 cell_900 cell_901 cell_902 cell_903 cell_904 cell_905 cell_906 cell_907 cell_908 cell_909 cell_910 cell_911 cell_912 cell_913
1700022a21rik 3 1 0 0 0 1 1 0 0 0 2 0 0 1 0 0 0 0 0 0 1 0 0 0 0 0 0 0 0 0 0 0 0 1 0 3 0 0 0 2 0 0 0 0 0 0 0 0 0 0 0 0 0 0 0 0 0 0 0 1 2 0 0 0 2 0 2 1 2 0 0 2 0 0 2 0 0 0 0 0 0 1 0 1 0 0 0 0 0 0 0 0 0 1 0 0 0 0 0 0 0 0 0 0 0 1 1 0 0 0 0 1 0 0 1 0 0 0 0 3 0 0 2 0 2 0 0 2 2 0 0 1 0 1 3 2 0 2 1 0 1 0 0 0 0 2 0 2 0 0 0 2 2 1 0 0 0 0 1 0 0 2 2 2 0 0 0 0 0 1 0 0 0 0 0 0 0 0 0 0 0 0 0 1 0 0 0 0 2 0 0 0 0 2 0 0 2 0 0 0 0 0 0 0 0 0 0 0 2 0 0 0 0 0 0 0 0 2 1 2 0 1 0 0 3 2 0 0 2 0 1 0 0 0 0 0 2 0 1 0 3 3 0 1 0 0 1 0 0 0 1 0 0 0 2 0 0 0 1 0 0 0 1 0 0 0 1 2 1 3 1 2 0 0 0 1 0 0 0 1 1 0 1 0 1 0 0 0 0 0 0 0 0 0 0 0 0 0 0 0 1 0 0 0 1 0 0 1 0 0 0 0 1 0 0 2 0 0 0 0 0 0 0 0 2 0 0 0 0 1 0 0 2 0 0 0 2 0 0 0 0 0 1 0 0 0 0 0 1 0 0 0 0 0 0 1 2 0 0 0 0 2 0 0 0 0 0 0 1 0 0 0 1 0 0 0 0 0 0 0 0 0 0 0 0 1 1 1 2 1 0 2 0 0 1 0 0 0 0 0 0 0 0 0 0 0 1 0 0 0 0 0 0 0 0 0 1 0 0 2 0 0 0 0 0 0 0 0 0 0 2 0 0 0 0 0 0 0 2 2 2 0 1 0 0 1 0 0 0 2 0 0 0 1 1 0 0 0 0 0 0 0 0 1 1 0 1 0 0 0 1 2 0 0 0 0 0 0 0 0 0 0 1 0 1 0 0 0 0 0 0 1 2 2 0 0 0 1 2 0 2 0 1 1 0 0 0 0 2 1 1 0 0 0 0 0 0 0 0 2 0 0 1 0 0 0 0 0 0 0 0 0 0 0 0 0 0 0 0 0 0 0 0 0 0 0 0 0 0 0 0 0 0 0 0 0 0 0 0 0 0 0 0 0 0 0 0 0 0 0 1 0 0 0 0 0 0 0 0 0 0 0 0 0 0 0 0 0 0 0 0 0 0 0 0 0 0 0 0 0 0 0 0 0 0 0 0 0 0 0 0 0 0 0 0 0 0 1 0 0 0 0 0 0 0 0 0 0 0 0 0 0 0 0 0 0 0 0 1 0 0 0 0 0 0 0 0 0 0 0 0 0 0 0 0 0 0 0 0 1 0 0 0 0 0 0 0 0 0 0 1 0 0 0 0 0 0 0 0 0 0 0 0 0 0 0 0 0 0 0 0 0 0 0 0 0 0 0 0 1 0 0 0 0 0 0 0 0 0 0 0 0 0 1 0 0 0 0 0 0 0 0 0 0 0 0 0 0 0 0 0 0 0 0 0 0 0 0 0 0 0 0 0 0 0 0 0 0 0 2 0 0 0 0 0 0 0 0 2 0 0 0 0 0 0 0 0 0 0 0 2 0 0 0 0 0 0 0 0 0 0 0 0 0 0 0 0 0 0 0 0 0 0 0 0 0 0 0 0 0 0 0 0 0 0 0 0 2 0 0 1 2 0 0 1 0 1 0 0 0 0 0 1 0 0 0 0 0 0 0 2 0 0 0 0 0 1 0 0 0 0 0 0 0 0 0 0 0 0 0 0 2 0 0 0 0 0 0 0 2 0 0 0 0 0 0 0 0 0 0 0 0 0 0 0 0 0 0 2 0 0 0 0 0 0 0 0 0 2 0 0 0 0 0 0 0 0 0 0 0 0 0 0 1 0 2 0 0 0 0 0 0 0
1700025g04rik 1 0 0 0 0 0 0 0 0 0 0 0 0 0 0 0 0 0 0 0 0 1 0 0 0 0 0 0 1 0 1 0 0 0 0 0 0 0 0 0 0 0 0 0 0 0 0 0 0 0 0 2 0 0 0 0 0 0 0 0 0 0 0 2 0 0 0 2 0 0 0 1 0 0 0 0 0 0 0 0 2 0 0 0 1 0 0 0 0 0 0 0 2 0 0 0 0 0 0 0 1 0 0 0 0 0 0 0 0 0 0 0 0 0 0 0 0 0 0 0 2 0 0 0 0 0 0 0 1 1 0 0 0 0 0 0 0 0 1 0 0 2 0 0 0 0 2 0 0 0 0 0 0 1 0 0 0 1 0 0 0 0 0 0 0 0 0 0 0 0 0 0 0 0 0 2 0 0 0 0 1 0 0 0 0 0 0 0 0 0 0 0 0 0 0 2 0 0 0 0 0 1 0 0 0 0 0 1 0 1 0 1 0 0 0 0 0 0 1 0 0 0 0 0 0 0 0 2 0 0 0 0 0 0 0 2 0 1 0 0 0 0 0 1 0 0 0 0 1 3 2 2 0 0 0 1 0 0 3 3 0 0 1 0 0 0 0 3 0 1 1 0 0 0 1 0 0 0 0 0 2 0 0 0 0 0 0 0 0 0 0 0 0 0 0 2 0 0 0 0 2 0 2 2 0 0 0 0 0 0 3 1 0 1 0 2 0 0 0 0 0 0 0 0 2 1 0 0 0 0 0 0 0 0 0 2 0 0 1 0 2 1 0 0 0 0 0 0 1 0 0 0 0 0 2 1 0 0 0 0 0 1 0 0 0 0 2 0 0 1 0 0 1 0 0 0 0 0 0 0 0 1 1 0 0 3 0 0 2 0 2 0 0 0 2 0 0 0 0 0 1 0 0 0 0 0 0 0 0 1 0 2 1 0 0 2 0 0 0 2 0 0 0 0 0 0 0 0 0 0 0 0 0 0 0 0 0 0 1 4 0 0 0 2 3 1 0 0 0 0 2 2 0 1 1 0 3 0 0 0 2 0 0 0 2 0 0 0 2 0 0 0 0 2 0 0 0 0 1 0 2 0 2 0 1 0 0 0 0 0 0 0 2 0 0 2 0 0 0 0 2 0 0 0 0 0 0 1 0 0 1 0 2 0 2 0 1 0 2 0 0 0 0 0 0 0 0 0 0 0 0 0 0 0 0 0 0 0 0 0 0 0 0 0 0 0 0 0 0 0 0 0 0 0 0 0 0 0 0 0 0 2 0 0 0 0 0 0 0 0 1 0 0 0 0 2 0 0 0 0 0 0 2 0 2 0 0 0 0 0 0 0 0 0 0 0 0 0 0 0 0 0 2 0 0 0 0 0 0 0 0 0 0 1 0 0 0 0 0 1 0 0 0 0 0 0 0 0 0 0 0 0 0 0 1 0 0 0 1 0 0 0 0 1 0 0 0 0 0 0 0 0 0 0 0 0 0 0 0 0 0 0 0 0 0 0 0 0 0 0 0 0 0 0 0 0 0 0 0 0 0 0 0 0 0 0 0 0 2 0 0 0 0 0 0 0 0 0 0 0 0 0 0 0 0 0 0 0 0 1 0 0 0 2 0 0 0 0 0 0 0 0 0 0 0 0 0 0 0 0 0 0 0 0 0 1 0 0 0 0 0 0 0 0 0 0 0 0 0 0 0 0 0 0 0 0 0 0 0 0 0 0 0 0 0 0 0 0 0 0 0 0 0 0 0 0 0 0 0 0 0 0 0 0 0 0 0 0 0 0 0 0 0 0 0 0 0 0 0 0 0 0 0 0 0 0 0 0 0 0 0 0 0 0 0 0 0 0 0 0 0 0 0 0 0 0 0 0 0 0 0 0 0 0 2 0 0 0 0 0 0 1 0 0 0 0 0 0 0 0 0 0 0 0 0 0 0 0 0 0 0 0 0 0 0 0 0 0 2 0 0 0 0 0 0 0 0 0 0 0 0 0 0 0 0 0 0 0 0 0 2 0 0 0 0 0 0 0 0 0 0 0 0 0 0 0 0 0 0 0 0 0 0
4933401b06rik 2 0 1 0 0 0 1 0 0 0 0 1 0 0 0 0 1 0 0 0 0 0 0 0 0 0 2 0 0 0 2 0 0 0 0 2 0 0 0 0 0 0 0 0 0 0 0 0 0 0 0 0 0 0 0 0 0 0 0 2 0 0 0 1 0 0 0 0 0 0 0 1 0 0 0 0 0 0 0 1 0 0 0 0 2 0 0 0 0 0 0 0 0 0 0 0 0 0 0 0 0 0 0 0 0 0 0 2 2 0 0 0 0 0 0 0 0 0 0 2 0 0 0 0 0 0 2 0 0 0 0 0 0 0 0 0 0 0 1 0 0 0 0 0 1 0 0 0 0 0 2 0 0 0 0 0 2 2 1 0 0 0 2 0 0 0 0 0 1 2 1 0 0 0 0 0 0 0 0 0 0 0 0 0 0 0 0 0 0 0 0 0 0 0 0 0 0 0 0 0 1 0 0 2 0 0 0 0 0 0 0 1 0 1 0 0 0 0 0 0 0 0 0 0 0 0 0 0 2 1 2 0 0 0 0 0 0 0 2 0 2 0 1 1 0 0 0 0 0 1 1 0 0 0 2 1 0 0 0 1 2 0 1 0 0 0 3 0 0 1 1 1 0 0 1 0 2 0 0 2 0 0 0 0 0 0 0 0 0 0 0 0 0 0 1 0 0 1 0 1 0 0 1 0 0 0 0 1 2 0 0 0 0 0 0 0 0 0 0 2 0 0 0 0 2 0 0 0 0 1 0 0 0 0 0 0 1 0 0 0 0 0 2 1 0 0 0 0 1 0 0 0 0 0 0 0 0 1 0 1 0 0 0 2 0 2 0 0 3 0 0 0 1 0 1 0 0 1 0 0 0 0 0 0 0 0 2 0 0 0 2 2 2 0 2 1 2 0 0 1 0 0 0 0 0 0 2 1 0 0 0 2 1 1 1 1 1 0 0 0 0 0 1 0 0 0 0 0 0 0 0 0 0 0 0 0 0 0 1 0 0 0 0 2 1 2 0 0 0 0 0 0 0 2 1 0 1 0 0 0 0 0 0 0 0 0 1 0 0 0 0 2 0 0 0 2 0 0 2 0 0 0 2 0 2 0 0 0 1 0 0 1 0 0 0 0 0 0 0 0 1 0 0 0 0 0 0 0 0 0 2 0 0 0 0 0 1 2 0 0 2 2 0 0 0 0 0 0 0 0 0 0 0 0 0 0 0 0 0 0 0 0 0 0 0 0 0 0 0 0 0 0 0 0 0 0 0 0 0 0 0 0 0 0 0 0 0 0 0 0 0 0 0 0 0 0 0 0 0 0 0 0 0 0 0 0 0 0 0 0 0 0 0 0 0 0 0 0 0 0 0 0 0 0 0 0 0 0 0 0 0 0 0 0 0 1 0 0 0 0 0 0 0 0 0 0 0 0 0 0 0 0 0 0 0 0 1 0 0 0 0 0 0 0 0 0 0 0 0 0 0 0 0 0 0 0 0 0 0 0 0 1 0 0 0 0 0 0 0 0 0 0 0 0 0 0 0 0 0 0 0 0 0 0 0 0 0 0 0 0 0 0 0 0 0 0 0 0 0 0 0 0 0 0 1 0 0 0 0 0 0 0 0 0 0 0 0 0 0 0 0 0 0 0 0 0 0 0 0 0 0 0 0 0 2 0 0 0 0 0 0 0 0 0 0 0 0 0 0 0 0 0 0 0 0 0 0 0 0 0 0 0 0 0 0 0 0 0 0 0 0 0 0 0 0 0 0 0 0 0 0 0 0 0 0 0 0 0 0 0 0 0 0 0 0 0 0 0 0 0 0 0 0 0 0 0 0 0 0 0 0 0 0 0 0 0 0 0 0 0 0 0 0 0 0 0 0 0 0 0 0 0 0 0 0 0 0 0 0 0 0 0 0 0 0 0 0 0 0 0 0 0 0 0 0 0 1 0 0 0 0 0 0 0 0 0 0 0 0 0 0 0 0 1 0 0 2 0 0 0 0 0 0 0 0 0 0 0 0 0 0 1 1 0 1 0 0 0 0 0 0 0 0 0 0 0 0 0 0 0 0 0 0
5830417i10rik 0 0 1 0 1 0 1 1 0 0 0 1 0 1 0 2 0 0 0 0 2 2 0 0 0 0 2 2 0 2 0 0 0 0 0 2 1 0 0 0 1 0 0 0 0 0 0 0 0 0 0 0 0 0 1 0 0 1 2 1 2 0 0 0 1 0 1 1 1 1 1 3 0 0 2 0 0 0 0 0 0 0 0 0 0 3 0 0 2 0 0 0 2 2 0 0 0 2 0 1 3 0 2 1 1 0 2 1 0 2 2 2 2 0 0 0 0 0 0 0 0 0 0 0 0 0 0 0 0 1 0 0 2 0 0 0 0 2 0 2 1 0 2 0 0 0 3 0 1 0 0 0 0 0 0 0 0 0 0 0 0 2 0 0 0 2 0 0 3 1 0 0 0 0 0 0 1 0 0 0 2 1 0 0 0 0 1 0 1 0 0 1 0 0 0 0 0 0 0 1 1 0 0 0 0 0 0 0 0 0 1 0 1 0 0 1 1 1 1 0 0 2 2 0 2 2 2 0 0 0 0 0 0 0 1 2 2 0 1 0 1 2 0 0 0 2 0 2 0 1 0 0 0 2 0 0 0 1 0 1 2 0 2 0 0 0 2 0 0 0 2 4 0 0 2 0 0 1 0 2 2 0 0 0 0 2 0 0 0 0 0 0 0 0 0 2 0 0 1 0 0 0 3 2 1 0 1 0 2 1 1 2 2 2 0 0 0 0 0 0 2 0 1 0 0 0 1 0 2 1 0 0 1 0 0 0 0 0 1 0 0 0 1 0 0 1 0 2 0 0 1 2 2 0 0 0 1 0 0 0 0 0 0 0 0 2 0 2 1 0 0 2 0 0 1 0 0 0 0 0 0 0 1 1 0 0 0 1 2 0 0 2 0 0 1 0 0 1 0 0 1 1 0 0 0 2 0 0 0 1 0 0 2 0 0 0 3 0 2 0 0 1 0 2 0 0 0 0 0 1 2 0 0 1 1 1 0 0 1 0 1 0 0 0 0 1 0 0 0 2 0 2 0 0 1 0 0 2 0 0 0 0 0 0 1 2 1 0 0 0 0 1 0 2 0 0 1 0 2 1 0 0 0 0 0 0 0 0 0 0 0 2 4 1 0 3 0 0 0 0 2 0 0 2 0 2 0 1 1 0 1 1 2 0 2 2 0 0 2 2 0 0 0 0 0 2 0 0 0 0 0 0 0 0 0 0 0 0 0 0 0 0 0 0 0 0 0 0 0 0 0 0 0 0 0 0 0 0 0 0 0 0 0 0 2 0 0 2 0 0 0 0 1 0 0 0 0 0 0 0 0 0 0 0 0 0 0 0 0 2 0 0 2 0 0 0 0 0 2 0 0 0 0 0 0 0 1 2 0 1 0 0 0 0 0 0 0 0 0 0 0 0 0 0 0 0 0 0 0 0 0 0 0 0 2 0 0 0 0 0 2 0 0 0 2 0 0 0 0 0 0 0 0 0 0 0 0 0 0 0 0 0 0 0 0 0 0 2 0 0 0 0 0 0 0 0 0 0 0 0 0 0 0 0 0 2 0 0 0 0 0 0 0 0 0 0 0 0 0 0 0 0 0 0 0 0 0 0 0 0 0 0 0 0 0 0 0 0 0 0 0 0 0 1 0 0 0 0 0 0 0 0 0 0 2 0 0 2 0 0 1 0 0 0 0 0 0 0 0 0 0 0 0 1 0 0 0 0 0 0 0 0 0 0 0 0 0 2 0 0 0 0 0 0 0 0 0 0 0 0 0 0 0 0 0 0 0 0 0 0 0 0 0 2 0 0 0 0 0 1 0 2 1 0 0 0 0 2 0 0 0 0 0 0 0 0 0 0 0 0 0 0 0 2 0 0 0 0 0 0 0 0 0 0 0 0 2 0 0 0 0 0 0 0 0 0 0 0 2 0 2 0 0 0 0 0 0 0 0 0 0 0 0 0 0 0 0 0 0 0 0 0 0 0 0 2 0 0 0 0 0 0 0 0 0 0 0 0 0 0 0 0 0 0 0 0 0 0 0 0 0 0 0 0 0 0 1 0 2 0 0 0 0
9330102e08rik 1 0 0 0 0 0 0 0 0 0 0 0 0 2 0 0 0 0 0 0 0 1 0 0 0 0 0 0 0 0 1 0 0 0 0 0 0 0 0 0 0 0 0 0 1 0 0 0 0 0 0 0 0 0 0 0 0 0 0 0 0 0 0 2 0 0 0 1 0 0 2 0 1 0 0 0 0 0 0 1 2 0 0 0 0 2 0 0 1 0 0 0 0 0 0 0 0 2 0 0 0 1 0 0 0 0 0 0 0 0 0 2 0 0 0 0 0 2 2 3 2 0 0 0 0 0 0 1 0 0 0 0 0 0 0 2 0 1 2 2 0 1 0 0 0 0 0 0 0 0 0 0 1 0 0 0 2 0 2 0 0 0 0 0 0 0 1 0 1 0 0 1 0 0 0 0 0 0 0 1 0 2 0 0 0 0 2 0 1 0 0 1 0 0 0 0 0 0 0 0 0 0 0 0 2 0 0 0 0 0 0 1 0 1 0 1 1 0 2 1 0 0 0 2 1 2 0 0 1 1 0 2 0 0 0 0 1 0 0 0 0 1 0 0 0 0 2 0 0 2 0 2 2 1 4 0 0 0 0 0 1 1 0 0 0 0 3 1 2 0 1 1 0 2 2 0 0 0 0 1 0 1 2 0 0 0 0 0 0 0 0 0 0 0 1 0 0 0 2 0 0 0 1 2 0 0 0 0 1 0 1 1 2 0 0 2 0 0 0 1 1 0 1 0 0 0 0 0 1 0 0 0 0 0 1 0 1 0 0 0 0 0 1 0 0 1 0 2 0 0 0 0 0 0 2 0 0 0 1 0 0 0 0 0 0 0 2 0 0 0 0 2 0 0 1 0 2 1 0 0 0 0 0 2 0 0 2 0 0 0 0 0 0 0 3 0 0 0 0 2 0 2 0 0 0 0 0 0 0 2 1 1 0 0 0 1 0 0 0 1 0 1 2 0 0 1 0 0 0 0 0 0 0 0 1 0 2 0 0 0 0 0 0 0 0 3 0 0 0 0 0 0 0 2 0 0 1 0 0 0 0 0 0 0 0 1 2 0 0 0 0 0 0 0 0 0 0 0 0 2 2 0 0 0 1 0 0 0 1 0 0 0 1 0 1 0 0 0 0 2 0 0 0 1 0 1 0 0 0 0 0 0 0 1 0 2 1 2 0 0 0 0 0 0 0 0 0 0 0 0 0 0 0 0 0 0 0 0 0 0 0 0 0 0 0 0 0 0 0 0 0 0 0 0 0 0 0 0 0 0 0 0 0 0 0 0 0 0 0 1 0 0 0 0 0 0 0 0 0 2 0 0 0 0 0 0 0 0 0 0 0 0 0 0 0 0 0 0 0 0 0 0 0 1 2 0 0 0 0 0 0 0 0 0 0 0 0 0 0 2 0 0 0 0 0 0 0 2 0 0 0 0 0 0 0 0 0 0 2 0 0 0 0 0 0 0 0 0 0 0 0 0 0 0 0 0 0 0 0 0 0 0 0 0 0 0 0 0 0 0 0 0 0 0 0 0 0 0 0 1 0 0 0 0 0 0 0 0 0 2 0 0 0 0 0 0 0 0 0 0 0 0 0 0 0 0 0 0 0 0 0 0 0 0 0 0 0 0 0 0 0 0 0 0 0 0 0 0 0 0 0 0 0 0 0 0 0 0 0 0 0 0 0 0 0 0 0 0 0 0 0 0 0 0 0 0 0 0 0 0 0 0 0 0 0 0 0 0 0 0 0 0 0 0 0 0 0 0 0 0 0 0 0 0 0 0 0 0 0 0 0 0 0 0 0 0 0 0 0 0 1 0 1 0 0 0 0 0 0 0 0 0 0 0 0 0 0 0 1 0 0 0 0 2 0 0 0 0 0 0 0 0 0 0 0 0 0 0 0 0 0 0 0 0 0 0 0 0 0 0 0 0 0 0 0 0 0 0 0 0 0 0 0 0 0 0 0 0 0 0 0 0 0 0 0 0 0 0 0 0 0 0 0 0 0 0 0 0 0 0 0 0 0 0 0 0 0 0 0 0 0 0 0 0 0 0 0 0 0 0 0 0 0
9430018g01rik 1 0 0 0 1 0 0 0 0 0 0 1 0 0 2 0 0 0 0 0 0 0 0 0 0 0 0 0 1 0 0 0 0 0 0 2 0 0 0 0 0 0 0 0 0 0 0 0 0 0 0 0 0 1 0 0 0 2 2 2 0 0 2 0 1 0 1 0 0 0 0 2 0 0 0 0 0 0 0 1 0 2 0 0 0 0 0 0 0 0 0 0 0 0 0 0 0 0 0 0 0 0 0 0 0 0 0 0 0 0 0 1 0 0 0 0 0 0 0 0 0 0 2 0 2 0 0 0 0 0 0 0 0 0 0 0 0 0 0 0 0 0 0 0 2 0 0 0 0 0 0 0 0 0 0 0 0 2 0 0 0 0 0 0 0 0 0 0 0 0 0 0 1 0 0 0 0 0 0 0 0 0 0 0 0 0 0 0 0 0 0 0 0 0 0 1 0 0 0 0 0 0 0 0 0 0 0 0 0 0 0 0 0 0 0 1 0 0 2 1 0 0 0 0 2 0 0 0 0 0 0 0 0 0 0 0 0 0 0 0 0 1 0 0 0 2 0 1 0 0 0 0 0 0 1 1 0 0 0 0 0 1 0 0 0 0 2 0 0 0 0 0 0 0 0 0 0 0 0 0 0 0 0 0 0 1 0 0 0 0 0 0 0 0 0 0 0 0 0 0 0 0 0 0 0 0 0 0 0 0 1 0 0 0 0 0 0 0 0 0 0 0 0 0 0 0 1 0 0 0 0 0 2 0 0 0 0 0 0 0 2 0 0 0 0 0 0 0 1 0 0 0 0 0 1 0 0 0 0 0 0 0 0 0 0 0 0 1 0 1 0 0 0 0 0 0 0 0 0 0 0 0 0 0 0 0 0 0 0 0 0 0 0 0 0 0 0 0 0 0 0 0 0 0 0 0 0 0 0 0 2 0 1 0 0 1 1 0 0 0 0 0 0 0 0 0 0 0 0 0 0 0 0 0 2 0 0 0 0 0 0 0 0 1 0 0 0 0 0 0 0 2 0 0 0 0 2 0 0 0 0 0 0 0 0 0 1 0 0 0 0 0 0 0 0 0 0 0 0 0 0 0 0 0 0 0 0 0 0 0 0 0 1 0 0 0 0 0 0 0 0 0 0 0 0 2 1 0 0 0 0 0 0 2 0 0 2 0 0 0 0 0 0 0 0 0 0 0 0 0 0 0 0 0 0 0 0 0 0 0 0 0 0 0 0 0 0 0 0 0 0 0 0 0 0 0 0 0 0 0 0 0 0 0 0 0 0 0 2 0 0 0 0 0 0 0 0 0 0 0 0 0 0 0 0 0 0 0 0 0 0 0 0 1 0 0 0 0 0 0 0 0 0 0 0 0 0 1 0 0 0 0 0 1 0 0 0 0 0 0 0 0 0 0 0 0 0 0 0 0 0 1 0 0 0 0 0 0 0 0 0 0 0 0 0 0 0 0 0 0 0 0 0 0 0 0 0 0 0 0 0 0 0 0 0 0 0 0 0 0 0 0 0 0 0 0 0 0 0 0 0 0 0 0 0 0 0 0 0 0 0 0 0 0 0 0 0 0 0 0 0 0 0 0 0 0 0 0 0 0 0 0 0 0 0 0 0 0 0 0 0 0 0 0 0 0 0 0 0 0 0 0 0 0 0 0 0 0 0 0 0 0 0 0 0 0 0 0 0 0 0 0 0 0 0 0 0 0 0 0 0 0 0 0 0 0 0 0 0 0 0 0 0 0 0 0 0 0 0 0 0 0 0 0 0 0 0 0 0 0 0 0 0 0 0 0 0 0 0 1 0 0 0 0 0 0 1 2 0 0 0 0 0 0 0 0 0 0 0 0 0 0 0 0 0 0 0 0 2 0 0 0 0 2 0 0 0 0 0 1 0 0 0 0 0 0 0 0 1 0 0 0 0 0 0 0 0 0 0 0 0 0 0 0 0 0 0 0 0 0 0 0 0 0 0 0 0 0 0 0 0 0 0 0 0 0 0 0 0 0 0 0 0 0 0 0 0 0 0 0 0 0 0 0 1 0 0 0 0 0 0 0 0
9430083a17rik 1 0 0 0 1 0 0 1 0 0 0 0 0 0 0 0 0 0 1 0 0 0 0 0 0 0 0 0 0 0 0 0 1 0 0 0 0 0 0 0 1 0 0 0 0 0 0 0 0 0 0 0 0 0 0 0 0 2 0 1 0 1 0 0 0 0 2 0 0 0 0 0 0 0 0 0 0 0 2 1 0 1 0 0 0 0 0 0 0 0 0 0 0 0 0 0 2 0 0 0 0 0 0 0 0 0 0 0 0 0 2 1 0 0 0 0 0 0 0 0 0 0 0 0 1 2 0 0 0 0 0 0 0 0 0 1 0 0 2 0 0 0 0 0 1 0 2 0 0 0 1 0 1 0 0 0 0 0 0 0 0 0 0 0 0 0 0 1 0 0 0 0 0 0 2 2 0 0 0 2 0 0 0 0 0 0 0 0 0 0 0 1 2 0 0 0 0 0 1 0 0 1 0 0 0 0 0 2 0 0 0 0 0 1 0 0 0 0 0 0 2 0 2 0 0 0 0 1 2 0 2 0 0 0 0 0 2 0 1 0 0 0 2 0 0 2 0 0 0 0 0 0 0 0 2 0 2 0 0 2 0 1 0 0 0 0 1 0 1 0 0 0 0 0 0 0 1 1 1 0 0 0 0 0 0 2 0 0 0 0 0 0 0 0 0 0 1 0 0 0 0 0 1 2 1 2 0 0 0 0 2 2 2 0 0 0 0 0 0 2 0 0 0 0 0 0 0 0 0 1 0 0 0 0 0 0 0 0 0 0 0 0 1 1 0 0 0 2 0 0 0 0 0 0 0 0 2 0 0 0 0 0 0 0 0 0 0 1 0 0 0 0 2 0 0 0 0 0 0 0 0 0 0 1 0 0 1 0 0 0 1 2 0 2 1 0 1 0 0 0 0 0 0 0 0 0 0 0 2 1 0 0 0 0 1 1 0 0 1 0 0 0 0 0 0 2 2 0 0 0 2 0 0 1 0 0 0 0 0 0 0 0 0 1 0 0 0 0 0 0 0 2 0 0 0 0 0 0 0 0 0 0 0 0 0 0 3 0 0 0 0 2 0 0 0 0 0 0 0 0 2 0 0 0 1 0 0 0 1 0 0 0 1 1 1 0 1 0 0 0 2 0 0 0 0 0 0 2 0 1 0 0 2 0 0 1 0 0 0 0 0 0 0 0 0 0 0 0 0 0 0 0 0 0 0 0 0 0 0 0 0 0 0 0 0 0 0 0 0 0 0 0 0 0 0 0 0 0 0 0 0 0 0 0 0 0 0 0 0 0 0 0 0 0 0 2 0 0 0 0 0 0 0 0 0 0 0 2 0 0 0 0 1 0 0 0 0 0 0 0 0 0 0 2 0 0 0 0 0 0 2 0 0 0 0 0 0 0 0 0 0 0 0 0 0 0 0 0 0 0 0 0 0 1 0 0 0 1 3 0 0 0 0 0 0 0 0 0 0 0 1 0 0 0 0 0 0 0 0 0 0 0 0 0 0 0 0 0 0 0 0 0 0 0 0 0 0 0 0 0 0 0 0 0 0 0 0 0 0 0 0 0 0 0 0 0 0 0 0 0 0 0 0 0 0 0 0 0 0 0 0 0 0 0 0 0 0 0 0 0 0 0 0 0 0 0 0 0 0 0 0 0 0 0 0 0 0 0 0 0 0 0 0 0 0 0 0 0 0 0 0 1 0 0 0 0 0 0 0 0 0 0 0 0 0 0 0 0 0 0 0 0 0 0 0 0 0 0 0 0 0 0 0 0 0 0 0 0 0 0 0 0 0 0 0 0 0 0 0 0 0 1 0 0 0 0 0 0 0 0 0 0 0 0 0 0 1 0 0 2 0 0 0 0 0 0 0 0 0 0 0 0 1 0 0 0 0 0 0 0 0 0 0 0 0 0 0 0 0 0 0 0 0 0 0 0 0 0 0 0 0 0 0 0 0 0 0 0 0 0 0 0 0 0 0 0 0 0 0 0 0 0 0 0 0 0 0 0 0 0 0 0 0 0 0 0 0 0 0 0 0 0 0 0 0 0 0 0 0 0 0 0 0
Aanat 0 0 0 0 0 0 2 0 1 0 0 2 0 0 2 0 0 0 0 1 0 0 0 0 0 0 2 0 0 0 1 0 2 0 0 0 0 0 0 0 0 0 0 0 0 0 0 0 0 0 0 1 0 0 0 2 0 0 0 1 3 0 0 2 0 0 0 2 0 0 2 0 0 2 0 0 0 0 0 1 1 0 0 2 0 0 0 0 0 1 0 0 0 0 0 0 0 1 2 0 0 1 1 0 0 0 0 0 0 0 0 0 0 0 1 1 0 1 1 1 0 0 0 0 1 0 0 0 0 0 0 0 0 1 0 0 2 0 0 0 1 0 0 0 0 0 0 0 0 0 0 0 0 1 0 0 0 0 0 0 0 0 0 0 0 0 4 0 0 0 0 0 1 0 0 0 0 0 0 0 1 0 0 0 0 2 0 0 0 0 0 0 0 0 0 1 0 0 0 0 1 0 2 0 3 0 0 1 0 0 2 1 0 0 0 1 1 1 0 0 0 0 0 0 0 1 0 0 1 0 0 0 0 0 0 0 1 0 2 0 0 0 0 2 2 1 0 0 0 2 0 0 0 0 0 0 0 1 1 3 0 2 0 0 0 0 0 2 0 0 0 0 0 0 0 0 1 0 0 0 2 0 0 0 0 1 2 0 0 0 2 2 0 0 1 2 0 1 0 2 0 0 0 0 0 0 0 0 2 0 0 0 2 0 0 0 0 1 0 1 0 0 0 0 0 0 0 0 0 2 0 0 0 0 0 0 0 1 2 0 2 0 2 0 0 1 1 1 0 0 0 0 2 0 0 0 0 0 0 0 0 0 0 0 0 2 2 0 0 0 0 0 2 0 0 0 1 0 0 0 0 1 0 0 0 1 1 0 1 0 0 0 1 0 0 0 0 1 0 0 0 0 0 0 2 0 0 0 0 1 1 0 0 0 0 0 2 2 1 0 0 1 0 0 0 0 0 0 0 0 0 0 0 0 1 1 2 0 0 1 1 0 0 2 0 0 0 0 0 1 0 0 0 1 2 0 1 0 0 0 0 0 0 1 0 0 1 0 0 1 0 0 0 0 0 0 0 0 0 0 1 0 1 0 2 0 0 0 0 0 0 1 2 1 0 1 0 0 2 0 2 0 2 0 0 1 2 0 0 1 0 0 1 1 0 1 2 0 0 0 0 0 2 0 0 0 0 1 0 0 0 0 0 0 0 0 0 0 0 0 0 0 0 0 0 0 0 0 0 0 0 0 0 0 0 0 0 0 0 0 0 0 0 1 0 0 0 0 0 1 0 0 0 0 0 0 0 0 0 0 0 0 0 0 0 0 0 0 0 0 0 0 1 0 0 0 0 0 0 0 0 0 0 0 2 0 0 0 0 0 0 0 0 0 0 0 0 0 0 0 0 0 0 0 1 0 0 0 0 0 0 0 2 0 0 0 0 0 0 0 0 0 0 0 0 0 0 0 0 0 0 0 0 0 0 0 0 0 0 0 0 0 0 0 0 0 0 0 0 0 2 0 0 0 0 0 0 0 0 1 0 0 0 0 0 0 0 0 0 0 0 0 0 0 0 0 2 0 0 0 0 0 0 0 0 0 0 0 0 0 0 0 0 0 0 0 0 0 0 0 0 0 0 0 0 0 0 0 0 0 0 0 0 0 0 0 0 0 0 0 0 0 0 0 0 0 0 0 0 0 0 0 0 0 0 0 0 0 0 0 0 2 0 0 0 0 0 0 0 0 0 0 2 0 0 0 0 0 0 0 0 0 0 0 0 0 0 0 0 0 0 0 0 0 0 0 0 0 0 0 0 0 0 0 1 0 1 0 2 0 0 0 0 0 0 0 0 0 0 0 0 2 0 0 0 0 0 0 0 0 1 2 1 0 0 0 0 0 2 0 0 0 0 0 1 0 0 0 0 0 0 1 2 0 0 1 0 0 0 1 0 0 0 0 0 0 0 0 0 0 0 0 0 0 0 0 0 0 0 0 2 0 0 0 0 0 0 0 0 0 0 0 0 0 1 2 0 0 0 0 0 0 0 0 0 0 3 0 0 0 0 0 0
Aasdh 2 0 0 0 3 0 0 0 0 2 0 1 0 1 0 0 2 0 0 0 0 0 0 0 0 0 0 0 0 0 0 0 0 0 0 0 0 0 0 0 0 0 0 0 0 0 0 0 0 0 0 0 0 0 0 0 0 0 2 0 0 0 0 0 0 0 0 0 0 0 0 0 1 0 0 0 0 0 0 0 0 0 2 0 0 0 0 0 0 0 0 0 0 0 0 0 0 0 0 0 1 0 0 0 0 0 0 0 0 0 0 1 0 0 0 0 0 0 0 0 0 0 0 0 0 0 0 1 0 0 0 0 0 0 1 0 0 0 0 1 0 1 0 0 0 0 1 0 0 0 2 1 0 0 0 0 0 0 0 0 0 0 0 0 0 0 0 0 0 0 0 0 1 0 0 0 0 2 0 0 0 0 0 0 1 0 0 2 0 2 0 1 0 0 0 0 0 0 1 0 0 2 0 0 0 0 0 0 2 0 0 0 0 0 1 0 1 0 0 0 0 0 0 2 0 0 0 1 0 0 1 0 0 0 0 0 0 0 0 0 0 0 1 2 0 0 0 0 0 1 0 1 0 0 1 0 0 0 0 0 2 2 0 0 0 0 0 0 0 0 0 0 0 0 1 0 0 0 0 0 0 0 0 0 2 1 0 0 1 0 0 0 0 1 0 2 0 0 0 0 0 0 0 0 2 0 0 0 0 2 0 0 0 0 0 0 0 0 0 0 0 0 0 0 0 0 0 0 1 1 0 0 0 0 0 0 1 0 0 0 0 0 1 0 0 0 2 0 0 0 0 0 1 0 0 0 0 0 0 0 0 0 0 0 0 0 0 0 2 0 0 1 0 1 0 0 1 0 1 0 0 1 0 2 0 0 1 0 2 2 1 0 2 0 0 0 0 1 0 1 0 0 0 0 0 0 0 0 0 0 0 0 0 0 0 0 1 0 0 0 0 0 0 0 0 0 0 0 2 0 2 2 0 1 0 0 0 0 0 2 0 0 0 0 2 2 0 0 0 2 0 0 0 1 0 0 0 0 0 0 0 0 0 0 0 0 0 0 1 0 0 0 0 0 0 1 0 0 0 0 1 0 1 0 2 0 0 0 2 0 0 0 0 0 1 0 0 0 0 0 3 0 0 1 0 0 0 0 0 0 1 0 1 1 0 0 0 0 2 1 1 2 0 0 0 0 0 0 0 0 0 0 0 0 0 0 0 0 0 0 0 0 0 0 0 1 0 0 0 0 1 0 0 0 0 0 1 0 0 0 0 0 0 0 0 0 0 2 1 1 0 0 0 0 0 2 0 0 0 0 0 0 0 0 0 0 0 0 0 0 0 0 0 0 1 1 0 1 0 0 0 0 0 2 0 0 0 2 0 0 0 0 0 0 0 0 0 0 0 0 0 0 0 0 0 0 0 0 0 0 0 0 0 0 0 0 0 0 1 0 0 0 0 0 0 0 0 0 0 0 0 0 0 0 0 0 0 0 0 0 0 0 0 0 0 0 0 0 0 0 0 0 0 0 0 0 0 0 1 2 0 0 0 0 0 0 0 0 0 0 0 0 0 0 0 0 0 0 0 0 0 0 0 0 0 0 0 0 0 0 0 0 0 0 0 0 0 0 0 0 0 0 0 0 0 0 0 0 0 0 0 0 0 0 0 0 0 0 0 0 0 0 0 0 0 0 0 0 0 0 0 0 0 0 0 0 0 0 0 0 0 0 0 0 0 0 0 0 0 0 0 0 0 0 0 0 0 0 0 0 0 0 0 0 2 0 0 0 0 0 0 0 0 0 0 0 0 0 0 0 2 2 0 0 0 1 0 0 0 0 0 0 0 0 0 0 0 1 0 0 0 0 0 0 0 0 0 0 0 2 0 0 0 0 1 0 0 0 0 0 1 0 0 0 0 0 0 0 2 0 0 0 0 0 0 0 0 0 0 0 0 0 0 1 0 0 0 0 0 0 0 0 0 0 0 0 0 0 0 0 0 0 0 0 0 0 0 0 0 0 0 0 2 0 0 0 0 0 0 0 1 0 0 0 0 0 0 2 0 0 0 2 0
Aatf 0 0 0 1 0 0 0 1 0 0 2 1 0 0 0 0 1 0 0 0 0 0 0 2 1 0 2 0 0 0 1 0 1 0 0 1 0 0 0 2 0 0 0 0 0 0 2 2 0 2 0 0 1 2 3 0 0 0 1 0 0 1 0 2 0 0 0 2 1 0 1 1 0 1 2 0 0 0 0 0 0 2 2 0 0 1 0 2 0 0 0 0 0 0 0 0 0 0 0 0 0 0 1 0 0 0 2 0 0 0 0 0 2 0 1 1 0 2 0 1 0 2 1 0 1 0 0 2 0 2 1 0 0 2 0 0 0 0 0 1 1 1 0 2 0 0 2 3 0 0 0 2 2 0 0 1 1 0 1 1 2 2 0 0 0 0 0 0 0 0 2 3 1 0 0 0 0 0 2 2 0 0 0 0 0 2 0 3 2 0 2 0 2 2 0 1 0 0 2 0 0 1 0 2 1 0 0 1 0 2 0 0 0 2 1 2 1 4 0 2 0 2 0 0 2 0 0 1 0 1 2 0 2 0 0 1 1 0 2 0 1 1 2 3 0 1 1 2 1 0 1 4 0 2 0 0 0 1 0 3 0 0 3 0 2 0 0 0 1 1 0 0 0 1 0 2 0 2 2 0 0 0 0 0 0 0 0 0 2 1 2 2 2 0 2 1 0 0 0 0 2 0 1 1 0 0 2 2 1 1 2 2 0 1 1 0 2 0 0 2 1 0 0 0 0 0 2 0 1 0 0 0 1 0 1 0 0 0 2 0 0 0 2 1 0 0 0 0 0 0 0 0 0 0 2 2 0 0 2 0 1 0 0 3 2 0 0 2 0 0 0 0 0 0 2 0 1 2 2 0 2 2 0 0 0 0 4 2 2 1 0 1 0 0 1 2 0 0 2 0 2 1 2 0 0 0 1 0 0 0 0 0 0 0 0 0 1 3 0 1 0 0 0 0 0 0 0 0 0 0 0 2 0 1 3 0 1 0 0 1 3 1 0 1 0 3 0 0 0 0 0 0 0 0 1 0 0 3 0 0 0 0 2 0 0 0 3 0 0 0 0 1 0 2 2 2 3 0 0 0 1 0 2 0 3 0 1 0 4 0 0 3 3 0 0 0 0 0 0 3 1 0 0 0 0 0 0 0 0 1 2 0 0 2 2 2 2 0 0 0 0 0 1 0 0 0 1 0 0 0 0 0 0 0 0 0 0 0 0 0 0 0 2 0 0 0 0 0 0 0 0 0 0 0 0 0 0 0 0 0 0 0 0 1 2 0 2 0 0 2 0 0 0 0 0 0 0 0 0 0 0 0 0 0 0 0 0 0 0 0 0 0 0 0 0 0 0 0 0 2 0 2 0 0 0 0 0 0 0 0 0 0 0 0 0 2 0 0 0 0 0 0 2 0 0 0 0 0 0 0 0 3 0 0 0 0 0 0 0 0 2 0 0 0 0 0 2 0 0 0 2 0 0 0 1 0 2 0 0 0 0 0 0 0 0 0 0 0 0 0 0 0 0 0 0 0 0 0 0 0 0 0 0 0 0 0 0 0 0 0 0 0 0 0 0 0 0 0 0 1 0 0 0 0 0 0 0 0 0 0 0 0 0 0 0 2 0 0 0 0 0 0 0 0 0 0 0 0 2 0 0 0 0 0 0 0 2 0 0 0 1 1 0 0 0 0 0 0 2 0 2 0 0 0 0 0 0 0 0 0 0 0 0 2 0 0 0 0 0 0 0 0 0 2 0 0 2 0 0 0 0 0 0 0 0 0 0 0 0 0 0 0 0 0 0 0 0 0 0 0 0 1 2 0 0 1 0 2 0 2 2 2 0 0 0 0 2 0 1 0 0 2 2 0 0 0 0 0 0 1 0 0 0 0 1 0 1 0 0 0 0 0 0 0 0 0 0 0 2 0 0 1 0 0 0 2 0 0 2 0 0 0 0 2 0 0 0 0 1 0 0 0 0 0 0 2 2 0 2 0 0 0 0 0 0 0 0 0 0 0 2 0 1 0 0 0 2 0 0 0 2 0 1 0 0 1 1 0 2 0 0 0 0
Abat 1 0 0 0 0 0 2 7 0 0 0 1 0 0 0 0 2 0 1 2 1 2 0 0 0 0 0 0 3 0 0 2 0 0 0 1 0 2 0 2 0 0 0 0 1 2 2 0 0 0 0 0 0 0 0 2 0 0 0 1 2 0 2 0 1 2 0 0 2 2 0 0 0 2 0 0 0 0 0 0 2 0 0 1 0 0 0 1 1 2 0 0 0 1 0 2 2 2 0 2 0 0 0 1 0 0 3 0 0 0 0 0 0 2 0 0 0 3 0 1 0 0 0 0 0 2 2 0 0 2 2 1 0 2 1 1 2 0 0 0 1 0 0 1 0 2 0 2 3 0 2 1 1 0 0 0 0 0 0 0 2 0 0 0 0 0 2 0 3 1 2 1 0 0 0 0 2 0 0 0 0 0 0 1 0 0 0 2 0 2 0 2 0 0 0 0 2 0 2 0 2 0 0 3 0 0 0 0 0 0 0 2 0 0 0 0 2 0 1 2 0 1 0 1 0 0 2 0 0 0 3 0 0 2 0 1 0 1 0 0 2 4 1 2 0 1 0 0 0 3 2 4 4 0 0 2 0 0 1 3 3 1 4 2 5 2 4 6 13 1 1 0 3 0 3 2 1 3 1 0 2 2 3 0 0 1 0 2 1 0 0 2 0 4 1 2 0 0 2 1 0 0 2 3 2 2 0 2 2 3 0 4 4 2 2 0 2 1 0 0 0 0 2 0 0 1 0 0 0 4 0 0 0 0 1 0 0 0 0 0 2 0 1 0 0 0 1 0 0 0 0 0 0 0 2 0 0 0 0 0 0 1 0 0 1 2 0 0 2 0 0 0 2 0 0 0 0 0 0 2 0 2 0 0 2 1 0 1 0 0 0 2 0 2 1 0 0 2 0 0 0 2 1 0 0 0 2 0 1 0 0 0 1 2 1 4 1 0 0 0 0 2 0 0 0 0 2 2 1 0 3 0 0 1 1 2 0 2 0 2 0 0 0 0 0 3 2 2 0 1 0 0 0 2 2 0 0 1 2 0 2 0 0 1 0 0 0 0 0 2 0 1 0 0 0 1 0 0 0 0 16 0 1 1 7 0 2 2 3 0 0 1 2 2 1 4 0 2 2 1 0 0 0 2 1 0 1 0 2 2 2 2 1 1 1 1 3 2 0 0 1 1 2 0 0 0 0 1 0 0 0 0 0 0 0 0 2 0 0 0 2 0 0 0 0 0 0 0 0 0 0 0 0 0 0 0 0 0 0 0 2 0 0 0 0 0 1 1 1 0 0 0 0 0 0 4 0 0 0 0 3 2 0 0 0 0 0 1 0 2 1 2 0 0 0 1 0 4 0 0 0 2 0 2 0 5 0 0 0 3 2 0 0 0 0 0 0 0 0 0 0 0 0 0 0 0 0 0 0 2 0 1 0 0 0 0 0 0 2 0 0 0 2 0 0 0 0 0 0 0 0 2 0 0 0 0 0 0 0 0 0 0 0 0 0 0 0 0 0 0 0 0 0 0 0 0 0 0 0 0 0 0 0 0 0 0 0 0 0 0 0 0 0 0 0 0 0 0 0 0 0 0 0 0 0 0 0 0 0 0 0 0 0 0 0 0 0 0 0 0 0 0 0 0 0 0 0 0 0 0 0 0 0 0 0 0 0 0 0 0 0 0 2 0 0 0 0 0 0 0 2 0 0 0 0 0 0 0 0 0 0 0 0 0 0 0 0 0 0 0 0 0 0 0 0 0 0 0 0 0 0 0 0 0 0 0 0 0 0 0 0 2 0 0 0 0 0 0 0 0 2 0 3 0 4 0 0 2 0 2 0 2 0 0 0 0 2 0 0 0 0 0 3 0 2 0 2 0 2 0 1 2 0 3 0 2 0 0 0 0 0 0 1 0 0 0 0 1 1 0 0 1 0 0 0 1 2 0 0 0 0 2 0 0 0 0 0 0 0 0 0 0 0 0 0 0 0 2 1 0 0 0 2 0 0 0 0 0 1 0 0 3 0 0 0 0 0 0 2 1 0 0 0 0 0 1 2 0 1 2 0 0 0
Abca16 0 0 0 0 0 0 1 0 0 0 0 0 0 0 3 0 0 0 0 0 0 0 0 2 0 0 0 1 1 0 0 1 0 0 0 1 0 2 0 0 0 0 0 0 1 0 0 0 3 0 0 0 0 0 0 1 1 0 0 0 0 0 0 0 1 0 2 0 1 2 0 0 0 2 0 0 0 0 2 0 0 2 1 0 0 1 0 0 1 1 0 1 0 0 0 0 0 0 0 0 0 0 0 0 0 0 0 1 0 0 0 0 0 0 1 0 0 1 0 1 1 0 0 0 0 0 0 1 0 0 0 0 0 0 0 0 0 2 1 0 0 0 0 0 0 2 0 0 0 0 0 0 0 1 0 0 2 2 0 0 1 2 0 0 2 0 2 0 1 0 0 0 0 0 1 0 0 0 0 0 0 0 0 0 0 0 0 1 0 0 0 2 0 1 0 1 0 0 0 0 0 0 0 0 0 0 0 0 0 1 0 0 0 0 0 0 2 2 0 0 0 0 0 0 0 0 2 0 0 0 0 0 1 0 0 0 1 4 0 0 1 1 0 0 0 1 0 0 0 0 2 2 0 0 1 0 0 1 0 2 1 0 1 2 1 0 0 0 1 0 0 0 0 0 0 0 2 1 0 0 2 0 2 2 0 1 0 0 0 0 0 0 2 0 1 0 0 1 0 0 2 0 0 0 1 0 2 0 0 0 0 0 0 0 0 0 2 0 0 0 0 1 0 0 1 0 0 0 1 0 0 0 2 0 1 2 1 0 0 0 2 2 1 1 0 0 0 2 0 0 0 0 2 0 0 0 1 0 0 0 0 0 0 0 0 1 0 0 0 1 0 2 0 0 0 0 1 0 0 0 0 2 2 0 0 0 2 1 0 0 0 1 0 1 0 0 1 3 0 2 1 0 2 2 1 0 0 0 0 1 0 2 0 0 2 2 2 0 0 1 0 0 0 0 0 0 0 0 0 0 0 0 0 0 2 2 0 0 0 0 2 2 0 2 0 2 0 0 0 1 0 1 0 0 0 0 0 1 0 0 0 0 0 2 2 0 2 0 0 0 0 0 0 0 0 0 0 0 0 0 0 0 0 0 1 0 0 0 0 0 0 0 0 0 1 2 0 0 0 3 0 0 0 0 0 0 0 0 0 0 2 0 0 0 2 2 0 0 0 0 0 0 1 0 0 0 0 0 0 0 0 0 0 0 0 0 0 0 0 2 0 0 0 0 0 0 0 0 0 0 0 0 0 0 0 0 0 0 0 0 0 0 0 0 0 0 1 2 0 0 2 0 0 0 0 0 2 0 0 0 1 0 0 0 0 0 0 0 0 0 0 0 0 0 0 2 0 1 0 0 0 0 0 0 2 0 0 0 0 0 0 0 0 0 0 2 0 0 0 0 0 0 0 0 0 0 0 0 0 1 0 0 0 0 0 1 0 0 2 0 0 0 0 0 0 0 0 0 0 0 0 0 0 0 0 0 0 0 0 0 0 0 0 0 0 0 0 0 0 0 0 0 0 0 0 0 0 0 0 0 0 0 0 0 0 0 0 0 0 0 0 0 0 0 0 0 0 0 0 0 0 0 0 0 0 0 0 0 0 0 0 0 0 0 0 0 0 0 0 0 0 0 0 0 0 0 0 0 0 0 0 0 0 0 0 0 0 0 0 0 0 0 0 0 0 0 0 0 0 0 2 0 0 0 0 0 0 0 0 0 0 0 0 0 0 0 0 0 0 0 0 0 0 0 0 0 0 0 0 0 1 0 0 0 0 0 0 0 0 0 0 0 0 2 0 0 0 1 0 0 1 0 1 0 0 0 0 0 0 0 0 0 0 0 0 0 0 0 1 0 2 0 0 0 0 2 0 0 2 0 0 0 0 0 1 0 0 0 0 0 2 0 0 0 0 1 1 0 0 1 0 1 2 0 0 0 0 0 0 0 0 0 0 2 0 0 0 0 0 0 0 0 0 0 0 0 0 0 0 0 0 0 1 0 0 0 0 2 0 0 0 2 0 0 0 0 0 0 2 0 0 0 0 0 0 0 0 0 0 0 0 0 0
Abca17 1 0 1 0 1 0 0 0 0 0 0 0 0 0 0 0 0 0 0 0 0 0 0 0 0 0 0 0 0 0 0 2 0 2 0 2 0 0 0 0 0 0 0 0 0 0 0 0 0 0 0 0 2 0 0 1 0 0 0 0 0 0 0 2 0 0 0 0 0 0 0 0 2 0 0 0 0 0 0 1 1 0 0 0 0 0 0 0 0 0 2 0 1 0 0 0 1 0 0 0 1 0 0 0 0 0 0 0 0 0 0 1 2 0 0 0 0 2 0 1 1 0 0 0 1 0 0 0 0 0 2 2 0 2 0 1 0 0 1 0 0 0 0 2 0 0 0 0 0 0 0 0 0 0 0 0 2 0 0 0 0 0 0 0 0 1 0 0 0 2 0 0 0 0 0 0 1 0 0 2 0 0 0 0 0 0 0 0 0 1 0 0 0 0 0 2 0 0 0 1 1 0 0 1 0 1 0 0 0 0 0 0 0 0 0 0 0 0 0 0 0 0 0 0 1 0 0 0 0 0 0 0 0 1 0 1 1 0 0 0 0 3 0 0 0 0 0 2 0 0 0 0 0 0 1 0 0 0 0 1 1 0 1 0 0 0 0 0 1 1 0 0 2 0 0 0 0 1 0 0 0 0 0 0 0 1 0 0 0 0 0 0 0 0 0 0 0 0 0 0 2 0 0 0 2 0 3 1 0 0 1 0 0 0 0 0 0 0 0 0 0 0 0 0 1 0 0 0 1 0 0 0 0 0 0 0 0 0 2 0 0 0 1 0 0 0 0 0 0 0 0 1 2 0 0 0 0 0 0 0 0 0 0 0 0 0 0 0 1 0 0 0 1 0 0 0 1 2 0 0 0 0 1 0 0 0 0 2 0 0 0 0 1 0 1 0 0 0 0 0 0 1 0 0 0 0 0 0 0 0 2 1 0 0 0 0 2 0 0 0 0 1 0 0 0 0 0 0 0 0 2 0 0 0 2 0 0 0 0 1 0 0 0 0 0 0 0 0 0 2 0 1 0 1 0 0 0 0 0 0 0 0 2 0 0 0 1 2 0 0 0 2 0 0 0 2 0 0 0 0 2 0 0 0 0 0 0 2 0 0 0 1 0 0 2 2 0 0 0 0 0 0 0 0 0 0 0 1 0 0 0 1 0 0 0 0 1 0 1 0 0 0 0 0 0 0 0 0 0 0 0 0 0 0 0 0 0 0 0 0 0 0 0 0 0 0 0 0 0 0 0 0 0 0 0 0 0 0 0 0 0 0 0 0 0 0 0 1 0 0 0 0 0 0 0 0 0 0 0 0 0 0 0 0 0 0 0 0 0 0 0 0 0 0 0 0 0 0 0 0 0 0 0 0 0 0 0 2 0 0 0 0 0 0 0 0 0 0 0 0 0 0 0 0 0 0 0 0 0 2 0 0 0 0 0 1 0 0 0 0 0 0 1 0 0 0 0 0 2 0 0 0 0 0 0 0 0 0 0 0 0 0 0 0 0 0 0 0 0 0 0 0 0 0 0 0 0 0 1 0 0 0 0 0 0 0 0 0 0 0 0 0 0 0 0 0 0 0 0 0 0 0 0 0 0 0 0 0 0 0 0 0 0 0 0 0 0 0 0 0 0 0 0 0 0 0 0 0 0 0 0 0 0 0 0 0 0 0 0 0 0 0 0 0 0 0 0 0 1 0 1 0 0 0 0 0 0 0 0 0 0 0 0 0 0 0 0 0 0 0 0 0 0 0 0 0 0 0 0 2 0 0 0 0 2 0 0 0 0 0 0 0 0 0 0 0 0 0 0 0 0 0 0 0 0 0 0 0 0 0 0 0 0 0 0 0 0 0 0 0 0 0 0 1 0 0 0 0 0 0 0 0 0 0 0 0 0 0 0 0 2 0 0 0 0 0 0 0 0 0 0 0 0 0 0 0 0 0 1 0 0 1 0 0 0 0 0 0 0 0 0 0 0 0 0 0 0 0 0 0 0 0 0 0 0 0 0 0 0 0 0 0 0 0 0 0 0 0 0 0 0 0 0 0 0 0 0 0 0 0 0 0 0
Abca4 2 0 2 0 0 0 0 0 0 2 1 0 0 2 1 0 0 0 0 2 0 0 0 0 0 0 0 0 0 0 0 0 0 0 0 2 0 0 0 0 0 0 0 2 0 0 0 0 0 0 0 0 0 0 1 0 0 0 2 0 0 0 0 0 0 0 0 1 0 0 0 1 0 0 0 0 1 0 1 0 1 0 0 0 0 0 0 0 0 1 0 0 0 0 1 0 0 0 2 0 0 1 0 0 0 2 1 2 0 0 2 0 0 0 0 0 2 0 0 1 0 0 0 0 0 0 0 0 0 0 1 0 0 0 0 0 0 0 0 1 0 1 0 0 0 0 0 2 0 0 0 0 0 0 0 0 0 0 2 0 0 0 0 0 0 0 0 0 1 0 1 0 0 0 2 0 0 2 0 0 0 0 0 0 0 0 0 0 0 0 0 0 0 0 0 0 0 0 0 0 0 0 0 1 0 0 0 2 2 0 0 1 0 0 0 0 0 0 0 2 0 1 0 3 0 0 0 0 0 0 2 0 0 0 0 1 0 0 0 0 0 2 0 0 0 1 0 0 0 1 2 3 0 0 2 0 0 1 0 0 0 1 1 0 0 0 0 0 2 2 0 0 0 1 2 0 0 2 0 1 0 0 0 0 0 1 0 0 0 0 0 0 0 0 0 0 0 0 0 0 2 0 0 1 0 0 0 0 1 0 1 0 0 0 0 0 0 1 0 0 0 0 0 0 1 0 0 0 2 0 0 0 0 0 0 0 0 0 0 0 1 0 0 0 0 0 0 0 0 0 2 0 0 0 0 0 0 0 0 0 0 0 0 0 0 0 0 0 0 0 0 1 0 1 2 0 0 0 0 0 1 0 0 0 0 0 0 0 0 0 0 0 1 0 1 0 0 0 0 2 2 0 0 0 0 2 0 0 0 1 0 0 0 0 0 0 2 2 1 0 1 0 0 0 0 0 0 0 0 0 0 0 0 0 0 2 1 0 0 0 0 0 0 0 0 0 0 0 0 2 0 2 0 1 0 0 0 1 0 0 0 0 0 0 0 0 2 0 0 0 0 0 0 1 0 1 0 0 0 0 0 0 2 0 2 0 0 0 0 1 0 0 0 0 0 0 0 0 1 0 2 0 0 2 0 0 0 0 0 2 0 0 0 0 0 0 1 0 0 0 0 1 0 0 0 0 0 0 0 0 0 0 0 0 0 0 0 0 0 2 0 0 0 0 0 0 0 0 1 0 0 0 0 0 0 0 0 0 0 0 0 0 0 0 0 0 0 0 0 1 0 0 0 0 0 0 0 0 0 0 0 1 0 0 0 0 0 1 0 0 2 0 0 0 0 0 0 2 0 0 0 1 0 2 0 0 0 4 0 2 0 0 0 3 0 0 0 0 0 0 0 0 0 0 0 0 0 0 0 0 0 0 0 0 0 0 0 0 0 0 0 0 0 0 0 0 0 0 0 0 0 0 0 0 0 0 0 0 0 0 0 0 0 0 0 0 0 0 0 0 0 0 0 0 0 0 0 0 0 0 0 0 0 0 0 0 0 0 0 0 0 0 0 0 0 0 0 1 0 0 0 0 0 0 0 0 0 0 0 0 0 0 0 0 0 0 0 0 0 0 0 0 0 0 0 0 0 0 0 0 0 0 0 0 0 0 0 0 0 0 0 0 2 0 0 0 0 0 0 0 0 0 0 0 0 0 0 0 0 2 0 0 0 0 0 2 0 0 0 1 0 0 0 0 0 0 0 0 0 0 0 0 0 2 0 0 0 0 0 0 0 0 0 0 0 0 0 0 0 0 0 0 0 0 0 2 0 2 2 1 2 0 2 0 0 0 3 0 1 0 2 0 0 0 0 1 0 0 0 3 0 1 0 2 2 2 0 0 2 5 0 2 1 2 0 1 0 0 1 2 0 2 0 2 2 0 0 0 2 0 0 2 0 0 0 1 0 0 0 2 3 0 0 0 0 1 1 0 2 0 4 0 1 0 2 0 0 0 2 0 3 0 1 0 0 1 0 2 0 2 0 0 0 0 2 3 2 0 2 0 0 3 0
Abca8a 0 0 2 0 0 0 2 0 0 0 0 0 0 0 0 0 0 0 0 0 0 0 0 2 0 0 1 0 0 0 0 0 0 0 0 0 0 0 1 0 0 0 0 0 0 0 2 0 0 0 0 0 0 0 2 0 0 0 0 1 1 0 0 0 0 0 3 0 1 0 0 0 0 0 0 0 0 0 0 0 0 0 0 0 0 1 0 0 2 0 0 0 2 0 1 0 0 2 0 0 0 1 0 0 0 2 0 3 0 0 0 0 0 1 0 0 0 0 0 0 0 2 0 0 0 0 0 2 1 0 0 1 0 0 0 2 0 2 1 1 1 0 2 0 0 0 0 0 1 0 0 2 0 0 0 0 0 2 0 0 0 0 0 0 0 0 0 0 0 2 1 0 0 0 0 0 0 0 0 0 0 0 0 0 0 0 0 0 0 0 0 0 2 0 0 0 0 0 2 0 2 0 0 0 0 0 0 0 0 0 1 2 0 0 0 2 0 1 1 1 0 0 0 0 1 0 0 0 0 0 0 0 1 0 0 2 3 0 1 0 0 1 1 0 0 1 0 0 0 1 0 1 0 0 2 2 0 0 0 1 2 0 3 0 0 0 0 0 0 1 0 0 1 0 0 0 0 0 0 0 0 0 0 0 0 0 0 0 2 0 0 0 1 0 0 0 0 0 0 0 0 0 0 0 1 0 0 0 1 0 0 1 0 0 0 0 0 0 0 0 0 0 0 0 1 0 0 0 1 0 0 0 0 0 0 0 0 0 0 0 0 0 0 0 0 0 0 0 2 1 0 0 0 0 0 1 0 0 2 2 0 0 0 0 0 0 0 0 1 0 0 0 0 0 0 0 1 0 0 0 0 0 0 0 0 0 0 0 1 0 0 2 0 0 2 0 0 0 0 0 1 0 0 0 0 0 0 0 0 0 2 0 0 0 0 0 2 1 0 0 0 0 0 0 0 0 0 0 0 1 0 0 0 0 0 1 0 0 3 2 1 0 0 0 0 1 0 0 0 1 0 0 1 2 0 0 1 0 0 0 2 0 0 2 1 0 0 0 0 0 1 0 0 0 0 0 1 2 0 0 0 0 1 0 1 0 0 0 2 0 0 2 2 1 0 0 0 0 0 0 0 0 0 0 0 1 0 1 0 2 0 0 0 2 0 0 0 0 0 0 0 2 0 0 0 0 0 0 0 0 0 0 0 0 0 0 0 0 0 0 0 0 0 0 0 0 0 0 0 0 0 0 0 0 0 0 0 0 0 0 0 0 0 0 0 0 0 0 0 1 0 0 0 0 0 0 0 0 0 0 0 0 0 0 0 0 0 0 0 0 0 0 2 0 0 0 0 0 0 0 0 0 0 0 0 0 0 0 0 0 0 0 0 0 0 2 0 0 0 0 0 0 0 0 0 0 0 0 0 0 0 0 0 0 0 2 0 0 0 0 0 0 0 0 0 2 0 0 0 0 0 0 0 0 0 0 0 0 0 0 0 0 0 0 0 0 0 0 0 0 0 0 0 0 0 0 0 0 0 0 0 0 0 0 0 0 0 0 0 0 0 0 0 0 0 0 0 2 0 0 0 0 0 0 0 0 0 0 0 0 0 0 0 0 0 0 0 0 0 0 0 0 0 0 0 0 0 0 0 0 0 0 0 0 0 0 0 0 0 0 0 0 0 0 0 0 0 0 0 0 0 0 0 2 2 0 0 0 0 0 0 0 0 0 0 0 0 0 0 0 0 0 0 0 0 0 0 0 0 0 0 0 0 0 0 0 0 0 0 0 0 0 0 0 0 0 0 0 0 0 0 0 0 0 0 0 0 0 0 0 0 0 0 0 1 0 0 0 0 0 0 0 0 0 0 0 0 0 0 0 0 2 0 0 0 0 0 0 0 0 0 0 0 0 0 0 0 0 0 0 0 0 0 0 0 0 0 0 0 0 0 0 0 0 0 0 0 0 0 0 0 0 0 1 0 0 2 0 0 0 0 0 0 0 0 0 0 0 0 0 0 0 0 0 0 0 0 0 0 0 0 0 0 0 0 0 0 0 0 0 0 0 0
Abcb5 0 0 0 0 2 0 1 0 0 0 0 2 0 2 0 0 2 0 1 0 0 0 1 0 0 0 0 0 2 0 0 2 0 0 0 2 0 0 0 1 0 0 0 0 0 0 1 1 0 0 0 0 0 0 1 0 0 0 0 2 0 0 0 0 0 0 0 0 0 0 0 2 0 0 0 0 0 0 0 0 0 0 0 0 0 0 0 0 0 0 0 0 0 0 0 0 0 0 0 0 0 0 0 0 2 0 2 0 0 2 0 0 0 0 0 0 0 0 0 2 1 0 2 0 0 0 0 0 0 1 0 0 0 0 0 0 0 0 0 0 1 0 1 1 0 2 0 0 0 0 0 0 0 0 0 0 0 0 0 0 0 0 0 0 0 0 0 0 0 0 0 0 0 0 0 0 1 0 0 0 0 0 0 0 0 0 0 0 0 0 0 0 0 0 0 0 0 0 2 0 0 0 0 0 0 0 0 2 0 0 0 1 0 0 0 0 0 0 1 0 0 0 0 0 0 0 0 0 0 1 0 0 0 1 0 0 0 0 1 0 0 2 1 0 1 0 0 0 0 1 0 0 0 0 1 2 0 0 1 0 0 0 1 0 0 0 0 2 0 0 0 0 0 1 0 0 0 1 0 0 0 0 1 0 0 0 0 0 0 0 0 0 0 0 1 0 0 1 0 0 1 0 0 2 0 0 0 0 0 0 0 0 0 0 0 0 0 0 0 0 0 0 0 0 0 0 0 0 0 0 0 0 0 0 0 1 0 0 0 0 0 2 0 0 0 1 0 0 0 0 0 0 0 0 0 0 0 0 2 0 0 0 0 0 0 2 1 0 0 0 0 0 2 0 0 0 0 0 0 1 0 0 0 2 0 0 0 0 1 0 1 2 0 0 0 1 0 0 0 1 0 2 2 0 0 0 2 0 0 0 1 0 0 2 0 2 1 0 0 0 0 0 1 0 0 0 2 0 0 1 0 0 0 0 0 0 0 0 0 0 0 0 0 0 0 2 0 0 0 0 0 0 0 0 0 0 0 0 0 0 0 0 0 0 0 0 1 1 0 1 0 0 0 0 0 0 2 0 0 0 1 0 0 0 1 1 0 2 1 0 1 1 2 0 0 0 0 0 0 0 2 0 0 0 0 0 1 0 0 0 0 0 2 0 0 0 0 0 0 0 0 2 0 0 0 0 0 0 0 0 0 0 0 0 0 0 0 0 0 0 0 0 0 0 0 0 0 0 0 0 0 0 0 0 0 0 0 0 0 0 0 0 0 0 0 0 0 0 0 0 0 0 0 0 0 0 2 0 0 0 0 0 0 0 0 0 0 0 0 0 0 0 0 0 0 0 0 0 0 0 0 0 0 1 0 0 0 0 0 0 0 0 0 1 0 0 0 0 0 0 0 0 0 0 0 0 0 0 0 0 0 0 0 0 2 0 0 0 2 0 0 0 0 0 0 0 0 0 0 0 0 0 0 0 0 0 0 0 0 0 0 0 0 0 0 0 0 0 0 0 0 0 0 0 0 0 0 0 0 0 0 0 0 0 0 0 0 0 0 0 0 0 0 0 0 0 0 0 0 0 0 0 0 0 0 0 0 0 0 0 0 0 0 0 0 0 0 0 0 0 0 0 0 0 0 0 0 2 0 0 0 0 0 0 0 0 0 0 0 0 0 2 0 0 0 0 0 0 0 0 0 0 0 0 0 0 0 0 0 0 0 0 0 0 0 0 0 0 0 0 0 1 0 0 0 2 0 0 0 0 0 0 0 0 0 0 0 0 0 0 0 0 0 0 0 0 0 0 0 0 0 2 0 0 0 0 0 0 0 0 0 0 0 0 0 0 0 0 0 0 0 0 0 0 0 0 0 0 0 0 0 0 0 0 0 0 0 0 0 0 0 0 0 0 0 0 0 0 0 0 0 0 0 0 0 1 2 0 0 0 0 0 0 0 0 0 0 0 0 0 0 0 0 0 0 0 0 0 0 0 0 0 0 0 0 0 0 0 0 0 0 2 0 0 0 0 0 0 0 0 0 0 0 0 0 0 0 0 0 0 0 0 0
Abcb7 0 0 2 0 0 2 1 1 0 0 0 0 0 0 0 0 0 0 0 0 2 2 0 0 0 0 0 2 0 0 0 0 0 0 0 2 1 0 0 0 0 0 0 0 0 0 0 0 0 0 0 0 0 0 0 0 2 0 0 0 0 0 1 0 1 1 0 0 0 0 0 0 0 0 0 1 0 0 0 0 0 0 0 0 0 0 0 0 0 0 0 0 0 0 0 0 0 0 0 0 0 0 0 0 0 0 0 1 0 0 0 0 0 0 1 0 0 0 0 0 0 0 0 0 0 0 0 1 0 0 0 0 0 2 0 1 0 0 2 0 1 3 0 0 2 0 0 1 0 0 0 0 0 0 0 0 0 0 0 0 1 0 0 0 0 0 0 0 0 0 0 0 0 0 0 0 1 0 0 0 0 0 0 0 0 0 0 0 2 0 0 0 0 0 0 0 0 0 0 0 0 0 0 0 0 0 0 0 0 0 0 0 0 0 0 0 2 0 0 0 0 0 0 1 0 0 0 0 1 0 0 2 0 2 0 0 2 2 0 0 0 0 0 1 0 0 0 0 0 0 2 1 0 0 0 0 0 2 2 0 2 0 1 0 0 0 0 1 2 0 0 1 0 0 1 0 1 2 0 0 0 0 1 0 0 1 0 0 0 0 0 2 0 0 0 0 0 0 0 0 2 0 1 0 0 0 0 0 0 0 2 1 0 0 0 1 0 0 0 0 1 0 0 0 1 0 0 0 2 0 0 1 0 0 0 0 0 0 0 2 0 1 1 3 0 0 0 0 3 0 0 0 0 0 0 0 0 0 0 0 0 0 0 0 2 0 0 0 0 0 0 0 0 0 0 0 2 0 0 0 0 1 0 0 0 2 0 1 2 2 0 0 2 0 1 0 1 1 0 0 0 2 2 0 0 0 0 0 0 0 2 0 0 0 0 2 2 0 0 0 2 1 0 0 0 0 0 0 0 0 0 0 0 0 1 0 0 0 0 0 2 0 0 0 0 2 0 0 0 0 0 0 0 0 0 0 1 0 0 0 0 0 0 0 0 0 2 0 0 0 1 1 0 0 0 2 0 0 0 0 2 0 1 0 0 0 0 0 1 0 0 2 1 0 2 0 0 0 0 0 0 0 2 2 0 0 0 0 2 0 0 0 0 2 0 1 0 0 0 0 0 0 1 0 0 0 0 0 0 0 0 0 0 1 0 0 0 0 0 0 0 0 0 0 0 0 0 0 0 0 0 0 0 0 0 0 0 0 0 0 0 0 0 0 0 0 0 0 2 2 0 0 0 0 0 0 0 0 0 0 0 0 0 0 0 2 0 0 0 0 0 0 0 0 0 0 0 0 0 2 0 0 0 0 0 0 0 0 0 0 0 0 0 0 0 0 0 0 0 0 0 0 0 0 0 0 0 0 0 0 0 0 0 0 0 0 0 0 0 0 0 0 0 0 0 0 0 0 0 0 0 0 0 0 0 0 0 0 0 0 0 0 0 0 0 0 0 0 0 0 0 0 0 0 0 0 0 0 0 0 0 0 0 0 0 0 0 0 0 0 0 0 0 0 0 0 0 0 0 0 0 0 0 0 0 0 0 0 1 0 0 0 0 0 0 0 0 0 0 0 0 0 0 0 0 0 0 0 0 0 0 0 0 0 0 0 0 0 0 0 0 0 0 0 0 0 0 0 0 0 0 0 0 0 0 0 0 0 0 0 0 0 0 0 0 0 0 0 0 0 0 0 0 0 0 2 0 0 0 0 0 0 0 0 0 0 0 0 0 0 0 0 0 0 0 0 0 0 0 0 0 0 0 0 0 0 0 0 0 1 1 0 0 0 0 0 0 0 0 0 0 0 0 0 0 0 0 0 0 0 0 0 0 0 0 0 0 0 0 0 0 0 0 0 0 0 0 0 0 0 0 0 0 0 0 0 0 0 0 0 0 0 0 0 0 0 0 0 0 0 0 0 0 0 0 0 0 0 0 0 0 0 0 0 0 0 0 0 0 0 0 0 0 0 1 0 0 0 0 0 1 0 0 0 0 0 1 0 0 0 0 0 0
Abcc1 0 0 1 0 0 0 0 2 0 0 0 0 0 0 0 0 0 0 0 0 0 0 0 0 0 2 1 0 0 0 0 0 0 0 0 2 0 0 0 0 2 0 0 0 0 0 0 0 0 0 0 0 0 0 0 0 0 2 0 0 0 0 0 1 0 0 1 0 0 0 0 0 0 2 0 0 0 0 0 0 0 0 0 0 0 0 0 0 0 0 0 0 2 0 0 0 0 0 0 0 0 1 0 0 1 0 0 0 0 0 0 1 0 0 1 0 0 0 2 1 0 0 0 0 0 0 0 1 0 0 0 0 0 0 1 0 0 0 2 0 0 0 0 0 0 0 0 1 0 0 0 0 0 2 0 0 0 0 0 0 0 0 0 0 0 0 0 0 0 1 0 0 0 0 2 2 2 0 0 0 0 0 0 0 0 0 0 0 0 0 0 1 0 1 0 0 0 0 0 0 0 0 0 0 1 0 2 0 2 0 0 0 0 0 0 0 1 0 0 0 0 2 0 2 0 0 0 2 0 1 0 0 0 0 0 0 1 0 0 0 0 0 0 0 0 0 0 0 0 1 1 2 0 0 0 0 0 2 0 2 1 2 0 0 1 2 2 0 1 0 0 0 0 0 1 2 2 1 0 0 0 0 0 0 0 1 0 0 0 0 0 0 1 0 2 0 0 0 0 2 0 2 0 0 0 0 0 0 0 0 0 0 0 0 0 0 0 0 0 2 0 0 0 0 0 0 0 0 0 2 0 0 1 0 0 2 0 0 0 0 0 0 1 0 0 0 0 1 0 0 0 0 0 0 0 0 0 0 0 2 0 0 0 0 0 0 0 0 1 0 0 0 2 0 0 0 0 0 0 0 0 0 0 0 0 0 1 0 0 2 0 0 0 0 1 0 0 0 0 2 0 0 0 0 1 0 0 0 1 0 0 1 0 0 0 0 2 0 0 0 0 0 0 0 0 0 2 0 1 2 2 0 0 0 1 0 0 0 2 0 0 0 0 2 0 0 0 0 0 0 0 1 0 0 0 0 0 0 0 0 0 0 0 0 0 0 0 0 0 0 0 1 0 1 0 0 0 0 2 0 2 0 0 0 0 0 0 0 0 0 0 0 0 0 0 3 0 2 1 0 0 0 0 1 0 0 0 1 2 0 0 0 0 1 0 0 0 0 0 0 0 0 0 0 0 0 0 1 0 0 0 0 0 0 0 0 0 0 0 2 0 0 0 0 0 0 0 0 0 0 0 0 0 0 0 0 0 0 0 0 1 0 0 0 0 0 0 0 1 0 0 0 0 2 0 0 0 0 0 0 2 0 2 0 0 0 0 0 0 2 0 0 0 0 0 2 0 0 0 0 0 0 0 2 0 0 0 2 0 0 0 0 0 1 0 0 0 0 0 0 0 0 0 0 0 0 0 0 0 2 0 0 0 0 1 2 0 0 2 0 0 0 0 0 0 0 0 0 2 0 0 0 0 0 0 1 0 1 0 2 0 0 0 0 0 0 0 0 0 0 0 0 0 0 0 0 0 0 0 0 0 0 0 0 0 0 0 0 0 0 0 0 0 0 0 0 1 0 0 0 0 0 0 0 0 0 0 0 0 0 0 0 0 0 0 0 0 0 0 0 0 0 0 0 0 0 0 0 0 0 0 0 0 0 0 0 0 0 0 0 0 2 0 0 0 0 0 0 0 0 0 0 0 0 0 0 0 0 0 0 0 0 0 0 0 0 0 0 0 0 0 0 0 2 0 0 0 0 0 0 0 0 0 0 0 0 0 0 0 0 0 2 0 0 2 0 0 0 0 0 0 2 0 0 1 0 1 2 0 2 0 0 0 2 2 0 2 0 0 2 1 0 0 2 0 3 3 0 0 0 0 1 3 0 0 0 0 0 2 0 2 0 1 1 2 0 0 1 3 0 0 0 2 0 1 0 0 0 1 0 2 2 0 0 0 0 0 0 0 0 0 0 0 0 1 0 0 2 2 0 2 0 0 0 0 0 0 0 2 0 2 1 1 0 0 0 1 0 0 2 0 0 0 0 0 0 1 0 0 0 0 0 0
Abcc4 2 2 1 0 0 0 1 0 1 0 0 0 0 2 1 0 0 0 0 0 0 0 0 0 0 0 0 2 1 0 0 0 0 0 0 2 0 0 0 0 0 0 0 0 0 0 0 0 0 0 0 0 0 0 0 0 0 0 0 0 0 0 0 0 0 0 2 0 0 0 0 0 0 0 0 0 0 0 0 0 0 0 2 0 0 0 2 0 0 1 0 0 0 0 0 0 0 0 0 0 0 0 0 2 0 0 0 0 0 0 0 0 0 0 0 0 0 0 2 2 0 0 0 0 0 0 0 0 0 0 1 0 0 0 0 2 0 0 0 0 0 1 0 0 0 0 2 0 0 0 0 0 2 1 0 0 2 0 0 0 0 0 0 2 0 0 0 0 0 0 2 0 0 1 0 0 0 0 0 0 0 0 0 0 2 1 0 1 0 0 0 0 0 0 0 0 1 0 0 1 0 0 0 2 0 0 2 0 0 2 0 0 0 0 0 0 1 0 0 0 0 0 0 2 1 0 0 0 0 0 2 2 1 0 0 1 2 1 0 2 1 1 1 0 0 0 0 0 0 4 0 2 2 0 2 0 0 1 0 1 0 1 1 0 0 2 1 1 1 1 1 2 0 0 0 0 2 0 0 1 2 0 0 2 0 0 0 0 0 2 0 0 0 0 1 0 2 0 0 0 0 0 0 0 0 0 0 0 1 0 1 4 0 0 0 0 0 0 0 0 0 0 0 0 1 0 2 0 2 0 0 0 0 0 0 0 0 0 0 0 0 0 0 0 0 0 0 0 1 0 0 0 0 0 2 0 1 0 0 0 0 0 0 2 0 0 2 0 2 0 0 0 0 1 0 0 0 0 0 0 0 0 0 0 0 1 0 2 0 1 0 0 2 0 2 0 0 0 0 1 0 0 0 0 0 2 0 0 0 0 0 0 1 0 0 0 2 1 0 0 0 0 0 0 0 0 0 0 0 2 1 0 0 0 0 0 0 0 2 2 0 1 0 2 0 2 0 0 0 0 0 0 0 2 3 0 0 0 0 0 2 0 1 0 0 0 1 0 0 0 0 0 0 2 0 0 0 0 1 0 1 0 1 0 3 0 0 0 0 0 0 2 0 0 1 0 0 0 0 0 0 0 1 2 0 0 0 1 0 0 2 0 0 0 0 0 0 0 0 0 2 0 0 0 0 0 0 0 1 0 0 0 0 0 0 0 0 0 0 2 0 0 0 0 0 0 0 0 0 0 0 0 0 0 0 0 0 0 0 0 0 0 0 0 0 1 0 0 0 0 0 0 0 0 0 0 0 0 0 0 0 0 0 0 0 0 0 0 0 0 0 0 1 2 0 0 0 2 0 0 0 0 0 0 0 0 0 0 0 0 0 0 0 0 0 0 0 0 0 0 0 0 0 0 0 0 0 0 0 0 0 0 0 1 0 0 0 0 0 0 0 0 0 0 0 0 0 0 0 0 0 0 0 0 0 0 0 0 0 0 0 0 0 0 0 0 0 1 0 0 0 0 0 0 0 0 0 0 0 0 0 0 0 0 0 0 0 0 0 0 0 0 0 0 0 0 0 0 0 0 0 0 0 0 0 0 0 0 0 0 0 0 0 0 0 0 0 0 0 0 0 0 0 0 0 0 0 0 0 2 0 0 0 0 0 0 0 0 0 0 0 0 0 0 0 0 0 0 0 0 0 0 0 0 0 0 0 0 0 0 0 0 0 0 0 0 0 0 0 0 0 0 0 0 0 0 0 2 0 0 0 0 0 0 0 0 0 0 0 0 0 0 0 0 0 0 0 0 0 0 0 0 0 0 0 0 0 1 2 0 0 2 0 0 2 1 0 2 0 0 0 0 0 1 0 0 0 0 1 0 0 0 0 2 0 2 0 0 0 2 2 0 1 2 0 2 0 1 0 0 0 1 2 0 0 0 0 0 0 0 0 0 0 0 0 0 0 0 0 1 0 0 0 0 0 0 0 0 0 2 0 0 1 0 1 0 0 0 0 0 0 1 1 0 0 0 0 0 0 0 0 0 0 0 1 1 0 0 1 0 0 0 0
Abcc6 0 0 0 0 1 1 1 0 0 0 0 0 0 0 0 0 0 2 0 0 0 0 0 0 0 2 2 0 0 0 0 1 0 0 0 0 0 0 0 0 0 0 0 0 0 0 0 0 0 0 0 0 0 0 0 0 0 0 0 0 0 0 0 0 0 0 0 0 0 0 0 0 0 0 0 0 0 0 0 0 0 0 0 0 0 0 0 0 0 0 0 0 0 0 0 0 0 1 0 0 0 0 0 0 0 0 0 0 0 0 0 0 0 0 0 0 0 0 0 1 0 0 0 0 0 0 0 1 0 2 0 0 2 0 0 0 0 2 0 1 0 0 0 0 0 2 0 0 0 0 0 0 0 0 0 0 0 0 0 0 0 0 0 0 0 0 0 0 1 0 0 1 0 0 0 0 0 0 0 0 0 0 0 0 0 0 0 0 0 0 0 2 0 0 0 0 0 0 0 0 0 0 0 0 0 0 0 0 0 0 0 0 0 0 0 1 0 0 0 0 0 0 0 0 0 0 0 0 0 0 0 0 0 0 0 0 2 0 1 0 0 1 0 0 0 0 0 0 2 2 0 0 2 1 0 0 0 2 0 2 0 0 1 0 0 0 1 0 2 2 0 0 2 1 0 0 0 0 0 1 0 0 0 0 2 0 0 0 0 0 0 0 0 2 2 0 0 0 0 0 2 0 0 0 1 0 0 0 0 0 2 0 0 0 0 0 0 0 0 0 1 1 0 0 0 0 0 0 0 0 2 0 0 0 0 0 0 0 0 0 0 0 2 0 0 0 0 0 0 0 0 0 0 0 0 0 2 0 0 0 0 0 0 0 0 0 0 0 0 0 0 0 0 0 0 2 0 0 0 0 0 0 0 1 0 0 0 1 0 0 2 2 0 2 0 0 0 1 0 0 2 0 0 0 0 0 0 0 0 0 2 1 0 0 0 2 2 1 0 0 0 1 0 0 0 0 0 0 0 0 0 0 0 1 2 0 0 2 0 0 0 0 0 0 0 0 0 0 0 0 0 0 0 0 0 0 0 0 0 0 0 0 0 0 0 0 0 0 0 0 0 1 0 0 0 0 0 0 2 0 0 0 0 0 1 0 0 0 0 1 0 0 0 0 0 2 0 0 0 0 0 0 0 1 0 0 0 0 0 1 0 1 0 0 0 0 0 2 0 0 0 0 0 0 0 0 0 0 0 0 0 0 0 0 0 0 0 0 0 0 0 0 0 0 0 0 0 0 0 0 0 0 1 0 0 0 0 0 0 0 0 0 0 0 0 0 0 0 0 0 0 0 0 0 0 0 0 0 0 0 0 0 0 0 0 0 0 0 0 0 0 0 1 1 0 0 0 0 0 0 0 0 0 0 1 0 0 0 0 0 0 0 0 0 0 0 0 0 0 0 0 0 0 0 0 0 0 0 0 0 0 1 0 0 0 0 0 0 1 0 0 0 0 0 0 0 0 0 0 0 0 0 0 0 0 0 0 0 0 0 0 0 0 0 0 0 0 0 0 0 0 0 0 0 0 0 0 0 0 0 0 0 0 0 0 0 0 0 0 0 0 0 0 0 0 0 0 1 0 0 0 0 0 0 0 0 0 0 0 0 0 0 0 0 0 0 0 0 0 0 0 0 0 0 0 0 0 0 0 0 0 0 0 1 0 0 0 0 0 0 0 0 0 0 0 0 0 0 0 0 0 1 0 0 0 0 0 0 0 0 0 0 0 0 0 0 0 0 0 0 0 0 0 2 0 0 0 0 0 0 0 0 0 2 0 0 0 0 0 0 0 0 0 0 0 0 0 0 0 0 0 0 0 0 0 0 0 0 0 0 0 0 0 0 0 0 0 0 0 0 0 0 0 0 0 0 1 0 0 0 0 0 0 0 0 0 0 0 0 0 0 0 0 0 0 0 0 1 0 0 0 0 0 0 0 0 0 0 0 0 0 0 0 0 0 0 0 0 0 0 0 0 0 0 0 0 0 0 0 0 0 0 0 0 0 0 0 0 0 0 0 2 0 0 0 0 2 0 0 0 0 0 0 0 0 0 0 0 0 0 0 1 0
Abcc9 0 0 1 0 0 0 2 0 0 0 0 0 0 0 2 2 0 0 0 0 1 0 0 2 0 0 1 0 0 0 0 0 0 0 0 0 0 0 0 0 0 0 0 0 0 0 0 0 0 0 0 1 1 0 0 0 0 0 0 0 2 0 0 0 2 0 0 0 0 0 2 0 0 0 0 0 0 0 0 0 0 0 0 0 0 0 0 0 0 0 0 0 0 0 0 0 0 0 0 0 0 0 2 0 0 0 0 0 0 0 0 0 0 0 1 0 0 0 0 0 2 0 0 2 0 0 1 2 0 0 0 0 0 0 2 0 0 0 0 0 0 0 0 0 2 0 0 0 1 0 0 0 0 0 0 1 0 0 0 0 0 0 0 0 0 0 0 0 0 0 0 1 1 0 0 0 0 0 1 2 0 0 0 0 0 0 0 0 0 0 0 0 1 0 1 0 0 0 0 1 0 1 0 0 0 0 0 0 0 0 0 0 0 0 0 2 0 0 2 0 0 0 0 0 0 0 0 0 2 0 1 1 1 0 0 0 1 0 0 1 2 0 0 0 0 0 0 0 0 1 1 2 0 0 2 0 0 0 2 0 0 0 1 0 0 0 2 0 1 2 0 0 1 1 1 0 0 0 0 0 1 0 0 0 1 1 1 0 0 0 0 0 0 0 0 2 0 0 2 0 1 0 0 0 0 0 0 1 0 2 2 0 0 0 0 0 0 0 0 0 0 0 0 0 2 0 0 0 1 0 0 1 0 0 0 0 0 0 0 0 0 1 1 0 0 0 0 0 0 0 0 0 0 0 1 0 0 0 0 1 0 1 0 0 2 1 0 0 0 0 0 0 2 0 0 1 0 0 1 0 0 0 0 0 0 0 0 2 0 2 0 2 0 3 0 1 0 0 0 0 2 0 0 0 0 0 2 0 0 0 2 0 0 1 0 0 0 1 2 0 0 1 0 0 0 0 0 0 0 0 0 2 0 0 0 0 1 0 0 0 0 0 0 1 0 0 0 0 0 0 0 0 0 1 0 0 2 0 0 0 2 0 0 0 1 0 0 0 0 0 0 0 0 0 2 0 2 0 1 0 1 0 2 1 1 0 0 0 0 0 0 0 0 0 1 0 0 2 2 1 0 0 1 3 0 0 0 0 0 0 1 0 1 0 0 0 2 0 2 0 1 0 1 0 0 0 0 1 0 0 0 0 0 0 0 0 0 0 0 0 0 0 0 0 0 0 0 0 0 0 0 0 0 0 0 0 0 0 0 0 0 0 0 0 0 0 0 0 2 0 0 0 0 0 0 0 0 0 0 0 0 0 0 0 0 0 0 0 1 0 0 0 1 0 0 0 0 0 0 0 0 2 0 0 0 0 0 2 0 0 0 0 0 0 0 0 0 0 0 0 0 0 0 0 0 0 0 0 0 0 0 0 2 0 0 0 0 0 0 0 0 0 0 0 0 0 0 0 0 0 0 0 0 0 0 0 0 0 0 0 0 0 0 0 0 0 0 2 0 0 0 0 0 0 0 0 0 0 0 0 0 0 0 0 0 0 0 0 0 0 0 0 0 0 0 0 0 0 0 0 0 0 0 0 0 0 0 1 0 0 0 0 0 0 0 0 0 0 0 0 0 0 0 0 0 0 0 0 0 0 0 0 0 0 0 0 0 0 0 0 0 0 0 0 0 0 0 0 0 0 0 0 0 0 0 0 0 0 0 0 0 0 0 0 0 0 0 0 0 0 0 0 0 0 0 0 0 0 0 0 0 0 0 1 0 0 0 0 0 0 0 0 0 0 0 0 0 0 0 0 0 0 0 0 0 0 0 0 0 0 0 0 0 0 1 0 0 0 0 0 0 0 0 0 0 0 2 0 0 0 0 1 0 0 0 0 0 0 0 0 0 0 1 0 0 0 0 0 0 0 0 0 0 0 0 0 0 0 0 0 0 0 0 0 0 0 0 0 2 0 0 0 0 0 0 0 2 0 0 0 0 0 0 0 0 0 0 0 0 0 0 0 1 0 0 0 0 0 0 0 0 0 0 0 0 0 0 0 0 0 0 0 0
Abcg1 0 0 0 0 0 0 0 0 0 0 0 0 0 1 1 0 0 0 2 0 0 0 0 0 0 0 1 0 0 0 2 0 0 0 0 0 0 0 0 0 0 0 0 0 2 0 0 0 0 0 0 0 1 2 2 0 0 0 0 0 2 0 0 2 1 0 0 0 0 0 0 1 0 0 0 0 0 0 0 0 0 2 1 0 0 0 0 0 0 0 1 0 0 0 0 0 2 0 0 0 0 2 0 0 0 0 0 0 0 0 0 0 2 0 0 0 0 2 0 3 0 0 0 0 0 0 0 2 0 0 0 0 0 0 0 0 0 0 2 0 0 0 0 0 0 2 1 1 0 0 0 2 0 0 0 0 0 0 0 0 0 1 0 0 0 0 0 0 0 0 0 0 0 0 1 0 0 0 0 0 0 0 0 0 0 0 0 0 0 0 0 0 0 0 0 0 0 0 0 0 1 0 0 0 0 0 0 0 0 0 0 0 0 0 0 1 2 0 0 0 0 0 1 0 2 0 2 2 0 2 2 2 2 0 0 0 1 0 0 0 0 0 0 1 0 0 0 0 0 1 1 2 2 0 0 0 0 0 0 3 0 0 0 0 1 0 0 2 2 0 1 2 0 0 0 0 2 1 2 2 0 0 0 0 0 2 0 0 0 0 1 0 0 0 0 0 0 0 2 0 2 0 0 0 2 0 0 0 2 2 0 2 0 0 0 2 0 0 0 0 1 0 0 1 0 0 0 0 2 2 0 2 2 0 0 0 0 2 0 0 2 0 2 0 0 0 0 0 0 0 0 0 0 0 0 0 0 0 0 0 0 2 0 2 0 2 0 0 2 0 0 0 0 0 0 0 1 2 1 0 0 1 1 0 0 0 0 1 0 0 0 0 0 2 1 0 0 2 1 0 0 0 0 0 0 0 0 0 2 1 0 0 0 0 0 0 0 0 0 0 0 1 0 0 0 0 0 0 3 0 2 0 0 0 2 0 0 0 0 1 0 0 0 0 0 1 0 0 0 0 0 0 0 0 0 0 2 0 0 0 0 0 0 0 0 0 3 0 0 0 0 0 0 0 2 0 0 0 1 2 1 0 0 0 1 0 0 1 0 2 0 0 0 0 0 0 0 0 0 2 0 0 0 0 0 0 0 2 0 1 0 0 0 0 1 1 0 2 0 0 1 0 1 0 0 0 0 1 0 0 0 0 0 0 0 0 0 0 0 0 0 0 0 0 0 0 0 0 0 0 0 0 0 0 0 0 0 0 0 0 0 0 0 0 0 0 0 0 0 0 0 0 0 0 0 0 0 0 0 0 0 0 0 0 0 0 0 0 0 0 0 0 0 0 0 0 0 2 0 0 0 1 0 0 0 0 0 0 0 0 0 0 0 0 0 0 0 0 0 0 0 0 0 0 0 0 0 0 0 0 0 0 0 0 0 0 0 0 1 0 0 0 0 0 0 0 0 0 0 0 0 0 0 0 0 0 0 0 0 0 0 0 0 0 0 0 0 0 0 0 0 0 0 0 0 0 0 0 0 0 0 0 1 0 0 0 0 0 0 0 0 0 0 0 0 0 0 0 0 0 0 0 0 0 0 0 0 0 0 0 0 0 0 0 0 1 2 0 0 0 0 0 0 0 0 0 0 0 0 0 0 0 0 0 0 0 0 0 0 0 0 0 0 0 0 0 0 0 0 0 0 0 0 0 0 0 0 0 0 0 0 0 0 0 0 0 0 0 0 0 2 0 0 0 0 0 0 0 0 0 0 0 0 0 0 0 0 0 0 0 0 0 0 0 0 0 0 0 0 0 2 0 0 0 0 0 0 0 0 0 0 0 0 0 0 0 0 1 0 1 0 0 0 2 0 0 0 0 0 0 0 0 1 2 2 0 0 0 0 0 0 1 0 0 0 0 0 1 0 0 2 2 0 0 0 0 0 0 0 0 0 0 0 0 0 0 0 2 0 0 0 0 0 0 0 0 0 0 0 0 0 0 0 0 0 0 2 0 0 0 0 0 2 0 0 0 0 0 0 0 0 0 0 0 0 0 0 0 1 0 0 0 0
Abhd2 2 2 0 0 2 0 1 2 1 3 2 1 0 3 2 2 2 2 0 2 2 2 3 2 1 1 0 0 1 0 1 1 0 0 2 0 2 2 0 0 0 0 0 0 0 2 0 3 0 0 0 0 0 2 1 1 2 0 2 1 3 0 0 2 2 0 1 0 2 0 0 1 3 2 0 0 2 0 2 0 1 2 2 0 2 0 0 1 2 2 0 0 1 0 0 0 1 0 0 0 0 0 2 3 0 2 1 0 1 0 1 2 1 0 0 0 0 0 2 0 0 0 1 0 4 0 1 0 1 0 1 0 1 1 1 1 0 2 2 2 3 2 2 2 2 2 1 2 0 0 0 0 2 0 1 2 2 1 3 0 2 1 0 1 0 1 1 0 0 2 1 0 0 2 0 0 2 1 0 2 0 0 0 2 0 1 2 0 2 1 0 1 0 0 2 1 0 2 0 0 0 0 2 0 1 2 2 0 2 0 1 2 0 2 0 3 2 0 2 0 2 2 0 0 1 1 3 2 0 2 3 2 0 0 0 3 3 2 2 2 0 3 0 1 0 2 1 1 0 3 1 2 4 2 3 2 2 2 1 4 0 0 3 2 0 5 2 5 4 3 0 2 2 2 2 1 0 1 2 0 1 0 0 2 1 4 0 0 1 1 3 1 1 0 2 0 2 0 2 1 3 2 1 4 2 2 2 2 3 0 1 0 4 1 0 0 2 1 2 4 1 1 2 2 1 0 5 3 3 0 0 0 1 0 0 0 0 1 2 0 0 0 2 1 0 0 0 2 2 0 2 0 0 1 1 1 0 0 0 1 1 3 2 2 1 2 0 0 5 2 1 1 0 2 2 0 0 1 1 2 1 2 4 2 1 0 2 1 1 1 1 0 1 4 5 0 0 3 0 1 6 3 2 2 1 1 2 2 1 4 0 2 3 0 4 2 3 0 1 1 1 5 0 2 0 2 0 2 0 3 1 2 0 0 0 2 1 3 3 0 1 0 0 3 0 0 0 2 2 1 0 1 2 0 1 7 2 1 1 2 1 2 0 1 0 0 1 0 0 0 0 1 0 0 0 0 1 0 1 2 2 0 4 2 3 0 0 1 1 2 0 0 0 3 1 0 0 0 0 2 1 0 0 2 0 1 0 1 1 2 0 2 4 1 1 2 3 2 0 0 0 0 0 0 0 0 0 0 0 0 0 1 0 0 0 0 0 0 0 2 0 0 0 0 0 0 0 0 0 0 0 0 0 0 0 0 0 0 0 0 0 0 0 0 0 0 0 0 1 2 1 0 0 0 0 2 0 0 0 0 2 2 0 0 3 0 0 0 0 0 8 1 0 3 0 2 0 12 1 0 0 2 1 7 0 0 0 14 0 2 2 2 0 7 0 0 0 0 0 2 0 2 0 0 0 0 0 0 0 0 2 2 2 0 0 0 0 0 0 0 1 0 0 0 0 0 1 0 0 0 0 0 0 0 0 0 0 0 0 0 0 0 0 0 0 0 0 0 0 0 0 0 0 0 0 0 0 0 5 2 0 0 2 0 0 0 0 0 0 0 0 0 0 0 2 0 0 0 0 0 0 0 0 0 0 0 0 0 0 0 0 0 0 2 0 0 0 0 0 0 0 0 0 0 0 0 0 1 0 0 0 0 0 0 0 0 0 0 0 0 0 0 0 0 0 0 0 0 0 0 0 0 2 1 0 0 0 0 1 0 0 0 0 0 0 0 0 0 0 0 0 0 0 0 2 0 0 1 0 0 0 0 0 0 0 2 1 0 0 0 2 0 2 0 0 0 2 0 0 0 2 2 2 0 18 6 14 13 6 12 13 12 4 3 6 6 10 5 9 3 3 4 9 7 6 7 20 0 8 2 11 11 10 14 4 3 4 1 9 7 4 16 3 12 5 10 4 13 10 4 10 5 10 6 7 8 19 2 7 6 0 3 0 3 7 2 2 2 3 2 3 6 2 7 6 4 14 6 2 2 7 0 6 3 4 0 0 0 6 4 8 8 9 0 10 7 6 2 11 2 5 2 2 2 3 7 12 4 7 2 0 4 0
Abhd6 1 0 1 0 0 2 3 1 0 2 0 2 0 2 1 1 1 0 0 0 1 0 0 0 0 0 0 0 1 0 2 2 2 0 0 1 1 0 0 0 0 0 0 0 0 0 2 0 0 0 1 0 2 0 1 1 0 2 0 2 1 0 0 1 3 0 2 0 2 0 1 2 2 0 0 0 0 0 2 1 0 1 0 0 0 2 0 0 1 0 0 2 2 0 1 1 1 2 0 0 0 2 1 2 0 0 2 0 0 0 0 1 3 0 0 0 0 0 1 1 0 2 1 2 2 0 2 0 0 0 0 2 0 0 2 1 0 0 1 3 0 0 0 0 1 0 3 3 1 2 0 4 1 0 0 0 0 2 2 0 2 0 0 2 2 0 0 2 3 0 3 0 1 1 2 0 0 0 1 2 0 0 2 1 1 0 2 0 1 0 1 2 0 1 0 2 0 0 2 0 0 0 2 0 2 0 1 2 0 0 1 1 1 0 0 2 3 0 0 0 0 0 1 0 3 0 0 2 0 0 2 0 1 2 2 2 0 1 1 0 2 0 2 3 0 2 4 2 2 1 3 0 2 0 1 1 0 0 3 8 0 0 3 0 2 1 2 2 5 4 0 0 0 1 1 2 2 1 0 1 2 0 0 0 2 2 0 0 0 0 0 0 0 3 2 3 0 0 1 2 2 0 1 2 2 0 0 0 1 0 2 1 2 0 0 0 2 0 0 3 0 2 2 2 0 2 2 0 2 2 0 0 2 0 0 1 2 0 1 0 0 2 2 1 0 2 1 0 2 0 1 2 1 0 0 2 4 0 2 1 0 0 0 1 0 0 0 2 0 0 0 2 0 0 0 0 0 1 0 0 3 2 1 1 0 0 2 2 2 2 0 0 0 1 1 0 0 2 0 0 3 0 2 0 2 0 1 0 0 3 2 2 0 0 3 2 3 3 0 2 2 1 0 0 0 0 0 0 0 0 0 1 0 0 0 2 0 0 1 0 1 0 0 2 0 0 0 0 0 2 0 0 0 1 2 0 1 0 2 0 0 0 0 0 0 1 0 0 0 2 2 0 0 0 0 2 2 0 2 0 2 0 4 0 2 0 0 2 0 0 2 0 2 2 0 2 1 0 2 2 0 2 0 2 0 2 1 0 2 0 1 0 2 2 2 0 1 2 0 1 0 0 0 0 0 0 0 0 0 0 0 0 0 0 0 0 0 0 0 0 0 0 0 0 0 0 0 0 0 0 0 1 0 0 0 0 0 0 0 0 0 0 0 0 0 0 0 0 0 1 0 0 0 0 0 1 0 0 0 0 0 0 0 0 0 0 0 2 0 0 0 0 0 0 0 2 0 1 0 2 0 0 0 0 0 1 0 0 0 0 1 0 0 2 0 0 0 0 0 2 0 0 0 0 0 0 0 0 0 1 0 2 0 0 0 0 0 0 0 0 0 0 0 0 0 0 0 0 0 0 0 0 0 0 1 1 0 0 1 0 2 0 0 0 2 0 0 0 0 0 0 0 0 0 0 0 0 0 0 0 0 0 0 0 1 0 0 0 0 0 0 0 0 0 1 0 0 0 0 0 0 0 0 0 0 0 0 0 0 0 0 0 0 0 0 0 0 0 0 0 0 0 0 0 0 0 0 0 0 0 0 0 0 0 0 0 0 0 0 0 1 0 0 0 0 0 0 0 0 0 0 0 0 0 0 0 0 0 0 0 0 0 0 0 0 0 0 1 0 0 0 0 0 0 0 0 0 0 2 0 0 0 0 0 2 0 0 0 0 0 0 0 0 0 0 0 0 0 0 0 2 0 4 0 0 0 0 0 2 0 0 0 0 0 0 0 1 2 1 0 0 0 0 0 0 0 0 0 1 2 0 2 4 2 0 0 2 0 1 0 0 0 2 0 0 1 0 2 2 0 0 0 0 0 0 0 1 0 0 0 0 2 0 0 0 0 0 0 0 0 2 0 0 0 0 0 1 0 0 0 2 0 2 0 0 0 0 0 2 0 0 0 3 0 1 0 0 0 0 2 0 0 0 0 0 0 0 1 0 0 0 2 0
Abl1 1 0 0 0 0 1 0 1 0 0 0 0 0 0 0 0 0 0 0 0 0 2 2 0 0 0 1 0 1 0 0 0 2 0 0 1 0 0 0 0 0 0 0 0 0 0 0 0 0 0 0 1 0 0 0 0 0 0 0 2 2 1 2 0 0 0 2 0 1 2 1 0 0 0 0 0 0 0 0 0 3 0 2 0 0 0 1 0 0 0 2 0 0 0 0 0 0 0 0 0 0 0 2 0 0 0 3 0 1 0 0 0 0 1 0 0 0 0 2 2 0 0 0 0 0 1 0 3 1 2 2 0 1 1 1 1 2 0 2 0 2 0 2 2 0 0 1 0 0 0 0 0 1 2 0 0 1 0 0 0 0 2 0 1 2 0 2 0 0 2 2 1 2 0 0 1 0 0 2 0 0 1 0 0 0 1 0 0 0 1 0 1 0 0 0 0 0 0 3 2 1 0 0 1 2 2 0 2 0 0 0 1 1 0 2 0 0 0 3 0 0 4 0 0 1 0 0 0 0 1 1 0 0 2 1 0 2 0 0 2 1 2 2 2 0 2 1 0 1 3 3 1 1 0 1 2 0 1 0 3 0 1 5 2 0 1 3 4 1 1 4 4 0 0 0 0 1 0 0 0 1 1 0 0 0 1 2 0 0 0 0 0 0 0 0 0 0 2 0 0 2 0 2 1 0 3 2 2 0 2 2 0 2 2 0 0 0 0 0 0 0 0 2 2 0 0 0 0 0 1 0 6 2 2 0 0 2 1 0 0 1 0 1 1 0 1 1 0 0 0 2 0 0 0 1 1 2 0 2 2 0 0 0 1 2 0 2 0 2 1 0 1 1 1 0 0 0 2 2 0 1 0 2 2 2 0 2 2 0 0 2 1 0 1 0 1 0 0 1 2 2 0 2 0 0 0 0 0 0 5 3 0 1 1 4 4 2 3 2 2 2 2 1 0 8 2 0 2 5 0 3 0 0 2 1 2 0 0 2 2 0 0 1 0 0 0 0 1 0 0 0 0 2 1 2 2 0 0 1 0 2 0 0 0 0 2 2 0 0 3 2 1 0 0 0 0 0 2 1 0 3 1 4 0 3 4 1 0 0 2 1 0 1 3 0 0 0 1 0 1 1 2 0 2 2 0 3 0 0 1 2 1 0 0 2 0 0 0 0 0 2 1 0 0 0 0 2 2 0 0 0 0 0 0 0 0 0 0 0 0 0 0 0 0 0 0 0 0 0 0 0 0 0 0 0 0 2 0 0 0 0 0 0 0 0 0 0 0 2 1 0 0 1 0 0 0 0 0 0 2 0 2 0 0 0 0 2 0 0 0 0 0 0 0 0 1 0 0 0 0 0 0 0 0 0 0 0 2 0 0 0 0 0 2 0 0 0 0 0 0 0 0 0 0 0 0 0 0 0 0 2 2 1 0 0 0 0 0 0 0 2 0 0 1 0 0 0 0 0 0 0 0 0 0 0 0 0 0 0 0 0 0 0 0 0 0 0 0 0 2 0 0 0 0 0 0 0 2 1 0 0 1 0 0 0 0 0 0 0 0 0 0 0 0 0 0 0 0 0 0 0 0 0 0 0 0 0 0 0 0 0 0 0 0 0 0 0 0 0 0 0 0 0 0 0 0 2 0 0 0 0 0 0 0 0 0 0 0 0 0 0 0 0 0 0 0 0 0 1 0 0 0 0 0 0 0 2 0 0 0 0 0 0 0 0 0 1 0 0 0 2 0 0 0 0 0 0 0 0 0 0 0 0 0 0 0 0 0 0 0 0 0 0 0 0 0 2 0 0 0 0 2 2 0 2 0 0 0 0 1 0 0 0 0 0 0 1 0 0 0 0 0 1 2 0 0 0 0 1 0 0 1 2 0 0 2 0 0 0 2 0 0 1 0 0 0 0 0 1 0 0 0 0 1 0 0 0 0 0 0 0 0 0 2 0 0 0 0 2 0 0 0 0 0 0 0 0 0 0 1 1 2 0 0 2 0 0 2 1 0 0 1 0 0 1 0 0 0 0 0 0 0 1 0 0 1 3 0 0 0 0 0 0
Abl2 1 0 0 0 1 2 0 1 0 0 1 1 0 2 1 0 0 0 0 0 0 0 0 2 0 0 0 0 0 0 0 0 2 2 0 1 0 0 0 0 0 0 0 0 0 0 0 0 0 0 0 0 1 2 0 0 0 0 0 0 0 0 0 0 0 0 0 0 0 0 0 0 0 0 0 0 0 0 2 1 0 0 0 0 0 0 0 0 0 0 0 0 0 0 0 0 0 0 0 0 0 0 0 0 0 0 0 0 0 0 0 1 2 0 1 0 0 0 0 1 0 0 0 0 0 0 0 1 1 1 1 0 0 1 0 0 0 0 0 0 1 0 2 2 0 0 0 0 0 2 0 0 1 0 0 2 2 1 0 0 0 0 0 1 0 1 0 0 0 2 0 0 2 0 0 0 1 0 0 0 0 0 0 2 2 0 0 2 0 2 0 1 0 0 0 0 1 0 2 0 1 0 2 0 0 0 0 2 0 0 0 0 2 0 0 0 0 0 2 3 0 0 0 0 1 0 0 0 2 0 2 0 0 1 2 0 2 2 2 0 2 0 0 0 0 0 3 1 0 1 1 2 0 0 0 0 0 0 1 1 0 0 0 0 0 0 2 1 2 0 1 2 0 0 2 0 0 0 0 1 0 1 0 0 2 2 0 0 0 0 0 0 0 0 2 0 0 0 2 0 1 0 0 2 1 0 0 1 0 2 1 2 0 0 0 0 0 0 0 2 0 0 0 2 0 0 1 0 2 2 0 0 0 0 0 0 1 0 0 0 0 2 0 1 0 0 1 0 2 0 0 0 0 0 0 0 0 0 2 0 0 0 1 0 0 2 0 1 0 0 1 0 0 0 0 0 0 0 1 0 1 0 2 0 0 0 0 0 0 0 0 2 0 1 2 0 0 2 0 0 1 0 1 0 0 0 0 0 0 1 2 1 0 0 0 2 0 0 0 0 0 1 0 0 0 1 1 0 0 1 0 0 0 2 0 0 1 2 0 0 0 0 0 2 0 0 0 0 0 0 0 0 0 0 0 0 1 0 0 0 0 2 0 2 0 0 0 0 0 0 0 2 0 0 0 0 1 0 2 0 0 0 1 2 2 0 0 2 1 0 0 0 1 2 0 0 0 0 1 0 1 0 0 0 0 0 0 0 0 0 0 1 0 1 1 0 0 0 0 1 0 2 2 0 0 0 0 0 0 0 0 1 0 0 0 0 0 0 0 2 0 0 0 0 0 0 0 0 0 0 0 0 0 0 0 0 0 0 0 0 0 0 0 0 0 1 0 0 0 0 0 0 0 0 0 0 0 0 0 0 0 0 0 0 0 0 0 2 0 0 0 0 0 0 0 0 0 0 0 0 0 0 0 0 0 0 0 0 0 0 0 2 0 0 0 0 0 0 0 0 0 0 0 0 0 0 0 0 0 1 0 2 0 0 0 0 0 0 0 0 0 0 0 0 0 0 0 0 0 0 0 0 0 0 0 0 0 0 0 0 0 2 0 0 0 0 0 0 0 0 0 0 0 0 0 0 0 0 0 0 0 0 0 0 0 0 0 0 0 0 0 0 0 0 0 0 0 0 0 0 0 0 0 0 0 0 0 0 0 0 0 0 0 0 0 0 0 0 0 0 0 0 0 0 0 0 0 0 0 0 0 0 0 0 0 0 0 0 0 0 0 0 0 0 0 0 0 0 0 2 0 0 0 0 0 0 0 0 0 2 0 0 0 0 0 0 0 0 0 0 0 0 0 0 0 0 0 0 0 0 0 0 0 0 2 0 0 0 0 0 0 0 0 0 0 0 0 0 0 0 0 0 0 0 0 0 0 0 0 0 0 0 0 0 0 0 2 0 2 0 0 0 0 0 0 0 0 0 0 0 0 1 0 0 0 0 0 0 0 0 0 0 2 0 2 2 0 0 0 0 0 0 0 2 0 0 0 0 0 0 0 0 0 0 0 0 0 0 2 0 0 1 0 0 0 0 0 0 0 0 0 0 2 0 0 0 0 0 0 0 0 0 0 0 0 0 0 0 0 0 0 0 0 0 0 0 3 0 0 0 0 0 0
Ablim2 1 0 2 0 0 1 2 2 0 1 1 0 0 0 4 0 0 0 0 0 2 0 0 0 1 0 1 1 1 0 0 0 0 2 0 0 0 0 0 0 0 0 0 0 2 0 0 2 2 0 0 0 0 0 1 0 0 2 0 0 2 1 0 0 0 0 0 1 0 3 0 1 0 0 0 0 0 0 2 1 2 1 1 2 4 2 0 0 0 1 3 0 1 0 2 0 0 0 1 0 0 0 2 2 1 0 0 1 3 0 2 0 0 0 3 0 0 0 0 2 0 2 1 0 0 0 0 2 0 1 0 2 0 3 0 0 0 1 0 2 0 4 0 1 0 0 0 0 0 1 0 0 0 0 0 0 0 0 2 0 0 2 0 0 0 0 1 0 0 0 0 0 0 0 1 0 0 0 1 1 0 0 0 0 0 1 2 1 0 1 0 2 0 0 0 2 2 0 0 0 1 1 0 1 1 0 1 1 2 2 0 0 0 0 0 1 2 1 0 1 0 2 2 4 1 1 0 1 1 0 4 1 1 0 1 1 3 0 0 0 2 2 1 3 0 0 0 0 1 1 3 1 0 2 2 1 0 2 0 2 2 0 1 0 3 0 4 2 4 4 2 1 0 0 2 1 2 3 0 0 1 0 0 1 1 1 0 0 2 0 1 0 1 3 0 2 0 1 3 0 0 0 1 2 3 0 0 1 0 1 2 2 3 1 2 2 1 0 0 1 1 0 2 0 1 2 2 0 2 0 1 0 0 0 0 0 0 1 0 0 2 1 3 0 0 0 0 0 0 0 0 0 1 0 1 0 0 0 2 2 0 0 0 0 1 2 0 1 3 1 2 2 0 1 1 0 2 4 0 0 0 3 1 0 0 1 0 1 3 1 1 1 0 3 5 0 1 1 0 0 1 0 0 0 3 0 0 0 1 1 2 2 0 0 2 2 0 2 2 2 0 2 2 0 2 0 0 0 0 0 0 0 0 1 0 0 1 0 1 0 0 0 0 1 2 3 0 2 0 0 0 1 0 0 1 0 1 1 2 0 0 0 2 2 2 0 2 0 0 2 2 0 0 1 0 2 0 2 0 0 5 0 2 0 3 2 0 0 1 0 2 3 2 2 1 0 0 0 1 0 0 0 1 2 0 0 0 0 3 2 2 0 3 0 2 0 1 2 2 0 1 0 0 0 0 0 0 0 0 0 0 0 0 0 0 0 0 0 0 0 0 0 1 0 0 0 0 0 0 0 0 0 0 0 0 1 0 0 0 0 2 0 0 0 0 0 0 0 0 0 0 0 0 0 0 2 0 0 0 2 0 0 0 0 0 0 0 0 0 0 0 1 2 2 0 0 0 1 2 0 0 0 0 2 2 0 0 0 0 0 2 0 0 0 0 0 0 0 0 2 0 0 0 0 0 0 0 0 0 0 0 1 0 0 0 0 0 0 4 0 0 0 0 0 0 0 0 0 0 0 0 0 0 0 0 0 0 0 0 0 0 0 0 0 0 0 0 1 2 0 0 0 0 0 0 0 0 0 0 2 0 0 0 0 0 0 0 0 0 0 0 0 0 0 0 0 0 0 0 0 0 0 0 0 0 0 0 0 0 0 0 0 0 0 0 0 0 0 0 0 0 0 0 0 0 0 0 0 0 0 0 0 0 0 0 0 0 0 0 0 0 0 0 0 0 0 0 0 0 0 0 0 0 0 0 0 0 0 0 0 0 0 0 0 0 0 0 0 0 0 0 0 0 0 0 0 0 0 0 0 0 0 0 1 0 1 0 0 0 0 0 0 0 0 0 0 0 0 0 0 0 0 0 0 0 0 0 0 0 2 2 0 0 0 0 0 0 0 0 0 0 0 1 0 0 0 0 0 0 2 0 2 0 0 0 0 0 0 2 0 0 0 0 0 0 0 0 0 0 1 0 1 0 0 0 0 0 0 0 0 0 0 0 0 0 0 0 0 0 0 0 0 0 0 0 0 0 0 0 0 0 0 0 0 0 0 0 0 0 0 0 0 0 0 0 0 0 0 0 0 0 0 0 0 0 0 0 0 0 0 0 0 0
Abtb1 2 0 2 0 0 0 2 0 1 0 0 0 0 0 0 0 0 1 0 0 0 2 0 0 0 0 0 0 1 0 0 0 0 0 0 1 0 0 0 0 0 0 0 0 2 0 0 0 0 0 0 0 0 0 3 2 0 2 0 1 0 0 0 0 0 0 0 2 2 2 1 1 0 0 0 0 0 0 0 0 1 2 0 0 0 1 0 0 0 0 0 2 0 0 0 0 0 0 0 0 0 0 2 0 0 0 0 0 0 0 0 2 1 0 0 0 0 0 0 2 0 0 0 0 0 0 0 0 0 0 1 1 2 3 0 1 0 0 2 0 0 0 0 0 0 0 0 0 0 1 0 0 0 1 0 0 0 1 0 0 0 0 0 1 0 0 1 0 2 1 0 0 2 2 0 0 0 0 2 0 0 0 0 0 0 1 2 0 0 1 0 0 0 0 0 0 0 0 1 0 1 0 0 0 2 1 0 1 0 0 0 2 0 1 1 1 0 0 2 2 0 1 1 2 0 0 0 2 0 0 1 0 0 0 2 1 1 0 1 0 1 0 0 3 0 0 2 0 1 0 0 2 2 1 1 1 0 0 0 2 0 0 2 2 0 0 0 1 1 3 0 2 1 0 1 0 3 1 0 3 0 0 2 1 0 2 0 0 3 0 1 0 0 1 1 1 2 0 1 2 2 0 2 0 2 0 0 0 0 0 3 0 0 0 0 0 0 0 0 2 0 2 0 0 1 0 0 0 0 0 0 2 2 0 0 0 0 2 1 0 0 1 0 2 2 1 2 0 2 0 0 0 0 0 0 2 1 0 1 2 2 0 2 0 2 0 1 1 0 0 1 0 1 0 0 0 0 0 0 2 3 0 0 2 0 0 1 1 3 0 0 0 0 2 0 2 0 1 0 2 3 0 0 2 1 1 0 0 0 1 0 2 0 0 1 1 0 2 0 1 0 4 0 0 0 0 0 2 2 2 0 0 0 1 2 0 0 0 2 1 0 0 0 0 0 1 0 0 0 2 0 0 0 2 1 2 0 0 2 1 0 0 2 0 0 0 0 0 0 2 0 2 0 0 0 2 0 0 0 2 3 0 2 0 4 0 0 1 0 0 0 0 2 2 1 0 0 0 0 4 1 0 1 1 0 0 0 2 0 2 0 0 0 0 2 0 1 2 1 0 1 0 0 0 0 0 0 0 0 0 0 0 0 0 0 0 0 0 0 0 0 0 0 0 0 0 0 0 0 0 0 0 0 0 0 0 0 0 0 0 0 0 0 0 0 0 0 2 0 0 0 0 0 0 0 0 0 2 0 2 0 0 0 0 0 2 0 1 0 0 0 0 2 0 0 0 0 0 0 0 0 0 0 0 0 0 0 0 0 0 0 0 1 0 0 0 0 0 0 0 0 0 0 0 0 0 0 0 0 0 0 0 0 0 0 0 0 0 1 0 0 0 0 0 0 0 0 0 0 0 0 0 0 0 0 0 1 0 0 0 0 0 0 0 0 0 0 0 0 0 0 0 0 0 0 0 0 0 0 0 0 0 0 0 0 0 0 0 0 0 0 0 0 0 0 0 0 0 0 0 0 0 0 0 0 0 0 0 0 0 0 0 0 0 0 1 2 0 0 0 0 0 0 0 0 0 0 0 0 0 0 0 0 0 0 0 0 1 0 0 0 0 0 0 0 0 0 0 0 0 0 0 0 0 2 0 0 0 0 0 0 0 0 0 0 0 0 0 0 0 0 0 0 0 0 2 0 0 1 0 0 0 0 0 0 0 2 0 0 0 0 0 2 0 0 0 0 0 2 0 0 0 0 0 0 1 0 2 1 0 0 0 0 0 0 0 1 0 0 0 0 0 0 0 1 1 0 0 1 0 0 0 1 0 1 0 0 0 2 0 0 0 0 0 0 0 0 1 2 0 0 0 0 0 0 0 0 0 2 0 0 0 0 0 0 0 0 0 0 0 0 0 0 0 0 0 0 0 0 0 0 0 0 0 0 0 0 0 2 0 1 0 0 0 3 0 0 1 0 0 0 0 0 0 0 0 0 0 0 0 0 0 0
Acacb 3 0 0 0 1 0 2 0 0 0 0 0 0 0 1 0 0 0 0 0 1 2 0 0 0 2 0 0 1 0 2 0 1 0 1 0 0 0 0 1 0 0 0 0 0 0 0 0 0 0 0 0 2 0 0 0 0 0 2 2 0 0 0 2 1 0 2 0 0 0 0 0 0 0 0 0 0 0 1 0 2 0 0 0 0 0 0 0 0 0 0 0 0 0 0 0 1 0 0 0 0 0 0 2 0 0 2 0 0 0 0 1 0 0 1 0 0 0 1 0 0 0 0 0 2 1 2 0 0 0 0 1 1 1 0 0 0 1 1 0 0 0 2 0 1 0 0 0 0 0 0 0 1 0 0 0 0 2 2 0 0 0 2 1 0 0 2 0 0 0 0 2 0 2 1 0 1 0 1 0 0 0 0 0 0 0 0 0 1 2 0 1 0 1 0 0 0 0 0 1 0 0 0 0 0 0 0 0 0 0 0 0 0 0 0 0 2 0 0 0 1 0 0 2 1 0 0 0 2 0 0 1 0 0 0 1 1 1 0 0 1 1 0 0 0 2 1 2 1 1 0 0 0 1 0 0 0 1 0 3 0 0 4 0 0 1 1 0 2 0 0 1 0 1 0 0 3 0 0 0 1 0 0 0 0 0 0 0 0 0 0 0 1 0 1 1 0 0 1 0 0 0 2 1 0 0 0 0 0 1 1 0 0 0 0 2 2 0 0 1 0 0 0 1 0 0 0 2 1 0 0 0 0 0 1 0 0 1 0 0 0 0 1 0 0 0 0 0 0 0 0 1 0 0 0 0 0 0 0 1 0 0 0 0 1 0 0 2 0 2 0 0 1 0 0 0 0 1 1 0 2 0 1 0 0 2 0 1 1 0 0 0 0 0 0 0 0 1 0 0 0 0 0 0 1 0 0 0 1 0 4 0 2 1 1 1 0 1 1 0 0 0 0 0 0 0 0 0 0 2 0 0 0 0 0 0 0 0 0 0 0 0 0 0 1 1 2 0 0 0 0 1 0 2 0 0 0 0 1 0 0 0 0 0 0 0 2 0 0 0 0 0 2 0 1 0 1 0 0 0 2 0 2 0 1 1 0 0 0 0 0 1 0 1 0 0 0 1 1 0 2 0 0 0 0 0 0 0 1 0 0 0 1 0 0 0 1 0 0 0 0 0 0 0 0 0 0 0 0 0 0 0 0 0 0 0 0 0 0 0 0 0 0 0 0 0 0 0 0 0 1 0 0 0 0 1 0 0 0 0 2 0 0 0 0 0 1 0 0 0 0 0 0 0 0 1 0 0 0 0 0 0 0 0 0 1 0 0 0 0 0 0 1 0 0 1 0 0 0 0 0 0 0 0 0 0 0 1 0 0 0 0 0 1 0 1 0 0 0 2 0 0 0 0 0 0 0 0 0 0 0 0 0 0 0 0 0 0 3 0 0 0 0 0 0 0 0 0 0 0 0 0 0 0 0 0 0 0 0 0 0 0 0 0 0 0 0 0 0 0 0 0 0 0 0 0 0 0 2 0 0 0 0 0 0 0 0 1 0 0 0 0 0 0 0 0 0 1 0 0 0 0 0 0 0 0 0 0 0 0 0 0 0 0 0 0 0 0 0 0 0 0 0 0 0 0 0 0 0 0 0 0 0 0 0 0 0 1 0 0 0 0 0 0 0 0 0 0 0 0 0 0 0 0 0 0 0 0 0 0 0 0 0 0 0 0 0 0 0 0 1 0 0 0 0 0 0 0 0 0 0 0 0 0 0 0 0 0 2 0 0 0 0 0 0 0 1 0 1 0 0 0 0 1 1 0 1 0 1 0 1 0 0 2 0 2 0 2 0 2 0 0 2 0 1 1 0 0 2 1 1 0 0 2 0 0 2 0 0 1 2 3 3 2 0 2 0 1 0 0 1 1 1 1 0 0 2 0 0 0 0 0 0 0 2 0 0 2 2 0 0 0 0 2 2 0 0 0 0 0 2 0 1 0 0 0 0 0 0 0 2 1 1 0 0 2 0 0 0 0 0 0 0 0 0 1 1 2 0 1 0 0 0
Acad10 2 0 0 0 0 0 1 1 0 0 0 1 0 0 0 0 0 1 0 0 1 2 0 0 1 0 1 0 1 0 0 0 0 0 0 2 0 0 0 0 0 0 0 0 0 0 0 0 1 0 0 0 0 0 1 0 2 2 0 0 2 0 0 1 1 0 0 1 0 1 0 0 1 0 1 0 0 0 0 0 1 0 2 0 0 0 0 0 0 0 0 0 0 0 0 0 0 0 0 0 0 0 2 0 0 0 0 0 1 0 0 0 0 0 0 0 0 0 0 2 0 0 2 0 1 1 1 0 1 0 0 1 0 0 1 0 0 1 1 0 0 0 0 0 0 0 0 0 0 0 0 0 0 0 0 0 1 0 0 0 0 1 0 0 0 0 0 0 0 1 0 2 2 0 0 1 0 0 0 0 0 0 1 0 1 0 0 0 2 0 0 0 0 2 0 0 0 0 0 4 0 0 0 0 0 1 0 1 1 0 0 0 0 0 0 0 0 0 0 0 0 0 0 0 0 0 0 1 0 0 0 0 0 2 0 0 0 0 0 0 0 1 0 0 0 0 2 0 1 0 0 1 0 0 1 0 0 1 0 1 2 2 1 0 2 0 0 0 0 0 0 2 0 0 1 0 1 0 0 2 0 0 0 2 0 0 0 0 0 0 0 0 0 1 0 0 0 1 0 0 0 0 0 0 0 0 2 0 2 1 0 2 0 0 0 0 0 0 0 0 0 3 1 1 0 0 0 0 1 0 0 2 0 0 0 0 0 0 2 0 0 0 0 0 0 0 1 0 0 0 0 0 1 0 2 0 0 0 0 0 0 0 2 0 0 1 0 0 0 0 0 0 0 1 0 0 0 1 0 0 0 0 0 0 0 0 2 2 1 2 0 0 0 0 0 0 0 0 0 1 1 0 0 0 1 0 0 0 2 1 0 1 0 0 2 0 3 0 2 0 0 3 0 0 0 0 0 0 1 0 0 0 0 0 0 0 0 0 1 1 0 0 0 0 0 0 0 0 0 0 0 1 0 2 0 0 0 0 0 0 0 1 1 3 0 0 2 0 0 0 0 2 0 0 0 0 0 0 1 0 0 0 0 0 3 0 0 0 0 0 0 0 0 0 1 0 0 0 1 0 0 0 0 0 0 0 2 0 0 0 0 0 2 0 1 0 0 1 0 0 0 0 2 0 0 0 2 0 0 0 0 0 0 0 0 0 0 0 0 2 0 0 0 0 1 0 0 0 0 0 0 0 0 0 0 0 0 0 0 0 0 0 0 0 0 0 0 0 0 0 0 0 0 0 0 0 0 0 0 0 2 0 0 0 0 0 0 1 0 0 0 0 0 0 0 0 0 0 0 0 0 0 0 0 1 0 0 0 0 0 1 0 0 0 0 0 0 0 0 0 0 0 0 0 0 0 0 0 0 0 0 0 0 0 0 0 0 1 0 0 0 0 0 0 0 0 0 0 0 0 0 0 0 0 0 0 0 0 0 0 0 0 0 0 0 0 0 0 0 0 0 0 0 0 0 0 0 0 0 0 0 0 2 0 0 0 0 0 0 0 0 0 0 0 0 0 0 0 0 0 0 0 0 0 0 0 0 0 0 0 0 0 0 0 0 0 0 0 0 0 0 0 0 0 0 0 0 0 0 0 0 0 0 0 0 0 0 0 0 0 0 0 0 0 0 0 0 0 0 0 0 0 0 0 0 0 0 0 0 0 0 0 0 0 0 0 0 0 0 0 0 0 0 0 0 2 0 0 0 0 0 0 0 0 0 0 0 0 0 0 0 0 0 1 0 0 0 0 0 0 0 1 0 0 0 0 0 0 0 0 0 0 0 0 2 0 0 0 0 0 1 0 0 0 0 0 0 0 0 2 0 0 0 0 0 0 0 0 0 0 0 0 0 2 2 0 0 0 0 0 1 1 0 0 0 0 0 0 0 0 0 0 0 0 0 0 0 0 0 0 0 0 0 0 0 0 0 0 0 1 0 0 1 0 0 0 0 0 0 0 0 0 0 0 0 0 0 0 0 0 0 0 0 0 0 0 0 0 0 0 0 0 0
Acad11 1 0 0 0 0 1 0 1 2 1 0 1 0 1 0 0 1 0 0 0 1 0 0 0 0 0 0 0 2 0 2 1 1 0 0 0 0 0 0 0 0 0 0 0 0 0 1 0 1 0 0 0 0 0 0 2 1 2 0 1 1 2 0 0 0 0 2 2 3 0 2 1 2 1 0 0 0 0 1 0 2 0 1 0 0 0 0 1 0 0 0 1 0 0 0 1 0 0 0 0 0 0 0 0 0 0 0 1 2 0 0 1 1 0 0 0 0 0 2 3 0 0 0 0 2 0 0 0 2 0 1 2 0 2 0 0 2 0 0 0 0 0 2 0 0 1 1 2 0 0 0 2 0 0 0 0 0 0 0 0 1 1 2 2 0 1 0 0 0 0 0 0 2 0 0 0 0 0 0 2 0 2 0 0 0 2 0 0 0 0 0 0 1 0 0 0 0 0 1 0 2 0 0 0 0 0 0 0 0 0 0 0 0 2 0 0 0 0 2 0 0 0 1 0 1 1 0 0 0 0 0 1 1 0 1 0 0 0 2 0 0 0 0 0 0 2 1 2 0 3 1 2 2 0 0 1 0 0 0 0 0 1 1 0 0 2 2 0 0 1 0 1 1 1 0 0 2 0 0 1 1 0 0 0 0 0 1 0 0 0 0 0 0 1 1 1 0 0 0 0 0 0 2 2 2 0 2 1 1 1 0 0 3 0 0 0 0 0 0 0 0 0 1 1 2 0 1 0 0 0 0 0 1 0 0 0 0 0 0 0 0 0 1 0 0 0 0 0 1 0 0 2 2 0 0 1 1 1 0 0 0 0 0 1 0 2 0 0 0 2 0 1 1 1 0 0 0 1 0 0 0 1 1 0 0 0 1 2 3 5 2 0 0 3 1 0 0 2 2 0 0 0 0 0 0 0 2 0 0 0 0 0 1 0 0 0 1 0 0 2 0 0 0 0 0 0 0 0 2 0 1 0 0 1 1 0 1 0 0 0 0 0 0 0 0 0 2 0 0 2 0 1 1 0 1 0 2 0 0 0 0 0 1 0 0 0 2 0 0 1 0 2 0 1 0 0 0 0 0 0 0 0 0 0 1 0 0 0 0 0 0 1 0 2 1 0 2 0 1 0 1 0 2 0 0 0 2 0 1 0 0 2 1 1 3 1 0 2 2 0 0 1 1 0 0 0 0 0 0 0 0 0 0 0 0 0 0 0 0 2 0 0 0 0 0 0 0 0 0 0 0 0 0 0 2 0 0 0 0 0 0 0 0 0 0 0 0 0 0 1 0 0 0 0 0 0 0 0 0 1 0 0 0 0 2 0 0 2 0 1 0 0 0 2 0 0 0 0 0 0 0 0 0 2 0 0 0 0 0 0 0 0 0 0 0 0 0 0 0 0 0 0 0 0 2 0 0 0 0 0 0 0 0 0 0 0 0 0 0 0 0 0 0 0 0 0 0 0 0 0 0 0 0 0 0 0 0 1 0 0 0 0 0 0 0 0 0 0 0 0 1 0 0 0 0 0 0 0 2 0 0 0 0 0 0 0 0 0 0 0 0 2 2 0 0 0 0 0 0 0 0 0 0 0 0 0 0 0 0 0 0 0 0 0 0 0 0 0 0 0 0 0 0 0 0 0 0 0 0 0 0 0 0 0 0 0 2 0 0 0 0 0 0 0 0 0 0 0 0 0 0 0 0 1 0 2 0 0 0 0 0 0 0 0 0 0 0 0 0 0 0 0 0 0 0 0 0 0 0 0 0 0 0 0 0 0 0 0 0 0 0 0 0 0 0 0 0 0 0 0 0 0 0 0 0 0 0 0 0 0 0 2 0 0 0 0 2 1 0 2 0 0 0 0 2 0 0 0 0 0 0 0 1 0 0 0 0 0 2 0 0 1 2 0 0 2 0 0 0 0 0 0 0 1 0 0 0 0 2 0 0 0 0 0 0 0 0 0 0 0 0 0 1 0 0 0 2 0 0 0 0 0 2 2 0 0 0 0 0 0 2 1 0 0 1 0 2 0 0 0 0 0 0 0 0 0 0 0 0 0 0 0 0
Acad9 2 0 2 0 1 1 0 0 0 0 0 2 0 0 2 0 0 0 0 0 0 0 0 0 2 0 0 0 0 0 0 3 0 0 0 0 0 0 0 0 2 0 0 0 0 0 1 0 0 0 0 0 0 0 1 0 1 0 0 1 0 0 0 1 0 0 1 0 1 0 0 0 0 0 0 0 2 0 0 0 1 0 0 0 0 2 0 0 0 2 0 0 0 0 0 0 0 0 0 0 0 1 0 1 0 2 1 0 0 0 0 4 0 0 0 0 0 0 1 2 2 0 0 0 2 0 0 3 0 0 1 2 0 0 0 0 0 0 0 0 0 2 0 0 0 0 0 0 0 2 1 0 0 0 0 2 0 2 0 0 0 0 0 0 0 0 0 0 0 0 2 0 0 1 0 0 2 0 0 0 0 0 1 0 0 0 0 0 0 0 0 0 0 0 0 0 0 0 0 1 0 0 0 2 0 2 2 2 2 0 0 1 1 0 0 0 1 0 0 0 0 2 2 0 0 0 2 2 0 0 0 0 0 0 2 2 3 2 1 0 0 2 0 2 0 0 0 0 2 3 2 0 0 0 2 0 0 0 0 1 0 0 1 2 0 0 1 1 0 0 0 2 2 0 1 0 1 2 1 1 0 0 1 0 2 0 0 0 2 0 1 0 1 0 1 0 0 0 2 0 1 0 0 0 0 2 1 0 3 0 0 1 0 2 0 0 2 0 0 2 0 0 1 0 2 0 0 0 0 0 0 1 0 0 0 0 0 1 0 0 0 0 2 0 0 2 0 0 1 0 2 2 1 0 2 0 0 0 0 0 0 0 0 0 0 2 2 0 2 0 0 1 0 0 2 0 1 2 0 0 0 2 0 1 0 0 0 4 0 3 1 1 2 2 1 0 4 1 0 0 1 1 0 0 0 0 0 0 0 1 1 0 0 0 2 2 0 2 0 1 0 4 0 0 2 0 0 0 0 0 2 0 0 0 0 0 1 0 2 2 1 0 0 2 0 1 0 2 0 0 0 0 0 0 2 0 2 0 0 0 0 0 2 0 1 0 0 0 0 0 0 0 0 0 1 2 0 0 0 2 2 0 0 0 0 2 2 0 2 0 0 1 3 2 0 0 1 1 0 2 0 0 0 0 0 0 1 0 0 0 0 0 0 2 0 0 0 0 0 1 1 0 0 0 0 0 0 0 0 0 0 0 0 0 0 0 0 0 0 0 0 0 0 0 0 0 0 0 0 0 0 0 0 0 0 0 0 0 2 0 0 0 0 0 0 0 0 0 2 0 0 1 0 0 0 0 0 0 0 1 0 0 0 0 0 0 0 0 0 0 0 2 0 0 0 0 2 0 0 0 0 0 0 0 0 0 0 0 0 0 2 0 0 1 0 0 0 0 0 0 0 0 0 1 0 0 0 0 0 0 0 0 0 0 0 0 0 0 0 0 0 0 0 0 0 0 0 0 0 0 0 0 0 0 0 0 0 0 0 0 0 0 0 0 0 0 0 0 0 0 2 0 0 0 0 0 0 0 1 0 0 0 0 0 0 0 0 0 0 0 0 0 0 0 0 0 0 0 0 0 0 2 0 0 0 0 0 0 0 0 0 0 0 0 0 2 0 0 0 0 0 0 0 0 0 0 0 0 0 0 0 0 0 0 0 0 0 0 0 0 0 0 1 0 0 0 0 0 0 0 1 0 0 0 0 0 0 0 0 0 0 0 0 0 0 0 0 0 0 2 1 0 0 0 0 0 0 0 0 0 0 0 0 0 0 0 0 0 0 0 0 0 0 0 0 0 0 0 0 0 0 0 0 0 1 0 0 0 0 0 0 0 0 0 2 0 0 0 1 0 0 0 0 0 0 2 0 0 0 0 0 0 1 0 0 0 0 0 1 0 0 0 0 0 0 0 0 0 0 0 0 0 0 0 0 0 0 0 0 0 0 0 0 0 0 0 0 0 0 0 0 0 0 0 0 0 0 1 0 0 0 0 0 0 0 0 0 0 0 0 0 0 0 0 0 0 0 0 0 0 1 0 0 0 0 0 0 0 0 0 0 2 0
Acap2 3 0 0 0 0 0 0 0 0 0 0 0 0 0 0 0 0 0 0 0 0 0 0 0 0 0 0 0 0 0 0 0 0 0 0 1 0 0 0 0 1 0 0 0 0 0 0 0 0 0 0 1 0 0 0 0 0 0 0 2 1 0 0 0 1 0 0 0 1 0 0 1 0 0 0 0 0 0 0 0 0 0 0 0 1 0 0 0 0 1 0 0 0 0 0 0 0 0 0 0 2 0 1 0 0 0 1 0 0 1 2 0 0 0 0 0 0 0 0 0 0 0 1 0 1 0 0 0 0 1 2 1 0 0 1 0 0 0 0 0 0 0 1 0 0 0 1 0 2 1 0 0 0 0 0 0 1 0 0 0 0 0 0 0 0 0 0 0 0 0 0 0 0 0 0 0 0 0 0 0 0 0 0 0 0 0 0 0 0 0 0 0 0 0 0 0 0 0 0 0 0 0 0 1 0 0 0 0 0 0 0 0 0 0 0 0 0 0 1 3 0 0 0 0 0 0 0 2 0 0 1 0 0 0 0 0 1 0 0 0 2 0 0 0 0 0 0 1 0 3 2 1 0 0 0 1 0 0 0 0 0 0 0 0 1 0 2 0 0 0 0 0 0 0 0 1 0 1 0 2 0 0 0 0 0 0 0 0 0 0 0 0 1 2 0 0 0 0 0 0 0 0 0 0 2 0 0 0 0 1 0 0 0 0 0 1 0 0 0 0 0 0 1 2 0 0 0 0 1 2 0 0 0 0 0 0 2 0 0 0 0 2 0 2 0 0 1 0 1 0 1 0 0 0 0 0 2 0 0 0 0 0 0 0 0 0 0 0 0 0 0 0 1 0 1 0 0 2 0 0 0 0 0 0 0 0 1 1 0 2 0 0 1 1 0 0 2 0 0 0 0 0 0 0 0 1 0 0 1 0 0 1 0 2 0 0 0 0 0 0 0 2 1 0 0 0 0 0 0 0 1 1 1 0 2 0 0 0 1 2 0 0 0 0 0 0 0 0 0 0 0 0 0 0 0 0 0 1 0 0 0 0 2 0 0 2 1 0 0 1 1 0 0 0 0 1 0 0 1 0 1 0 0 0 4 0 0 0 1 1 0 0 0 2 0 0 0 0 2 0 1 0 0 0 2 1 1 0 0 0 1 0 0 0 1 0 0 0 0 1 0 0 0 0 0 0 0 2 0 0 0 0 0 0 0 0 0 0 0 0 0 0 0 0 0 0 0 0 0 0 0 0 0 0 0 0 0 0 0 0 0 0 0 0 0 0 0 0 0 1 0 0 0 0 0 0 0 0 0 0 0 0 0 0 0 0 0 0 0 0 0 0 0 2 0 0 0 0 0 0 0 0 0 0 0 0 0 0 0 0 0 0 0 0 0 0 0 0 0 0 0 0 0 0 0 0 0 0 0 0 2 0 0 0 0 0 0 0 0 0 0 0 0 0 0 0 0 0 0 0 0 0 0 0 0 0 0 0 0 0 0 0 0 0 0 0 0 0 0 0 0 0 0 0 0 0 0 0 0 0 0 0 0 0 0 0 0 0 0 0 0 0 0 0 0 0 0 0 0 0 0 0 0 0 0 0 0 0 0 0 0 0 0 0 0 0 0 0 0 0 0 0 0 0 0 0 0 0 0 0 0 0 0 0 0 0 0 0 0 0 0 0 0 0 0 0 0 0 0 0 0 0 0 0 0 0 0 0 0 0 0 0 0 0 0 0 0 0 0 0 0 0 0 0 0 0 0 0 0 0 0 0 0 0 0 0 0 0 0 0 0 0 0 0 0 0 0 0 0 0 2 0 0 0 0 0 0 0 0 0 0 0 0 0 0 0 0 0 0 0 0 0 0 0 0 0 0 0 0 0 0 0 0 0 0 0 0 0 0 2 0 0 0 0 0 0 0 0 0 0 0 0 0 0 0 0 0 0 1 0 0 0 0 0 0 0 0 0 0 0 0 0 0 0 0 0 0 0 0 0 0 0 0 0 0 0 0 2 0 0 0 0 0 0 0 0 0 0 0 0 0 0 0 0 0 0 0 0 0 0 0 0 0
Acat1 1 0 0 0 1 0 1 2 0 0 0 0 1 2 2 0 0 1 0 2 0 0 0 0 1 0 0 1 0 0 0 2 1 0 0 0 0 0 0 0 1 0 0 0 1 0 0 0 1 2 1 0 0 1 0 0 0 0 0 1 1 0 0 2 1 0 1 0 0 0 2 2 0 0 0 0 0 0 0 1 0 2 0 2 1 0 0 0 1 0 0 0 0 0 0 0 1 0 0 0 2 0 1 0 0 0 0 2 1 0 2 2 0 1 0 0 0 2 2 2 0 0 1 1 0 0 1 2 0 0 0 0 2 2 0 0 2 1 0 0 0 2 0 0 0 1 0 0 0 0 0 2 0 1 0 2 0 0 2 0 0 0 0 2 0 0 0 0 0 0 0 0 2 1 1 2 1 0 0 2 0 0 2 0 1 2 0 0 0 2 0 0 1 0 0 0 0 0 0 2 1 1 2 1 3 0 0 0 0 0 2 1 0 0 0 1 0 0 1 0 1 0 0 0 0 2 0 0 0 0 0 0 2 0 0 2 1 0 1 0 2 0 0 0 0 1 1 1 0 2 2 1 1 0 1 2 0 0 1 5 0 0 2 0 0 1 0 0 0 1 1 1 0 1 0 0 1 1 0 1 0 2 0 1 0 1 2 0 0 0 2 2 1 2 2 0 0 0 0 0 0 0 0 1 0 0 0 1 1 3 2 0 5 0 0 0 1 0 0 0 0 0 1 1 0 0 0 0 0 1 0 0 0 0 0 1 1 3 0 0 0 0 3 0 2 0 0 0 1 0 2 0 0 0 1 0 0 2 1 0 0 0 0 0 0 1 0 0 2 0 2 0 1 0 0 2 2 0 0 0 0 1 2 2 0 0 0 0 2 0 2 2 2 1 1 0 0 0 0 0 1 0 0 0 0 0 0 0 0 1 1 3 2 0 1 0 1 1 0 1 1 0 0 0 0 0 0 0 1 0 0 1 0 0 0 0 0 2 1 0 0 0 0 0 1 3 0 1 0 0 0 0 0 0 0 0 1 2 0 0 2 0 0 2 0 0 0 0 0 0 2 2 2 1 0 0 2 0 0 0 4 0 0 0 2 0 0 0 0 0 0 0 1 1 1 2 0 0 0 1 1 0 1 2 0 0 0 0 1 0 0 2 1 2 1 0 1 1 0 0 1 2 2 2 0 0 0 0 0 0 1 0 0 0 0 0 0 0 0 0 1 0 0 0 0 0 0 0 0 0 0 0 0 0 0 0 0 0 0 0 0 0 0 0 0 0 1 0 1 0 0 0 2 0 0 0 0 0 0 0 0 2 2 0 0 0 0 0 0 0 0 0 0 0 0 0 0 0 0 2 0 0 0 0 0 0 2 3 0 0 0 2 0 0 0 2 0 0 0 0 2 0 0 0 0 0 0 2 0 0 1 1 2 0 0 2 1 0 0 0 0 0 0 0 0 0 0 0 0 0 0 0 0 0 0 0 0 0 0 0 0 0 0 0 0 0 0 0 0 0 1 0 0 0 0 0 0 1 0 0 0 0 0 2 0 0 1 0 0 0 0 0 0 0 1 0 0 0 2 0 0 0 0 0 0 0 0 0 0 0 0 0 1 0 0 0 0 0 0 0 0 0 0 0 0 0 0 0 0 0 0 0 0 0 0 0 0 0 0 0 0 0 0 2 0 0 0 0 0 0 0 0 0 0 0 0 0 0 0 1 0 0 0 0 2 0 0 2 0 0 0 0 0 0 0 0 0 0 0 0 0 0 0 0 0 0 0 0 0 0 0 0 2 0 0 0 0 0 0 0 0 0 1 0 1 2 3 2 0 0 0 0 0 0 1 1 0 0 0 2 0 1 0 0 0 0 1 0 2 0 0 2 1 0 0 0 1 0 0 0 0 2 0 0 2 0 0 0 0 2 0 0 0 0 0 0 0 0 2 0 0 0 0 0 0 0 0 2 0 0 2 0 0 2 0 0 1 0 0 0 0 0 0 0 0 0 0 0 0 0 0 2 1 0 0 0 0 0 0 0 0 0 0 0 2 1 0 1 0 0 0 0 0
Acbd5 1 0 0 0 2 0 2 1 0 0 2 0 0 0 2 0 0 0 0 0 1 1 0 2 0 1 0 0 0 0 0 0 1 0 0 1 0 0 0 0 1 1 0 0 1 0 0 2 1 0 0 0 1 2 1 0 1 0 0 2 0 0 0 2 0 0 2 1 1 0 2 0 2 0 0 0 0 0 2 0 1 1 0 0 1 0 2 0 0 1 0 0 0 0 2 0 0 3 0 0 0 1 0 0 0 2 0 3 1 1 0 0 2 2 2 0 0 0 1 0 0 0 1 0 1 1 1 2 0 0 1 0 2 0 0 0 0 2 1 1 0 0 0 0 0 0 1 1 2 0 2 1 1 2 0 0 0 3 2 0 0 0 0 0 0 0 0 0 0 0 1 0 0 1 2 0 0 0 0 0 0 0 0 2 0 0 0 0 0 0 0 2 1 2 0 2 0 0 1 1 1 0 2 0 0 0 1 2 0 0 1 1 2 0 0 0 3 2 2 0 0 0 0 0 1 1 0 2 1 0 0 0 0 0 0 2 0 2 0 0 1 0 0 0 0 0 0 0 0 1 4 0 1 0 1 0 0 0 0 2 0 2 2 0 1 1 2 3 4 0 0 1 2 2 0 1 1 0 2 4 1 0 0 2 2 0 2 0 1 0 0 2 0 0 0 0 0 0 0 2 2 0 2 0 3 0 0 2 0 2 2 2 3 0 0 0 1 0 0 0 2 0 0 2 0 0 0 0 1 2 0 0 0 0 0 0 1 0 0 0 2 0 1 1 0 2 0 0 1 0 1 0 2 0 2 0 0 0 0 0 0 2 0 0 0 0 2 0 1 1 0 0 0 0 2 2 0 0 0 0 2 0 1 1 0 0 0 2 0 0 4 2 1 0 1 0 0 2 0 1 2 1 1 0 0 0 1 0 0 2 0 2 0 0 2 2 0 0 0 2 2 2 0 0 0 0 0 2 1 2 0 0 0 0 0 1 0 0 2 0 2 0 0 0 2 4 1 2 0 0 0 0 3 2 0 0 1 2 0 0 0 0 0 0 1 0 4 0 0 0 2 2 0 0 0 1 0 0 2 0 2 1 2 0 5 0 2 1 2 2 0 0 0 3 0 0 0 0 0 4 0 0 0 0 0 0 0 3 0 3 0 2 1 0 1 0 0 2 1 0 0 2 2 0 0 0 0 0 0 0 0 0 0 0 0 0 0 0 0 0 0 0 0 0 0 0 0 0 0 0 2 0 0 0 0 0 0 0 0 0 0 0 0 1 0 0 0 0 0 1 0 0 0 0 0 0 0 0 0 1 0 0 0 0 0 0 0 0 2 0 0 0 0 0 0 0 0 2 0 0 0 1 0 0 0 0 0 0 0 1 2 0 0 0 0 0 2 0 0 2 0 0 0 0 0 0 0 0 0 3 0 0 1 0 0 0 2 0 1 0 0 0 0 0 0 0 0 0 0 0 0 0 0 0 0 0 0 0 0 0 0 0 0 0 0 0 0 0 0 0 2 0 0 0 2 0 2 0 2 0 0 0 0 0 0 0 0 0 0 0 0 0 0 0 0 0 0 0 0 0 0 1 0 0 0 0 0 0 0 0 0 0 0 0 0 0 0 0 0 0 0 0 0 0 0 0 0 0 0 0 0 0 0 0 0 0 0 0 0 0 0 0 0 0 0 0 0 0 0 0 0 0 0 0 0 0 0 0 0 0 0 0 0 0 0 0 0 0 0 0 0 0 0 0 0 0 0 2 2 0 0 0 0 1 0 0 0 0 0 0 0 0 1 0 0 2 0 0 0 0 0 0 2 0 1 0 0 0 0 0 1 1 0 0 0 0 0 0 0 0 0 0 0 0 0 0 1 0 1 0 0 1 0 0 0 0 0 0 0 2 0 0 0 0 0 0 0 0 1 0 0 0 0 1 0 0 2 0 0 0 0 0 0 2 0 0 0 1 0 0 0 1 0 0 1 0 0 0 1 0 0 0 1 0 0 0 0 0 0 0 2 2 0 0 0 0 0 0 0 0 0 0 0 0 2 0 2 0 0 0 0 0 0
Ace 1 0 0 0 0 1 2 0 0 0 0 0 0 0 1 0 0 0 0 0 0 0 0 1 0 0 0 0 0 0 0 0 0 0 0 0 0 0 0 0 1 0 0 0 2 0 1 0 0 0 0 0 0 0 0 0 0 2 0 0 2 0 0 0 0 0 0 0 0 0 2 0 0 0 0 0 0 0 0 0 1 0 0 0 1 1 0 2 1 0 0 1 0 0 1 0 0 0 2 0 0 0 0 0 0 2 1 1 0 0 0 0 0 2 0 0 0 1 0 1 0 0 1 0 0 0 2 0 0 2 0 2 0 1 1 0 0 1 0 0 1 0 0 0 0 0 0 0 0 0 0 1 0 0 0 0 0 0 1 0 0 2 0 0 0 1 0 0 0 0 1 0 1 0 1 0 0 0 0 0 0 0 0 0 0 0 0 0 1 0 0 3 0 0 0 0 0 0 1 0 0 0 0 0 0 0 0 0 0 0 2 0 0 0 0 1 0 0 0 1 0 0 0 1 0 0 0 1 0 0 0 1 0 0 2 0 0 0 0 0 0 0 0 0 0 0 0 0 0 1 0 0 2 0 1 1 2 0 1 3 0 0 1 0 1 0 0 1 0 0 0 2 1 2 2 0 1 1 0 0 0 0 0 2 0 0 0 0 0 0 0 2 0 0 0 0 0 0 1 0 0 0 1 0 2 0 1 1 0 0 1 1 0 0 0 0 0 0 0 2 0 0 1 0 2 0 0 0 1 0 0 0 1 0 1 0 0 0 0 0 0 0 0 1 0 2 0 0 0 0 0 0 2 0 1 0 0 0 0 0 0 0 0 0 0 0 0 0 0 0 0 0 2 0 0 2 0 1 0 0 0 1 1 0 0 0 1 0 0 0 0 0 0 0 0 0 0 0 0 0 0 0 0 0 0 0 0 0 0 1 1 0 1 0 2 0 2 0 0 1 0 3 0 0 0 0 0 0 0 0 2 2 0 0 1 0 0 0 2 0 0 2 0 0 0 0 1 0 0 0 0 2 0 0 0 0 0 0 1 0 0 0 0 0 0 0 0 0 0 0 0 0 0 1 0 0 0 1 0 0 0 0 2 0 1 0 0 0 0 0 0 0 0 2 0 0 0 0 0 2 0 0 1 0 0 0 0 1 0 0 0 0 2 0 2 2 0 0 0 0 0 0 1 0 0 0 0 0 0 0 0 2 0 0 0 0 0 0 0 0 0 0 0 0 0 0 0 0 0 0 0 0 0 0 0 0 0 0 0 0 0 0 0 0 1 2 0 0 0 0 0 0 0 0 0 0 1 0 1 0 0 0 0 0 0 0 0 0 0 0 1 0 2 0 0 0 0 2 0 0 0 0 0 3 0 0 0 5 0 0 0 0 0 8 2 0 0 0 0 0 0 0 0 0 0 0 0 0 0 0 0 2 0 0 0 2 0 0 1 0 0 0 0 0 0 1 0 0 0 0 0 0 0 0 0 0 0 0 0 0 0 0 0 0 0 0 0 0 0 0 0 0 0 0 0 0 0 0 0 0 0 0 0 0 0 0 0 0 0 0 0 0 0 0 0 0 0 0 0 0 0 0 0 0 1 0 0 0 0 0 0 0 2 0 0 0 0 0 0 0 0 0 0 0 0 0 0 0 0 0 0 0 0 0 0 0 0 0 0 0 0 0 0 0 0 0 0 0 0 0 0 0 0 0 0 0 0 0 0 0 0 0 0 0 0 0 0 0 0 0 0 0 0 0 0 0 0 0 1 0 0 0 0 0 0 0 0 0 0 0 0 0 1 0 0 0 0 0 0 0 0 1 0 0 4 0 1 7 5 3 4 2 2 2 2 0 2 1 2 0 2 2 0 1 0 2 3 0 1 7 2 5 10 7 2 2 2 0 5 4 2 2 0 4 0 3 0 0 3 4 2 0 1 0 0 2 1 0 4 0 0 4 0 2 0 0 2 1 0 2 3 0 0 2 2 0 2 0 0 0 0 0 2 2 0 2 0 0 2 2 2 2 2 0 0 0 0 0 2 6 0 0 1 0 0 6 1 4 0 2 0 0 0
Acer3 0 0 0 0 0 0 0 0 0 0 0 0 0 0 0 0 0 0 0 0 0 0 0 0 0 0 0 0 1 0 0 1 0 0 0 0 0 0 0 0 0 0 0 0 0 0 0 0 0 0 0 0 0 0 1 0 0 0 0 0 0 0 1 0 0 0 0 2 0 0 0 2 0 0 0 0 0 0 1 0 0 1 0 0 0 0 0 0 0 0 0 0 0 0 0 0 0 0 1 0 0 2 0 0 0 0 0 0 0 0 0 0 0 0 0 0 0 0 0 3 0 0 0 0 1 0 0 0 1 0 0 0 0 0 1 0 0 0 0 0 1 0 0 0 0 0 0 0 0 0 2 0 0 0 0 0 0 0 0 0 0 0 0 0 0 0 0 0 0 1 0 0 0 2 0 2 0 0 0 0 0 0 0 0 0 0 0 0 0 1 0 0 0 0 0 1 0 0 0 0 0 0 0 0 0 0 0 1 0 0 0 1 0 0 0 0 0 0 0 2 0 0 2 1 0 0 0 0 0 0 2 0 0 0 0 0 0 2 0 0 0 1 1 0 0 0 1 0 0 1 0 2 1 0 0 0 0 1 0 4 1 0 1 0 2 0 0 0 0 1 1 0 2 0 0 0 0 0 0 0 0 0 0 0 0 0 1 0 0 0 0 0 0 0 0 0 0 0 0 0 0 0 0 0 0 0 2 0 0 2 1 1 0 0 0 0 0 0 0 0 0 0 1 0 1 1 0 0 1 0 0 0 1 0 0 0 0 0 0 0 0 0 2 0 0 0 0 0 0 0 0 0 0 0 2 0 0 0 2 1 0 0 0 0 0 0 0 0 0 2 0 0 0 0 2 0 0 0 1 0 0 2 0 0 0 0 2 0 0 0 1 0 0 0 0 0 0 0 0 0 0 0 0 0 0 0 0 0 0 2 0 1 0 0 0 0 2 1 1 0 0 1 1 0 0 2 0 0 0 0 2 1 0 0 0 0 0 0 0 0 2 0 0 0 0 2 0 0 0 0 0 2 0 2 0 2 0 0 0 0 0 0 0 0 0 0 2 1 0 0 0 0 0 1 0 0 0 1 1 0 0 0 1 0 1 0 0 0 0 0 0 0 0 0 0 0 0 0 0 2 1 0 0 0 0 0 2 0 0 1 0 0 0 1 2 0 0 1 0 0 2 0 1 1 0 0 0 0 0 0 0 0 0 0 0 0 0 0 0 0 0 0 0 0 0 0 0 0 0 0 0 0 0 0 0 0 0 0 0 0 2 0 0 0 0 0 1 0 0 0 0 0 0 0 0 0 0 0 0 0 0 0 0 0 0 0 2 0 1 0 0 0 0 0 0 0 0 0 0 0 0 0 0 0 0 0 1 0 0 0 0 0 0 0 0 0 0 0 0 0 0 0 0 0 0 0 0 0 0 0 0 0 0 0 0 0 0 0 1 0 0 0 0 0 0 0 0 0 0 0 0 0 0 0 0 0 0 0 0 0 0 0 0 0 0 2 0 0 0 0 0 0 0 0 0 0 0 0 0 0 0 0 0 0 0 0 0 0 0 0 0 0 0 0 0 0 0 0 0 0 0 0 0 0 2 0 0 0 0 0 0 0 0 0 0 0 0 0 0 0 0 0 0 0 0 0 0 0 0 0 0 0 0 0 0 0 0 2 0 0 0 0 0 0 0 0 0 0 0 0 0 0 0 0 0 0 0 0 2 0 0 0 0 0 0 0 0 0 0 0 0 0 0 0 0 0 0 0 0 0 0 0 0 0 0 0 0 0 0 0 0 0 0 0 0 0 0 0 1 2 0 0 0 0 0 0 0 0 0 1 0 0 0 0 0 2 0 0 0 0 0 0 0 0 0 0 0 0 0 0 0 0 2 0 0 1 0 0 0 0 0 0 0 0 0 0 0 0 0 0 0 0 0 0 0 0 0 0 0 0 0 0 0 0 0 0 0 0 0 0 0 0 0 0 0 0 0 0 0 0 0 0 0 0 0 0 0 0 0 0 0 0 0 0 1 0 0 0 0 0 2 0 0 0 2 0 1 0 0 0 0 0 0
Ackr3 0 0 1 2 0 2 0 0 0 2 0 0 0 1 2 0 0 0 0 0 1 0 2 0 2 0 0 0 0 0 0 0 0 0 0 2 0 0 0 0 0 0 0 2 0 0 2 0 2 0 2 0 0 0 0 0 0 1 0 1 0 0 0 0 0 1 1 1 2 0 0 1 2 0 0 0 0 0 0 0 0 0 2 1 0 0 1 0 0 0 0 1 0 0 0 2 0 0 0 0 0 1 1 0 0 0 0 0 0 2 2 1 2 1 3 2 0 0 0 2 1 1 0 1 0 0 2 1 1 0 0 0 0 0 0 0 0 0 0 0 0 0 0 1 2 0 0 0 0 1 0 0 1 1 0 2 1 0 0 0 0 1 0 0 0 0 0 0 0 0 0 0 0 0 1 0 2 0 0 0 0 0 0 0 0 0 0 0 0 1 2 0 0 2 2 2 0 0 0 0 2 2 0 2 1 0 0 0 2 0 0 0 0 2 0 0 1 0 2 0 0 0 1 2 2 0 0 1 0 0 0 2 0 0 0 0 2 2 0 2 0 0 0 2 2 0 0 0 0 0 2 2 0 0 0 0 0 0 0 0 1 2 2 2 0 2 0 3 0 0 0 0 0 1 2 0 3 2 0 1 2 3 0 1 0 0 0 0 0 0 0 0 0 0 0 0 4 0 0 0 0 0 0 0 0 0 0 1 0 1 0 1 0 0 1 0 1 2 0 1 0 0 0 0 1 0 0 0 0 0 0 1 0 0 0 0 0 2 0 0 1 1 0 0 0 0 0 2 2 1 0 0 1 0 0 0 1 0 0 1 0 2 2 0 0 0 2 0 2 0 0 2 0 0 1 0 2 1 0 2 1 0 3 0 0 2 2 1 0 0 2 0 0 1 0 2 0 2 0 0 0 1 2 0 0 0 0 0 1 1 0 1 0 2 2 0 3 1 1 0 0 0 0 0 0 2 0 0 0 0 0 1 0 0 0 0 1 2 1 0 0 0 0 0 0 2 0 0 0 2 0 1 0 2 1 1 0 1 2 0 2 0 0 0 0 0 2 0 0 0 0 0 0 0 1 0 2 0 0 0 2 0 3 2 1 0 2 0 0 0 0 0 0 1 0 0 0 0 0 0 1 0 0 0 0 0 0 0 1 0 0 0 2 0 1 0 0 0 0 1 0 2 2 2 0 0 1 0 0 0 0 0 0 0 0 0 0 0 1 0 0 0 0 0 0 0 0 0 0 0 0 0 0 0 0 0 0 0 0 0 0 0 0 0 0 0 0 1 0 0 0 0 0 0 0 0 0 0 0 1 0 2 0 0 0 0 0 0 0 0 0 0 1 2 0 0 0 2 2 0 0 0 2 2 2 0 2 0 0 0 0 2 0 0 0 1 0 0 0 0 0 0 0 0 2 0 0 0 0 0 0 0 0 0 0 0 0 0 0 0 0 0 1 0 0 0 0 0 0 0 0 0 0 0 0 0 0 0 0 0 0 0 0 0 0 0 0 0 0 0 0 0 0 0 0 0 1 1 0 1 0 0 2 0 0 0 0 0 0 0 0 0 0 2 0 0 0 0 0 0 0 0 1 0 0 0 0 0 0 0 2 0 0 0 0 0 0 0 0 0 0 0 0 0 0 0 0 0 0 0 0 0 0 0 0 0 0 2 0 0 1 0 0 0 0 0 0 0 0 0 0 1 0 0 0 0 0 0 0 1 0 0 0 2 0 0 0 0 0 0 0 0 0 0 0 0 0 0 0 0 0 0 0 0 0 0 0 0 0 0 0 0 0 0 1 0 0 0 0 0 0 2 1 0 0 2 0 1 2 0 0 0 0 0 0 2 0 1 0 0 0 0 0 1 0 0 1 0 0 0 1 0 0 0 0 0 2 0 0 0 0 0 0 0 0 0 2 0 0 1 0 0 1 0 0 0 0 0 0 0 0 0 0 0 0 2 0 0 0 0 0 0 0 0 0 0 0 0 0 0 0 0 0 0 0 0 0 0 0 0 0 0 0 2 0 0 0 0 2 0 0 0 0 0 0 0 0 2 0 0 0 0 0
Acot6 0 0 0 0 1 0 2 2 0 0 2 0 0 0 0 0 0 0 0 0 0 0 0 0 0 0 0 0 0 2 0 0 0 0 0 0 2 2 0 0 0 0 0 0 0 0 0 0 0 0 0 0 1 0 0 1 0 2 2 1 0 0 0 2 0 0 2 0 0 2 0 1 0 0 0 0 0 0 2 2 2 0 1 0 0 0 0 0 0 0 0 0 0 0 0 0 0 0 0 0 0 0 0 0 0 0 0 0 2 2 0 1 0 1 0 0 0 0 1 1 0 0 1 0 1 0 0 1 0 0 0 0 0 0 0 2 0 0 0 0 0 0 0 1 0 0 0 0 0 0 0 0 0 0 0 2 0 0 2 0 0 2 2 0 0 0 0 0 0 0 0 0 0 0 2 0 0 0 0 0 0 0 0 0 0 0 2 0 0 0 0 0 1 0 0 0 0 0 0 0 1 0 0 0 0 0 0 0 0 0 0 0 0 1 0 1 2 0 0 2 0 1 0 0 2 0 0 0 0 1 0 0 0 1 0 0 1 1 0 0 0 1 0 0 0 1 0 0 0 3 0 1 0 0 0 0 0 0 0 0 0 2 0 0 0 0 2 0 2 2 0 1 0 0 0 0 0 0 0 0 2 0 0 0 0 0 0 0 0 0 0 0 1 1 0 0 0 0 0 0 0 0 2 0 1 0 1 0 0 0 1 0 0 0 0 0 0 0 0 3 1 0 1 0 1 0 2 0 0 1 0 0 1 0 0 0 0 1 2 0 0 0 1 0 0 0 0 0 0 0 0 1 0 0 0 0 1 0 0 0 0 0 0 0 0 0 0 0 0 0 1 1 0 0 0 1 0 0 1 0 1 1 0 0 0 1 0 0 0 0 0 0 0 0 1 0 2 1 0 2 0 0 0 0 0 0 0 0 0 0 0 2 0 1 1 0 1 1 2 1 2 1 1 0 0 0 0 0 0 1 1 0 0 2 2 0 0 0 1 0 2 0 0 1 0 2 0 0 0 0 0 3 0 1 2 0 1 0 0 0 0 0 0 0 0 0 1 0 0 1 1 0 0 0 0 0 0 0 1 0 2 0 0 0 2 0 0 0 0 0 0 1 1 1 0 1 2 0 2 1 2 0 2 2 1 2 2 0 0 0 1 0 0 0 0 0 0 0 2 0 1 1 2 0 0 0 0 0 0 0 0 0 0 0 0 0 0 0 0 0 1 0 0 0 1 0 0 0 0 0 0 0 0 0 0 0 0 0 0 0 0 0 0 0 0 0 0 0 0 0 0 0 0 0 0 0 0 0 0 0 0 0 0 0 0 0 0 0 0 0 0 0 0 0 0 0 0 0 1 0 0 0 0 0 1 0 0 0 0 1 0 0 0 2 0 0 0 0 0 0 0 0 0 0 0 0 0 0 0 0 0 1 0 0 0 0 0 0 0 0 0 0 0 0 0 0 0 0 0 0 0 0 0 0 0 0 0 0 0 0 0 0 0 0 0 0 0 0 0 0 0 0 0 0 0 0 0 0 0 0 0 0 0 0 0 0 0 0 0 0 0 0 0 0 0 0 0 0 0 0 0 0 0 0 0 0 0 0 0 0 0 0 0 0 0 0 0 0 0 0 0 0 0 0 0 0 0 0 0 0 0 0 0 0 0 0 0 0 0 0 1 0 0 0 0 0 0 0 1 0 0 0 0 0 0 0 0 0 0 0 0 0 0 0 0 0 0 0 0 0 0 0 0 0 0 0 0 0 0 0 0 0 0 0 0 0 0 0 0 0 0 0 0 0 0 0 0 0 0 0 0 0 0 0 0 0 1 0 2 0 0 0 0 0 0 0 3 0 0 0 0 0 0 0 0 0 0 0 0 2 0 0 1 0 0 0 0 2 0 0 0 2 2 0 0 1 0 0 0 0 0 0 0 0 0 0 0 0 0 0 0 0 0 0 0 0 0 0 1 0 1 0 0 0 0 0 0 0 0 0 0 0 0 0 0 0 0 0 0 0 0 0 0 0 0 0 0 0 0 0 0 0 0 0 0 0 0 0 0 0 0 0 0
Acox1 1 0 0 0 2 0 1 2 0 1 0 0 0 0 0 0 0 0 1 1 2 0 2 1 0 0 0 0 0 1 0 0 0 0 0 1 1 0 0 0 0 0 0 1 0 0 2 0 3 0 0 2 0 1 2 1 0 0 0 0 0 1 0 2 2 0 1 0 0 0 1 0 0 0 0 1 0 0 0 1 0 0 2 0 1 0 0 0 1 0 0 0 0 0 0 0 1 0 0 0 1 0 0 0 2 0 2 2 0 0 0 2 2 1 1 0 0 0 0 2 0 0 2 2 0 0 0 2 0 2 1 2 2 0 1 0 0 2 0 1 2 1 0 1 2 1 2 1 1 0 0 0 0 2 0 0 0 1 1 0 0 1 0 2 0 0 0 0 2 0 0 0 0 1 1 0 0 0 1 0 0 0 1 0 0 0 0 1 1 0 0 0 0 0 0 2 0 0 2 0 1 0 2 1 2 1 0 0 0 0 1 0 0 0 1 0 0 1 2 0 0 0 0 1 2 0 0 2 0 0 1 1 0 0 2 4 3 3 1 0 0 2 1 0 0 0 1 1 0 1 3 2 0 0 5 1 0 1 0 3 2 0 2 0 0 2 0 2 2 2 3 0 2 0 0 0 1 2 0 1 1 2 0 0 2 2 2 0 0 0 0 0 2 0 0 0 0 2 2 0 2 0 0 4 0 0 2 1 2 0 0 1 0 0 0 1 2 0 0 2 0 0 0 3 0 0 2 1 0 0 0 2 0 0 0 1 2 1 0 0 0 0 0 0 0 0 0 1 2 0 0 0 0 0 2 0 0 0 1 2 0 0 1 2 0 0 0 0 2 0 2 0 0 2 1 0 0 0 0 0 2 2 2 2 0 0 0 0 2 0 0 0 1 3 0 1 3 0 0 2 0 0 0 2 0 0 0 0 0 4 0 1 0 1 1 4 2 0 0 1 1 0 0 2 2 0 0 0 0 0 2 1 0 1 2 1 0 0 1 2 1 0 0 2 0 2 0 0 2 1 0 2 2 0 1 0 0 0 0 0 0 0 0 1 0 1 3 0 0 2 3 0 0 1 0 2 0 0 2 0 5 0 1 0 2 2 0 0 2 1 0 1 0 1 0 2 0 2 0 1 1 0 0 0 0 0 1 0 2 1 2 4 2 0 2 0 2 5 0 0 0 1 0 0 0 0 0 0 0 0 0 0 0 0 0 0 0 0 0 0 0 0 0 0 0 0 0 0 0 2 0 0 0 0 0 0 0 0 0 0 0 0 0 0 0 0 0 0 0 1 0 2 1 0 0 0 0 0 0 2 0 0 2 0 2 1 0 0 0 0 0 2 2 0 0 0 0 0 0 1 0 0 0 2 0 2 0 0 0 0 2 0 1 2 0 0 0 0 0 0 0 0 0 0 1 2 0 0 0 2 0 0 0 0 0 2 0 0 0 0 0 0 0 2 0 0 0 0 0 0 0 0 0 0 0 0 0 0 0 0 0 0 0 0 0 0 0 0 0 0 0 0 0 0 0 0 0 0 0 1 0 0 0 0 0 0 0 0 0 0 0 0 0 0 0 0 0 0 0 0 0 0 0 0 0 0 0 0 0 0 0 0 0 0 0 0 0 0 0 0 0 0 0 0 0 0 2 0 0 2 0 0 0 2 0 1 0 0 0 0 0 2 0 0 0 2 0 0 0 0 0 0 0 0 0 0 0 0 0 0 0 0 0 0 0 0 0 0 0 0 0 0 0 0 0 0 0 0 0 0 0 0 0 0 0 0 0 0 0 0 0 0 0 0 0 0 0 0 0 2 0 1 0 0 1 0 0 0 1 2 0 0 0 1 0 0 0 0 2 2 0 2 0 2 0 2 1 0 1 0 0 1 0 2 0 2 4 0 1 0 2 0 0 2 0 0 0 0 2 2 0 0 0 0 1 0 2 0 2 0 0 0 0 2 0 0 0 0 0 2 0 0 2 0 3 0 0 2 0 0 0 0 1 0 0 0 0 1 0 0 0 1 2 0 0 0 0 0 0 0 0 0 0 1 1 2 0 1 0 0 0 2 0
Acox3 0 0 1 0 0 0 1 0 0 0 1 0 0 0 0 0 0 0 0 0 2 0 0 0 0 0 0 0 0 0 0 0 1 0 0 0 0 0 0 0 0 0 0 0 0 0 0 0 0 0 0 0 1 0 0 0 2 0 0 0 0 0 0 0 0 0 0 2 0 0 0 1 0 1 0 0 0 0 0 0 0 0 0 0 0 0 0 0 0 0 0 1 0 0 0 0 2 0 0 0 1 0 0 0 0 0 0 0 2 0 2 0 1 0 2 0 0 0 0 2 0 0 0 0 0 0 0 0 0 0 0 0 0 0 0 0 0 0 0 0 0 1 0 0 0 0 0 0 0 0 0 0 0 0 1 0 0 0 0 0 0 0 0 0 0 0 0 0 0 2 0 0 0 0 1 0 1 0 0 0 0 0 0 0 0 0 0 0 0 0 0 0 0 0 0 1 1 0 0 0 2 0 0 0 0 0 0 0 0 0 1 0 0 0 0 0 0 0 0 0 0 0 0 0 0 0 0 0 0 0 0 2 0 0 0 0 1 0 0 0 0 2 0 0 0 0 0 1 0 1 0 0 0 0 0 0 0 1 0 2 1 1 0 0 0 0 1 0 3 0 0 0 0 0 0 0 0 0 0 0 0 0 0 2 1 2 0 0 0 0 0 0 2 0 1 0 0 2 0 0 3 0 2 0 0 0 0 0 2 1 0 0 2 0 0 2 0 0 0 0 1 0 0 0 0 0 0 0 0 0 0 0 3 0 0 0 0 0 0 0 0 0 0 0 0 0 0 1 0 0 0 1 0 0 0 0 0 0 0 0 0 0 0 0 0 1 0 2 2 0 0 0 0 0 0 0 0 0 0 0 0 0 0 0 0 0 1 1 0 1 0 0 0 0 1 0 0 2 0 0 2 0 0 0 0 2 0 0 0 1 0 2 0 0 0 0 0 0 0 0 1 0 0 0 0 0 0 0 0 0 0 0 0 0 0 0 0 2 0 0 0 0 0 0 0 0 0 0 0 1 0 0 0 0 0 0 2 1 0 0 0 0 0 0 0 0 2 0 0 0 0 0 0 0 0 0 0 0 0 0 2 0 2 0 0 2 0 0 0 0 0 0 0 1 0 0 1 2 0 0 2 0 2 0 0 0 0 0 0 0 0 0 2 0 1 0 0 0 0 0 0 0 0 0 0 0 0 0 0 0 0 0 0 0 0 0 0 0 0 0 0 0 0 0 0 0 0 0 0 0 0 0 2 0 0 0 0 0 0 0 0 0 0 0 0 0 0 0 0 0 0 0 0 0 0 0 0 0 0 1 0 0 0 0 0 0 0 0 0 0 0 0 0 1 0 0 0 0 0 0 0 0 0 0 0 0 0 0 0 0 0 0 0 0 0 0 0 0 0 0 0 0 0 0 0 0 0 0 0 0 0 0 0 0 0 0 0 0 0 0 0 0 0 0 0 0 0 0 0 0 0 0 0 0 0 0 0 0 0 0 0 0 0 0 0 0 0 0 0 0 0 0 0 0 0 0 0 0 0 0 0 0 2 0 0 0 0 0 0 0 0 0 0 0 0 0 0 0 0 0 0 0 0 0 0 0 0 0 0 0 0 0 0 0 0 0 0 0 0 0 0 0 0 0 0 0 1 0 0 0 0 0 2 0 0 0 0 0 0 0 0 0 0 0 0 0 0 0 0 0 0 0 0 0 0 0 0 0 0 0 0 0 0 0 0 0 0 0 0 1 0 0 0 0 0 0 0 0 0 0 0 0 0 0 0 0 0 0 0 0 0 0 0 0 0 0 0 0 0 0 0 0 0 0 0 0 0 0 0 0 0 0 0 0 0 0 0 0 0 2 0 0 0 0 0 0 0 0 0 0 0 0 0 0 0 0 0 0 0 0 0 0 0 1 0 0 0 0 0 0 0 0 0 0 0 0 0 0 0 0 0 0 0 0 0 0 0 0 0 0 0 0 0 0 0 0 0 0 0 0 0 0 0 0 0 0 0 0 0 0 0 0 0 2 0 0 0 0 0 0 0 0 0 0 0 1 0 0 0 0 0 0 0
Acoxl 1 0 0 0 0 0 1 0 0 0 0 0 0 0 0 0 0 0 0 0 0 0 0 0 0 0 0 0 0 0 0 2 0 0 0 0 0 0 0 0 0 0 0 0 0 0 0 0 0 0 0 0 0 0 0 0 0 0 0 1 1 0 0 0 0 0 1 0 0 0 0 0 2 0 0 0 1 0 0 1 0 0 0 0 0 0 0 0 0 0 0 0 1 0 0 2 0 0 0 0 0 0 0 0 0 0 0 2 0 0 0 2 0 0 0 0 0 0 0 2 0 0 0 0 0 0 2 0 0 0 0 2 0 0 2 0 1 0 0 0 0 0 0 0 0 0 0 0 0 0 0 0 0 1 0 0 1 0 0 0 0 1 0 0 0 0 0 0 0 0 0 1 2 0 0 0 0 0 0 0 0 2 2 0 2 1 0 0 1 0 0 0 0 0 0 0 0 0 0 0 0 0 0 0 0 0 1 0 0 0 0 0 0 0 0 0 0 0 1 2 0 0 0 0 0 0 0 1 2 0 0 1 1 0 1 1 1 0 2 0 0 0 1 0 0 0 0 0 0 1 1 1 0 0 1 0 0 2 1 0 0 0 1 1 0 0 1 0 0 1 0 0 1 0 1 0 0 0 0 1 1 1 0 0 2 0 0 0 1 0 2 0 1 2 0 0 0 0 2 0 1 0 1 1 0 0 0 0 0 0 0 0 0 0 1 0 0 1 0 1 1 1 2 0 1 0 0 0 1 0 0 0 0 0 0 0 0 0 0 0 0 1 0 1 0 0 0 0 0 0 0 0 1 0 0 0 0 0 0 0 0 1 0 0 0 0 0 1 1 1 0 0 0 0 1 1 0 2 0 0 0 1 0 0 0 0 0 2 1 1 0 0 0 0 0 0 0 0 0 1 2 1 2 0 0 0 0 0 0 0 0 0 0 1 0 0 0 0 1 0 0 1 0 0 0 0 0 0 0 0 0 0 0 0 0 0 0 0 1 1 1 0 0 0 0 1 0 0 0 0 0 2 1 1 2 0 1 0 0 0 0 1 0 0 0 0 1 0 0 1 0 1 0 0 0 1 0 0 2 0 0 0 2 0 1 0 0 0 0 2 0 0 3 0 0 2 1 1 0 2 0 0 0 0 0 2 0 2 0 0 1 0 1 0 3 0 1 0 1 0 0 0 0 0 0 0 0 0 0 0 0 0 0 0 0 0 0 0 0 0 0 0 0 0 0 0 0 0 0 0 0 0 0 0 0 0 0 0 0 0 0 0 0 0 0 0 0 0 0 0 0 0 0 0 0 0 0 0 0 0 0 0 1 0 0 0 0 0 0 0 0 0 0 0 0 0 1 0 0 2 0 0 0 0 0 0 0 0 0 0 0 0 0 0 0 0 0 0 0 0 0 0 0 0 0 0 0 0 0 0 0 0 0 0 0 0 0 0 0 0 0 0 0 0 0 0 0 0 0 0 0 0 0 0 0 0 0 0 0 0 0 0 0 0 0 0 0 0 0 0 0 0 0 0 0 0 0 0 0 0 0 0 0 0 0 0 0 0 0 0 0 0 0 0 0 0 0 0 0 0 0 0 0 0 0 0 0 0 0 0 0 0 0 0 0 0 0 0 0 0 0 0 0 0 0 0 0 0 0 0 0 0 0 0 0 0 0 0 0 0 0 0 0 0 0 0 0 0 0 0 0 0 0 0 0 0 0 0 0 0 0 0 0 0 0 0 0 0 0 0 0 0 0 0 0 0 0 0 0 0 0 0 0 0 0 0 0 0 0 0 0 0 0 0 0 2 0 0 0 0 0 0 0 0 0 0 0 0 0 0 0 0 0 0 0 0 0 0 0 0 0 0 0 0 0 0 0 0 0 0 0 1 0 0 0 0 0 0 0 1 0 0 0 0 0 0 0 0 0 0 0 0 0 0 0 0 0 0 0 0 0 0 0 0 0 0 0 0 0 0 0 0 0 0 0 0 0 0 0 0 1 0 0 0 0 0 0 0 0 0 0 0 0 0 0 1 0 0 0 0 2 0 0 0 1 0 0 1 0 0 0 0 0
Acp5 1 0 2 0 0 0 1 2 2 0 0 0 0 0 0 0 0 0 0 0 0 0 0 0 0 0 0 0 1 0 0 0 0 0 0 0 0 0 0 0 0 0 0 0 0 0 0 0 0 0 0 0 0 0 0 0 0 0 0 1 0 0 2 0 0 0 1 0 0 0 0 0 0 0 0 0 1 1 0 0 0 1 1 0 1 0 0 0 0 0 0 0 0 0 0 0 1 0 0 0 0 0 0 0 0 0 0 0 0 0 0 0 1 0 0 0 0 0 0 0 0 0 0 0 0 0 0 2 0 1 0 0 0 0 0 0 0 0 0 1 1 0 0 0 0 0 0 0 0 0 1 0 0 0 0 0 2 0 0 0 0 0 0 0 0 0 0 0 0 0 0 1 1 0 0 0 0 0 0 0 0 0 0 0 0 0 0 0 0 0 0 1 0 0 0 0 2 0 0 0 0 0 0 3 0 0 0 0 0 0 0 1 0 0 0 0 0 0 0 0 0 0 0 0 1 0 0 0 0 0 2 0 0 0 0 0 0 1 0 0 1 0 0 0 0 2 0 1 0 3 2 0 0 0 0 0 0 0 0 1 2 0 1 0 1 0 3 0 2 0 0 0 2 0 0 2 0 2 0 0 0 0 0 0 0 0 0 0 0 2 0 0 0 0 1 0 0 0 0 0 0 0 0 2 0 0 0 0 0 2 0 0 1 0 0 0 1 0 0 0 0 0 0 0 1 0 0 0 0 2 0 0 0 0 0 0 0 0 0 0 1 0 0 0 0 0 2 0 2 0 0 1 0 0 0 0 0 0 0 0 0 0 0 0 0 0 0 0 0 0 0 0 1 1 0 0 2 2 0 0 1 2 0 0 0 0 1 0 0 0 2 2 0 0 0 0 0 0 0 0 0 0 0 0 0 0 0 0 0 1 1 1 0 2 0 3 0 0 1 1 0 0 1 0 0 0 0 0 0 0 0 0 0 0 0 0 1 0 0 2 0 0 0 0 0 1 0 0 0 0 0 0 0 0 1 0 0 0 0 0 0 0 0 0 0 0 1 0 0 0 0 0 0 0 0 0 1 0 0 0 1 0 2 0 2 0 0 1 0 1 0 0 0 0 0 0 0 0 1 0 0 0 0 2 0 0 1 0 0 0 0 0 0 0 0 0 0 1 0 0 0 0 0 0 0 0 0 1 0 0 0 0 0 0 0 0 0 0 0 0 1 0 0 0 1 0 0 0 0 0 0 0 0 0 0 0 1 2 0 0 0 0 0 0 0 0 0 0 1 0 0 0 0 0 0 0 0 0 0 0 0 0 0 0 0 0 0 0 0 0 0 0 0 0 0 0 0 0 0 0 0 0 0 0 0 0 0 0 0 0 0 0 0 0 0 0 0 0 0 0 0 0 0 0 0 0 0 0 0 0 0 0 0 0 0 0 0 0 2 0 0 0 2 0 0 0 0 0 0 0 0 0 0 0 0 0 0 0 0 0 0 0 0 0 0 0 0 0 0 0 0 0 0 0 0 0 0 0 0 1 0 0 0 0 0 0 0 0 0 0 0 0 0 2 0 0 0 2 0 0 0 0 0 0 0 0 0 0 0 0 0 0 0 0 0 0 0 0 0 0 0 0 0 0 0 0 0 0 0 0 0 0 0 0 0 0 0 0 0 0 0 0 0 0 0 0 0 0 0 0 0 0 0 0 0 0 0 0 0 0 0 0 0 0 0 0 0 0 0 0 0 0 0 0 0 0 0 0 0 0 0 0 0 0 0 0 0 0 0 0 0 1 0 0 0 0 0 0 0 0 0 0 0 0 0 0 0 0 0 0 0 0 0 0 0 0 0 0 2 0 0 0 0 0 0 0 0 0 0 0 0 0 0 0 0 0 1 0 0 0 0 0 0 0 0 0 0 0 0 0 1 0 0 0 2 0 0 0 0 0 0 0 0 0 0 0 0 0 0 0 0 0 0 0 0 0 0 0 0 0 0 0 0 0 0 0 0 0 0 0 0 0 0 0 0 0 0 0 0 0 0 0 0 0 0 0 0 0 0 1 0 0 0
Acsbg1 2 2 2 2 0 6 1 0 0 0 2 0 3 2 0 0 0 2 0 0 0 0 0 0 0 0 0 0 0 0 2 0 0 2 0 2 1 0 0 0 0 3 2 0 6 3 2 3 1 0 0 0 0 1 0 2 2 0 0 1 0 2 0 2 0 2 1 2 0 0 1 0 2 1 1 2 0 2 0 0 2 0 0 0 0 1 0 1 1 0 1 0 2 0 0 0 0 0 0 4 0 2 0 1 0 1 2 2 2 0 0 2 1 0 0 0 0 3 7 5 0 1 0 0 3 0 0 3 1 0 2 0 0 0 4 1 6 1 2 2 7 2 0 2 0 1 2 2 2 2 4 0 3 0 2 0 0 2 2 8 2 2 2 0 0 0 0 0 2 0 2 0 2 0 0 2 0 4 2 2 0 3 0 1 0 2 2 2 0 3 0 1 7 1 0 2 0 2 2 2 3 2 2 0 0 0 1 1 1 0 0 2 0 0 1 2 3 2 3 1 2 2 0 1 1 0 2 0 2 2 6 2 1 2 1 1 2 3 5 1 3 2 1 1 3 0 1 2 0 3 0 2 6 6 8 3 4 0 2 9 0 4 0 2 2 2 4 2 1 4 2 5 1 3 3 4 2 1 2 2 1 2 8 0 0 1 1 2 0 4 4 1 0 6 1 2 0 4 3 2 2 2 0 3 2 2 1 2 8 2 3 2 3 2 0 0 3 0 0 0 8 0 0 0 0 7 2 2 0 1 0 0 2 2 0 13 1 6 2 3 0 0 0 1 2 1 7 0 3 2 1 1 0 0 2 1 0 2 0 0 0 8 0 1 2 0 0 0 2 0 3 0 1 3 1 0 0 0 0 2 0 2 0 2 0 0 2 2 4 2 3 1 0 3 0 0 0 2 2 0 0 0 1 2 1 0 2 0 3 5 1 0 0 3 2 8 4 4 2 3 1 1 1 4 0 2 2 0 0 3 3 3 0 2 1 0 2 0 1 0 0 2 0 3 0 2 3 0 0 0 0 1 2 0 3 2 4 4 7 2 2 2 0 0 2 0 0 0 0 2 1 1 0 0 1 0 2 0 3 0 3 1 4 2 3 2 3 2 3 0 8 0 0 3 0 1 4 2 2 1 0 0 2 0 2 0 1 0 0 1 0 9 1 0 1 1 1 2 0 1 2 3 2 0 0 0 1 0 0 0 2 0 0 0 0 0 2 0 0 0 0 0 2 0 0 0 0 0 0 2 0 0 2 0 0 0 0 0 0 0 0 0 0 0 1 0 2 0 0 2 0 2 2 0 0 0 0 0 0 0 0 0 8 0 4 2 0 0 1 0 2 1 2 2 1 0 0 0 0 4 0 0 2 2 0 1 2 0 0 2 0 0 2 2 2 2 0 2 0 0 0 0 0 0 0 0 0 0 0 2 0 0 2 2 0 0 0 2 2 0 0 0 3 0 0 0 0 0 2 0 0 2 0 0 0 2 0 0 0 2 0 0 0 0 0 0 2 0 0 0 0 0 0 0 0 0 0 0 2 0 0 2 2 0 0 0 0 0 0 0 0 0 0 0 0 0 0 0 0 0 2 0 0 0 0 0 0 0 0 0 0 0 0 0 0 0 1 0 0 0 0 2 0 2 0 0 0 0 0 0 0 0 0 0 0 0 0 0 2 0 0 0 1 0 0 0 0 0 0 0 0 0 0 0 0 0 2 0 0 0 0 0 0 0 0 0 0 0 0 2 0 0 0 0 0 0 0 0 0 0 0 0 0 0 0 0 2 0 0 0 0 0 0 2 0 1 0 0 0 2 5 0 2 1 0 0 0 0 0 0 1 0 0 0 0 0 0 0 0 0 0 0 0 0 0 0 0 0 0 0 0 0 0 0 0 0 0 0 0 2 0 0 0 0 0 0 0 0 2 0 0 1 0 0 0 0 0 0 2 0 0 0 0 0 0 1 0 0 0 0 1 0 0 0 0 0 0 0 0 0 0 0 0 0 0 0 0 0 0 0 0 0 0 0 0 0 0 0 0 0 0 0 0 0 0 0 0 0 0 0 0 0 0
Acsbg2 0 0 0 0 0 0 2 0 2 1 1 1 0 0 0 0 0 0 0 0 2 1 0 0 0 0 0 0 0 0 2 0 1 0 0 1 0 0 0 0 0 0 0 0 2 0 1 0 2 0 0 0 2 0 0 0 0 0 1 0 0 1 0 0 0 0 0 2 1 0 0 2 1 0 0 0 0 0 0 2 0 0 0 0 0 1 0 0 0 0 0 0 0 0 0 0 0 0 0 0 0 0 0 0 0 0 1 0 1 0 0 0 1 0 0 0 0 0 0 1 0 0 2 0 2 0 0 1 0 0 0 0 0 0 1 0 1 0 1 0 0 1 0 0 0 0 0 1 0 0 0 0 0 0 0 0 1 0 0 0 0 0 0 0 0 0 2 0 0 2 0 1 0 0 2 1 0 0 1 0 0 0 0 0 0 0 0 2 0 0 0 0 0 1 0 1 0 0 0 0 0 0 0 2 0 0 0 1 0 0 0 0 0 2 0 0 0 0 1 0 0 1 0 2 2 1 0 0 0 0 1 0 0 0 0 0 0 0 2 0 0 0 2 1 0 2 0 0 0 1 0 1 0 1 1 1 0 1 1 4 1 0 3 0 1 0 0 3 0 1 0 1 0 1 0 1 1 0 0 2 2 0 0 0 0 1 0 0 0 0 0 2 1 1 1 0 0 0 0 2 0 0 1 2 1 0 0 0 0 0 0 0 0 0 0 0 1 0 0 0 0 0 0 2 0 0 3 0 2 0 1 0 0 0 0 0 0 0 2 0 0 2 0 2 0 1 0 0 0 0 1 2 0 0 0 1 0 0 0 2 0 2 1 0 0 3 0 1 2 0 0 0 0 1 0 0 0 1 0 2 0 1 0 2 0 0 1 0 0 0 1 0 0 0 1 1 1 2 0 1 1 0 1 0 0 0 0 0 0 2 0 0 0 0 0 2 0 0 0 2 1 1 0 0 0 0 0 0 0 0 2 0 0 0 2 0 0 0 0 3 1 0 0 0 0 2 0 0 0 1 0 2 0 1 0 0 1 0 0 0 0 0 1 0 0 2 2 0 0 0 2 0 1 0 0 0 0 0 1 0 2 0 1 0 1 0 0 0 2 0 0 0 2 2 1 0 0 0 1 0 3 0 0 1 0 0 0 0 0 0 0 0 0 0 0 1 1 2 0 0 1 0 0 0 0 0 0 0 0 0 0 2 0 0 0 0 0 0 0 0 0 0 0 0 0 0 0 0 0 0 2 0 0 0 0 0 0 0 0 0 0 0 0 0 0 0 1 0 2 0 0 0 0 0 0 0 0 0 0 0 0 0 0 0 0 0 0 0 0 0 0 0 0 0 0 1 0 0 0 0 0 0 0 0 1 0 0 0 0 0 0 0 0 0 0 0 0 0 0 0 0 0 0 0 0 0 0 0 0 0 0 0 0 0 0 0 0 0 1 0 0 0 0 0 0 0 0 0 0 0 0 0 0 0 0 0 0 0 0 0 0 0 0 0 0 0 0 0 0 0 0 0 0 0 0 0 0 0 0 0 0 0 0 0 0 0 0 0 0 0 0 0 0 0 0 0 0 0 0 0 0 0 0 0 0 0 0 0 0 0 0 1 0 0 0 0 0 0 0 0 0 0 0 0 0 0 0 0 0 0 0 0 0 0 0 0 0 1 0 0 0 0 0 0 0 0 0 0 0 0 0 0 0 0 0 0 0 0 0 0 0 0 0 0 0 0 0 0 0 0 0 0 0 0 0 0 0 0 0 0 0 0 0 0 0 0 0 0 0 0 0 0 0 0 0 0 0 0 2 1 0 1 0 0 0 0 1 2 0 0 0 0 0 0 0 0 0 0 0 0 0 0 0 0 0 3 1 0 0 0 0 0 0 0 0 0 0 0 0 0 0 0 0 0 0 0 0 0 0 2 0 0 0 0 0 0 0 0 0 0 0 0 0 0 0 0 0 0 0 2 0 0 0 0 0 0 0 0 0 0 1 0 0 0 0 0 0 0 0 0 0 0 1 0 0 0 0 0 0 0 0 0 0 0 0 0 0 0 1 0 0 0 0
Acsf2 0 0 2 0 2 0 1 0 0 0 0 0 0 2 0 2 1 0 0 0 0 0 0 0 0 0 0 0 0 2 1 0 1 0 2 0 0 2 0 0 0 0 0 0 2 2 0 0 0 0 0 0 0 0 0 0 0 0 0 0 1 2 0 0 2 0 0 0 0 0 0 2 0 0 0 0 0 0 0 0 0 0 0 0 0 0 0 0 0 0 0 0 0 0 0 0 0 0 0 2 0 0 0 0 0 0 0 1 0 0 0 0 0 0 0 0 0 2 0 0 0 1 0 0 2 0 0 0 0 0 1 0 0 0 0 0 2 0 2 0 2 0 0 0 1 0 0 0 1 0 1 0 0 0 0 0 1 0 0 0 0 0 0 0 0 0 0 0 0 0 0 0 0 0 0 0 0 0 1 0 0 0 0 0 1 0 0 0 1 0 0 0 1 0 0 0 0 0 0 0 0 0 0 2 2 0 0 0 0 0 1 0 0 0 0 0 0 0 1 0 0 0 0 0 2 0 2 0 0 0 2 2 0 1 0 0 2 0 1 0 0 0 0 0 0 0 0 0 0 1 0 0 1 2 2 0 0 2 0 2 0 0 0 1 1 0 0 2 4 0 2 2 0 0 0 0 0 0 0 0 0 0 0 0 0 0 1 0 0 2 0 0 0 0 1 0 1 0 2 0 0 0 1 0 0 2 0 0 2 0 0 0 0 1 0 0 0 0 0 1 0 0 0 0 0 0 0 0 0 1 0 0 1 0 0 0 0 0 0 0 0 0 1 0 0 0 1 0 2 0 0 0 0 0 0 1 0 0 0 0 0 0 1 0 0 2 0 0 0 0 0 0 2 0 0 0 0 0 0 1 0 1 2 0 0 1 0 0 0 0 0 0 0 0 2 0 0 0 0 1 0 0 0 0 0 0 0 0 0 2 2 2 2 0 0 0 0 0 0 0 2 2 0 0 0 0 0 0 0 0 0 0 0 0 0 0 0 0 0 1 1 0 0 0 0 1 0 0 0 1 0 1 0 0 1 0 1 0 0 1 1 1 0 2 0 0 0 0 0 0 0 2 0 0 0 0 0 0 0 0 0 0 1 2 0 1 2 0 2 0 0 0 0 0 1 0 0 0 0 0 0 0 2 0 0 0 0 0 0 0 0 2 0 0 0 0 0 0 0 1 3 0 0 0 2 0 0 0 0 0 0 0 0 0 0 0 0 0 0 0 0 0 0 0 0 0 0 0 0 1 0 0 0 0 0 0 0 0 0 1 2 0 0 0 0 0 2 0 0 0 1 0 0 0 0 0 0 0 0 0 0 0 0 0 0 2 0 1 0 0 0 0 0 0 2 0 0 1 0 1 0 0 1 1 0 1 0 2 0 0 0 0 0 0 0 0 0 0 0 2 0 0 0 0 0 0 0 0 0 0 0 0 0 0 0 0 0 0 0 0 1 0 0 0 0 0 0 0 0 0 0 0 0 0 0 0 0 0 0 0 0 0 0 0 0 0 0 0 0 0 0 0 0 0 0 0 0 0 0 0 0 0 0 0 0 0 0 0 0 0 0 0 0 0 0 0 0 0 0 0 2 0 0 0 0 0 0 0 0 2 2 0 0 0 0 2 0 0 0 0 0 0 0 0 0 0 0 0 0 0 0 0 0 0 0 1 0 0 0 0 0 0 0 0 0 0 0 0 0 0 1 0 0 2 0 0 0 0 0 0 0 0 0 0 0 0 0 0 0 1 2 0 0 0 0 0 0 0 0 0 0 0 0 2 0 2 0 0 0 0 0 0 0 0 0 2 0 0 0 0 2 0 0 0 2 0 0 1 1 0 0 2 2 0 0 0 2 0 0 0 1 0 0 0 0 1 1 0 0 0 0 0 2 2 0 0 1 0 0 0 0 0 1 0 0 0 0 0 0 0 0 0 0 0 0 0 0 0 0 0 0 0 0 2 0 0 0 0 0 0 0 0 0 0 0 0 2 0 0 1 0 0 0 0 0 0 0 0 0 0 0 0 0 2 0 0 0 0 0 2 0 0 0 0 0 0 1 1 0 2 0 0 0
Acsl5 2 0 0 0 0 0 2 1 2 0 0 0 0 0 0 0 0 0 0 0 0 0 0 0 0 2 0 0 0 0 0 0 0 0 0 2 0 0 0 0 0 0 0 0 0 0 1 0 0 0 0 0 0 1 0 0 0 2 2 0 0 0 2 0 2 0 2 2 0 0 2 0 0 1 0 0 0 0 0 0 0 0 0 0 0 1 0 0 0 0 0 0 0 0 0 1 0 0 0 0 0 1 0 1 0 0 0 2 0 0 0 2 2 0 0 0 0 0 0 0 0 0 3 0 1 0 3 0 1 2 0 0 0 1 0 0 0 2 2 0 0 0 2 1 2 1 0 0 2 1 1 0 0 0 1 0 0 2 2 0 0 2 2 0 0 1 0 0 0 2 0 0 0 0 1 0 0 0 1 0 0 0 0 0 0 2 2 0 0 0 0 0 0 1 0 0 0 0 0 0 1 0 0 0 2 0 0 1 0 0 0 1 0 0 2 0 1 0 0 2 0 2 0 0 0 1 0 0 0 2 1 1 0 0 0 3 2 1 1 0 0 2 0 1 0 0 0 0 0 2 0 3 2 2 1 0 0 0 0 1 2 0 1 0 0 0 0 1 2 2 0 1 2 0 0 1 0 4 0 0 1 0 0 2 0 0 1 0 1 0 0 1 2 2 2 0 0 0 0 2 1 0 0 1 1 2 3 1 3 1 3 2 0 1 0 0 2 1 0 2 0 0 0 2 3 2 1 0 0 0 0 0 0 0 1 0 0 2 0 0 0 0 1 0 0 2 0 0 0 0 2 0 0 2 2 2 0 0 0 0 0 0 0 0 0 0 0 0 3 2 0 0 0 0 0 0 0 2 2 0 1 1 0 0 0 0 0 2 1 2 0 1 0 1 3 0 2 1 0 1 0 0 0 0 1 0 0 0 0 3 1 2 0 0 0 0 0 0 0 2 0 1 0 0 0 0 0 0 0 0 0 0 0 0 0 0 1 1 1 2 0 0 0 0 0 1 0 1 0 1 0 0 1 4 2 0 0 0 0 0 0 0 0 0 0 2 3 0 0 0 1 0 0 0 0 0 0 0 0 2 1 0 2 0 1 0 0 0 0 0 0 0 0 1 0 0 0 2 1 2 0 0 0 2 0 1 0 0 0 0 1 0 1 1 1 0 0 1 1 0 0 3 0 2 0 0 0 0 0 0 0 0 0 0 0 0 0 0 0 0 0 0 0 0 0 0 0 0 0 0 0 0 0 0 0 0 0 0 0 0 0 0 0 0 0 0 0 0 0 0 0 2 0 0 0 0 0 0 0 0 0 1 0 0 0 0 0 0 0 0 0 0 0 0 0 0 0 0 0 0 0 0 0 0 0 0 0 1 0 2 1 2 0 1 0 0 0 0 0 0 0 0 0 0 0 0 0 0 0 0 0 0 0 0 0 0 0 0 0 0 0 0 0 0 0 0 0 0 0 0 0 0 0 0 0 0 0 0 0 0 0 0 0 0 0 1 0 0 0 0 0 0 0 0 1 0 0 0 0 0 0 0 2 0 0 0 0 0 0 0 0 0 0 0 0 0 0 0 0 0 1 0 0 0 0 0 0 0 0 0 0 0 0 0 0 0 0 0 0 0 0 0 0 0 0 0 0 0 0 0 1 0 0 0 0 0 0 0 0 0 0 0 0 0 0 0 0 0 0 0 0 1 0 0 0 0 0 0 0 0 0 0 0 0 0 0 0 0 0 0 0 0 0 0 0 0 0 0 0 0 0 0 0 0 0 0 0 0 0 0 0 0 0 0 0 0 0 0 0 0 0 0 0 0 0 2 1 2 0 1 2 0 0 0 0 0 0 0 0 0 0 0 0 1 0 0 2 0 0 0 0 1 0 0 0 0 0 0 0 0 0 2 0 0 0 0 0 0 0 0 0 0 0 0 0 0 0 0 0 0 0 0 0 0 0 0 0 0 0 0 0 0 0 0 0 0 0 2 0 0 0 0 0 0 0 0 0 0 0 0 0 0 1 0 0 0 0 0 0 1 0 0 0 0 0 2 0 2 0 0 0 0 0
Acsm1 0 0 0 0 0 0 1 0 0 0 0 0 0 0 0 0 0 0 0 0 0 0 0 0 2 0 0 0 2 0 0 0 0 0 0 0 0 0 0 0 0 0 0 0 0 0 0 0 1 0 0 0 0 0 1 0 0 0 0 0 2 0 0 0 1 0 0 2 0 0 0 2 0 2 1 0 0 0 0 1 0 0 0 0 0 0 0 0 0 0 0 0 0 0 0 0 0 0 0 1 1 0 0 0 0 0 1 0 1 0 0 0 0 0 1 0 0 1 2 0 0 0 2 0 0 0 1 0 0 0 0 0 0 0 0 1 0 0 0 0 2 0 0 2 0 0 0 1 1 0 1 0 0 0 1 0 0 1 0 0 0 0 0 0 0 0 0 0 0 0 2 0 0 1 0 0 0 0 0 0 0 0 0 0 0 0 0 0 0 0 0 0 0 1 1 0 2 0 0 0 2 0 0 0 0 1 0 1 0 0 0 0 0 0 0 0 0 0 0 0 0 2 0 0 0 1 0 0 0 0 2 0 1 0 0 0 0 0 0 0 0 0 2 1 0 0 0 0 0 1 0 0 2 0 0 0 0 1 1 1 1 0 2 0 0 0 0 1 0 1 0 0 2 0 2 0 3 0 0 2 0 0 0 0 0 0 0 0 0 0 0 0 0 0 0 2 0 0 2 0 0 0 2 0 1 2 0 0 2 0 0 1 1 0 0 0 0 0 0 0 1 0 0 0 1 0 0 0 1 2 0 0 0 0 0 2 0 0 0 0 0 0 1 0 0 0 0 0 1 0 1 0 1 0 0 2 0 0 0 0 0 0 0 0 0 2 0 0 1 0 2 2 0 0 2 0 0 0 0 0 0 2 1 0 0 0 0 1 1 2 2 0 0 1 2 0 0 1 2 0 1 0 0 0 0 0 2 0 0 0 1 1 0 0 0 1 2 0 1 0 0 1 0 0 0 0 0 0 0 0 0 0 0 0 0 0 1 0 2 0 0 0 0 0 0 0 0 0 0 1 0 0 0 1 0 0 0 0 0 0 0 0 0 0 1 0 0 2 0 2 1 2 0 0 0 3 0 0 0 0 1 0 1 0 0 0 0 0 1 0 0 0 1 2 1 0 1 0 2 1 2 0 0 2 0 0 0 0 1 0 0 0 1 1 0 0 1 2 0 0 0 2 0 0 0 0 0 0 0 0 0 2 0 0 0 0 0 0 0 0 0 0 0 0 0 0 0 0 0 0 0 0 0 0 0 0 0 0 0 0 0 0 0 0 0 0 0 0 0 0 0 0 0 0 0 0 0 0 0 1 0 0 0 0 0 0 0 0 0 0 0 1 0 0 0 0 0 0 0 0 0 0 0 0 0 0 0 0 0 0 0 0 0 1 0 0 0 0 0 0 0 0 0 0 0 0 0 0 0 0 0 0 0 0 0 0 0 0 0 0 0 0 0 0 0 0 0 0 0 0 0 0 0 0 0 0 0 0 0 0 0 0 0 0 0 0 0 0 0 0 0 0 0 0 0 0 0 0 2 0 0 0 0 0 0 0 0 0 0 0 0 0 0 0 0 0 0 0 0 0 0 0 0 0 0 0 0 0 0 0 0 0 0 0 0 2 0 0 0 0 0 0 0 0 0 0 0 0 0 0 0 0 0 0 0 0 0 0 0 0 0 0 0 0 0 0 0 0 0 0 0 0 0 0 0 0 0 0 0 0 0 0 0 0 0 0 0 0 0 0 0 0 0 0 0 0 0 0 0 0 0 0 0 0 0 0 0 0 0 0 0 0 0 0 0 0 0 0 0 0 0 0 0 0 0 0 0 0 0 2 0 0 0 0 0 0 0 0 0 0 2 0 0 0 0 0 0 0 2 0 0 0 0 0 0 0 0 0 0 0 0 0 0 0 0 0 0 0 0 0 2 0 0 0 0 0 0 0 0 0 0 0 0 0 0 0 0 0 0 0 0 0 0 0 0 0 0 0 0 0 2 0 0 0 0 0 0 0 0 0 1 1 2 0 0 0 0 0 0 0 0 0 0 0 0 0 0 0 0 0 0 0 0
Acsm2 0 0 0 0 0 0 0 0 0 0 0 0 0 0 0 0 0 0 2 0 0 0 0 2 0 0 0 0 2 0 0 0 0 0 0 0 0 0 0 0 1 0 0 0 0 0 0 0 2 0 0 0 0 0 0 0 0 0 0 0 1 0 0 0 0 0 0 0 0 0 0 1 0 1 2 0 0 0 0 1 1 0 0 0 0 0 0 2 0 0 0 0 0 0 0 0 0 1 0 0 0 0 0 2 0 0 0 0 0 0 0 1 1 0 0 0 0 0 2 1 0 0 0 0 0 0 0 0 0 0 0 0 0 2 3 0 2 0 1 0 0 0 0 0 0 0 1 2 0 0 0 2 0 0 0 0 0 0 0 0 0 0 0 0 0 0 0 0 0 0 0 0 1 0 0 0 0 0 0 0 0 0 0 0 0 0 0 0 0 0 0 0 0 2 0 0 0 0 0 0 2 0 0 1 2 0 0 0 1 0 0 0 0 0 0 1 0 1 0 0 0 0 0 0 2 0 2 0 0 0 1 0 0 0 0 0 0 2 0 0 0 1 0 0 0 0 0 0 0 1 0 0 0 0 0 1 0 2 1 2 1 0 0 0 0 0 0 2 1 1 2 1 1 0 0 0 2 0 1 0 0 0 0 0 1 2 0 0 2 0 0 0 0 0 0 0 0 0 0 0 1 0 0 2 0 0 0 0 2 2 0 0 0 0 0 2 0 0 0 0 0 0 0 0 0 0 0 0 0 2 0 0 2 0 0 0 0 0 0 0 0 0 0 1 0 1 0 0 0 0 1 0 0 0 0 0 0 0 0 2 0 0 0 0 0 0 0 0 2 0 0 0 0 0 0 0 0 0 0 0 0 0 0 0 0 0 0 0 0 0 0 0 0 0 0 0 0 0 0 0 2 2 1 0 0 0 0 0 0 0 2 0 0 0 0 1 0 0 0 0 0 1 0 0 2 2 0 0 0 0 0 0 0 0 0 0 0 0 1 0 4 0 0 0 0 0 1 0 0 0 0 2 0 0 0 0 2 0 0 0 0 0 0 0 0 0 0 0 0 0 0 1 0 0 0 0 1 2 0 0 2 0 0 0 1 0 0 0 0 0 0 1 1 2 0 0 0 0 1 2 0 0 0 0 0 1 0 3 0 1 2 0 0 0 0 1 0 0 0 0 0 0 1 0 0 0 0 0 0 0 0 0 0 0 0 0 0 0 0 0 0 0 0 0 0 0 0 0 0 0 0 0 0 0 0 0 0 0 0 0 0 0 0 0 0 2 0 0 0 0 0 0 0 0 0 0 0 0 0 0 0 1 0 0 0 0 0 0 0 0 0 2 0 0 0 0 0 0 0 0 0 0 0 0 0 0 0 0 0 0 0 0 0 0 0 0 0 0 0 0 0 0 0 0 0 0 0 0 0 0 0 2 0 0 0 0 0 0 0 0 0 0 0 0 0 0 0 0 0 0 0 0 0 0 0 0 0 0 0 0 0 0 0 0 0 0 0 0 0 0 0 0 0 0 0 0 0 0 0 0 0 0 0 0 0 0 0 0 0 0 0 0 0 0 0 0 0 0 0 0 0 2 0 0 0 0 0 0 0 0 0 0 0 0 0 0 0 0 0 0 0 0 0 0 0 0 0 0 0 0 0 0 0 0 0 0 0 0 0 0 0 0 0 0 0 0 0 0 0 0 0 0 0 0 0 0 0 0 0 0 0 0 0 0 0 0 0 0 0 0 0 0 0 0 0 0 0 0 0 0 0 0 0 0 0 0 0 0 0 0 0 0 0 0 0 0 0 0 0 0 0 0 2 0 0 0 0 0 0 0 0 0 0 0 0 1 0 0 0 0 0 0 0 0 0 0 0 0 1 0 0 0 0 0 0 0 0 0 0 0 0 0 0 0 0 0 0 0 0 1 0 0 0 0 0 0 2 0 0 0 0 0 0 0 0 0 0 0 0 0 0 0 0 0 0 0 0 0 0 0 0 0 0 0 0 0 0 0 0 0 0 1 2 0 0 0 0 0 0 0 0 0 0 0 0 0 0 0 0 0 0 0 0
Acsm5 0 1 1 0 0 0 1 1 2 0 2 0 0 0 2 0 0 0 0 0 0 2 0 2 0 0 0 0 2 0 0 0 0 0 0 2 0 0 0 0 2 0 2 0 0 0 0 0 2 0 0 0 2 0 3 0 2 0 2 0 0 0 2 0 0 0 2 0 0 0 0 1 0 1 0 0 0 0 1 0 0 0 2 0 1 2 0 0 0 0 0 0 1 0 0 0 0 0 1 0 0 0 0 0 1 0 0 0 0 1 0 0 0 0 1 0 0 0 0 1 0 0 1 0 0 0 0 0 0 0 0 2 0 2 0 1 0 0 0 0 0 2 0 0 0 1 0 2 0 0 2 2 0 0 0 0 0 0 0 0 1 2 1 0 0 0 2 0 0 0 0 0 0 0 1 0 0 0 0 0 0 1 0 0 0 0 0 0 0 0 0 0 0 0 0 1 0 0 2 0 0 0 0 2 0 0 1 2 2 0 0 1 0 0 0 0 0 1 0 1 0 2 2 2 2 0 0 0 2 2 0 2 0 0 0 2 1 0 1 0 0 0 2 2 0 0 0 0 0 1 0 0 2 1 0 0 0 0 0 0 0 0 1 0 0 0 0 3 1 0 0 3 0 1 0 0 1 1 0 1 0 0 0 2 0 0 0 0 0 0 0 0 1 0 0 1 0 0 1 0 2 0 0 1 3 0 1 0 0 2 2 0 1 2 0 0 1 0 0 0 0 0 1 0 0 0 0 0 0 0 0 1 0 0 0 1 0 1 0 0 2 0 1 1 0 0 1 0 1 0 0 0 0 0 0 2 0 0 0 0 0 0 1 1 0 0 0 0 0 2 0 0 0 0 2 0 0 0 0 0 0 1 0 0 0 0 1 1 1 0 0 2 0 0 0 1 2 0 0 2 1 0 0 0 0 1 1 0 0 0 0 0 0 1 0 0 0 2 1 4 2 3 0 2 0 0 0 0 0 0 0 2 0 2 2 0 1 0 2 0 0 0 0 0 0 2 0 0 0 2 0 0 0 0 0 0 0 0 0 0 0 1 0 1 0 0 2 0 0 0 0 0 0 0 0 0 0 0 1 0 1 1 0 0 0 0 0 0 0 0 0 2 1 3 0 0 0 2 0 0 1 0 0 2 0 0 0 0 0 0 0 0 2 0 0 0 0 1 0 1 0 1 0 0 0 0 0 0 0 0 0 0 0 0 0 0 0 0 0 1 0 0 0 0 0 0 0 0 0 0 0 0 1 0 0 0 0 0 0 0 0 0 0 0 0 0 0 0 1 0 1 0 0 0 0 0 0 0 0 0 1 0 0 0 0 0 0 0 0 0 0 0 0 0 0 0 0 1 0 2 0 0 0 0 2 0 0 1 2 0 0 0 0 1 0 0 0 0 0 1 0 0 0 0 0 0 0 0 0 0 0 0 0 0 0 0 0 0 0 0 0 0 0 0 0 0 0 0 0 0 0 0 0 0 0 0 0 0 0 0 0 0 0 0 0 0 0 0 0 0 0 0 0 0 0 0 0 0 1 0 0 0 0 0 0 0 0 0 0 0 0 0 0 0 0 0 0 0 0 0 0 2 0 0 0 0 0 1 0 0 0 0 0 0 0 0 0 0 0 0 0 0 0 0 0 0 0 0 0 1 0 0 0 0 0 0 0 0 0 0 1 2 0 0 0 0 0 0 0 0 0 0 0 0 0 0 0 0 1 0 0 0 0 0 0 0 0 0 0 0 0 0 1 0 0 0 0 0 0 0 0 0 0 0 1 0 0 0 0 1 2 0 0 0 0 0 0 0 0 0 0 0 0 0 2 2 0 1 0 1 2 0 2 0 0 2 0 0 0 0 0 0 0 0 0 0 0 0 0 0 0 2 1 0 0 0 0 1 0 2 0 0 0 1 0 0 0 0 0 0 0 2 0 0 0 0 0 0 0 0 0 0 0 0 0 0 0 1 0 0 0 0 0 0 0 0 0 1 0 0 0 0 2 0 1 0 0 0 0 0 2 1 1 0 0 0 0 0 1 0 0 0 0 0 0 1 0 0 0 2 0 0 0
Acss1 0 0 0 0 0 0 1 0 0 0 0 1 0 2 1 0 0 0 0 0 0 0 2 0 0 0 0 0 0 0 0 0 0 0 0 0 0 0 0 0 0 0 0 0 0 0 1 0 0 0 0 0 0 0 2 0 0 0 0 0 0 0 0 0 0 0 1 0 0 0 0 2 0 0 0 0 1 0 0 0 0 0 0 0 0 0 0 0 0 0 0 0 2 0 0 0 2 0 0 0 0 0 0 0 0 0 0 0 0 0 0 0 2 0 0 0 0 0 1 1 0 0 0 0 0 0 0 2 0 0 1 0 0 0 2 0 0 0 0 0 0 0 0 0 0 0 0 0 0 1 0 0 0 1 0 0 0 0 0 0 0 0 0 0 0 0 0 0 0 0 0 0 0 0 0 0 2 0 0 0 0 0 0 0 0 0 0 0 0 0 0 0 0 0 0 2 0 0 2 1 0 0 0 0 0 0 0 1 0 0 0 0 0 0 0 0 0 1 0 0 0 0 0 0 0 0 2 0 1 0 0 0 0 0 0 0 0 1 1 0 0 1 0 1 0 2 0 0 0 1 0 1 0 1 1 0 0 0 0 2 0 0 0 0 2 0 1 0 2 0 0 2 2 2 2 0 2 0 0 0 1 0 0 0 0 0 0 0 0 0 0 0 0 0 0 0 0 2 0 1 0 0 0 0 1 0 1 1 0 0 2 2 0 0 0 0 0 0 0 0 0 0 0 0 0 0 1 0 0 1 0 0 0 0 0 0 1 0 0 0 0 2 0 0 0 0 0 0 0 0 0 0 0 0 0 0 0 0 0 0 0 0 0 0 0 0 0 2 2 1 0 0 0 0 0 0 0 0 0 0 0 0 0 0 0 0 0 2 1 0 0 0 2 2 2 0 2 1 0 1 0 0 1 0 0 0 0 0 0 0 0 0 1 0 0 2 1 2 0 2 0 0 2 0 2 0 0 0 0 0 1 0 0 0 0 0 0 0 1 2 2 0 0 2 0 2 0 0 0 1 0 0 0 0 0 0 1 2 2 0 0 0 1 2 1 0 1 0 2 0 0 0 0 1 0 0 1 0 0 0 0 0 1 0 2 0 0 0 0 0 1 0 0 2 1 2 2 1 1 0 0 0 0 0 0 0 0 0 0 0 0 2 0 0 0 0 0 0 0 0 0 0 0 0 0 0 0 0 0 0 0 2 0 0 0 0 0 0 0 0 0 0 0 0 0 0 0 0 0 0 0 0 0 0 0 0 0 0 0 0 0 0 0 0 0 0 0 0 0 0 0 0 2 2 0 0 1 0 0 0 0 1 2 0 0 0 0 0 0 0 0 0 1 0 0 0 0 0 0 0 0 0 0 0 0 0 0 2 0 0 0 0 0 0 0 0 0 0 0 0 0 0 0 0 0 0 0 0 0 1 0 0 2 0 0 0 0 0 0 0 0 0 1 0 0 0 0 0 0 0 0 0 0 0 0 0 0 0 0 0 0 0 0 0 0 0 0 0 0 0 0 0 0 0 0 0 0 0 0 0 0 0 0 0 0 0 0 0 0 0 1 0 0 0 0 0 0 0 1 0 0 0 0 0 0 0 0 0 0 0 0 0 0 0 0 0 0 0 0 0 0 0 0 0 0 0 0 0 0 0 0 0 0 0 0 0 0 0 0 0 0 0 0 0 0 0 0 2 0 0 0 0 0 1 0 0 0 0 0 0 0 0 0 0 0 0 0 0 0 2 0 0 0 1 0 0 0 0 0 0 0 0 0 0 0 0 0 0 0 0 0 0 0 0 0 1 0 0 0 0 0 0 0 0 0 0 0 0 0 0 2 0 0 1 1 0 0 1 0 0 2 0 1 0 2 0 0 0 2 0 0 0 1 0 0 0 0 0 0 0 1 0 2 0 0 0 0 0 0 1 0 0 0 0 0 0 0 0 0 1 0 0 0 1 0 0 0 0 0 0 2 0 0 2 0 0 0 0 0 0 0 0 0 0 0 0 0 0 0 0 0 0 0 0 0 2 0 0 0 0 0 0 0 0 2 0 0 0 0 0 0 0 0
Actl7a 0 0 0 0 1 0 2 0 0 0 1 0 0 0 0 0 0 0 0 0 0 0 0 0 0 0 2 0 0 0 0 0 0 0 0 0 0 0 0 0 0 0 0 0 0 0 0 0 1 0 1 0 0 0 0 0 0 0 0 0 1 0 0 0 0 0 2 0 0 0 0 0 1 0 0 2 0 0 0 0 0 0 0 0 0 0 0 0 0 1 2 0 0 0 0 0 0 0 0 0 0 0 2 0 0 0 0 0 1 0 0 0 0 0 1 0 0 0 0 0 0 0 0 0 0 0 0 0 0 1 0 0 0 2 0 0 0 2 1 0 0 0 0 0 2 0 1 1 0 1 0 0 0 0 0 0 0 2 2 0 0 0 0 0 0 0 0 0 0 0 0 0 0 0 1 0 1 0 0 0 0 0 0 0 0 0 0 0 0 0 0 0 0 0 0 0 0 0 0 0 0 0 0 0 0 0 2 0 0 0 0 1 1 0 0 0 0 1 1 0 0 0 1 0 0 0 0 0 0 0 1 1 0 0 0 2 1 0 0 0 0 0 0 1 0 1 0 0 0 0 0 1 0 0 2 2 0 1 0 2 0 1 0 0 0 0 0 0 0 1 0 0 1 0 0 0 1 0 0 1 0 0 0 0 0 1 0 0 0 0 0 0 0 0 0 0 0 0 0 0 0 0 0 2 0 0 0 0 0 0 0 0 0 0 0 0 0 0 0 1 2 1 0 0 2 0 0 0 2 0 0 2 1 0 0 1 0 0 0 0 0 0 0 0 0 0 0 0 0 0 0 0 0 0 0 0 0 0 0 0 0 0 0 1 0 0 1 0 0 0 1 0 0 0 0 0 2 0 0 0 0 0 0 0 0 0 0 0 1 0 1 0 0 2 0 0 0 0 0 1 0 0 0 0 0 2 0 0 0 0 0 0 0 1 0 0 0 0 0 1 1 1 0 0 0 0 0 0 0 0 0 0 0 0 0 0 0 0 0 0 2 0 0 2 0 0 0 0 0 2 0 0 0 2 0 0 0 0 0 0 0 0 0 0 0 0 1 0 0 0 0 0 0 0 0 0 2 0 0 0 0 0 1 0 0 0 0 0 0 0 0 1 1 0 2 0 0 0 0 1 0 0 0 1 0 0 0 0 0 0 0 0 0 0 0 0 2 0 1 0 0 2 0 0 0 0 0 0 0 0 0 0 0 0 0 0 0 0 0 0 0 0 0 0 0 0 0 0 0 0 0 0 0 0 0 0 0 0 0 0 0 0 0 0 0 0 0 0 0 0 0 0 0 0 0 0 0 0 0 0 0 0 0 0 0 0 0 1 0 0 0 0 0 0 1 0 0 0 0 0 0 0 0 0 2 0 0 0 0 2 0 0 0 0 0 0 0 0 0 0 0 0 0 2 0 0 0 0 0 0 0 0 0 0 0 0 0 0 0 0 0 0 0 0 0 0 0 0 0 0 0 0 0 0 0 0 0 2 0 0 0 0 0 0 0 0 0 0 0 0 0 0 0 0 0 0 0 0 1 0 0 0 0 0 0 0 0 0 0 0 0 0 0 0 0 0 0 0 0 0 0 0 0 0 0 0 0 0 0 0 0 0 0 0 0 0 0 0 0 0 0 0 0 0 0 0 0 0 0 0 1 0 0 0 0 0 0 0 0 0 0 0 0 0 0 0 0 0 0 0 0 0 0 0 0 0 0 0 0 0 0 0 0 0 0 0 0 0 0 0 0 0 0 0 0 0 0 0 0 0 0 0 0 0 0 0 0 0 0 0 0 0 0 0 0 0 0 0 0 0 0 0 0 0 0 0 0 0 0 0 0 0 0 0 0 0 0 0 0 0 0 0 0 0 0 0 0 0 0 0 0 0 0 0 0 0 0 0 0 0 0 0 0 2 0 0 0 0 0 0 0 0 0 0 0 0 0 0 0 0 0 0 0 0 0 0 0 0 0 0 0 0 0 0 0 0 0 0 0 0 0 0 0 0 0 0 0 0 0 0 0 2 0 0 0 1 0 0 0 0 0 0 0 0 0 0 0 0 0 0 0 0 2
Actl9 1 1 0 0 0 0 0 0 0 0 0 0 0 0 0 0 0 0 0 0 0 2 0 0 0 0 1 0 0 0 0 2 0 0 0 0 0 0 0 0 0 0 0 0 0 0 0 0 0 0 0 0 0 0 2 0 0 0 1 1 0 2 0 1 2 0 1 0 0 0 0 1 0 1 1 0 2 0 1 0 0 0 1 0 1 0 0 0 0 0 1 0 0 1 0 0 0 0 0 0 1 0 0 0 0 0 0 0 0 0 2 0 0 1 0 0 0 0 0 0 2 0 0 0 0 0 2 0 0 0 0 0 0 0 2 0 0 0 0 0 0 0 0 0 1 0 2 2 0 0 0 1 0 0 0 0 1 0 0 0 1 1 0 0 0 1 0 0 0 0 0 1 0 0 0 0 2 0 0 0 0 2 2 0 0 2 0 0 0 0 0 0 0 1 2 0 0 0 0 0 1 0 0 0 1 0 0 3 0 0 0 2 0 0 0 2 0 2 0 0 0 0 0 0 0 0 0 0 0 1 0 1 0 0 0 1 3 0 0 0 0 0 0 0 0 0 0 1 0 0 0 4 0 0 2 2 0 1 0 1 1 2 1 0 0 0 1 2 2 0 0 0 1 0 0 1 1 1 0 2 1 2 0 0 0 0 0 0 1 0 0 0 0 2 2 2 0 0 0 2 2 0 2 0 0 0 0 1 0 0 2 1 2 0 0 0 1 0 0 0 1 0 0 0 0 0 0 0 0 0 0 0 0 0 1 0 0 2 0 0 1 0 1 0 0 0 2 0 0 0 0 0 0 0 0 0 2 0 0 0 0 0 0 1 2 0 0 0 1 0 0 0 1 0 0 0 1 0 0 0 0 0 0 2 0 0 0 0 0 1 0 0 0 1 2 2 0 1 0 1 0 0 0 0 0 0 0 2 0 0 1 0 0 2 0 2 0 0 0 0 0 1 0 0 0 1 0 0 1 0 2 1 0 1 0 0 0 0 0 0 1 1 0 0 0 1 0 0 0 0 0 1 0 1 0 0 2 0 0 0 0 0 0 0 0 0 2 0 0 0 0 0 0 2 0 0 1 0 2 0 0 0 1 0 1 1 0 0 0 0 0 1 0 0 2 0 0 0 0 1 0 0 0 0 0 1 2 0 0 1 0 0 2 0 0 2 2 2 1 1 0 1 0 0 0 0 0 1 0 0 0 0 0 0 0 0 0 0 0 0 0 0 0 0 0 1 0 0 0 0 0 0 0 0 0 0 2 0 0 0 0 0 0 0 0 0 0 0 0 0 0 0 0 0 2 0 0 0 0 2 0 0 0 0 0 0 0 0 0 0 0 0 2 0 0 0 0 0 0 0 0 0 0 0 0 0 0 1 0 0 0 0 0 0 0 0 0 0 0 2 0 0 0 0 0 0 0 0 0 0 0 0 0 0 0 0 0 0 0 0 0 0 0 0 0 0 0 0 0 0 0 0 0 0 0 0 0 0 0 0 0 0 0 0 0 0 0 0 0 0 0 0 0 0 0 0 0 0 0 0 0 0 2 0 0 0 0 0 0 0 0 0 0 0 0 0 0 0 0 0 0 0 0 0 0 0 0 0 0 0 0 0 0 0 0 0 0 0 0 0 0 0 0 0 0 0 0 0 0 0 0 0 0 0 0 0 0 0 0 0 0 1 0 0 0 0 0 0 0 0 0 0 0 0 0 0 0 0 0 0 0 0 0 0 0 0 0 0 0 0 1 0 0 0 0 0 0 0 0 0 0 0 0 0 0 0 0 0 0 0 0 0 0 0 0 0 0 0 2 0 0 0 0 0 0 0 0 0 0 0 0 0 0 0 0 0 0 0 0 0 0 0 0 0 0 0 0 0 0 0 0 0 0 0 0 0 0 0 2 0 0 0 0 0 0 0 0 0 0 0 0 0 0 0 0 0 0 0 0 0 0 2 0 0 0 0 2 0 0 0 0 0 0 1 0 0 0 0 0 0 0 0 0 0 0 0 0 0 0 0 0 0 0 0 0 0 0 0 0 0 0 0 0 0 0 0 0 0 0 0 0 0 0
Actn3 0 0 0 0 0 2 0 0 0 1 0 0 0 0 0 0 0 0 0 0 2 0 0 0 1 0 0 0 0 0 0 1 0 0 0 1 0 0 0 0 0 0 0 0 0 0 0 0 2 0 0 0 0 0 2 0 0 2 0 1 0 0 0 0 0 0 2 0 0 0 0 0 0 0 0 0 0 0 0 0 0 0 0 0 0 2 0 0 1 0 0 0 1 0 0 0 1 0 0 0 0 2 0 2 0 0 0 0 0 1 0 0 1 0 0 0 2 0 1 1 0 0 0 0 2 0 0 0 0 0 0 0 0 0 0 1 1 0 0 0 0 0 0 0 0 0 2 2 0 0 0 1 0 1 0 0 0 0 2 1 0 1 0 0 0 0 0 0 0 0 0 0 0 0 0 0 0 0 1 0 0 0 0 0 0 0 0 0 2 0 0 0 1 0 0 2 0 0 0 2 0 0 0 2 0 0 0 2 0 0 0 0 0 0 0 0 0 0 0 0 0 0 0 0 0 0 0 0 2 0 0 2 0 0 0 0 1 0 0 0 0 0 0 2 0 0 0 0 0 1 1 2 0 1 0 2 0 0 2 1 0 0 0 0 0 0 0 0 0 0 0 0 2 0 0 0 0 0 0 0 0 0 1 0 0 0 0 0 0 0 0 0 1 0 0 0 0 0 0 0 0 0 0 0 0 0 0 0 0 0 1 0 0 0 0 0 0 0 0 1 0 0 0 0 0 0 0 0 2 1 0 0 1 0 0 0 0 0 1 0 1 0 0 0 0 2 0 0 0 0 0 0 0 0 0 0 0 0 0 0 0 0 0 0 0 0 0 0 2 0 0 0 0 0 0 0 0 2 2 0 0 1 1 0 0 0 0 0 0 1 1 0 0 0 1 0 0 0 0 2 0 0 0 0 0 0 0 0 0 0 0 0 0 0 0 0 1 1 0 0 0 2 0 0 0 0 0 0 0 1 0 0 0 0 2 0 1 0 0 0 1 0 0 1 0 2 0 2 0 0 0 2 0 0 0 0 1 0 0 0 0 0 0 0 0 0 2 0 0 0 2 0 0 0 0 0 0 0 2 0 2 0 0 0 0 0 0 0 0 0 0 0 0 1 1 0 0 0 0 0 0 0 0 0 0 0 0 0 2 0 0 2 0 0 1 0 0 0 0 0 0 0 1 0 0 0 0 2 0 0 0 0 0 0 0 0 0 0 0 0 0 1 0 0 0 0 0 0 0 0 0 0 0 0 0 0 0 0 0 0 0 0 0 0 0 0 0 2 0 0 0 0 0 0 0 0 0 0 0 0 0 0 0 0 0 0 0 0 0 0 0 0 0 0 0 0 0 1 0 0 0 0 0 0 0 0 0 0 0 2 1 0 0 0 0 0 0 0 0 0 0 0 0 0 0 0 0 0 0 0 1 0 0 0 0 0 0 0 0 0 0 0 0 0 0 0 0 0 0 0 0 0 0 0 0 0 0 0 0 0 2 0 0 0 0 0 0 0 0 0 0 0 0 0 0 0 0 0 0 2 0 0 0 0 0 0 0 0 0 0 0 0 0 1 0 0 0 0 0 0 0 0 0 0 0 0 0 0 0 0 0 0 0 0 0 0 0 0 0 0 0 0 0 0 0 0 0 0 0 0 0 0 0 0 0 0 0 0 0 0 0 0 0 0 1 0 0 0 0 0 0 0 0 0 0 0 0 0 0 0 0 0 0 0 0 0 0 0 0 0 2 0 0 0 0 0 0 0 0 0 0 0 1 0 0 0 0 0 0 0 0 0 2 0 0 0 0 0 0 0 0 0 0 0 0 0 0 0 0 0 0 1 0 0 0 0 0 0 0 0 0 0 0 0 0 0 0 0 0 0 0 0 0 0 0 1 1 0 0 0 0 0 0 0 0 0 0 0 0 0 0 0 0 0 0 0 0 0 0 0 0 0 0 0 0 0 0 0 0 0 0 0 0 0 0 0 0 0 0 0 0 0 2 0 0 0 0 0 0 0 1 2 0 0 0 0 0 0 1 0 0 0 0 0 0 0 0 0 0 1 0 2 0
Actr10 1 0 0 0 2 1 2 2 0 0 0 1 0 1 3 0 0 0 0 0 0 2 0 0 1 0 0 1 0 0 0 1 0 2 0 0 0 0 0 0 0 0 0 0 0 0 0 0 2 0 0 0 0 2 3 0 0 0 0 1 2 0 0 1 0 0 1 0 0 0 0 0 0 0 0 0 1 0 0 1 0 1 0 0 0 0 0 0 0 0 0 0 1 0 0 0 2 0 2 0 1 0 0 0 2 0 2 0 3 0 0 0 0 0 0 0 0 0 0 3 0 0 0 0 2 0 0 1 0 2 2 2 0 0 0 0 0 1 2 2 2 0 0 0 0 0 0 1 1 0 0 1 0 2 0 0 2 0 1 0 0 2 1 1 0 0 0 0 1 1 0 2 0 0 1 0 0 0 1 2 0 0 0 0 0 0 0 0 0 0 0 1 0 2 2 0 0 0 1 0 1 0 0 1 0 2 2 0 0 0 0 0 0 0 0 2 1 0 1 2 0 1 0 1 2 0 0 0 0 0 4 0 1 1 0 3 1 3 0 0 2 1 2 0 0 0 0 1 0 4 0 2 0 1 3 0 0 4 3 3 0 3 3 0 2 0 1 2 4 2 0 1 0 1 1 0 0 4 0 1 2 0 0 0 2 2 0 0 0 0 2 0 2 0 1 1 0 2 2 2 1 2 0 1 4 0 1 1 0 1 1 1 5 1 0 1 1 1 0 2 0 0 0 1 0 2 2 0 0 1 0 0 0 0 0 0 0 1 0 1 0 1 1 0 0 1 1 0 3 0 1 0 2 0 2 0 0 0 2 2 0 1 2 0 2 1 0 1 1 0 0 2 0 1 0 0 0 1 2 2 0 2 0 0 2 0 2 3 3 0 3 0 0 0 1 0 0 1 0 1 4 0 0 0 1 1 0 1 0 2 1 2 0 3 1 2 0 2 1 1 0 2 0 0 0 0 0 0 0 1 1 1 1 2 1 1 0 0 2 2 2 0 0 1 0 2 0 1 0 0 0 0 0 1 0 0 0 1 1 0 0 0 0 1 0 2 2 0 2 0 2 2 0 3 0 0 2 1 0 0 3 0 2 0 3 0 0 0 1 0 0 2 0 0 0 0 1 0 0 2 2 0 3 1 0 0 0 1 0 0 1 0 0 0 2 2 0 2 1 1 1 0 2 0 0 0 0 0 0 0 0 0 0 0 0 0 0 0 0 0 0 0 0 0 0 0 0 0 0 0 0 0 0 0 0 0 0 0 1 0 0 0 0 0 0 0 0 0 0 0 0 0 0 0 0 0 0 0 0 0 0 0 0 0 0 0 0 0 0 0 0 0 0 0 0 0 0 1 0 0 0 0 0 0 0 0 0 0 0 0 0 0 0 0 0 0 0 0 0 0 0 0 0 0 0 0 0 0 0 0 1 0 2 2 0 0 0 0 0 0 0 0 0 0 0 0 0 0 0 0 0 0 0 0 0 0 0 0 0 0 0 0 0 0 0 0 0 0 0 0 0 0 0 0 0 0 0 0 0 0 0 0 0 0 0 0 0 0 0 0 0 0 0 0 0 0 0 0 0 0 0 0 0 0 0 0 1 0 0 0 0 0 0 0 0 0 0 0 0 0 0 0 0 0 0 0 0 0 0 0 0 0 0 0 0 0 0 0 0 0 2 0 0 0 0 0 0 0 0 0 0 0 0 1 0 2 0 0 0 0 0 0 0 1 0 0 0 0 0 0 0 0 0 0 0 0 0 0 0 0 0 0 0 0 0 2 0 0 0 0 0 0 0 0 0 2 2 2 0 0 2 0 0 0 0 0 1 3 1 0 0 0 0 0 0 0 1 0 0 0 0 0 0 0 0 0 0 0 0 0 0 0 0 1 1 0 0 0 0 1 0 0 0 0 0 0 0 0 0 0 0 0 0 0 0 0 2 0 0 0 0 0 0 0 0 0 0 0 0 0 0 0 0 0 0 0 0 0 2 0 0 0 0 0 0 0 0 0 0 0 0 0 1 0 1 0 0 1 2 0 1 0 0 0 0 0 0 1 1 0 1 1 0
Actrt3 2 0 0 0 0 0 0 0 0 0 0 0 0 0 0 0 0 2 0 0 0 0 0 0 0 0 1 0 0 0 2 0 0 0 0 0 0 0 2 0 0 0 0 0 0 0 0 0 0 0 0 0 0 0 0 0 0 2 1 2 0 0 0 0 0 0 0 0 0 0 0 0 0 0 0 0 0 0 0 0 0 0 0 0 0 1 0 0 0 0 0 0 0 0 0 2 0 2 0 0 0 0 2 0 0 0 0 0 0 0 0 0 1 0 0 0 0 0 1 1 0 0 0 0 0 0 0 1 1 0 0 0 1 0 0 1 0 0 0 1 0 1 0 0 0 0 0 0 0 0 0 0 0 1 0 0 0 0 2 0 0 0 0 0 0 0 0 0 0 0 0 0 1 0 0 0 0 0 0 0 0 0 0 0 0 0 0 0 0 0 0 0 0 0 0 2 0 0 0 0 0 0 0 0 2 0 0 2 0 0 0 0 0 0 0 0 0 0 0 0 1 0 0 0 3 2 0 0 1 0 2 0 0 0 0 0 0 0 0 0 1 1 0 1 0 0 0 0 0 1 0 1 0 0 0 0 0 1 0 0 0 0 1 0 2 0 2 0 2 0 2 1 2 0 0 0 0 1 0 0 0 0 0 0 0 3 0 0 1 0 0 0 0 0 0 1 0 0 0 0 1 0 0 0 0 0 0 0 0 0 0 0 0 0 0 0 0 0 0 2 0 0 0 0 0 0 1 0 0 1 0 0 1 0 1 0 0 0 1 0 0 0 0 1 0 0 1 0 0 0 0 0 2 0 0 0 0 0 0 0 0 0 0 0 0 0 0 0 2 0 1 0 1 0 1 1 0 0 0 0 1 0 0 0 0 1 0 0 0 0 0 0 0 0 0 0 2 0 0 0 2 0 0 0 0 0 0 0 0 1 0 0 0 0 1 0 0 1 0 0 0 2 1 0 2 0 0 0 0 0 1 0 0 0 0 0 1 0 1 2 0 0 0 1 0 0 0 0 0 0 0 0 0 0 0 0 0 2 0 0 0 0 1 0 0 0 0 2 0 0 0 1 0 0 0 1 0 0 0 0 1 0 0 0 0 0 0 0 0 0 0 0 0 0 0 0 0 0 2 1 0 0 2 0 0 0 2 2 0 0 1 0 0 1 1 0 0 0 0 0 0 0 0 0 0 0 0 0 0 0 0 0 0 0 0 0 0 0 0 0 0 2 0 0 0 0 0 0 0 0 0 0 0 2 0 0 0 0 0 0 0 0 0 0 0 0 0 0 0 1 0 2 0 0 0 0 0 0 0 0 0 0 0 0 0 0 0 0 0 0 0 0 0 0 2 0 0 0 0 0 0 2 0 0 2 0 0 0 0 0 0 0 0 0 0 0 1 0 0 0 0 0 0 0 0 0 0 0 0 0 0 0 0 0 0 0 0 0 0 0 0 0 0 0 0 0 0 0 0 0 0 0 0 0 0 0 0 0 0 0 0 0 0 0 0 0 0 0 0 0 0 0 0 0 0 0 0 0 0 0 0 0 0 0 0 0 0 0 0 0 0 0 0 0 0 0 0 0 0 2 0 0 0 0 0 0 0 0 0 0 0 0 0 0 0 0 0 0 0 0 0 0 0 0 0 0 0 0 0 0 0 0 0 0 0 0 0 0 0 0 0 0 0 0 0 0 0 0 0 1 0 0 0 0 0 0 0 0 0 0 0 0 0 0 0 0 0 0 0 0 0 0 0 0 0 0 0 0 0 0 0 0 0 0 0 0 0 0 0 0 0 0 0 0 0 0 0 0 0 0 0 0 0 0 1 0 0 0 0 0 0 0 0 0 0 0 0 0 0 0 0 0 0 0 0 0 2 0 0 0 0 0 0 0 0 0 0 0 0 0 0 0 0 0 1 0 0 0 0 0 0 0 0 0 0 0 0 0 0 0 0 0 0 0 0 0 0 0 0 0 0 0 0 0 0 0 0 0 0 0 0 0 0 0 0 0 0 0 0 0 0 2 0 0 0 0 0 0 0 0 0 0 1 0 0 0 2 0 0 0 0 0 0
Adam11 2 2 2 0 1 2 3 2 2 3 0 1 0 1 1 0 0 3 0 1 2 2 0 0 0 0 1 0 1 3 3 2 2 0 0 2 0 0 0 0 2 0 0 0 0 0 0 0 1 0 0 0 2 2 2 1 1 0 0 3 2 2 2 2 2 0 4 6 3 0 0 3 2 1 1 0 2 1 0 5 0 0 0 2 2 0 2 0 2 3 2 1 4 0 0 4 1 0 0 0 2 3 1 1 0 0 0 2 2 0 0 2 0 2 0 0 0 1 3 7 0 1 2 0 1 2 4 3 0 2 3 4 2 2 3 2 0 2 5 2 3 3 2 1 3 0 3 0 0 1 1 3 1 4 0 0 1 1 1 2 3 2 2 3 0 2 2 0 3 5 0 3 5 3 1 0 0 0 2 3 2 1 0 1 0 2 3 1 0 2 5 1 0 2 0 3 1 0 3 1 2 1 2 1 4 0 0 2 5 0 2 2 0 3 0 1 3 4 5 3 0 2 3 1 2 0 0 2 6 0 9 4 3 1 0 4 5 2 2 2 2 3 5 7 0 0 0 1 0 9 3 0 0 0 4 5 0 2 2 11 1 4 6 0 1 0 3 4 3 3 2 2 2 1 2 2 2 6 3 3 1 1 0 2 3 4 1 0 5 0 2 0 6 1 2 4 0 0 5 1 1 0 1 6 0 0 0 3 0 3 5 3 6 0 0 3 6 0 0 3 1 0 2 1 3 0 0 2 2 1 1 0 2 0 2 0 1 1 0 0 0 2 2 1 2 2 1 2 3 0 0 1 2 0 2 7 0 0 1 1 0 0 1 4 0 4 2 4 1 2 0 0 0 2 2 1 2 0 1 0 0 3 2 3 0 3 3 0 0 3 2 3 2 3 6 0 2 6 2 4 3 4 2 0 2 1 0 0 1 1 4 2 0 4 3 4 6 3 1 2 1 3 0 0 0 1 0 0 0 0 0 0 0 0 2 0 0 0 3 1 4 0 0 2 0 1 0 0 0 1 0 0 0 1 3 0 1 0 2 0 0 0 0 1 1 0 3 0 0 0 1 1 2 1 0 3 4 2 4 1 3 0 4 0 4 1 0 0 2 1 0 4 4 4 1 0 0 0 2 1 6 0 4 1 0 0 1 2 1 0 2 0 0 2 4 1 0 2 1 1 5 2 0 0 0 0 0 0 0 0 0 0 0 0 0 0 0 0 0 0 0 0 0 0 0 0 0 0 0 0 0 0 0 0 0 0 0 0 0 0 0 0 0 0 0 0 0 0 0 0 0 0 0 0 0 0 0 0 0 1 1 0 0 0 0 0 0 0 2 0 0 1 0 0 0 2 0 0 0 0 0 0 0 0 0 0 0 0 0 0 0 0 0 1 0 0 0 0 0 0 0 0 0 0 1 0 0 0 0 0 0 1 0 0 0 2 0 0 0 0 0 0 0 0 0 0 0 0 0 0 0 0 0 0 0 0 0 0 0 0 0 0 0 1 0 0 2 0 0 0 0 0 0 0 0 0 0 0 0 0 0 0 0 0 0 0 0 0 0 0 0 0 0 0 0 0 0 0 0 0 0 0 0 0 0 0 1 0 0 0 0 0 0 0 0 0 0 0 0 0 0 0 0 0 0 0 0 0 0 0 0 0 0 0 0 0 0 0 0 0 0 0 0 0 0 0 0 0 0 0 0 0 0 0 0 0 0 0 0 0 0 0 0 0 0 0 0 0 0 0 0 0 0 0 0 0 0 0 0 0 0 0 0 0 0 0 0 0 0 0 0 0 0 0 0 0 0 0 2 0 0 0 0 0 0 0 1 0 0 0 0 0 0 0 0 2 1 0 0 0 0 0 0 0 0 0 0 0 2 0 1 0 0 2 0 0 0 0 0 1 0 0 0 0 0 0 0 0 0 0 0 0 0 0 0 0 0 0 0 0 0 0 0 0 0 0 0 0 0 0 0 0 0 0 0 0 0 0 0 0 0 0 0 0 0 0 0 0 2 0 0 0 0 0 0 0 0 0 0 0 0 0 0 0 0 0 0 0 1 0 0 0 0
Adam12 0 0 0 0 0 0 0 0 0 0 0 0 0 1 0 0 0 0 0 0 0 0 0 0 0 0 0 0 0 0 0 1 0 0 0 1 0 0 0 0 0 0 0 0 0 0 0 0 0 0 0 0 0 0 0 0 1 0 0 0 1 0 0 0 0 0 0 0 0 0 2 2 0 2 0 0 0 0 0 2 0 0 0 0 0 0 0 0 0 2 0 1 0 0 0 1 1 0 0 0 0 0 0 0 0 0 0 1 0 0 0 1 0 0 0 0 0 0 1 0 0 0 0 2 2 0 0 0 0 0 0 0 0 0 1 0 0 0 0 0 2 0 0 0 0 0 2 2 0 0 0 2 1 0 0 0 1 0 0 0 1 0 0 3 0 0 1 0 2 0 0 0 0 0 1 0 0 0 0 0 0 0 0 0 0 0 0 0 0 0 0 0 0 0 0 0 0 0 0 0 0 0 0 0 1 0 0 0 0 0 0 0 0 0 0 0 0 0 2 0 0 0 0 0 0 0 2 0 0 0 0 0 0 0 1 0 0 2 0 0 0 2 0 0 0 2 0 0 0 0 0 2 0 1 0 0 0 0 0 2 2 0 0 0 0 0 1 0 1 0 0 0 1 0 0 0 1 0 0 0 1 0 0 0 0 2 0 0 0 0 0 0 0 0 0 1 0 0 1 0 0 0 1 0 2 0 0 0 0 0 0 0 0 0 0 0 0 0 0 2 0 1 0 0 0 0 1 1 2 0 0 0 0 0 0 0 0 0 0 0 0 0 1 0 0 2 0 0 0 0 0 0 0 0 0 0 0 0 0 0 0 0 0 0 1 0 0 1 1 2 0 1 0 0 0 0 0 0 0 0 0 0 0 0 0 0 1 0 0 2 0 2 0 1 1 0 0 0 0 0 1 0 0 0 0 1 0 0 0 0 0 0 0 0 2 2 1 0 2 0 0 1 0 0 0 0 0 0 0 1 2 0 0 0 0 0 0 0 2 0 0 1 0 2 0 1 0 0 0 0 0 0 0 2 0 0 0 0 0 0 0 0 0 0 0 0 2 0 1 0 1 0 0 0 0 0 1 0 1 1 2 0 0 0 3 2 0 0 0 0 0 0 0 0 0 1 2 0 0 0 1 0 1 0 0 1 1 1 0 0 0 0 0 0 2 0 0 0 0 0 0 2 1 0 0 0 0 0 0 0 0 0 0 0 0 0 0 0 0 0 0 0 0 0 0 0 0 0 0 0 0 0 2 0 0 0 0 0 0 0 2 2 0 0 0 0 0 0 0 0 0 0 0 0 0 0 0 0 0 1 1 0 0 0 0 0 0 0 0 0 0 2 2 0 0 0 0 0 0 0 0 0 0 1 2 0 0 0 0 0 1 0 0 0 0 0 0 0 0 0 0 0 0 0 0 0 0 0 0 0 0 0 0 0 0 0 0 0 0 0 0 0 0 0 0 0 0 0 0 0 0 0 0 0 0 0 2 0 0 0 0 0 0 0 0 0 0 0 0 0 0 1 0 0 0 0 0 0 0 2 0 0 0 0 0 0 0 0 0 0 0 0 0 0 0 0 0 0 0 0 0 0 0 0 0 0 0 0 0 0 0 0 0 0 0 0 0 0 0 0 0 0 0 0 0 0 0 0 0 0 0 0 0 0 0 0 0 1 0 0 0 0 0 0 0 0 0 0 0 1 0 0 0 0 0 0 0 0 0 0 0 0 0 0 0 0 0 0 0 0 0 0 0 0 0 0 0 0 0 0 0 0 0 0 0 2 0 0 0 0 0 0 0 0 0 0 0 0 0 0 0 0 1 0 0 2 0 0 0 0 0 0 0 0 0 0 2 0 0 0 0 0 0 0 0 0 2 0 0 0 0 0 0 0 0 0 0 0 0 0 0 0 0 0 0 0 0 0 0 0 0 0 0 0 0 0 0 0 1 0 0 0 1 2 0 0 0 0 0 0 0 0 0 0 0 0 2 0 0 0 0 0 0 0 0 0 0 0 0 0 0 1 0 0 0 0 0 0 0 0 0 0 0 0 0 0 0 0 0 0 0 0 0
Adam17 0 0 0 0 2 0 1 0 0 1 0 0 0 0 0 0 0 0 0 0 0 1 0 0 0 0 0 0 0 0 0 0 1 0 0 0 0 0 0 0 0 0 2 0 0 2 0 0 1 0 0 0 0 0 0 0 0 1 0 0 0 0 0 0 0 0 0 2 2 0 0 0 1 0 0 0 0 0 0 0 0 0 0 0 0 2 0 0 0 0 0 0 0 0 0 0 2 0 2 0 0 0 0 1 0 0 0 0 1 0 0 0 0 0 2 0 0 0 0 0 0 0 1 0 0 0 0 0 0 0 0 0 0 0 0 0 0 1 0 0 0 1 0 1 0 1 0 0 1 0 2 0 0 0 0 0 0 0 1 0 1 0 0 0 0 0 0 0 2 0 0 0 1 0 1 0 0 0 0 0 0 0 0 0 0 0 0 0 0 0 0 0 1 0 2 0 0 0 0 0 0 2 0 0 0 1 0 1 0 0 0 0 0 0 0 0 0 0 1 0 2 2 0 0 2 0 0 1 0 0 0 0 0 0 0 0 2 0 0 0 0 0 0 0 2 0 0 0 0 1 0 2 0 0 1 0 0 0 0 1 0 0 1 0 0 0 0 0 0 0 2 1 0 2 0 0 2 0 0 1 0 1 0 0 1 0 1 0 0 0 2 0 0 0 1 0 0 2 0 2 0 0 0 1 1 0 0 0 0 0 0 1 2 1 0 0 1 0 0 0 0 0 0 0 0 0 2 0 0 1 0 0 0 0 0 2 0 0 0 0 0 0 2 0 0 0 0 0 0 1 0 0 0 0 0 0 2 0 0 0 0 0 0 0 0 2 0 0 0 0 1 0 0 0 0 0 0 2 0 0 1 0 0 2 2 0 0 0 0 1 0 0 0 0 0 0 0 0 0 0 0 0 0 0 0 2 0 0 2 0 1 2 0 0 0 0 2 0 0 0 0 0 0 0 2 0 0 2 2 0 0 0 0 0 0 0 0 0 0 0 0 0 0 1 0 1 0 0 0 0 0 0 2 0 2 0 0 0 0 0 0 2 0 0 0 0 1 0 0 0 0 0 0 0 0 0 0 0 0 0 0 0 0 0 1 0 0 1 0 2 0 1 0 0 0 0 0 0 0 1 0 0 0 1 0 1 0 0 0 2 0 0 2 0 0 0 0 0 0 0 0 0 0 0 0 0 0 0 0 0 0 0 0 0 0 0 0 0 0 0 0 0 0 0 0 0 0 0 0 0 0 0 0 0 0 0 0 0 0 0 0 0 0 0 0 0 0 0 0 0 0 0 0 0 0 0 0 0 0 0 0 0 0 0 1 0 0 1 0 0 0 0 0 0 0 2 0 2 0 0 0 0 0 0 0 0 0 0 0 0 0 0 0 2 0 0 0 0 0 0 0 0 0 0 0 0 0 0 0 0 2 1 0 0 0 0 0 0 1 0 2 0 0 0 0 0 0 0 0 0 0 0 0 0 0 0 0 0 0 0 0 0 0 0 0 0 0 0 0 0 0 0 0 0 0 0 0 0 0 2 0 0 0 0 0 0 0 2 0 0 0 0 0 0 0 0 0 0 0 0 0 0 0 0 0 0 0 0 0 0 0 0 0 0 0 0 0 0 0 0 0 0 0 0 0 0 0 0 0 0 0 0 0 0 0 0 0 0 0 0 1 0 0 0 0 0 0 0 0 0 0 0 0 0 0 0 0 0 0 0 0 0 0 0 0 0 0 0 0 0 0 0 0 0 0 0 0 0 0 0 0 0 0 0 0 0 0 0 0 0 0 0 0 0 0 1 0 0 0 0 0 0 2 0 0 0 2 1 0 0 0 0 0 0 0 2 0 2 0 0 0 0 0 0 0 0 1 0 0 0 0 0 2 0 0 0 0 0 0 2 0 0 0 0 0 2 0 0 0 0 0 1 0 0 2 0 0 0 0 0 0 1 0 0 0 0 0 0 0 0 0 0 2 0 0 0 0 0 1 0 0 0 0 0 0 0 0 2 0 0 0 0 0 2 2 2 0 0 0 2 0 0 0 0 0 0 0 0 0 0 0 0 0
Adam19 1 0 0 0 0 0 0 1 1 0 0 0 0 0 0 0 0 0 0 0 0 0 0 0 0 0 0 0 0 2 0 0 0 0 0 0 0 0 0 0 0 0 0 0 0 0 0 0 0 0 0 0 2 0 0 0 0 0 0 0 0 0 0 0 0 0 0 0 0 0 0 0 0 1 0 0 0 0 2 0 0 1 1 0 0 0 0 0 0 0 0 0 0 0 0 2 0 0 0 0 0 2 0 0 0 0 0 0 0 0 0 0 0 0 1 0 2 0 0 1 0 0 0 0 0 0 2 0 0 0 0 0 0 0 0 0 0 0 0 0 0 0 0 2 0 0 0 0 0 0 1 0 0 1 0 0 0 0 0 0 0 2 0 0 0 0 0 0 2 0 0 0 1 2 0 0 2 0 0 0 0 0 0 0 0 0 0 0 0 0 2 0 2 0 0 0 0 0 2 0 0 0 0 2 0 0 0 0 0 0 1 1 0 0 1 2 0 0 2 1 0 0 0 0 0 0 0 0 0 0 0 0 0 1 1 0 0 0 0 0 2 0 0 0 0 1 2 1 0 7 1 0 1 0 0 0 0 0 1 1 0 0 2 0 0 0 1 2 3 3 2 1 0 2 0 1 0 0 0 2 0 0 0 0 0 0 0 0 0 0 0 0 2 1 0 0 0 0 2 2 1 0 0 1 1 0 0 0 0 0 2 0 0 1 0 1 0 0 0 0 0 2 0 0 0 0 1 0 0 0 0 2 0 0 0 0 0 1 0 0 0 0 0 0 0 0 1 0 0 0 1 0 0 0 0 0 0 0 0 0 0 0 0 2 0 0 2 0 1 0 0 0 1 0 0 2 0 0 0 1 1 0 0 0 0 0 0 0 0 0 0 1 0 2 1 0 0 1 0 0 0 0 0 0 2 1 0 0 2 0 0 1 0 2 2 0 0 0 0 0 0 0 2 0 0 0 0 0 2 0 2 0 0 0 0 2 0 0 0 0 0 0 0 0 0 1 0 0 1 1 0 0 1 0 0 0 0 2 0 0 0 0 0 0 0 2 1 0 1 0 2 1 0 1 0 0 3 0 1 0 0 0 0 0 0 0 0 0 1 1 0 2 0 0 2 2 0 0 0 1 0 0 0 1 0 0 0 0 0 2 0 0 0 2 0 1 1 0 0 2 2 1 0 0 0 0 0 0 0 0 0 1 0 0 0 0 0 0 0 0 0 0 0 0 0 0 0 0 0 0 0 0 0 0 0 0 0 0 0 0 0 0 0 0 0 0 0 0 0 0 0 0 0 0 0 0 0 0 0 0 0 0 0 0 0 0 0 0 0 0 0 0 0 0 0 0 0 0 0 0 0 1 0 2 0 0 0 0 0 0 0 0 0 0 0 0 0 0 0 0 0 0 0 0 0 0 0 0 0 0 0 2 0 0 1 0 0 0 0 0 0 0 0 0 0 0 0 0 0 0 0 0 0 0 0 0 0 0 0 0 0 0 0 0 0 0 0 0 0 0 0 0 0 0 0 0 0 0 0 0 0 0 0 0 0 0 0 0 0 0 0 0 0 0 0 0 0 0 0 0 0 0 0 0 0 0 0 0 0 0 0 0 0 0 0 0 0 0 0 0 0 0 0 0 0 0 0 0 0 0 0 0 0 0 0 0 0 0 0 0 0 0 0 0 0 0 0 0 0 0 0 0 0 0 0 0 0 0 0 0 0 0 0 0 0 0 0 0 0 0 0 0 0 0 0 0 0 0 0 0 0 0 0 0 0 0 0 0 0 0 0 0 0 0 0 1 0 0 0 0 0 0 0 0 0 0 2 0 0 2 0 0 0 0 0 0 0 0 0 0 0 0 0 0 0 0 0 0 0 0 0 0 0 0 0 0 0 0 0 0 0 0 0 0 0 0 0 0 0 0 0 0 0 0 0 0 0 0 0 0 0 0 0 0 0 0 0 0 0 0 0 0 0 0 0 0 0 0 0 0 0 0 0 0 0 0 0 0 1 0 0 0 0 0 0 0 0 0 0 0 0 0 0 0 0 0 0 0 0 0 0 0 0
Adam1b 0 0 0 0 0 0 2 1 0 1 0 0 0 0 0 0 0 0 0 0 0 0 0 0 0 0 0 0 1 0 1 0 0 0 0 0 1 0 0 0 0 0 0 0 0 0 2 0 2 0 0 0 0 0 1 0 0 0 0 1 1 0 0 0 0 0 0 0 0 1 0 0 0 1 0 0 2 0 0 0 0 0 0 0 0 0 0 0 1 0 0 0 0 0 0 0 1 0 0 0 0 0 2 0 0 0 0 1 0 0 0 0 0 0 2 0 0 0 0 2 1 0 2 0 1 0 1 0 1 0 1 0 0 0 2 0 0 0 0 0 0 2 0 0 0 0 0 0 0 0 2 0 0 0 0 0 1 0 2 0 0 0 0 0 0 0 0 0 0 1 0 0 0 1 0 0 0 0 0 0 0 0 0 0 0 0 0 1 0 0 0 0 0 0 0 0 0 0 0 0 1 0 0 0 0 0 0 1 1 0 0 0 0 0 0 0 2 0 0 0 0 0 0 0 1 0 0 0 0 2 2 0 2 0 2 1 2 0 0 0 0 1 1 2 0 0 0 0 0 2 0 0 0 0 2 1 0 0 2 0 0 0 0 0 0 0 1 2 0 1 2 2 0 0 1 0 1 2 0 0 1 0 0 3 2 0 0 0 0 0 0 0 0 1 0 0 0 0 1 0 0 0 0 2 1 0 0 1 0 0 2 0 0 0 0 0 0 0 2 1 2 1 0 0 0 0 1 2 1 0 2 0 0 0 0 1 0 0 0 0 1 0 0 0 0 0 2 0 2 0 0 0 1 0 0 0 0 0 0 0 0 0 0 2 0 2 0 0 2 0 2 0 0 0 0 1 2 0 0 0 0 0 2 0 0 0 0 0 2 1 0 1 0 2 2 0 1 0 0 1 2 0 0 0 0 0 0 0 2 1 1 0 0 2 1 1 1 3 2 0 0 0 0 0 0 0 0 0 0 0 0 0 0 0 2 0 0 0 1 2 2 0 0 0 0 2 0 0 0 0 0 0 0 0 0 0 0 0 0 0 0 1 0 1 1 0 1 0 0 0 0 0 0 0 0 0 0 0 0 0 0 0 1 0 1 1 0 0 0 0 0 0 1 2 0 0 2 0 0 0 2 0 0 0 0 0 0 0 2 0 0 1 0 0 0 0 0 2 0 2 0 0 1 0 0 0 0 1 0 0 1 2 0 0 0 0 0 0 0 2 0 2 0 0 0 0 0 0 0 0 0 0 0 0 0 0 0 0 0 0 0 0 0 0 0 0 0 0 0 0 2 0 0 0 0 0 0 0 0 0 2 0 0 0 0 0 0 1 0 0 0 0 0 0 0 2 0 2 0 0 2 0 0 1 0 1 0 0 0 0 0 0 0 0 0 0 0 2 0 0 0 0 0 0 0 0 0 0 0 0 0 0 0 0 0 0 0 2 0 0 0 0 0 0 0 0 0 0 0 1 0 0 0 0 0 0 0 0 0 0 0 0 0 0 0 0 0 0 0 0 0 0 0 0 0 0 0 0 0 0 0 0 0 0 0 0 0 0 0 0 0 0 0 0 0 0 0 0 0 0 0 0 0 0 0 0 0 0 2 0 0 0 0 0 0 0 0 0 0 0 0 0 0 0 0 0 0 0 0 0 0 0 0 0 0 0 0 0 0 0 0 0 0 0 0 0 0 0 0 1 0 0 0 0 0 0 0 0 0 0 0 0 0 0 0 0 0 0 0 0 0 0 0 0 0 0 0 0 0 0 1 0 0 0 0 0 0 0 0 0 0 0 0 0 0 2 0 0 0 0 0 0 1 0 0 2 0 0 2 0 1 0 0 0 0 2 0 0 2 0 0 0 0 0 0 0 0 0 0 0 0 0 0 0 0 2 2 0 0 0 0 2 0 1 0 0 0 0 2 0 0 0 0 0 0 0 2 0 0 0 0 0 0 0 0 0 0 1 0 0 0 0 0 1 0 0 2 0 0 0 0 0 0 0 0 0 0 0 0 0 0 2 0 0 2 0 0 0 0 0 0 0 0 0 0 2 0 0 0 0 0 0 0
Adam2 0 0 1 0 0 0 2 0 2 1 1 0 0 0 0 0 0 0 0 0 0 0 0 0 0 0 0 0 1 0 0 0 0 0 0 0 0 0 0 0 0 0 0 0 0 0 0 0 1 0 0 0 0 0 1 0 0 0 0 0 0 0 0 0 0 0 1 2 0 0 0 2 0 0 0 0 0 0 0 0 0 0 0 0 0 0 0 1 0 0 0 0 0 0 0 0 2 0 0 0 0 0 0 0 0 0 0 0 0 0 0 0 0 0 0 0 0 0 0 0 0 0 0 0 0 0 0 0 0 0 0 0 0 2 0 2 0 0 0 0 0 0 1 0 0 1 0 0 0 0 0 0 0 0 0 0 0 0 0 0 0 1 0 0 0 0 0 0 0 1 0 1 0 0 0 0 0 0 0 0 0 0 0 0 0 0 0 0 0 0 0 2 0 0 0 0 0 0 0 0 0 0 0 0 0 0 0 0 0 0 0 0 0 0 1 0 0 2 0 0 0 0 0 0 1 0 0 0 0 0 2 0 0 0 0 0 1 0 0 0 0 0 0 1 0 1 0 0 0 0 1 1 0 0 0 0 0 0 2 1 0 1 1 0 1 0 0 1 0 0 0 0 0 0 2 0 1 0 1 0 1 0 0 0 1 0 0 0 2 0 0 0 0 2 0 0 0 0 0 0 0 0 0 0 0 0 0 0 0 0 0 1 0 1 0 0 1 0 0 0 1 0 0 0 0 0 0 0 0 1 0 0 2 0 0 0 2 0 0 0 1 0 1 0 0 0 0 0 1 0 0 2 1 0 0 1 0 0 1 0 0 0 0 1 0 0 0 0 0 0 0 0 0 0 0 0 0 0 0 0 0 0 2 0 0 0 0 0 0 0 0 0 0 0 0 0 0 2 0 0 2 0 0 0 2 0 0 0 0 0 1 0 1 0 2 0 1 1 0 1 1 1 0 0 0 0 0 0 0 0 0 0 0 0 0 0 0 0 0 0 0 0 0 2 0 0 0 0 0 0 0 0 0 0 1 0 0 0 0 0 0 0 0 0 0 0 0 0 0 0 0 0 0 0 0 0 0 0 0 0 1 0 0 0 1 0 0 0 1 0 0 0 0 0 2 0 0 0 0 0 0 0 0 2 0 0 3 1 0 0 0 0 0 0 0 0 0 0 2 0 1 0 0 0 0 0 0 0 0 0 0 0 0 0 0 0 0 0 0 0 0 0 0 0 0 0 0 0 0 0 0 0 0 0 0 0 2 0 0 0 0 0 0 0 0 0 0 0 0 0 0 0 0 0 0 0 0 0 0 0 0 0 0 0 0 0 0 0 0 0 0 0 0 0 0 0 0 0 0 0 0 0 0 1 0 0 0 0 0 0 1 0 2 1 0 0 0 0 0 0 0 0 0 0 0 0 0 0 0 0 0 1 0 0 0 0 0 0 0 0 0 0 0 0 0 0 0 0 0 0 0 0 0 0 0 0 0 0 0 0 0 0 0 0 0 0 0 0 0 0 0 0 0 0 0 2 1 0 1 0 0 0 0 0 0 0 0 2 0 0 0 0 0 0 0 0 0 0 0 0 0 0 0 0 0 0 0 0 0 0 0 0 0 0 0 0 0 0 0 0 0 0 0 0 0 0 0 0 0 0 0 0 0 0 0 0 0 0 0 0 0 0 0 0 0 0 0 0 0 0 0 0 0 0 0 0 0 0 0 0 0 0 0 0 0 0 0 0 0 0 0 0 0 0 0 0 0 0 0 0 0 0 0 0 0 0 0 0 0 0 0 0 0 0 0 0 0 0 0 0 0 0 0 0 0 0 0 0 0 0 0 0 0 0 0 0 0 2 0 0 0 0 0 0 0 0 2 0 0 0 0 0 0 0 0 0 0 0 0 0 0 0 0 0 0 0 0 0 0 0 0 0 0 0 0 0 0 0 0 0 0 0 0 0 0 0 0 0 0 0 0 0 0 0 0 0 0 0 0 0 0 0 1 0 0 0 0 0 0 0 0 0 1 0 0 0 0 0 0 0 0 0 0 0 0 1 0 0 0 0 0 0 0
Adam21 0 1 0 0 0 0 0 0 0 0 0 1 0 0 0 0 0 0 0 0 0 0 0 0 1 0 0 0 0 0 0 0 0 0 0 0 0 0 0 0 0 0 0 0 0 0 0 0 0 0 0 0 0 0 0 0 0 0 0 0 0 0 0 0 1 0 1 0 0 0 0 1 0 0 0 0 0 0 0 0 0 0 0 0 0 0 0 0 0 0 0 0 0 0 0 0 0 0 0 0 0 1 0 0 0 0 0 1 0 0 0 0 0 0 0 0 0 0 3 1 0 0 0 0 2 0 0 0 0 0 0 1 0 0 0 0 0 0 2 0 0 0 0 0 0 0 0 0 0 0 0 2 0 0 0 0 0 0 0 0 0 0 0 0 0 0 0 0 0 2 0 0 2 2 0 0 0 0 0 0 1 0 0 0 0 0 0 0 0 0 0 2 0 0 0 0 0 0 0 0 0 0 0 0 0 0 0 0 0 0 2 1 0 0 0 0 0 0 0 2 0 1 1 0 0 0 0 0 0 0 0 0 0 0 0 0 0 0 0 0 0 2 0 0 0 0 0 0 0 0 0 0 0 0 0 0 0 0 0 0 1 1 1 0 0 0 0 2 0 0 0 1 0 0 2 0 0 0 2 0 0 2 0 0 0 0 0 0 0 0 0 0 0 0 0 0 0 0 1 0 0 0 0 0 0 0 0 0 0 0 0 0 0 0 0 0 2 0 0 0 0 0 0 0 0 0 0 0 0 0 0 0 0 0 0 0 0 0 0 0 0 0 1 0 0 0 0 0 1 0 0 0 0 0 2 0 0 0 0 1 0 0 0 0 0 0 0 1 2 0 0 0 0 0 0 0 0 0 0 0 0 0 0 0 0 0 0 0 0 1 0 0 0 1 0 0 0 0 0 0 0 0 2 0 0 1 0 0 0 0 0 0 0 0 1 1 0 0 0 0 0 0 0 0 0 0 0 0 0 0 0 0 0 0 0 0 0 0 0 0 1 0 0 0 0 2 0 0 0 0 0 0 0 0 0 0 0 0 0 0 0 0 0 0 1 0 0 0 0 0 0 0 0 0 0 0 2 0 2 0 0 0 0 0 0 0 0 0 0 0 0 0 0 1 1 0 0 0 1 0 2 0 0 0 0 0 0 2 0 0 1 0 0 1 0 0 0 0 0 0 0 0 1 0 0 0 0 0 0 0 0 0 0 0 0 0 0 0 0 0 0 0 0 0 0 0 0 0 0 0 0 0 0 0 0 0 0 0 0 0 0 0 0 0 0 0 0 0 0 0 0 0 0 0 0 0 0 0 0 0 0 0 0 0 0 0 0 0 0 0 0 0 0 0 0 0 0 2 0 0 0 0 0 0 0 0 0 0 0 0 0 0 0 0 0 0 0 0 0 0 0 0 0 0 0 0 0 0 0 0 0 0 0 0 0 0 0 0 0 0 0 0 0 0 0 0 0 0 0 0 0 0 0 0 0 0 0 0 0 0 0 0 0 0 0 0 0 0 0 0 0 0 0 0 0 0 0 0 2 0 0 0 0 0 0 0 0 0 0 0 0 0 0 0 0 0 0 0 0 0 0 0 0 0 0 0 0 0 0 0 0 0 0 0 0 0 0 0 0 0 0 0 0 0 0 0 0 0 0 0 0 0 0 0 0 1 0 0 0 0 0 0 0 0 0 0 0 0 0 0 0 0 0 0 0 0 0 0 0 0 0 0 0 0 0 0 0 0 0 0 0 0 0 0 0 0 0 0 0 0 0 0 0 0 0 0 0 0 0 0 0 0 0 0 0 0 0 0 0 0 0 0 0 0 0 0 0 0 0 0 0 1 0 0 0 0 0 0 0 0 0 0 0 0 0 0 0 0 0 0 0 0 0 0 0 0 0 0 0 0 0 0 1 0 0 0 0 0 0 0 0 0 0 0 0 0 0 0 2 0 0 0 0 0 0 0 0 0 0 0 0 0 0 0 0 0 0 0 0 0 0 0 0 0 0 0 1 0 0 0 0 0 0 0 0 0 0 0 0 0 0 0 0 0 0 0 0 0 0 0 0 0 0
Adam5 0 0 2 2 0 0 0 0 0 0 0 0 0 1 0 0 0 1 0 0 0 0 0 0 0 0 0 2 0 0 0 2 0 0 0 0 0 0 0 2 0 1 0 0 0 0 0 0 0 0 0 0 0 0 1 0 1 0 0 2 0 0 0 0 0 0 1 0 0 0 0 0 0 0 0 0 0 0 0 0 2 0 0 0 0 0 0 0 0 2 0 2 0 0 0 0 0 2 0 0 0 0 0 0 1 1 0 0 0 0 0 0 0 0 2 0 0 0 0 0 0 0 1 0 0 0 0 0 0 0 2 2 0 1 0 0 2 0 2 0 0 0 2 0 0 1 0 0 0 0 0 0 0 0 0 0 0 0 0 0 0 1 2 0 0 0 0 0 0 0 0 0 1 0 2 0 2 0 1 0 0 0 0 1 0 0 0 1 0 0 0 1 0 0 0 0 0 0 0 0 1 0 0 0 0 0 0 4 0 0 0 2 0 0 0 1 0 0 2 2 0 0 0 1 0 0 0 0 0 0 0 0 0 0 0 0 0 0 0 0 0 1 0 1 0 0 0 1 0 1 0 0 0 0 1 0 0 1 0 1 0 0 1 0 1 0 0 0 0 0 2 0 0 0 0 0 0 2 0 0 0 0 0 0 0 0 0 0 0 0 0 0 2 1 0 0 0 0 0 0 1 0 1 0 0 0 0 2 0 0 0 0 1 0 0 0 1 0 0 2 0 0 0 0 0 0 0 0 0 0 0 1 1 0 0 0 0 2 0 0 0 0 0 0 0 0 0 0 0 0 0 0 0 0 1 0 2 0 0 0 0 0 0 0 0 0 0 0 0 0 0 0 0 0 0 0 0 0 0 0 0 0 0 0 0 0 0 0 0 0 0 0 2 0 1 0 2 0 0 2 3 2 0 0 0 0 0 0 0 2 0 0 0 0 0 0 0 0 0 0 0 0 0 0 0 0 0 0 1 0 0 0 0 0 0 0 0 0 0 0 1 0 0 0 0 0 0 0 0 0 0 1 0 1 0 0 0 0 0 0 0 0 0 0 0 0 1 0 2 2 0 1 2 0 0 0 0 0 2 0 0 0 1 0 2 0 0 0 2 0 0 0 1 1 0 0 1 2 0 1 0 0 0 0 0 0 0 0 0 0 0 0 1 0 0 2 0 0 0 0 0 1 0 0 0 0 0 0 0 0 0 0 0 0 0 0 0 0 0 0 0 0 0 0 0 0 0 0 0 0 0 0 0 0 0 0 0 0 0 0 0 0 0 0 0 0 0 0 0 0 0 0 2 0 0 0 0 0 0 0 0 0 0 0 0 0 0 2 0 0 0 0 0 2 0 0 0 0 0 0 0 1 0 0 0 0 0 0 0 0 0 0 0 0 0 0 0 0 0 2 0 0 0 0 0 0 0 0 0 0 0 0 0 0 0 1 0 0 0 0 0 0 0 0 0 0 0 0 0 0 0 0 0 0 0 0 0 0 0 0 0 0 0 0 0 0 0 0 0 0 0 0 0 0 0 0 0 0 0 0 0 0 0 0 0 0 0 0 0 0 0 0 0 0 0 0 0 0 0 0 0 0 0 0 0 0 0 0 0 0 0 0 0 0 0 0 0 0 0 0 0 0 0 0 0 0 0 0 0 0 0 0 0 0 0 0 0 0 0 0 0 0 0 0 0 0 0 0 0 0 0 0 0 0 0 0 0 0 0 0 0 0 0 0 0 0 0 0 0 0 0 0 0 0 0 0 0 0 0 0 0 0 0 0 0 0 0 0 0 0 0 0 0 0 0 0 0 0 0 0 0 0 0 0 0 0 0 0 0 0 0 0 0 0 0 0 0 0 0 0 0 0 0 0 0 0 0 0 0 0 0 0 0 0 0 0 1 0 0 0 0 0 0 0 0 0 0 0 0 0 0 0 0 0 0 0 0 0 0 0 0 0 0 0 0 0 0 0 0 0 0 0 0 0 0 0 0 0 0 0 0 1 0 2 0 0 0 0 0 0 0 1 2 0 0 0 0 0 0 0 0 0 0 0 1 0 0 0 0 0 0 0 0
Adam9 0 0 2 0 0 0 0 1 0 0 0 1 0 0 0 2 0 0 0 0 0 0 0 2 0 0 1 0 0 0 0 2 2 0 0 0 0 0 0 0 0 0 0 0 1 0 0 2 0 0 0 0 0 2 0 0 2 0 3 2 2 0 0 0 0 0 0 1 1 0 0 0 0 0 0 0 0 0 0 2 0 0 1 0 0 0 0 0 0 0 0 0 2 0 0 0 0 0 1 0 0 1 1 1 0 0 0 0 0 0 0 2 0 2 1 0 0 0 1 0 2 0 0 0 1 0 0 2 0 0 0 0 0 0 2 1 0 0 1 1 2 0 0 0 1 1 0 0 1 0 1 0 0 1 0 0 0 0 0 0 2 0 0 2 0 0 1 0 0 0 0 0 0 0 0 0 0 0 0 0 0 0 2 1 1 1 0 2 0 0 0 0 0 0 0 2 2 0 1 0 2 1 1 0 0 0 0 1 0 0 0 2 0 0 2 0 1 0 3 0 0 1 2 1 1 2 0 0 0 0 1 0 0 1 3 1 0 1 2 0 1 0 2 0 0 0 0 2 0 4 1 1 2 2 1 1 0 0 1 5 1 1 1 0 1 0 2 2 2 1 1 1 1 0 0 1 2 0 0 0 0 0 0 0 0 2 0 0 3 0 0 0 0 0 1 2 0 0 4 0 0 0 0 0 0 0 3 0 1 2 1 2 0 1 0 1 0 0 0 0 0 0 0 0 2 0 2 0 1 2 0 0 0 0 0 0 0 1 0 0 2 2 1 0 0 0 2 1 0 0 2 0 1 0 0 0 0 0 0 2 0 2 2 2 0 0 0 0 1 1 0 0 1 1 0 0 0 1 0 2 0 3 2 0 0 0 2 1 2 1 0 0 1 0 3 0 3 0 2 1 0 1 0 0 0 2 0 0 1 4 1 1 0 2 1 4 1 3 1 1 1 6 0 0 0 0 0 2 0 2 1 2 0 2 0 0 0 0 2 1 2 0 0 3 1 1 0 0 0 3 0 1 1 0 2 0 0 0 0 0 0 2 0 0 2 0 2 0 0 0 1 0 0 1 0 0 1 0 2 1 3 0 0 0 1 2 0 2 3 0 0 2 0 1 0 1 0 2 0 1 1 0 2 0 0 2 2 2 2 0 0 0 0 0 2 0 1 0 0 3 2 2 0 0 0 0 0 1 0 0 0 0 0 0 1 0 0 0 0 2 0 0 0 0 0 0 0 1 0 0 0 2 0 0 0 0 2 0 0 0 0 0 0 0 0 0 0 0 1 0 1 0 0 0 0 0 0 0 0 0 0 0 0 0 0 0 0 0 0 0 0 0 0 0 0 0 0 2 0 0 0 2 0 0 0 2 0 2 0 0 0 0 0 0 0 0 0 0 0 0 0 0 0 0 0 0 0 0 0 2 0 0 0 0 0 0 0 1 4 0 0 0 0 0 0 0 0 0 0 0 0 0 0 0 0 0 0 0 0 0 0 0 0 0 0 0 0 0 0 0 0 0 0 0 0 0 0 0 0 0 0 0 0 0 0 0 0 0 0 0 0 0 0 0 0 0 1 0 0 0 0 0 0 0 0 0 0 0 0 0 0 0 2 0 0 0 0 0 0 0 0 0 0 0 0 0 0 0 0 0 0 0 0 0 0 0 0 0 0 0 0 0 0 0 0 0 0 0 0 0 0 0 0 0 0 0 0 0 0 0 0 0 0 0 0 0 0 0 0 0 0 0 0 0 0 0 0 0 0 0 0 0 0 0 0 1 0 0 0 1 0 0 0 0 0 0 0 0 0 0 0 0 0 0 2 2 2 0 0 2 2 0 0 0 0 0 0 0 0 0 0 0 0 1 0 0 2 0 0 0 2 0 0 0 0 0 0 0 1 0 0 1 0 0 2 0 0 2 0 0 0 0 0 1 1 0 0 0 0 0 0 2 0 0 0 0 0 0 2 0 2 1 0 0 0 2 1 1 2 0 0 0 0 0 1 0 2 0 0 0 2 0 0 0 2 0 0 0 2 0 1 0 0 0 2 1 0 0 0 0 0 0 0
Adamts13 2 0 0 0 2 0 0 0 0 0 1 0 0 0 0 0 0 0 0 0 0 0 0 0 0 0 0 0 1 0 0 0 0 1 0 0 0 0 0 0 0 0 0 0 0 0 0 0 0 0 0 0 0 0 0 0 0 0 0 0 0 0 2 0 0 0 0 0 0 0 0 0 0 2 0 0 0 0 1 0 1 0 0 0 0 2 0 0 0 0 0 0 0 0 0 2 0 0 0 0 2 0 1 2 0 0 0 2 0 0 0 0 0 0 1 0 0 0 1 3 0 0 0 0 2 0 2 2 0 0 0 0 0 0 1 0 2 0 0 0 0 0 0 0 2 0 1 0 0 0 0 0 1 0 0 0 0 0 0 0 0 0 0 2 0 0 0 0 0 0 0 0 0 0 0 0 0 0 0 2 0 0 0 0 0 0 0 0 0 0 0 0 0 0 0 0 0 0 0 0 2 0 0 1 1 0 0 1 0 0 0 0 0 0 1 0 0 0 1 0 0 0 0 0 1 0 1 0 0 0 1 0 0 0 0 0 0 1 0 0 1 4 0 1 0 0 0 0 0 2 1 0 0 0 2 0 0 0 1 0 0 0 3 0 0 0 2 0 0 2 0 0 0 0 0 0 1 0 0 1 0 0 0 1 2 0 0 0 1 0 0 1 0 1 2 2 0 0 1 0 0 0 2 0 1 0 0 0 0 0 1 2 1 0 0 0 0 0 0 0 0 1 0 0 1 0 0 0 0 0 0 0 1 0 0 0 1 0 0 1 1 0 0 0 0 1 0 0 2 0 2 1 2 0 0 0 0 0 0 1 0 0 0 0 0 2 0 0 3 1 0 0 0 0 0 0 0 1 0 0 0 0 1 0 0 0 1 0 2 0 2 0 0 0 0 0 0 0 0 2 1 0 0 0 0 0 0 0 0 0 1 0 0 0 0 1 1 0 2 0 0 1 0 0 0 0 0 0 2 0 1 0 0 0 0 0 0 0 3 0 0 0 0 2 0 0 0 0 0 1 0 0 0 1 2 0 0 0 0 0 0 0 0 0 0 0 0 0 0 0 0 0 0 1 0 0 0 0 2 0 1 0 0 0 1 0 0 0 0 0 0 0 1 1 0 0 0 0 0 0 1 0 0 1 0 0 0 0 0 2 2 1 0 2 0 0 0 0 0 0 0 0 0 0 0 0 0 1 0 0 0 0 0 0 0 0 0 0 0 0 0 0 0 0 0 0 0 0 0 0 0 0 0 0 0 0 0 0 0 0 0 0 0 0 0 0 0 0 1 0 0 0 0 0 0 0 0 0 0 0 0 0 0 0 0 0 0 0 0 0 0 0 2 0 0 0 0 0 0 0 0 0 0 1 0 0 0 0 0 0 2 0 0 0 0 2 0 0 0 0 0 0 0 0 0 0 0 0 0 2 0 1 0 0 0 1 0 0 0 0 0 0 0 0 0 0 0 0 0 0 0 0 0 0 0 0 0 0 0 0 0 0 0 0 0 0 0 0 0 0 0 0 0 0 0 0 0 0 0 0 0 0 0 0 0 0 0 0 0 0 0 0 0 0 0 0 0 0 0 0 0 0 0 0 0 0 0 0 0 0 0 0 0 0 0 0 0 0 0 0 0 0 0 0 0 0 0 0 0 0 0 0 0 0 0 0 0 0 0 0 0 0 0 0 0 0 0 0 0 0 0 0 0 1 0 0 0 0 0 0 0 0 0 0 0 0 0 0 0 0 0 0 0 0 0 0 0 1 0 0 0 0 0 0 0 0 0 0 0 0 0 0 0 0 0 0 0 0 0 0 0 0 0 0 0 0 0 0 0 0 0 0 0 0 0 0 0 2 0 0 0 0 0 1 0 0 0 0 0 0 0 1 2 0 0 0 0 0 0 0 0 0 0 0 0 0 0 0 0 0 0 0 0 0 0 0 0 0 0 0 0 0 0 0 0 0 0 0 0 1 0 0 0 0 0 0 0 2 0 0 0 0 0 0 0 0 0 0 0 0 0 0 1 0 0 2 0 0 0 0 0 0 0 0 0 0 0 0 0 0 0 0 0
Adamts2 0 0 0 0 0 0 0 1 0 0 0 0 0 0 0 0 0 0 0 0 0 0 0 0 0 0 0 0 0 0 0 0 0 0 0 1 0 0 0 0 0 0 0 0 0 0 0 0 2 0 0 0 0 0 0 0 0 0 0 0 0 0 0 0 0 0 0 0 0 0 0 0 0 1 0 0 0 0 0 1 1 0 0 0 0 0 0 0 1 0 0 0 0 0 0 0 0 0 0 0 0 0 0 0 0 0 0 0 2 0 0 0 2 2 0 0 0 0 1 0 0 0 0 0 0 0 0 2 0 0 0 1 0 0 0 0 0 0 0 0 0 0 0 0 0 0 0 0 0 1 0 2 0 1 0 0 0 0 0 0 0 0 0 0 0 0 0 0 0 0 0 0 0 0 0 0 0 0 0 0 0 1 0 0 0 0 0 0 0 0 0 0 0 0 0 0 0 0 0 0 0 0 0 0 0 0 0 2 0 0 0 0 0 0 0 1 0 0 0 0 0 0 1 0 2 0 0 0 0 0 2 0 0 0 0 0 0 2 0 0 1 1 0 2 0 0 2 0 0 0 0 1 0 0 2 1 0 0 2 0 2 0 1 0 0 0 0 0 2 1 2 1 1 0 2 0 0 0 0 1 0 0 0 0 0 0 0 0 1 0 0 0 0 0 0 0 0 0 0 0 2 0 0 0 2 0 0 0 0 2 0 2 1 0 0 0 0 0 0 0 0 2 0 0 0 0 2 0 1 0 0 0 1 0 2 0 0 0 0 0 0 0 0 0 0 0 0 0 1 0 2 0 0 0 0 0 0 0 2 0 0 0 0 0 0 0 0 0 0 1 0 0 2 0 0 0 0 0 2 0 2 1 0 0 0 0 0 0 0 0 0 0 1 0 1 0 1 2 0 0 0 0 0 0 0 2 0 0 1 2 0 0 0 1 0 0 0 0 2 0 0 0 0 0 0 0 0 0 0 0 1 0 0 0 0 0 0 0 0 0 0 0 0 0 0 1 0 0 0 1 0 2 0 0 0 0 0 0 2 0 0 0 0 0 1 0 0 0 1 0 1 0 0 0 0 2 2 1 0 0 0 0 0 0 0 0 0 0 0 0 0 0 0 2 0 2 0 0 2 0 0 0 0 0 0 0 0 0 0 1 0 0 1 0 0 2 0 2 0 0 2 1 2 0 0 0 0 1 0 0 0 0 0 0 0 0 0 0 0 0 0 0 0 0 0 0 0 0 0 0 0 0 0 0 0 0 0 0 0 0 0 0 0 0 0 0 0 0 0 0 0 0 0 0 0 0 0 0 0 0 0 0 0 0 0 0 0 2 1 0 0 0 0 0 0 0 0 0 0 0 0 0 0 0 0 0 0 0 0 0 0 0 0 0 0 0 0 0 0 0 0 0 0 0 0 0 0 0 0 0 0 2 0 0 0 0 0 0 0 0 0 0 0 0 0 0 0 0 0 0 0 0 0 0 0 0 0 0 0 0 0 0 0 0 0 0 0 0 0 0 0 0 0 0 0 0 0 0 1 1 0 0 2 0 0 0 0 0 0 0 0 0 0 0 0 0 0 0 0 0 0 0 0 0 0 0 0 0 0 0 0 0 0 0 0 0 0 0 0 0 0 0 0 0 0 0 0 0 0 0 0 0 0 0 0 0 0 0 0 0 0 0 0 0 0 2 0 1 0 0 0 2 0 0 0 0 2 0 0 0 0 0 0 0 0 0 0 0 0 0 0 0 0 0 0 0 0 0 0 0 0 0 0 0 0 0 0 0 0 0 0 0 0 0 0 0 0 0 0 0 0 0 0 0 0 0 0 0 0 0 0 0 0 0 0 0 0 0 0 0 0 0 0 0 0 0 0 0 0 0 0 0 0 0 0 0 0 0 0 0 0 0 0 0 0 0 0 0 0 0 0 0 0 0 0 0 2 0 0 0 0 0 0 0 0 0 0 0 0 0 0 0 0 0 0 0 0 0 0 0 0 0 1 0 0 0 0 0 0 0 0 0 2 0 0 0 0 0 0 0 0 0 0 1 0 0 0 0 0 0 0 0 0
Adamtsl2 0 0 1 0 0 0 3 2 2 0 0 0 0 0 0 2 0 0 0 0 0 0 0 0 0 1 1 0 0 2 0 1 0 0 0 0 0 0 0 0 0 0 0 0 0 0 0 0 2 0 0 0 0 0 0 0 0 0 0 1 1 0 0 0 2 0 3 1 2 0 0 2 0 0 0 1 1 0 0 0 3 2 1 0 0 0 0 0 0 0 1 1 2 0 1 1 1 0 1 0 0 0 1 0 0 0 0 0 0 0 0 2 0 0 2 0 0 0 0 1 0 0 0 0 2 0 0 0 1 0 1 0 0 2 0 1 0 0 3 1 1 1 0 0 0 1 0 0 2 0 0 2 1 1 0 0 0 0 2 0 0 0 0 0 0 2 0 0 0 0 0 0 0 0 0 0 0 0 0 0 0 0 0 0 2 1 0 0 0 0 0 0 0 2 0 0 0 2 1 0 1 0 0 2 0 0 1 1 1 2 0 1 0 1 0 0 3 0 0 0 2 0 0 1 2 0 0 0 0 1 1 1 1 0 1 0 0 0 2 0 0 1 1 3 0 0 0 0 1 1 0 1 1 0 1 2 0 1 0 3 3 0 3 0 0 0 3 1 1 0 1 1 2 0 0 0 1 4 1 2 0 0 0 0 0 2 0 2 0 0 0 1 0 0 0 1 0 0 3 0 2 1 1 2 2 0 0 0 1 1 1 2 1 0 0 0 2 0 0 0 0 0 0 0 1 0 0 0 0 0 0 0 0 0 0 0 0 0 0 0 0 0 0 1 0 2 2 0 1 0 0 0 1 0 1 0 1 0 0 0 0 0 0 0 2 0 0 0 1 0 0 0 0 0 0 0 1 1 0 0 0 0 1 0 0 0 0 0 0 0 0 1 2 0 3 0 0 1 0 0 1 0 1 1 1 0 0 0 1 1 1 2 1 0 2 3 2 0 0 0 0 1 1 0 0 0 0 0 0 0 0 0 0 0 0 0 0 0 1 0 0 0 0 0 0 0 0 2 0 0 0 0 1 0 0 0 0 1 0 0 2 0 0 0 0 0 2 2 0 0 0 0 0 0 0 0 0 0 0 0 3 0 0 0 0 0 0 0 1 0 2 1 0 0 1 1 0 0 0 0 0 0 0 0 2 2 0 0 0 0 2 0 0 0 0 0 2 0 1 0 2 0 0 0 0 0 0 0 0 0 0 0 0 1 0 0 0 0 0 0 0 0 0 0 0 0 0 0 0 0 0 0 0 0 0 0 0 0 0 0 0 0 0 0 0 0 0 0 0 0 0 0 0 0 0 0 0 0 0 1 0 0 0 0 0 0 0 0 0 0 0 0 1 0 0 0 0 0 0 0 2 0 1 0 0 0 0 0 0 0 2 0 0 2 0 0 0 0 0 0 0 0 0 0 0 0 0 0 0 1 0 0 0 0 0 0 0 0 0 0 0 0 0 0 0 0 2 0 0 0 0 0 0 0 0 0 0 0 0 0 0 0 0 0 0 0 0 0 0 0 0 0 0 0 0 0 0 0 0 0 0 0 0 0 0 0 0 0 0 0 0 0 0 0 0 0 0 0 0 0 0 0 0 0 0 0 0 0 0 0 0 0 0 0 0 0 0 0 0 0 0 0 0 0 0 0 0 0 0 0 0 0 0 0 0 0 0 0 2 0 0 0 0 0 0 0 0 0 0 0 0 0 0 0 0 0 0 0 0 0 0 0 0 0 0 0 0 0 0 0 0 0 0 0 0 0 0 0 0 0 0 0 0 0 0 0 0 0 1 0 0 0 0 0 0 0 0 0 0 0 0 0 0 0 0 0 0 0 0 0 0 0 0 0 0 0 1 0 0 2 0 0 0 0 0 0 0 0 0 0 0 2 0 0 0 0 0 0 0 0 0 0 0 0 2 0 2 0 0 0 0 0 0 0 0 1 2 0 0 0 0 1 0 0 0 0 0 0 0 0 0 0 0 0 0 0 1 2 0 0 0 2 1 0 0 0 0 0 0 0 0 0 1 0 0 0 1 0 0 0 0 0 0 0 0 1 0 0 0 0 0 0 0
Adamtsl4 0 0 0 0 0 0 0 2 0 0 0 0 0 0 0 0 0 0 0 0 0 0 0 1 0 0 0 0 0 0 0 0 0 0 0 0 0 0 0 0 0 0 0 0 0 0 0 0 1 0 0 0 0 0 0 0 0 0 0 2 1 0 0 0 0 0 1 0 0 0 0 0 0 0 0 0 0 0 0 0 0 0 0 0 0 0 0 0 0 0 2 0 0 0 0 0 0 2 0 0 0 0 1 0 0 0 0 0 0 0 0 2 0 0 0 0 0 0 0 0 0 0 0 0 0 2 0 0 0 1 0 0 0 0 0 0 0 0 0 0 0 0 0 0 0 0 0 0 1 0 0 1 0 0 0 0 0 0 0 0 0 0 0 2 0 2 0 0 0 0 0 0 0 0 2 0 0 0 0 0 0 0 0 0 2 0 0 0 0 0 0 0 0 0 0 0 0 0 2 0 0 0 0 0 1 0 0 3 0 0 0 3 0 0 0 0 0 0 0 1 0 1 0 0 0 0 0 0 0 0 0 2 0 0 0 1 0 0 0 0 0 0 1 0 0 0 0 0 0 0 0 0 0 0 2 0 0 0 0 0 0 1 0 0 0 0 0 0 0 0 2 0 0 1 0 0 0 0 0 0 0 0 0 0 1 1 0 0 0 0 0 0 0 0 1 0 0 0 0 0 1 0 0 0 0 0 0 1 0 0 0 0 2 0 0 0 0 1 0 0 0 0 0 1 0 0 0 0 0 0 0 1 0 0 0 0 0 2 0 0 0 0 0 0 0 0 0 0 0 0 0 2 0 0 0 0 0 0 0 0 0 0 0 0 0 0 0 1 0 0 0 0 0 2 0 0 0 0 0 0 0 0 0 0 0 0 0 0 1 2 0 0 0 0 0 0 1 0 0 0 1 0 0 0 0 0 0 0 0 0 0 0 0 0 0 1 0 2 0 0 0 1 0 0 0 0 0 0 0 0 0 0 0 0 0 0 0 0 0 0 0 0 0 0 0 0 0 0 0 1 0 2 0 2 0 1 1 0 0 0 0 0 0 0 0 0 2 0 0 0 1 0 0 0 0 0 0 0 1 0 2 0 0 0 0 0 0 0 1 0 0 0 1 0 0 0 0 1 0 1 0 0 0 0 0 0 0 0 0 2 0 0 1 0 1 0 0 0 0 1 1 0 2 0 0 0 0 0 0 0 0 0 0 0 0 0 0 0 0 0 0 0 0 0 0 0 0 0 0 0 0 0 0 0 0 0 0 0 0 0 0 0 0 0 0 0 0 0 0 0 0 0 0 0 0 0 0 0 0 1 0 0 0 0 0 0 0 0 0 0 0 0 0 0 0 0 0 1 0 0 0 0 0 0 0 0 0 0 0 0 0 0 0 0 0 0 0 0 0 0 0 0 0 0 0 0 0 0 0 0 0 0 0 0 0 0 0 0 0 0 0 0 1 0 0 0 0 0 0 0 0 0 0 0 0 0 0 0 0 0 0 0 0 1 0 0 0 0 0 0 0 0 0 0 0 0 0 0 0 0 0 0 0 0 0 0 0 0 0 0 0 0 0 0 0 0 0 0 0 0 0 0 0 0 0 0 0 0 0 0 0 0 0 0 0 0 0 0 0 0 0 0 0 0 0 0 0 0 0 0 0 0 0 0 0 0 0 2 0 0 0 0 0 0 0 0 0 0 0 0 0 0 0 0 0 0 0 0 0 0 0 0 0 0 0 0 0 0 0 0 0 0 0 0 0 0 0 0 0 0 0 0 0 0 0 0 0 0 0 0 0 0 0 0 0 0 0 0 0 0 0 0 0 0 0 0 0 0 0 1 0 0 0 0 0 0 0 0 2 0 0 0 0 0 0 0 0 0 0 0 0 0 0 0 0 0 0 0 0 0 0 0 0 0 0 0 0 0 0 0 0 0 0 0 0 0 0 0 0 0 0 0 0 0 0 0 0 0 0 0 0 0 0 0 0 0 0 0 0 0 0 0 0 0 0 0 0 0 0 0 0 0 0 0 0 0 0 0 0 0 0 0 0 0 0 0 0 0 0 0 0 0 0
Adap1 4 1 1 0 7 4 2 3 3 3 4 2 0 1 3 0 2 4 0 2 2 3 0 2 2 0 0 0 5 2 1 2 1 1 2 6 0 0 0 1 0 0 0 0 0 2 0 1 2 0 0 0 3 0 4 2 1 2 1 2 3 3 5 2 1 2 3 4 1 3 2 5 7 1 4 0 4 0 2 2 3 3 1 1 2 2 0 1 1 1 2 0 3 2 2 2 2 4 0 0 1 5 3 3 0 0 2 5 2 1 2 2 3 1 6 0 0 0 2 2 2 1 3 2 8 4 5 11 2 6 3 5 2 3 3 3 0 2 9 5 3 7 1 5 2 0 2 1 5 2 4 7 5 2 2 0 1 2 2 2 2 4 2 7 1 3 7 0 4 4 4 9 5 2 2 4 1 0 4 7 2 2 4 2 3 3 1 4 4 2 2 3 3 4 2 3 2 2 5 6 5 2 3 5 4 2 3 11 3 2 6 5 0 6 0 1 6 2 8 5 3 2 2 3 5 4 2 1 10 2 12 4 5 0 2 7 4 5 3 2 6 7 4 10 0 1 2 0 1 7 7 6 4 4 6 2 2 1 8 16 2 2 10 0 4 0 6 14 5 6 3 6 5 4 2 5 6 9 2 3 3 0 2 5 6 6 4 0 4 0 2 3 3 3 7 9 0 3 9 6 8 0 3 11 2 2 7 10 6 10 2 8 10 4 0 0 4 2 2 3 5 1 3 3 9 2 3 1 5 7 2 2 4 2 0 2 8 2 4 0 1 0 6 4 2 4 2 0 6 0 4 4 2 0 6 5 4 1 2 4 0 2 1 4 2 8 2 4 9 6 2 6 2 3 3 3 2 5 3 2 6 4 7 7 0 2 8 7 5 4 7 8 0 4 7 2 6 7 2 6 15 2 2 0 2 4 1 0 3 6 4 2 3 2 8 2 5 4 1 10 6 11 0 1 0 2 2 0 2 2 3 0 0 4 2 1 2 0 3 3 5 1 0 6 2 4 0 0 1 4 2 5 2 5 5 4 1 1 2 0 2 3 3 3 2 4 9 0 0 3 7 4 0 0 3 5 2 3 4 1 8 0 3 0 14 0 0 3 7 0 0 1 4 1 1 5 2 3 3 1 3 0 2 8 2 3 0 8 2 1 3 1 9 8 3 4 6 6 1 3 7 4 2 0 0 0 0 2 0 0 0 0 0 0 0 0 0 0 0 0 0 0 0 0 0 0 0 0 0 0 0 0 0 0 0 1 0 0 0 0 0 0 0 0 0 1 0 0 0 2 0 0 0 0 0 2 0 0 0 2 2 0 0 0 0 0 0 3 2 2 0 2 2 0 2 0 0 0 1 2 0 1 0 0 0 0 0 0 0 0 1 0 0 0 0 2 0 0 0 0 0 0 0 0 0 0 0 0 0 0 2 1 2 0 0 0 2 0 6 0 0 0 0 0 0 0 0 0 0 0 0 0 0 1 0 0 0 0 0 0 0 0 0 0 0 0 0 0 0 0 0 0 0 0 0 0 0 0 0 0 0 0 0 0 0 0 0 0 0 0 0 0 0 0 0 0 0 0 0 0 0 0 0 0 0 0 0 0 0 0 0 0 0 0 0 0 0 0 0 0 0 0 0 0 0 0 0 0 0 0 0 0 0 0 0 0 0 0 0 0 0 0 0 0 0 0 0 0 0 0 0 0 0 2 0 0 0 0 0 0 0 0 0 0 0 0 0 0 0 0 0 0 0 0 0 0 0 0 0 0 0 0 0 0 1 0 0 0 0 0 0 0 0 0 0 0 0 0 0 0 2 2 0 0 2 0 1 0 0 0 2 2 0 0 1 1 0 0 0 0 0 0 0 0 0 0 0 0 0 0 0 0 0 2 0 0 0 0 0 0 0 0 0 0 0 0 0 0 0 0 0 0 0 0 0 0 0 0 0 0 0 0 0 0 0 0 0 0 0 0 0 0 0 0 0 0 0 0 0 0 0 0 0 0 0 0 0 0 0 0 0 0 0 0 0 0 0 0 0 0 0 0 1 0 0 0 0 1 1 0 0 0 0
Adarb1 1 1 0 0 1 0 0 2 0 2 1 2 0 0 2 0 0 0 0 0 1 1 0 2 0 0 0 0 0 0 0 2 1 0 0 2 0 0 0 2 1 0 0 0 0 0 2 0 2 0 0 0 0 1 0 0 0 0 0 0 1 0 0 0 0 0 0 0 0 0 0 1 0 0 1 0 0 0 0 1 0 0 2 0 2 2 0 1 0 1 0 0 1 0 0 0 1 0 0 0 2 0 0 0 0 2 2 0 0 1 0 0 2 0 1 0 0 1 0 1 2 0 0 0 1 0 2 0 0 2 0 1 2 0 3 0 0 0 1 2 2 0 0 0 0 0 7 2 2 0 0 1 0 0 0 0 0 0 1 0 0 0 0 1 0 0 0 0 0 2 0 2 1 1 1 0 2 1 0 0 0 0 0 0 1 0 0 0 1 0 0 0 1 2 0 0 0 2 2 0 3 0 0 0 1 2 0 1 0 0 0 3 0 0 0 0 0 0 0 2 0 2 0 1 0 0 0 1 0 2 1 1 0 2 1 1 0 2 0 0 1 1 0 2 0 1 2 1 0 3 0 0 0 0 2 0 0 0 2 3 0 2 1 0 1 0 1 4 9 1 0 2 0 0 0 1 2 0 4 2 2 0 0 0 2 1 0 0 0 0 0 0 0 2 2 1 0 1 2 1 1 0 2 3 2 0 1 2 3 2 2 0 2 1 0 1 2 0 0 0 0 2 0 1 0 0 0 0 0 3 1 0 2 0 0 0 0 0 2 0 0 0 0 2 1 0 3 2 0 1 0 0 1 0 2 0 0 0 2 0 0 0 2 0 0 1 0 1 4 0 1 0 1 3 0 0 1 0 0 0 2 4 0 2 0 1 4 1 1 0 1 1 0 0 2 0 0 0 0 0 2 0 0 0 0 1 2 0 1 4 1 2 0 0 3 3 1 3 0 1 2 1 0 0 0 0 0 2 2 0 0 2 0 0 2 0 2 0 1 1 0 0 0 2 2 2 1 0 0 0 0 0 0 1 1 0 3 3 0 0 2 0 1 3 2 0 2 0 0 2 0 2 0 0 0 1 0 1 2 0 6 0 1 0 6 1 0 0 2 0 0 1 1 1 0 0 2 2 0 0 1 0 0 2 0 2 0 0 2 0 3 0 3 1 0 0 1 0 0 1 2 0 1 0 0 0 0 0 0 0 0 0 0 0 0 0 0 0 0 0 0 0 0 0 0 0 0 0 0 0 0 0 0 0 0 0 0 0 0 0 0 0 0 0 0 0 0 0 0 0 0 0 0 0 0 0 0 0 0 0 2 0 2 0 1 0 0 0 0 0 1 2 2 2 0 0 0 2 0 0 0 0 0 0 0 2 0 0 0 0 1 0 0 2 1 0 0 0 0 0 0 0 0 0 0 0 0 0 0 0 0 0 0 0 0 0 0 0 0 0 0 0 0 0 0 0 0 0 0 0 0 0 0 0 0 0 0 0 0 0 0 0 0 0 0 0 0 0 0 0 0 0 0 0 0 0 0 2 0 1 0 0 0 0 0 0 0 0 0 0 0 0 0 0 0 0 0 0 0 0 0 0 0 0 0 0 0 0 1 0 0 0 0 0 0 0 2 0 0 0 0 0 0 0 0 0 0 0 0 0 0 0 0 0 0 0 0 0 0 0 0 0 0 0 0 0 0 0 0 0 0 0 0 0 0 0 0 0 0 0 1 0 0 0 0 0 0 0 0 0 0 0 0 0 0 0 0 0 1 0 0 0 0 0 0 0 0 0 0 0 0 0 0 0 0 0 0 0 0 0 0 0 0 0 0 0 2 0 0 1 0 0 0 0 0 0 2 0 1 0 0 0 1 0 0 0 0 0 2 0 0 1 0 0 2 0 1 0 1 0 2 0 0 0 0 0 0 0 0 0 0 0 0 0 0 0 0 0 0 0 0 0 0 0 0 0 0 0 2 0 0 0 0 0 0 0 0 2 0 0 2 0 2 0 0 0 0 2 0 0 0 0 0 0 0 0 1 0 1 2 0 0 0 0 0 0 0 0 0 0 0 2 0
Adck5 1 2 1 0 0 1 2 0 0 1 1 0 0 0 0 0 0 0 0 0 1 2 0 0 2 0 1 0 0 2 0 1 0 0 0 2 1 0 0 1 1 0 0 0 1 2 2 0 0 0 0 0 0 0 2 0 0 1 0 0 1 0 1 0 2 1 1 1 2 0 0 0 0 0 0 0 1 0 0 0 0 0 0 0 3 1 0 2 0 0 0 1 0 0 0 0 0 0 0 0 0 1 1 2 0 0 0 2 0 0 1 0 1 0 0 0 0 0 2 1 0 0 1 0 2 0 2 1 0 0 0 0 1 2 0 1 0 2 2 3 1 0 0 0 1 0 0 0 2 0 0 2 0 0 0 0 1 0 0 0 2 0 0 2 0 0 0 0 0 0 2 3 3 1 1 2 1 0 0 3 0 1 0 0 0 2 0 0 1 1 0 1 0 2 0 0 0 0 0 1 3 0 0 0 0 0 3 0 0 0 2 2 0 0 0 0 2 1 0 1 0 1 0 0 0 2 0 1 0 0 3 2 0 0 1 2 0 0 0 0 3 1 0 0 0 1 0 0 0 5 0 2 5 0 1 0 1 2 0 2 0 0 4 0 0 1 2 1 3 1 0 1 1 2 1 0 1 2 0 0 1 0 0 1 0 1 0 0 2 0 0 0 0 1 0 0 0 0 2 0 1 0 3 1 4 0 0 0 0 0 1 0 2 1 0 0 0 0 0 0 1 0 2 0 0 1 2 0 0 2 0 0 1 0 2 0 2 1 0 2 1 0 1 1 0 0 0 0 1 0 1 0 2 0 0 0 3 0 0 0 0 0 0 0 0 0 0 0 2 0 0 0 0 0 0 0 0 0 0 0 3 2 0 1 1 0 3 3 0 0 1 2 1 2 3 0 2 0 0 0 2 2 4 0 0 0 2 0 0 1 0 0 2 2 0 0 0 2 1 0 0 1 1 0 0 0 0 2 0 1 1 0 0 0 0 0 0 0 0 1 2 0 0 0 0 1 0 1 0 1 0 1 0 0 1 0 3 1 2 0 0 0 0 1 0 0 0 0 0 0 1 1 0 0 1 1 0 2 0 0 2 0 0 0 2 0 0 0 0 0 0 1 2 2 1 2 0 0 1 1 2 0 0 2 0 0 1 0 1 0 1 0 0 1 0 0 0 0 0 0 1 0 2 0 0 0 0 0 0 0 0 0 0 0 0 0 0 0 0 0 0 0 0 0 0 0 0 0 0 0 0 0 0 0 0 0 0 0 0 0 0 0 0 0 0 0 0 0 0 1 0 0 0 0 0 1 0 0 0 0 0 0 0 2 0 0 0 0 0 0 0 0 1 0 0 1 0 2 1 0 0 0 0 0 0 0 0 0 0 0 1 0 2 0 0 2 0 0 0 0 0 0 0 0 0 0 0 0 0 1 0 0 0 0 0 0 0 0 0 0 1 0 0 0 0 0 0 0 0 0 0 0 0 0 0 0 0 0 0 0 0 0 0 0 0 0 0 0 0 0 0 0 0 0 0 0 0 0 0 0 0 0 0 0 0 0 0 0 0 0 0 0 0 0 1 0 0 0 0 2 0 0 0 0 2 0 0 0 0 0 0 0 0 1 0 0 0 0 0 0 0 0 0 0 0 0 2 2 0 0 0 0 0 0 0 0 0 0 0 0 0 0 0 0 0 0 0 0 0 0 2 0 0 0 0 0 0 0 0 1 0 0 0 0 0 0 0 0 0 0 0 0 0 0 0 0 0 0 0 0 1 0 0 0 0 0 0 0 0 0 0 0 0 0 0 0 0 0 0 0 0 0 0 0 1 0 0 2 0 0 0 0 0 0 0 0 2 0 0 0 0 0 1 1 0 0 0 0 0 0 0 3 1 0 2 0 0 0 1 2 0 0 0 0 0 2 0 0 0 2 2 0 0 0 0 0 0 0 0 0 0 0 0 0 0 0 0 0 0 0 0 0 0 0 0 0 0 0 1 0 0 0 2 0 0 0 0 0 0 0 1 0 0 0 0 0 1 2 0 0 0 0 0 0 0 1 0 0 0 0 0 0 0
Adcy1 1 1 3 0 3 1 0 0 1 2 4 2 0 4 2 0 2 1 0 2 0 2 2 2 1 2 0 2 3 1 1 2 0 0 0 0 0 0 0 0 2 0 2 0 0 0 2 0 4 1 2 1 2 0 1 0 1 1 1 9 3 0 0 3 2 2 7 2 3 4 2 3 4 3 0 0 2 0 1 2 2 2 1 2 0 0 1 1 1 7 2 0 3 0 1 2 1 2 2 0 1 0 2 2 2 0 6 4 2 0 1 1 6 0 2 0 0 0 3 2 0 1 0 0 5 0 2 4 0 2 3 1 1 2 1 5 1 2 7 1 3 1 1 4 3 0 5 1 4 0 4 0 1 3 2 0 3 2 1 0 1 2 3 1 0 0 2 0 0 2 0 4 6 1 2 3 4 0 3 0 4 1 2 1 2 1 0 0 0 2 0 3 0 5 0 3 3 0 3 4 2 0 1 3 2 2 1 2 2 0 4 4 0 3 0 4 2 0 2 0 0 0 2 1 4 1 3 2 7 6 12 12 6 2 2 5 7 17 3 0 8 11 4 9 2 1 5 3 0 17 10 13 6 7 13 0 1 6 3 12 3 0 9 0 4 0 4 12 12 9 2 8 19 6 5 0 13 2 1 4 5 0 2 7 4 4 6 0 6 2 7 2 7 5 3 5 2 2 8 5 5 0 8 18 6 2 5 10 13 6 12 5 12 3 1 2 16 0 0 11 10 7 7 8 14 4 14 0 14 1 3 2 8 2 2 2 3 7 4 2 2 5 5 11 2 4 6 3 14 2 2 3 6 0 15 7 4 0 3 4 0 1 3 5 7 15 3 5 8 6 8 5 1 2 14 5 8 9 5 2 8 2 20 7 2 7 13 10 4 8 13 6 1 8 10 5 4 7 0 5 13 5 6 0 4 6 4 4 8 10 5 4 2 5 7 7 10 14 5 9 8 7 0 0 2 0 0 2 2 2 1 0 0 0 5 3 6 2 2 6 5 2 0 11 5 5 2 1 0 7 2 11 2 15 9 2 8 8 7 5 2 10 10 9 0 3 12 4 2 6 7 12 0 9 1 8 10 2 6 8 3 2 10 2 14 2 2 3 4 2 0 4 8 3 5 2 8 6 9 14 15 0 6 3 0 4 7 6 2 3 2 3 21 20 9 7 8 4 5 7 16 7 5 0 0 0 0 0 0 0 0 0 0 0 0 0 0 0 0 0 0 0 0 0 0 0 0 0 0 0 0 0 0 0 0 1 0 0 0 0 0 0 0 0 0 0 1 0 0 0 0 0 0 0 0 0 0 0 0 2 0 1 1 0 1 0 0 0 0 0 0 0 2 0 0 0 0 0 0 2 0 0 0 0 0 2 0 0 0 0 1 0 0 0 0 0 0 0 0 0 0 0 0 0 0 0 0 0 0 0 0 1 0 0 0 0 0 0 0 0 0 0 0 0 0 0 0 0 0 0 0 0 0 0 0 0 0 0 0 0 0 0 0 0 0 0 0 0 0 0 0 0 0 0 0 0 0 0 0 0 0 0 0 0 0 0 2 0 0 0 0 0 0 0 0 0 0 0 0 0 0 0 0 0 0 0 0 0 0 2 0 2 0 1 0 0 0 0 0 0 0 0 0 0 0 0 0 0 0 0 0 0 0 0 0 0 0 0 0 0 0 0 0 0 0 0 0 0 0 0 0 0 0 0 0 0 0 0 0 0 0 0 0 0 0 0 0 0 0 0 0 0 0 1 0 0 0 0 0 0 0 0 0 0 0 0 0 0 0 0 0 0 0 0 0 0 0 0 0 0 2 0 0 0 0 0 0 0 0 1 0 0 0 0 0 0 0 0 0 0 0 0 1 0 0 0 0 0 0 0 0 2 0 2 0 0 0 0 0 0 0 0 1 0 0 0 0 0 0 0 0 0 0 0 0 0 0 0 0 0 0 0 0 0 0 0 0 0 0 0 0 0 0 0 1 0 0 0 0 0 0 2 0 0 0 0 0 0 0 0 0 0 2 0 1 2 0 0 0 0 0 0 0 0 2 0 0 0 0 0 0 0 0
Adcy2 3 1 0 0 0 0 3 0 0 0 2 2 0 0 0 0 2 1 2 0 1 0 0 0 0 0 1 0 0 0 1 1 0 0 1 5 0 0 0 2 1 0 0 0 0 0 0 0 2 0 0 0 0 0 4 1 1 0 0 0 0 0 0 1 0 0 2 2 1 0 0 1 3 0 0 0 0 0 0 0 0 1 0 0 1 0 0 2 1 0 0 0 0 0 0 0 0 0 0 0 0 0 2 0 0 0 0 0 0 1 2 0 0 0 0 0 0 3 0 0 0 0 2 0 2 0 0 0 0 0 0 0 1 0 0 0 0 2 0 1 0 2 0 0 3 0 1 3 0 0 0 2 0 0 0 0 0 0 0 2 0 0 0 0 1 0 0 0 2 0 0 0 0 0 2 0 1 0 0 2 0 0 0 0 0 0 2 0 2 2 0 1 0 0 0 1 1 0 0 0 0 1 0 1 2 0 2 0 0 0 0 1 1 0 2 1 0 0 0 0 0 0 0 2 1 0 2 1 2 2 1 0 0 0 0 1 0 0 0 0 0 1 2 2 0 1 0 3 1 8 0 0 0 2 2 8 0 1 2 2 4 6 5 0 0 2 0 0 1 1 2 2 2 1 3 2 0 1 0 1 0 0 0 2 2 1 0 0 2 2 2 3 2 0 2 2 2 3 2 0 0 0 0 2 0 0 0 0 3 4 3 0 2 0 0 0 2 0 0 0 1 2 0 2 2 2 2 0 2 0 0 0 0 0 0 0 2 2 2 0 0 0 1 4 0 0 0 0 2 0 2 1 2 0 0 2 0 0 0 0 1 1 0 0 0 0 0 2 2 0 1 2 4 0 2 0 0 2 2 0 2 0 0 2 2 0 2 2 1 1 0 0 0 0 0 0 0 1 0 1 0 1 0 0 1 0 0 0 0 1 2 0 1 1 0 0 2 1 1 1 0 1 0 0 0 2 0 0 0 2 0 1 0 0 3 1 0 1 3 0 3 1 0 0 2 4 0 2 0 1 0 1 0 2 1 0 2 0 0 0 0 0 1 1 0 1 1 0 1 0 2 2 1 1 0 0 0 2 4 0 0 2 1 0 3 1 1 0 2 0 2 2 2 2 0 1 0 0 0 0 1 0 0 2 0 1 0 0 0 0 0 5 5 1 1 1 0 0 1 0 1 1 0 0 0 0 0 0 0 0 0 0 0 0 0 0 0 0 0 0 0 0 0 0 0 2 0 0 0 0 0 0 0 0 0 0 0 0 0 0 0 0 0 0 0 0 0 0 0 2 0 0 0 0 0 0 0 0 0 0 0 1 0 0 0 0 2 2 2 0 0 0 1 1 0 0 0 0 0 0 0 0 0 0 0 0 0 0 0 0 0 0 1 0 0 0 0 0 0 0 0 0 0 0 0 0 0 0 0 0 0 0 0 0 0 0 0 0 0 0 0 0 0 0 0 2 0 0 0 0 0 0 0 0 0 0 0 0 0 0 0 0 0 0 0 0 0 0 0 0 0 0 0 0 0 0 0 0 0 0 0 0 0 0 0 0 0 0 0 0 0 0 0 0 1 0 0 0 0 0 0 0 0 0 0 0 0 0 0 0 0 0 0 0 0 0 0 0 0 0 0 0 0 0 0 0 0 0 0 0 0 0 0 0 0 0 0 0 0 0 0 0 0 0 0 0 0 0 0 0 0 0 0 0 0 0 0 0 0 0 0 0 0 0 0 0 0 0 0 0 0 0 0 0 0 0 0 0 0 0 0 0 0 0 0 0 0 0 0 0 0 0 0 0 0 0 0 0 0 1 0 0 0 0 0 0 0 0 0 0 0 0 0 0 0 0 0 0 0 0 0 1 0 0 0 0 0 0 0 0 0 0 0 0 0 0 0 0 0 1 0 0 0 0 0 0 0 0 0 0 0 0 1 0 0 0 0 0 0 0 0 0 0 0 0 0 0 0 0 0 0 0 0 0 0 0 0 0 0 0 0 0 0 0 0 0 0 0 0 0 0 0 0 0 0 0 0 0 0 0 0 0 0 0 0 0 0 0 0 0 0 0 0
Adcy3 3 0 0 0 1 0 1 2 1 1 0 0 0 0 1 0 0 0 0 0 1 0 0 0 0 0 0 0 0 0 0 0 2 0 0 4 0 0 0 0 0 0 0 0 2 0 1 0 2 0 0 0 0 0 2 0 2 0 1 1 0 0 0 0 2 0 0 0 0 0 0 1 2 0 0 0 2 0 0 0 0 2 2 0 0 0 0 0 0 0 0 0 0 0 0 0 2 0 0 0 0 0 2 2 0 0 0 0 0 0 0 2 0 2 3 0 0 0 1 0 1 1 0 1 3 0 2 1 0 0 1 2 0 2 0 0 0 0 0 0 0 0 0 0 0 0 2 0 1 0 1 0 0 1 0 0 0 2 2 0 0 0 0 2 0 0 1 0 0 2 0 0 1 0 2 0 1 0 0 0 0 0 0 0 1 0 0 1 0 0 0 0 0 0 0 0 0 0 0 0 2 0 0 0 0 0 0 1 0 0 0 0 0 0 0 1 2 0 0 0 2 0 0 2 1 0 0 2 2 2 2 0 2 0 1 0 3 0 0 0 1 1 0 1 0 2 0 2 0 2 3 1 0 0 0 0 1 0 2 0 0 0 3 2 0 0 2 3 1 1 0 0 2 0 0 0 1 1 0 1 0 0 0 0 2 0 0 0 0 0 2 1 2 2 0 0 0 0 0 1 0 0 0 1 1 0 2 3 0 0 0 1 1 0 1 2 1 0 0 0 0 0 2 1 1 0 0 0 2 0 0 0 1 0 0 0 2 0 0 0 0 1 0 2 0 1 0 0 0 2 0 0 0 0 1 0 0 0 0 0 0 2 0 2 2 2 0 0 0 0 0 1 0 0 0 0 0 0 0 0 1 0 0 0 1 0 2 1 0 1 2 0 0 2 3 1 0 0 0 0 2 1 1 0 0 1 0 0 1 0 1 1 0 0 1 4 1 0 2 0 2 1 0 1 0 0 0 0 2 0 1 2 0 0 1 0 2 0 0 2 2 0 0 2 2 1 0 0 0 1 0 0 0 3 0 1 0 0 0 0 0 0 0 0 0 0 0 0 0 0 0 1 0 0 0 0 1 0 1 0 1 0 1 0 2 0 0 0 0 0 0 1 0 1 0 0 0 0 1 1 2 0 0 0 0 0 0 1 1 2 2 0 2 0 0 1 2 0 0 0 1 0 2 0 0 0 0 0 0 0 0 0 0 0 0 0 0 0 0 0 0 0 0 0 0 1 0 0 0 0 0 0 0 0 0 0 0 0 0 0 0 0 2 0 0 0 0 0 2 1 0 0 0 0 0 2 0 0 0 0 0 0 0 0 0 0 0 1 1 0 0 2 0 0 0 1 0 0 0 0 0 0 0 0 0 0 0 0 0 0 1 2 0 0 1 1 0 0 0 0 0 0 0 0 0 0 0 0 0 1 0 0 0 0 0 0 0 0 0 0 0 0 0 0 0 0 0 0 0 0 0 0 0 0 0 0 0 0 0 0 0 0 0 0 0 0 0 0 0 0 0 0 0 0 0 0 0 0 0 0 0 2 0 0 0 0 0 0 0 0 0 0 0 0 0 0 0 0 0 0 0 0 0 0 0 0 0 0 0 0 0 0 0 0 0 0 0 0 0 0 0 0 0 0 0 0 0 0 0 0 0 0 0 0 0 0 0 0 0 0 2 0 0 0 0 0 0 0 0 0 0 0 0 0 0 0 0 0 0 0 0 0 0 0 2 0 0 0 0 0 0 0 0 0 0 0 0 0 0 0 0 0 0 0 0 1 0 0 0 0 0 2 0 1 0 0 0 0 0 0 0 0 0 0 0 0 0 0 0 0 1 0 0 0 0 0 0 0 0 0 0 0 0 0 0 0 1 0 0 0 0 0 1 0 0 0 0 0 0 0 0 0 0 0 0 0 0 0 0 0 0 0 0 0 0 0 0 0 0 0 0 0 0 1 0 1 0 0 0 0 0 0 0 0 2 0 0 0 0 0 0 0 0 0 0 0 0 0 2 0 1 0 1 0 1 0 0 0 0 0 0 0 0 0 0 1 0 0 0 0 0 0 0
Adcy9 3 0 1 0 0 1 2 0 0 1 1 2 0 2 2 0 0 0 0 0 0 0 0 3 1 0 2 0 1 2 2 2 0 0 0 0 0 0 0 0 0 0 0 0 0 0 2 0 1 0 2 0 0 0 0 2 0 0 0 3 0 0 2 1 2 1 2 1 0 1 2 3 0 2 0 0 4 2 2 3 1 1 0 0 0 2 0 2 0 2 0 0 4 2 2 1 3 1 1 0 3 0 2 2 0 1 0 0 3 1 2 2 0 0 0 0 0 0 1 2 2 0 1 0 0 0 2 0 1 2 1 1 0 2 0 1 0 0 0 0 2 0 0 0 1 0 5 2 1 0 0 2 2 2 0 1 0 0 2 2 0 0 0 1 0 0 2 0 0 2 0 0 2 0 0 0 0 0 2 0 0 0 0 0 0 0 0 1 2 0 0 0 2 1 0 1 0 0 0 0 0 0 0 0 1 0 2 2 1 0 0 3 0 1 0 0 0 2 2 0 0 0 0 5 2 0 0 1 2 2 2 1 2 2 2 3 1 2 1 0 1 0 0 3 0 2 3 1 2 1 3 3 0 3 2 1 0 2 3 4 2 2 0 2 0 0 0 2 2 0 0 2 3 2 0 0 4 0 0 2 2 0 0 2 0 0 0 0 0 1 0 0 2 0 0 0 0 2 0 1 5 0 0 3 3 0 0 2 0 0 1 0 0 2 0 0 3 2 0 2 2 2 2 0 3 0 2 0 4 1 0 0 2 2 1 2 2 0 3 0 1 1 3 3 0 0 2 0 1 2 2 2 2 0 1 1 1 2 2 3 0 0 2 1 2 2 0 0 5 1 1 2 0 3 3 3 2 2 2 2 2 1 1 0 0 0 2 4 1 3 2 0 0 1 7 0 2 2 0 1 3 0 2 0 0 0 0 0 0 4 1 3 2 2 3 2 5 2 3 2 0 2 0 0 0 0 0 0 0 0 0 0 0 0 0 0 0 0 0 1 2 0 1 1 0 3 0 0 0 2 0 4 0 2 1 0 1 1 0 0 0 0 2 2 0 1 3 1 2 2 3 3 0 4 0 1 2 2 1 0 2 0 4 0 6 0 0 0 0 0 2 0 1 1 0 1 0 1 3 3 6 0 2 2 0 2 2 2 0 0 2 0 0 0 1 2 1 0 2 2 3 3 3 0 0 0 0 0 0 0 0 0 0 0 0 0 0 0 0 1 0 0 0 0 0 0 0 0 0 0 0 0 0 0 0 0 0 0 0 0 1 0 0 0 0 0 0 0 0 0 0 0 0 0 0 0 0 0 0 0 2 0 0 0 0 0 0 0 0 0 0 0 4 0 0 0 0 0 2 0 0 2 0 0 0 0 0 0 0 0 1 0 0 2 0 1 0 0 0 0 0 0 0 0 0 0 0 0 0 0 0 0 0 0 2 0 0 0 0 0 0 0 0 0 0 0 0 0 2 0 0 0 0 0 0 0 0 0 0 0 0 0 0 0 0 0 0 0 0 0 0 0 0 0 0 0 0 0 0 0 0 0 0 0 0 0 0 0 0 0 0 0 0 2 0 0 0 0 0 0 0 0 0 0 0 0 0 0 2 0 0 0 0 0 0 0 0 0 0 0 0 0 0 0 0 0 0 0 0 0 0 0 0 0 0 0 0 0 0 0 0 0 0 0 0 0 0 0 0 0 0 2 0 0 0 0 0 0 2 0 0 0 0 0 0 0 0 0 0 0 0 0 0 0 0 0 0 0 0 0 0 0 0 0 0 0 0 0 0 0 0 0 0 0 0 2 0 0 0 0 0 0 0 0 0 0 1 2 0 0 0 2 0 0 0 0 0 2 0 0 0 0 0 0 0 0 0 0 0 0 0 0 0 0 0 0 0 0 0 0 0 1 0 0 0 2 0 0 0 0 0 0 0 0 0 0 0 0 0 0 0 0 0 0 0 0 0 0 0 0 0 0 0 0 0 0 0 0 0 0 0 0 0 0 0 0 0 0 0 2 0 0 2 0 0 0 0 0 0 2 1 0 2 0 0 0 0 0 0 0 0 0 0
Add3 1 0 0 0 0 1 0 0 0 2 0 2 0 0 0 0 0 0 2 0 0 1 2 0 0 2 0 0 0 0 0 0 1 0 2 0 0 0 0 0 0 0 0 2 0 0 0 0 1 0 0 0 0 2 2 0 0 0 0 0 0 1 0 0 1 1 0 0 0 0 0 2 0 0 0 0 0 0 0 0 0 0 0 0 0 0 0 0 1 0 0 0 0 0 0 1 2 2 0 0 2 0 2 0 0 0 0 3 0 0 0 0 1 0 0 0 0 2 0 3 0 0 0 0 0 0 1 2 1 0 2 0 0 0 2 0 1 0 0 2 0 0 0 0 0 0 0 0 0 0 0 2 0 0 0 0 0 0 0 0 0 0 2 0 0 0 0 0 2 0 2 1 2 0 0 0 0 0 0 2 0 2 0 0 0 1 0 0 1 0 0 0 0 2 0 1 0 0 2 0 0 0 0 0 1 0 0 0 0 0 1 0 0 0 0 2 1 1 2 2 0 1 0 0 2 1 0 1 0 1 0 1 0 0 0 0 2 0 1 0 0 1 2 0 0 0 0 0 0 0 2 1 0 2 1 0 0 1 0 3 0 2 2 0 0 0 2 0 1 2 2 1 2 0 2 2 1 0 0 2 2 0 1 1 3 0 1 0 0 0 1 0 1 2 1 1 0 2 3 0 0 0 0 3 1 0 1 2 1 0 2 0 0 0 2 0 1 0 0 0 0 1 0 2 1 0 1 2 2 2 2 0 1 0 0 2 0 1 3 2 2 0 0 1 0 0 2 0 2 0 2 2 3 2 1 1 0 0 0 0 0 1 2 0 0 1 0 2 0 1 0 0 2 2 1 0 2 0 0 0 1 1 0 3 0 2 2 1 0 0 0 0 0 1 0 1 0 0 0 0 0 1 2 0 0 0 0 0 0 3 0 3 0 0 0 2 0 2 2 1 1 2 0 2 2 0 0 0 0 0 2 0 0 3 0 1 0 0 2 0 0 0 0 1 2 0 0 0 0 0 0 0 0 0 1 0 1 2 0 1 0 1 0 0 0 0 0 0 0 0 2 2 0 0 0 0 0 2 3 0 1 0 2 0 3 1 2 2 0 0 0 0 0 0 1 0 0 0 2 2 1 0 2 2 0 0 0 1 0 1 1 2 3 0 2 0 0 0 0 1 0 1 0 0 0 0 2 0 0 0 0 0 0 0 0 0 0 0 0 0 0 0 0 1 0 0 0 0 0 1 0 0 2 0 0 0 0 0 0 2 0 0 0 0 0 0 0 0 0 0 0 0 0 0 0 0 2 0 0 0 0 0 0 0 1 0 0 0 0 2 1 0 0 1 0 0 0 2 0 0 0 2 2 2 0 0 0 2 0 0 2 0 0 4 2 0 0 0 0 0 0 0 0 2 1 0 0 0 0 0 1 0 0 2 0 1 0 3 0 0 0 0 0 0 0 0 0 0 0 0 0 0 0 2 0 0 0 0 0 0 0 0 2 0 0 0 0 0 0 0 0 0 0 0 0 0 0 0 2 0 0 2 2 0 0 0 1 0 0 0 0 0 0 0 0 0 0 0 0 0 0 0 0 0 0 0 0 0 2 0 0 0 0 1 0 0 0 0 0 0 0 0 0 0 0 0 0 0 0 1 0 0 0 0 0 0 0 0 0 0 0 0 0 1 0 0 0 0 0 0 2 0 0 0 0 0 0 0 0 0 0 0 0 0 2 0 0 2 0 0 0 0 0 0 0 0 0 2 0 0 1 1 0 0 0 0 0 0 0 0 0 0 0 0 3 0 0 0 0 0 0 0 1 1 2 0 2 3 2 0 1 0 0 0 0 0 0 0 2 0 0 1 1 2 1 0 0 0 0 0 1 2 3 0 2 0 1 0 2 2 0 0 0 1 0 1 2 0 0 1 0 0 1 0 2 0 0 0 0 0 0 0 0 2 0 0 0 0 0 0 2 0 0 2 1 0 0 0 2 2 2 0 1 0 0 0 0 0 2 0 3 2 2 0 0 0 0 0 2 4 0 0 0 0 0 0 0 2 0 0 0 2 0
Adh7 1 0 1 0 0 0 1 2 2 0 1 1 0 0 0 0 0 0 0 0 0 1 0 0 2 0 0 0 0 0 0 0 0 0 0 2 1 0 0 2 1 0 0 0 0 0 0 0 0 0 0 0 0 0 0 1 1 1 1 1 2 0 0 0 1 0 2 0 0 0 0 0 2 0 0 1 0 0 1 0 0 1 0 0 0 0 0 0 1 1 0 0 0 0 0 0 2 0 0 0 0 0 0 0 0 0 0 0 0 0 0 0 1 0 1 0 2 0 1 2 0 0 0 0 0 0 0 1 0 2 0 0 0 0 0 0 1 0 1 2 1 1 0 0 2 0 1 1 1 0 0 0 2 2 0 0 0 0 1 0 0 1 0 2 0 1 0 0 0 1 0 1 0 1 0 2 0 0 0 0 0 0 0 2 2 2 2 2 0 2 0 1 0 0 0 0 0 0 0 3 2 0 0 2 2 0 1 1 0 2 0 0 0 0 1 2 2 2 5 0 1 2 0 2 1 0 0 0 0 2 3 0 0 1 0 1 0 1 0 1 0 3 0 2 0 3 0 0 0 0 1 2 0 0 3 0 0 0 1 2 0 2 0 0 0 0 0 0 1 2 2 1 2 0 0 0 3 0 0 0 2 0 0 1 0 0 2 0 2 0 0 0 1 0 2 0 0 0 1 0 1 0 1 1 1 0 2 0 2 0 1 0 0 0 0 0 1 0 0 1 0 2 0 0 0 0 1 0 0 0 0 0 2 2 0 1 1 0 0 2 2 1 0 1 0 2 2 2 0 0 0 2 1 0 0 1 2 0 0 0 0 0 0 0 0 2 2 2 2 0 0 1 1 1 2 1 1 0 0 1 1 1 0 3 0 1 1 1 1 0 0 1 0 2 1 0 2 1 0 0 1 1 0 0 0 0 0 0 0 1 0 0 2 3 0 3 2 2 2 0 1 2 0 0 2 0 0 2 0 0 0 0 0 2 0 0 1 0 2 2 1 0 0 2 0 1 0 0 0 1 2 2 2 2 0 0 0 0 0 0 1 0 1 1 0 1 1 0 0 0 0 1 0 0 2 0 0 0 3 1 1 0 4 0 3 0 0 2 2 2 0 1 1 2 2 0 0 1 1 1 0 0 0 1 0 0 1 2 0 2 1 0 1 4 1 1 0 0 1 0 0 0 1 0 0 0 2 0 0 0 0 0 0 0 0 0 0 0 0 0 0 0 0 0 0 2 0 0 0 0 0 0 0 0 0 2 1 0 0 0 2 0 0 0 0 0 0 0 0 0 0 2 0 0 0 0 0 0 0 0 0 0 0 0 0 0 0 0 0 0 0 0 2 0 0 0 0 0 0 0 0 0 0 0 0 0 0 0 0 0 0 0 0 0 0 0 0 0 0 0 0 0 0 0 0 0 0 0 0 0 0 2 2 0 0 0 0 1 2 0 0 0 0 0 0 0 0 0 0 0 0 0 0 0 0 0 0 0 2 0 0 0 0 0 0 0 0 0 0 0 0 0 0 0 0 0 0 0 2 2 0 0 0 0 0 0 0 0 0 0 0 0 0 0 0 0 0 0 0 0 0 0 2 0 0 0 0 0 0 0 0 0 0 0 0 0 0 0 0 0 0 0 0 0 0 1 0 0 0 0 0 0 0 1 0 0 0 0 0 0 0 2 0 0 0 0 0 0 1 0 0 1 0 0 0 0 0 0 0 0 0 0 0 0 0 0 0 0 0 2 1 0 0 0 0 2 0 0 0 0 0 0 0 0 0 0 0 0 0 0 2 2 0 0 0 2 0 0 0 0 0 2 2 0 0 0 0 0 1 0 0 0 0 0 0 1 0 0 0 1 2 0 0 0 0 0 1 0 0 0 0 0 0 0 0 0 1 0 0 1 0 0 0 0 0 0 0 0 0 0 0 0 0 0 0 0 0 0 1 0 0 2 0 0 0 0 0 0 0 0 0 0 0 0 0 0 2 0 0 0 0 0 1 0 0 0 0 0 0 0 2 0 0 0 0 2 0 0 0 0 0 0 0 0 0 0 0 0 0 2 0 0 0
Adipor1 1 1 0 0 1 1 2 0 1 1 0 0 0 0 0 0 1 0 2 0 2 2 2 0 2 0 0 0 0 2 1 1 0 0 0 5 0 0 1 0 0 0 0 0 0 0 1 0 0 0 0 2 0 1 0 0 0 0 0 0 2 0 0 2 1 2 1 1 0 0 1 0 2 0 0 1 2 0 0 0 0 0 0 0 0 0 0 0 0 0 1 2 2 0 0 2 0 0 0 0 1 0 1 0 0 0 0 0 2 0 0 2 1 1 0 0 0 2 2 0 0 0 2 0 1 0 0 2 1 0 1 0 2 0 2 0 0 2 0 0 2 0 2 2 1 0 0 1 0 2 0 1 2 0 1 0 0 2 2 0 0 0 0 2 0 2 0 0 2 1 0 2 2 1 0 0 0 0 1 0 1 0 0 0 0 1 0 1 0 0 0 0 0 2 0 1 2 0 2 0 1 0 2 1 1 2 2 3 0 2 0 0 0 0 0 0 1 0 1 0 0 1 1 0 1 0 0 2 1 0 1 0 0 0 2 0 2 0 0 0 1 0 0 2 0 0 1 0 0 0 2 0 0 1 0 2 0 0 0 0 1 0 2 2 1 1 2 0 2 2 1 1 0 0 2 0 2 0 0 3 0 0 2 1 1 0 0 0 0 0 2 1 2 2 2 2 2 0 2 0 0 0 0 0 1 2 0 2 2 3 3 0 2 2 2 0 2 2 0 0 0 0 1 0 0 0 2 0 1 1 0 2 2 0 0 0 2 1 1 0 2 0 2 2 0 0 1 1 0 1 1 2 2 0 1 1 1 0 2 1 0 1 0 0 0 1 4 0 3 0 0 0 1 0 0 0 0 3 2 0 1 1 4 0 0 2 0 1 2 0 0 1 1 0 3 4 0 1 0 1 0 0 2 0 1 2 2 0 1 1 0 2 1 2 3 0 3 1 0 0 2 2 1 2 0 0 0 0 0 2 0 0 0 2 0 0 1 0 1 1 0 0 3 0 2 1 1 0 0 0 1 0 2 1 0 0 1 0 2 0 1 0 0 0 0 0 2 1 0 2 3 1 0 3 2 1 0 0 4 1 1 0 1 0 2 0 0 2 3 0 0 1 2 2 0 3 2 0 1 2 2 0 1 0 0 2 2 0 0 3 2 0 1 2 0 1 1 2 1 0 2 2 1 0 0 0 0 2 0 0 0 0 0 0 0 0 2 0 0 1 0 0 0 0 0 0 0 0 0 0 0 0 0 0 0 0 0 0 0 0 0 0 0 0 0 0 0 0 0 2 0 1 1 0 0 2 0 0 0 2 0 0 0 0 0 0 0 0 0 0 0 0 2 1 2 0 0 2 0 0 0 0 0 1 0 0 0 2 0 0 0 0 0 2 0 0 0 0 0 0 0 0 0 0 0 0 0 0 0 0 0 2 0 0 0 0 0 0 2 0 0 0 0 0 0 0 0 0 0 0 0 0 0 0 2 0 0 0 2 0 0 0 0 0 0 0 0 0 0 0 0 0 0 2 0 0 0 0 0 0 1 0 0 1 0 0 0 0 0 0 0 0 2 0 0 0 0 1 0 0 0 1 0 0 0 0 0 0 0 0 0 1 0 0 0 0 0 0 0 0 0 0 0 0 0 0 0 0 0 0 0 0 0 0 0 0 0 0 0 0 0 0 0 0 0 0 0 0 0 0 0 0 0 0 0 0 0 0 0 0 0 0 2 0 0 0 0 0 0 0 0 0 0 0 0 0 0 2 0 0 0 2 0 0 0 0 0 0 0 0 0 0 0 0 0 0 0 0 0 0 0 0 0 0 0 1 0 2 0 0 0 2 1 1 1 0 2 2 0 1 0 0 0 2 0 0 1 0 0 2 2 1 2 2 0 0 1 0 2 0 0 0 3 0 0 2 0 0 1 0 0 0 0 0 0 2 0 0 0 0 0 0 0 0 0 0 0 0 0 0 0 2 2 0 2 0 2 0 0 0 1 0 0 0 0 0 0 0 0 0 2 0 2 0 0 0 0 0 2 2 0 0 0 0 0 0 2 2 1 0 0 0 0
Adipor2 1 0 2 0 0 0 0 0 0 1 0 1 0 0 2 0 0 0 0 0 0 0 0 0 0 1 2 0 1 0 0 1 0 0 0 0 0 0 0 0 2 0 0 2 0 0 0 0 0 0 0 0 0 2 0 1 0 0 0 0 0 0 0 0 0 0 0 2 2 0 0 2 0 1 0 0 0 0 0 0 0 1 0 0 0 0 0 0 0 0 0 0 1 0 0 0 0 0 0 0 0 0 0 0 0 0 0 1 0 2 0 0 0 2 0 0 0 0 0 1 0 0 0 0 0 0 0 1 0 0 0 0 1 0 0 0 0 0 1 0 0 0 0 2 2 1 0 2 0 0 0 0 2 0 0 0 0 0 1 0 0 2 0 1 0 0 0 0 0 1 0 3 0 0 0 0 0 0 0 0 0 0 0 0 0 2 0 0 1 0 0 0 0 1 0 0 0 0 0 0 0 0 0 0 0 1 1 0 2 0 1 2 0 0 0 0 0 2 0 0 0 0 0 0 1 0 2 1 0 1 0 0 0 0 2 2 2 1 0 0 0 1 0 0 0 0 0 0 0 3 1 0 0 0 1 2 0 0 0 0 0 0 0 0 0 0 0 0 2 4 0 0 0 0 0 1 1 1 0 1 2 0 1 0 0 1 0 2 1 0 0 0 0 0 0 2 0 0 0 0 0 0 0 0 0 0 0 0 0 1 1 2 0 0 0 2 1 0 0 1 2 0 2 0 1 0 0 0 0 1 0 2 0 0 0 1 0 0 1 0 0 0 1 0 0 0 0 0 0 0 0 0 0 0 0 0 0 0 0 0 0 0 0 2 0 0 2 0 0 2 0 0 0 0 2 0 0 0 0 0 0 0 0 0 0 0 2 0 2 0 0 2 0 0 0 0 0 0 0 2 1 0 0 0 0 0 0 0 0 2 0 0 2 0 0 0 0 0 0 0 0 1 2 0 2 0 0 0 1 0 0 0 0 0 1 0 0 0 1 0 0 0 1 0 0 0 0 0 0 0 0 2 0 1 0 0 1 0 0 0 0 0 0 0 0 1 0 0 0 0 0 0 0 0 0 0 0 0 1 0 2 0 0 0 0 0 0 0 0 2 0 2 2 0 0 0 0 0 0 1 0 0 0 0 0 1 1 2 1 0 1 0 0 0 2 0 0 0 0 0 0 2 2 1 0 0 0 0 0 0 0 0 0 0 0 0 0 0 0 2 0 0 0 0 0 0 0 0 0 0 0 2 0 0 0 0 0 0 0 0 0 0 0 0 1 0 0 0 0 0 0 0 0 0 0 0 0 0 0 0 0 0 2 0 0 0 0 0 0 2 0 0 0 0 0 0 0 2 0 0 0 1 0 0 0 0 0 1 0 0 0 0 0 0 0 0 0 0 0 0 0 2 0 0 0 0 0 0 0 0 2 2 0 0 0 0 0 0 1 0 1 0 1 0 0 0 0 0 0 0 0 0 0 0 0 0 0 0 0 0 0 0 0 0 0 1 0 0 0 0 2 0 0 0 0 2 0 0 0 1 0 0 0 0 0 0 0 0 0 0 0 0 0 0 2 0 0 1 0 0 0 0 0 0 2 0 0 0 0 0 2 0 0 0 0 0 0 0 0 0 0 0 0 0 0 0 0 0 0 0 0 0 0 0 0 0 0 0 0 0 0 0 0 0 0 0 0 0 0 0 0 0 0 1 1 0 0 0 0 0 0 0 0 0 0 0 0 0 0 0 0 0 0 0 0 0 0 0 0 0 0 0 0 0 0 0 0 0 0 0 0 0 0 0 0 0 0 0 2 1 2 0 0 0 2 0 0 0 0 0 1 0 0 0 0 0 0 0 2 0 2 0 0 0 0 2 1 0 0 0 0 0 2 1 0 0 1 0 0 0 0 0 0 0 0 1 0 0 0 1 2 2 0 0 0 0 0 0 0 0 0 0 0 0 0 0 1 0 2 0 0 0 0 1 0 0 0 0 2 0 0 0 0 0 0 0 0 0 0 1 0 2 0 0 0 0 0 0 0 0 1 0 0 0 0 2 1 0 0 0 0 0 0
Adrb3 2 0 0 0 0 0 0 1 0 1 0 0 0 0 0 0 0 0 0 0 0 0 0 0 0 0 0 0 0 0 0 0 0 0 0 0 0 0 0 0 0 0 0 0 0 0 0 0 1 0 0 0 0 0 0 0 1 0 0 0 0 0 1 1 0 0 2 0 0 0 0 0 0 0 0 0 0 0 0 0 0 0 0 0 0 0 0 0 0 0 1 0 0 0 0 0 0 0 0 0 0 0 0 0 0 0 0 0 1 0 0 0 0 0 0 0 0 0 0 0 1 0 0 0 0 1 0 0 0 0 0 1 0 0 2 0 0 1 0 0 0 1 0 0 0 0 0 1 0 0 0 0 0 0 0 0 1 1 0 0 0 0 0 0 0 0 0 0 0 0 0 0 0 0 0 0 0 0 0 0 0 0 0 0 1 0 0 0 0 0 0 1 0 2 0 0 0 0 2 0 1 0 0 0 0 0 0 0 0 0 1 0 0 0 0 0 0 0 0 0 0 0 0 0 0 0 0 2 0 0 0 0 0 0 0 0 1 0 0 0 2 0 0 2 0 0 0 0 0 0 0 1 0 0 0 0 0 2 1 0 0 0 1 0 1 0 0 0 1 1 0 0 1 0 0 0 0 0 0 0 0 0 0 1 0 0 0 0 0 0 0 0 0 1 2 0 0 0 1 0 0 0 0 0 1 0 0 0 0 0 0 1 0 0 0 0 0 0 0 1 1 0 0 0 0 0 2 0 0 0 0 0 0 0 0 0 0 0 0 0 0 0 1 0 0 0 0 2 1 0 0 0 0 0 0 0 1 0 0 0 0 0 0 0 0 0 0 0 1 0 0 0 1 1 0 0 2 2 0 0 0 0 2 1 0 0 0 0 0 0 0 1 0 2 1 0 0 0 0 1 0 0 0 0 0 0 0 0 0 0 0 2 0 0 0 0 1 0 0 0 0 4 0 0 0 0 0 0 0 0 0 0 0 0 0 0 0 0 2 0 1 0 0 0 0 0 0 0 0 2 0 0 0 0 1 0 0 0 0 0 0 0 2 0 0 0 0 0 0 1 0 1 0 0 0 0 0 0 0 0 2 0 2 0 2 0 0 0 0 0 0 0 0 0 0 2 0 0 0 2 3 0 1 0 0 2 0 0 0 0 1 0 1 0 2 0 1 0 0 0 0 1 0 0 0 0 0 0 2 0 0 0 0 0 0 0 0 0 0 0 0 0 0 0 0 0 0 0 0 0 0 0 0 0 0 0 0 0 0 0 0 0 0 0 0 0 2 0 0 0 0 0 0 0 0 0 0 0 0 0 0 0 0 0 0 0 0 2 0 0 0 1 0 0 0 0 0 0 0 0 0 0 0 0 0 0 0 0 0 0 0 1 0 0 0 0 0 0 0 0 0 0 0 0 0 0 0 0 0 0 0 0 0 0 0 0 0 0 2 0 0 0 0 0 0 0 0 0 0 0 0 0 0 0 0 0 0 1 0 0 0 0 0 0 0 0 0 0 0 0 0 0 0 0 0 0 0 0 0 1 0 0 0 0 0 0 0 0 0 0 0 0 0 0 0 0 0 0 0 0 1 0 0 0 0 0 0 0 0 0 0 0 0 0 0 0 0 0 0 0 0 0 0 0 0 0 0 0 0 0 0 0 0 0 0 0 0 0 0 0 0 0 0 0 0 0 0 0 0 0 0 0 0 0 0 0 0 0 0 0 0 0 0 0 0 0 0 0 0 1 0 0 0 0 0 2 0 0 0 0 0 0 0 0 0 0 0 0 0 0 0 0 0 0 0 0 0 0 0 0 0 0 0 0 0 0 0 0 0 0 0 0 0 0 0 0 0 0 0 0 0 0 2 0 0 0 0 0 0 0 0 0 0 0 0 0 0 0 0 0 0 0 0 0 0 0 0 0 0 0 0 0 0 0 0 0 0 0 0 0 0 0 0 0 0 0 0 0 0 0 0 0 0 0 0 0 0 0 0 0 0 0 0 0 0 0 0 0 0 0 0 0 0 0 0 0 0 0 0 0 0 0 0 0 0 0 0 0 0 0 0 0 0
Adss 1 0 0 0 1 1 1 0 0 0 0 0 0 0 1 0 0 0 0 0 0 2 0 1 2 0 2 0 0 0 0 3 0 0 0 1 0 0 0 0 0 2 0 0 0 0 0 0 2 0 0 0 0 0 2 0 0 0 2 0 0 2 0 0 1 0 1 0 0 0 0 2 3 2 0 0 0 0 0 0 0 2 0 0 0 1 0 0 0 0 0 0 0 0 0 1 2 0 0 0 0 0 0 1 1 0 0 0 0 1 0 0 1 0 1 0 0 0 0 0 0 0 0 0 0 0 0 1 0 2 0 0 0 0 0 1 0 0 0 0 2 0 0 0 0 0 0 1 0 0 0 2 0 0 0 0 0 0 0 0 0 0 0 0 0 0 2 0 1 0 1 0 2 0 1 0 2 0 0 0 0 0 0 0 0 0 0 2 2 2 0 0 0 1 0 1 0 0 0 0 1 0 0 1 0 0 0 3 0 0 1 0 1 0 0 2 2 0 0 0 0 0 0 0 1 0 0 0 2 0 2 2 0 0 2 1 0 1 0 0 0 4 2 1 0 0 0 0 0 0 0 1 0 0 2 0 0 2 0 1 0 2 1 0 2 0 1 1 1 2 0 2 0 2 2 1 3 1 0 0 0 0 0 1 0 2 0 0 1 1 0 0 1 1 2 2 0 0 0 2 1 0 0 1 1 0 1 0 2 2 3 2 3 1 0 0 2 0 0 1 0 2 0 0 2 0 2 0 0 0 0 0 1 0 0 0 0 2 0 0 1 0 1 0 0 3 1 0 1 0 0 0 2 0 1 1 0 0 0 0 0 0 1 0 0 0 0 0 1 0 1 0 2 0 0 0 0 1 1 0 1 1 1 0 0 0 1 1 0 1 2 2 0 0 1 0 0 1 0 0 1 0 0 0 1 0 0 0 1 0 0 0 2 0 0 0 0 1 2 0 0 1 0 0 0 0 0 0 1 0 0 0 0 0 1 0 0 0 0 0 1 2 0 1 0 0 0 0 0 1 2 0 0 1 0 0 0 0 0 0 0 0 0 1 0 0 0 0 0 0 0 1 0 2 0 0 1 0 2 0 0 0 0 0 0 0 0 0 1 0 0 2 1 0 0 0 0 0 0 2 1 0 0 0 0 0 1 0 0 0 2 0 0 0 1 2 0 0 0 2 0 1 0 0 0 0 0 0 0 0 0 0 0 0 0 0 0 0 0 0 0 0 0 0 0 0 0 0 0 0 0 0 0 0 0 0 0 0 0 0 0 1 0 0 0 0 0 2 0 0 0 0 0 0 0 0 0 0 0 0 0 1 0 0 0 0 0 0 0 0 0 0 0 0 0 2 0 0 1 0 0 0 0 0 0 0 0 0 0 0 0 0 0 0 0 0 0 0 0 0 0 0 0 0 0 0 0 0 0 0 0 0 0 0 0 0 0 0 2 0 0 0 0 0 0 0 0 0 0 0 0 0 0 0 0 0 0 0 0 0 0 0 0 0 0 0 0 0 0 0 0 0 0 0 0 0 0 0 0 0 0 0 0 0 0 0 0 0 0 0 0 0 0 2 0 0 0 0 0 0 0 0 0 0 0 0 0 0 0 0 0 0 1 0 0 0 0 0 0 0 0 0 0 0 0 0 1 0 0 0 0 0 0 0 0 0 0 0 0 0 0 0 0 0 0 0 0 0 0 0 0 0 0 0 0 0 0 0 0 0 0 0 0 0 0 0 0 0 0 0 0 0 0 0 0 0 0 0 1 0 0 0 0 0 0 0 0 0 0 0 0 0 0 0 0 0 0 0 0 0 0 0 0 0 0 0 2 0 0 0 0 0 0 0 0 0 0 0 0 0 0 0 0 2 2 0 0 0 0 0 0 0 0 0 0 0 0 0 0 0 0 0 0 0 0 0 1 0 0 2 2 0 0 0 0 0 2 0 0 0 0 0 0 0 0 0 0 0 0 0 0 0 0 0 0 0 0 0 0 0 0 0 0 2 0 0 0 0 0 1 0 0 0 0 0 0 0 0 0 0 0 0 0 0 0 1 0 0 0 0 0 0 0
Aff2 1 0 2 0 2 0 2 0 0 0 1 0 0 2 0 0 0 0 0 0 1 0 0 0 0 0 0 0 0 0 0 0 0 0 0 0 0 0 0 2 0 0 0 0 0 0 1 0 0 0 0 0 0 0 2 0 0 2 0 0 2 0 0 0 0 0 2 1 0 0 1 3 2 2 0 0 0 0 2 0 1 2 2 1 0 0 0 2 0 0 0 0 1 0 2 1 1 2 0 0 0 1 2 1 0 0 0 0 0 0 0 0 0 0 2 2 0 0 0 0 0 0 0 0 0 2 1 0 1 2 0 0 0 0 0 0 0 0 2 0 0 0 0 1 0 0 0 2 0 0 0 1 0 0 0 0 1 2 1 0 0 0 2 2 0 0 0 0 0 2 0 1 0 0 0 2 0 0 0 0 0 2 0 0 0 0 0 0 1 1 2 0 0 0 0 0 0 0 0 0 2 0 0 0 2 0 2 0 1 0 0 2 0 0 0 1 0 0 0 2 0 2 1 1 2 0 0 2 2 2 2 0 2 0 0 1 0 0 0 0 2 2 2 0 2 0 0 2 0 0 0 1 0 0 0 0 0 2 0 2 0 0 1 0 2 0 2 1 2 1 0 0 2 0 0 0 1 1 0 0 2 0 0 1 0 1 0 0 0 0 0 2 2 0 0 1 0 0 2 0 0 0 0 0 0 0 0 0 0 0 2 2 2 1 0 0 0 0 0 1 0 2 0 2 0 0 2 0 2 0 0 0 0 0 2 0 0 1 0 0 0 0 2 0 0 0 0 0 0 0 0 0 0 0 2 1 0 0 1 0 0 0 0 0 2 2 0 2 0 0 0 0 0 0 1 0 0 2 0 0 0 0 2 2 0 1 1 0 0 2 0 2 0 1 1 0 1 1 0 2 2 0 0 0 0 0 0 0 0 0 2 0 0 0 0 0 0 0 2 0 1 1 0 0 0 0 0 0 0 1 0 0 0 0 0 0 0 0 2 0 0 0 0 2 0 2 0 0 2 0 0 2 2 1 1 0 1 0 0 0 0 0 0 0 1 0 1 0 0 0 2 0 0 1 0 1 0 0 2 0 1 0 3 0 3 0 0 1 1 0 0 0 0 0 0 1 0 1 0 1 2 0 2 2 0 0 2 0 1 2 0 0 1 0 0 0 2 2 0 0 2 2 2 0 0 0 0 2 0 0 0 0 0 0 0 0 0 0 0 0 0 0 0 0 0 0 0 0 0 0 0 0 0 0 0 2 0 0 0 0 0 0 0 0 2 0 0 0 0 0 2 0 0 0 0 0 0 0 0 0 2 0 0 0 0 0 0 0 0 0 0 0 0 0 0 0 0 0 1 0 0 0 0 0 0 0 0 0 0 0 1 0 0 1 2 0 0 0 0 0 0 0 0 0 0 0 0 0 0 0 0 0 0 0 0 0 0 0 0 0 0 0 2 0 0 0 0 2 0 0 0 0 0 0 0 0 0 0 0 0 0 0 0 0 0 0 0 0 0 0 0 0 0 0 0 0 0 0 0 0 0 0 0 0 0 0 1 0 0 0 1 0 0 0 0 0 0 0 0 0 0 0 0 0 2 0 0 0 0 0 0 2 0 0 0 0 0 0 0 0 0 0 0 0 0 0 0 0 0 0 0 0 0 0 0 0 0 0 0 0 0 0 0 0 0 0 0 0 0 0 0 0 0 0 0 0 0 0 0 0 0 0 0 0 0 0 0 0 0 0 0 0 0 0 0 0 0 0 0 0 0 0 0 0 1 0 0 0 0 0 0 0 2 0 0 0 0 0 0 0 0 0 0 0 0 0 0 0 0 2 0 0 0 0 0 0 0 2 1 0 2 0 0 0 0 0 0 0 0 0 0 0 1 0 0 0 1 0 2 0 0 0 0 0 2 0 0 0 0 0 0 0 0 0 0 0 0 0 0 0 0 0 0 0 0 0 0 0 0 0 0 0 0 1 0 0 0 0 1 0 0 0 0 0 0 0 0 0 0 0 2 0 0 0 4 0 0 2 0 0 0 0 0 0 0 0 1 0 0 0 0 0 0
Afg3l2 5 0 1 0 0 1 2 0 0 1 1 0 0 1 1 0 2 0 0 0 2 1 0 0 0 0 2 0 0 2 0 2 0 0 0 3 0 0 0 0 0 0 0 0 0 0 3 0 0 0 0 1 0 0 2 0 0 1 2 1 3 0 2 1 0 2 2 2 0 1 1 2 2 2 0 0 2 0 0 1 0 0 1 0 1 0 0 4 0 5 0 2 1 0 0 0 0 1 0 0 0 0 1 0 0 0 0 2 2 0 0 2 1 2 2 0 0 2 0 1 0 0 2 0 1 0 0 0 2 0 0 1 1 0 2 2 0 0 0 2 0 2 0 0 0 2 2 1 0 0 0 2 2 0 0 0 0 0 0 0 0 0 0 0 0 0 2 0 0 1 1 0 0 0 0 0 0 0 0 0 0 0 0 0 0 2 0 2 0 0 0 0 0 0 0 0 0 0 0 0 2 0 0 1 2 0 1 2 0 2 2 1 0 0 0 2 2 0 0 0 0 0 0 2 1 0 0 3 1 0 1 1 2 0 1 2 0 0 0 0 2 3 0 0 2 0 1 1 3 7 1 4 0 1 6 2 2 1 3 7 2 3 5 0 0 0 1 0 3 2 1 2 2 0 1 2 3 4 0 2 1 2 2 1 0 5 1 0 4 0 2 3 3 1 2 4 1 0 5 0 3 0 0 4 3 2 0 0 2 2 3 3 5 1 0 2 2 0 0 1 3 2 2 1 2 2 2 2 2 0 0 0 0 0 0 0 1 2 3 2 2 0 2 2 0 0 1 0 3 0 1 2 2 0 4 0 2 0 0 0 2 0 0 0 0 3 0 0 1 0 2 3 4 1 1 2 2 2 2 0 2 3 3 1 0 1 2 1 8 1 0 2 0 2 0 2 0 2 0 2 3 2 0 0 0 2 2 0 0 3 0 1 1 2 2 6 3 1 0 3 3 2 0 0 0 0 0 0 0 0 2 0 0 0 1 0 2 0 0 1 3 0 0 4 0 2 0 0 0 2 0 2 0 1 1 0 0 1 0 0 2 0 0 0 2 2 1 0 0 1 1 2 0 1 1 0 2 1 2 0 2 0 0 0 2 0 0 1 2 0 0 2 1 3 1 2 0 2 2 2 3 0 2 2 2 0 0 3 2 0 0 1 3 0 7 2 2 1 2 0 1 5 2 0 0 0 0 0 0 0 0 0 0 0 0 0 0 0 0 0 0 0 0 0 0 0 0 1 0 0 0 0 0 0 0 0 2 2 2 0 0 0 0 0 0 0 0 0 0 2 0 0 0 0 0 1 0 0 2 2 0 1 0 0 2 0 2 2 0 0 0 1 0 0 2 2 2 0 0 2 1 0 0 0 0 2 0 2 0 0 0 0 2 2 0 0 2 0 0 2 0 0 0 0 0 0 0 0 0 0 0 2 2 1 0 0 0 0 1 0 0 0 2 0 0 0 0 0 0 0 0 0 0 0 0 0 0 0 0 0 0 0 0 0 0 0 0 2 0 0 0 0 0 0 0 2 0 0 0 0 0 0 0 0 0 0 0 0 0 0 0 0 2 0 2 0 0 0 0 0 0 0 0 0 0 0 0 0 0 0 0 0 0 0 0 0 0 2 0 0 0 0 0 0 0 0 0 0 0 0 0 0 0 0 0 0 0 0 0 0 0 0 0 0 0 0 0 0 0 0 0 0 0 0 0 0 0 0 0 0 0 0 0 0 0 0 0 0 0 0 0 2 0 0 0 0 0 0 0 0 2 0 0 0 0 0 0 0 0 0 0 0 0 0 0 0 0 0 0 2 0 1 0 0 2 1 0 0 0 1 0 2 2 0 0 0 0 0 1 0 0 0 2 2 0 0 0 0 0 2 0 2 5 2 0 0 0 0 1 2 0 2 0 0 0 0 0 0 0 2 2 1 0 0 1 0 0 0 0 1 0 1 0 0 0 0 0 0 0 0 0 0 0 1 2 0 1 2 0 0 0 0 0 0 0 0 0 0 0 0 0 2 2 0 0 0 0 0 0 2 0 2 0 0 0 0 2 0 0 0 0 0 0
Agap1 0 0 0 0 0 0 0 0 0 2 0 2 0 0 0 1 0 0 1 0 1 0 0 0 2 0 0 0 0 0 0 0 0 0 0 0 0 2 0 0 1 0 0 0 0 0 0 0 0 0 0 0 0 0 0 0 0 0 0 0 0 0 0 0 0 0 1 0 0 0 2 0 0 0 0 0 0 0 0 0 0 0 0 0 0 0 0 0 0 0 0 0 0 0 0 0 0 0 0 1 0 1 2 2 0 2 0 1 0 0 0 2 0 0 1 0 0 0 0 0 0 0 0 0 2 0 2 0 0 0 1 0 0 0 0 0 0 0 0 0 0 2 0 0 0 0 0 0 0 0 0 2 0 0 0 2 0 0 0 0 0 0 0 0 0 0 0 0 0 0 0 0 0 0 0 0 0 0 1 0 0 0 0 0 0 0 0 0 1 0 0 1 0 0 0 0 0 0 1 0 0 0 0 2 0 0 0 1 1 0 0 2 0 0 1 2 2 0 1 0 0 0 0 0 0 0 0 0 1 0 1 2 0 1 2 0 0 0 0 0 1 0 1 1 0 0 1 0 0 1 0 0 0 0 0 0 0 0 2 0 0 0 2 0 2 0 1 2 0 4 2 1 2 0 2 0 0 1 0 0 0 0 0 0 0 0 0 0 0 0 1 0 0 0 0 2 2 0 2 2 0 0 0 1 0 0 0 2 0 0 1 0 2 0 0 0 1 1 0 0 1 0 0 0 0 0 0 0 0 0 0 0 1 0 0 0 1 2 0 0 0 2 0 0 2 0 0 0 1 0 2 2 2 0 0 1 0 2 0 0 0 0 0 2 0 0 0 2 0 0 2 0 1 0 1 0 0 0 0 2 0 1 2 1 0 0 2 2 2 1 2 0 2 2 0 0 0 0 0 1 2 0 2 2 0 0 0 1 0 6 1 0 0 0 2 0 1 2 1 1 1 2 1 0 0 0 1 0 0 0 0 2 0 0 1 0 1 1 2 0 0 1 0 2 0 1 0 0 2 1 0 0 0 2 0 0 2 0 0 0 0 2 0 1 0 2 3 2 0 1 1 2 0 0 0 0 1 1 0 0 0 0 0 0 3 0 0 0 1 0 0 0 2 2 2 2 2 2 1 1 0 0 0 0 0 0 2 0 0 0 2 2 0 1 0 0 0 1 0 2 3 0 1 0 0 0 0 0 2 0 0 0 0 0 0 0 2 0 0 0 0 0 0 0 0 0 0 0 0 0 0 0 0 0 0 0 0 0 0 0 0 0 0 0 0 0 0 0 1 0 0 0 0 0 0 0 0 0 0 2 0 0 2 0 0 0 0 0 0 2 0 2 2 0 0 0 0 0 0 0 0 0 2 0 0 2 0 2 0 0 0 0 0 0 0 0 0 0 0 0 0 0 0 0 0 0 0 0 0 0 0 2 0 0 0 0 2 1 2 0 0 0 0 0 0 0 0 0 0 0 0 0 0 0 0 0 0 0 0 0 0 0 0 0 0 0 0 0 0 0 0 0 0 0 0 0 0 0 2 2 0 0 0 0 0 0 0 0 0 0 0 0 0 0 0 0 0 0 0 0 0 0 0 0 0 0 0 0 0 0 0 0 0 0 0 0 0 0 0 0 0 0 0 0 0 0 0 0 0 0 0 1 0 0 0 0 0 0 0 0 0 0 0 0 0 0 0 0 0 0 0 0 0 0 3 2 0 0 1 1 0 0 0 0 0 0 0 0 0 0 0 0 0 0 0 0 0 0 0 0 0 0 0 0 0 0 0 0 0 0 0 0 0 0 0 0 0 0 0 0 0 0 2 0 0 0 0 0 0 2 0 1 0 0 0 0 0 0 1 0 0 0 0 0 0 0 1 0 0 0 0 0 0 2 0 0 0 0 0 0 0 0 0 0 0 0 0 0 0 0 0 0 0 0 0 0 0 0 0 0 0 0 0 0 0 0 0 2 0 0 1 0 0 0 1 0 0 0 0 0 1 0 0 0 0 0 0 0 0 0 0 0 0 0 0 0 0 1 0 0 0 0 0 0 1 0 0 0 0 0 0 0 0
Agap2 17 5 8 1 6 8 12 8 7 4 10 6 3 9 10 5 7 3 6 1 9 8 2 5 2 0 4 1 6 1 12 12 10 6 2 7 2 0 0 2 1 0 0 2 3 2 4 4 7 1 4 4 4 15 10 17 12 16 2 5 9 6 9 5 12 4 17 12 7 6 13 16 18 9 4 3 3 2 7 9 3 10 7 2 3 4 0 2 12 8 6 3 12 2 2 10 3 9 2 4 3 10 9 10 0 5 3 12 7 3 6 15 14 4 11 0 0 0 8 14 4 5 6 1 21 3 9 12 6 6 6 6 4 8 14 8 3 9 9 8 9 6 2 7 9 1 6 8 8 7 5 5 7 3 1 4 2 4 13 4 6 6 4 1 3 5 11 2 9 8 3 5 3 5 6 1 4 3 7 6 3 0 0 5 1 6 4 5 3 4 3 10 3 3 4 3 6 2 4 5 8 3 3 1 5 1 7 11 10 3 1 5 2 4 3 6 13 6 11 4 4 7 0 9 8 3 10 7 16 6 19 14 9 4 10 15 16 25 7 4 7 13 11 8 1 7 3 6 7 19 19 17 22 10 33 9 4 11 12 31 3 7 13 2 5 2 13 10 15 24 14 13 12 8 7 7 25 7 6 10 14 1 10 12 16 11 6 3 5 11 6 4 16 3 7 9 1 4 34 14 19 2 14 39 11 3 15 16 47 14 16 17 33 4 3 2 11 3 2 5 5 1 2 7 6 2 3 2 10 10 1 1 7 2 2 4 10 4 3 2 1 1 12 7 3 2 8 2 8 2 3 6 1 0 7 7 3 3 2 5 2 3 4 5 6 13 2 5 7 1 4 9 0 2 6 3 9 4 2 1 14 4 5 6 4 4 12 13 12 4 14 11 6 2 21 4 3 9 1 4 13 5 6 0 2 3 4 1 6 8 8 6 5 5 12 10 15 15 7 7 4 5 0 2 0 1 2 2 3 2 0 2 0 0 9 1 4 6 6 11 8 3 4 16 7 9 2 3 2 16 5 10 8 17 9 6 17 12 11 4 6 9 14 17 3 7 15 1 2 5 10 3 5 13 2 9 4 6 15 6 14 0 13 5 25 3 2 2 17 4 2 4 8 12 3 5 8 4 11 13 17 0 11 3 6 9 8 18 6 3 12 10 29 14 7 3 11 17 6 8 24 15 11 0 0 0 0 0 0 0 0 0 0 0 0 0 0 0 0 0 0 0 0 0 0 0 0 0 0 0 0 0 0 0 0 0 0 0 0 0 0 0 0 0 0 0 0 0 0 0 0 0 0 0 0 6 1 0 0 16 2 5 13 0 15 0 0 9 4 2 0 11 17 9 0 4 0 0 3 13 0 8 2 0 0 2 0 0 0 2 3 2 0 0 0 0 0 2 0 1 0 0 0 0 0 0 0 0 0 0 0 0 0 0 0 0 0 0 0 0 0 0 0 2 0 0 0 0 0 0 0 2 0 0 0 0 0 0 0 2 0 0 0 0 0 0 0 0 0 0 1 0 0 0 0 0 0 0 1 10 0 0 0 0 0 0 0 0 0 0 1 0 0 0 0 0 0 0 0 0 0 0 0 0 0 0 0 0 0 0 0 0 0 0 0 0 0 0 0 0 0 0 0 0 0 0 0 0 0 2 0 0 0 0 0 0 0 0 0 0 0 0 0 0 0 0 0 0 0 0 0 0 0 0 0 0 0 0 0 0 0 0 0 0 0 0 0 0 0 0 0 0 0 0 0 0 0 0 0 0 0 0 0 0 0 0 0 0 0 0 0 0 0 0 0 0 0 0 0 0 2 1 0 0 0 0 0 0 0 2 0 0 0 0 1 0 0 0 0 0 0 0 0 1 0 0 1 0 0 0 0 0 0 0 0 0 0 0 0 0 0 0 0 0 0 0 0 0 0 0 0 0 0 1 0 0 0 0 0 0 0 0 0 0 0 0 0 0 0 0 0 0 0 0 0 0 0 0 0 0 0 0 0 0 0 0 0 2 0 0 0 0 0 0 0 0 0 0 0 0 0 0 2 0 0 0 0 0 0 0 0 0 0
Agbl2 0 0 1 0 0 0 0 0 0 0 2 0 0 0 0 0 0 0 0 0 0 0 0 0 0 0 0 0 0 0 0 1 0 0 0 1 0 0 0 0 0 0 0 0 0 0 0 0 0 0 0 0 1 0 1 0 0 0 0 0 2 0 0 2 0 0 1 2 0 2 0 0 1 0 0 0 0 0 0 2 1 1 0 0 0 0 0 1 0 0 0 0 0 0 0 0 2 2 0 0 1 1 0 0 0 0 0 0 0 0 0 0 0 0 0 0 0 0 0 2 0 0 0 0 0 0 0 2 1 0 0 0 1 1 0 0 0 0 0 2 2 2 0 0 0 0 0 0 0 0 2 1 0 0 0 0 0 0 0 0 0 0 0 2 0 0 0 0 0 0 0 0 2 1 0 0 1 0 1 0 0 0 0 0 0 0 0 0 0 0 0 0 0 0 2 1 0 0 0 0 0 0 0 0 0 0 0 0 0 0 0 0 0 0 1 2 0 2 1 2 0 1 0 0 2 1 0 0 0 2 1 0 0 0 0 0 1 0 0 0 0 0 0 1 0 0 0 0 0 0 0 1 0 0 1 0 0 1 0 0 0 2 0 0 0 0 1 1 0 0 0 2 2 0 2 0 0 0 1 0 1 0 0 2 2 0 1 0 0 0 0 0 0 0 0 0 0 0 1 0 0 0 1 2 0 0 0 2 0 0 2 0 0 0 0 0 0 0 0 0 0 0 1 0 0 0 0 0 0 1 0 0 0 0 0 0 0 0 0 0 0 0 1 0 0 1 0 0 2 0 0 0 1 0 2 2 0 0 0 1 0 0 0 0 1 0 0 0 0 0 0 0 0 0 0 0 0 0 0 0 0 0 0 0 0 0 0 0 1 1 1 1 0 0 1 0 0 2 0 0 0 0 2 0 1 0 0 0 0 0 2 0 0 0 0 0 2 0 0 0 0 1 0 0 1 0 0 2 0 0 1 0 0 0 0 0 2 0 0 2 0 0 0 1 0 3 0 0 0 2 0 0 0 1 0 0 0 0 0 0 0 0 1 0 0 2 0 0 0 0 0 0 0 1 0 0 0 0 2 0 0 1 1 0 2 0 0 0 0 0 0 0 2 1 0 0 0 0 2 1 0 0 0 0 2 1 1 0 0 0 0 0 0 0 0 0 0 0 0 0 0 0 0 0 0 0 0 0 0 0 0 0 0 0 0 0 0 0 0 0 0 0 0 0 2 0 0 0 0 0 0 0 1 0 0 0 0 0 0 0 0 0 0 0 0 0 0 0 0 0 0 0 0 0 0 0 0 0 0 0 0 0 0 0 0 0 0 0 0 0 0 0 0 0 1 0 0 0 0 0 0 0 0 0 0 0 0 0 0 0 0 2 0 0 0 0 1 0 0 0 0 0 0 0 0 0 0 0 0 0 0 1 0 0 0 2 0 0 2 0 0 0 0 0 0 0 0 0 0 0 0 0 0 0 0 0 0 0 0 0 0 0 0 0 0 0 0 0 0 0 0 0 0 0 1 0 0 0 0 0 0 0 0 0 0 0 0 0 0 0 0 0 0 0 0 0 0 0 0 0 2 0 0 0 0 0 0 0 0 0 0 0 0 0 0 0 0 0 0 0 0 0 0 0 0 0 0 0 0 0 0 0 0 0 0 0 0 0 0 0 0 0 0 0 0 0 0 0 0 0 0 0 0 0 0 0 0 0 0 0 0 0 0 0 0 0 0 0 0 0 0 0 0 0 0 0 0 0 0 0 0 0 0 0 0 0 0 0 0 0 0 0 0 0 0 0 0 0 0 0 0 0 0 0 0 0 0 0 0 1 0 0 0 1 2 0 0 0 0 0 1 0 0 0 0 0 0 0 0 0 0 0 0 0 2 0 0 0 0 1 0 0 0 0 0 2 0 0 0 0 0 0 0 2 0 0 0 0 0 0 0 0 0 0 0 0 0 0 0 0 2 0 0 0 1 0 0 0 0 0 0 0 0 0 0 0 0 0 0 0 0 2 0 0 0 0 0 0 0 0 0 0 0 0 0 0 0 2 0 0 0 0 0
Agfg2 2 0 1 0 2 0 0 2 0 0 3 0 0 2 1 0 0 0 0 0 0 1 0 1 0 0 0 0 1 0 1 0 1 0 0 0 0 2 0 0 0 0 0 0 0 0 0 0 1 0 0 0 2 1 1 0 2 0 0 2 0 1 1 0 1 0 2 1 0 0 0 0 0 2 0 0 2 0 0 0 0 0 0 0 1 0 0 0 0 1 0 0 0 0 0 0 1 2 2 0 0 1 1 0 0 0 0 2 0 0 0 0 0 0 2 0 0 0 1 1 2 2 0 0 2 0 0 0 0 0 0 2 0 1 0 1 0 2 2 0 0 2 0 0 0 0 1 0 0 2 0 0 0 0 2 0 0 0 0 0 1 0 0 1 0 0 2 0 0 2 0 2 2 0 0 0 0 0 2 2 0 0 0 0 0 0 0 0 0 2 0 0 0 0 0 0 0 0 2 0 1 0 2 0 0 0 0 3 0 0 0 0 0 2 1 0 0 1 2 0 0 2 0 1 2 0 0 0 2 0 0 0 0 2 2 2 0 0 2 0 1 1 0 2 0 2 2 1 1 1 3 0 0 2 2 0 2 1 0 1 0 0 2 0 1 1 2 2 2 1 0 0 0 0 0 0 0 0 2 0 0 2 1 2 2 0 0 0 0 0 1 0 2 2 0 1 0 0 2 0 1 0 1 3 1 2 0 0 0 0 1 2 2 0 0 0 0 0 1 2 1 1 2 1 2 0 2 0 0 0 0 0 1 0 0 1 0 0 2 2 0 0 2 0 0 2 0 0 1 0 0 0 0 2 1 0 0 0 1 0 0 0 0 0 0 1 0 1 2 2 2 2 0 1 2 0 0 0 0 0 0 0 0 2 0 0 0 3 1 2 0 3 0 0 1 0 0 2 0 0 2 0 1 0 0 2 0 0 0 0 1 1 0 2 0 2 2 3 2 1 2 1 2 0 0 0 0 0 0 0 0 0 0 0 0 0 0 0 0 2 1 0 1 0 0 2 2 0 0 1 0 0 1 0 2 0 1 2 0 2 0 0 2 0 0 2 3 0 0 0 1 2 0 1 0 0 0 0 2 0 0 0 0 0 2 0 0 0 2 0 0 0 0 2 0 0 0 0 0 3 1 0 2 0 0 2 0 2 0 2 1 2 3 0 0 1 3 2 0 0 2 0 1 0 0 0 0 0 0 0 0 2 0 0 0 0 0 0 0 2 0 0 0 0 0 1 0 0 0 1 0 0 0 0 0 0 0 0 0 0 0 0 0 0 0 0 0 0 0 2 0 0 0 0 0 0 0 0 0 0 1 2 2 0 0 0 0 2 0 0 0 3 2 0 2 0 0 0 1 0 0 0 0 0 0 1 0 0 0 0 1 0 0 2 0 0 0 0 0 0 0 0 0 0 0 0 0 0 0 0 2 0 0 2 0 0 0 0 0 0 0 0 0 0 0 0 0 0 0 0 0 0 0 0 2 0 0 0 0 0 0 0 0 0 0 0 0 0 0 0 0 0 0 0 0 0 2 0 0 0 0 0 0 0 0 0 0 0 0 0 0 0 0 0 2 0 0 0 0 0 0 2 0 0 0 0 0 0 0 0 0 0 0 0 0 0 0 0 0 0 0 0 0 0 0 0 0 0 0 0 0 0 0 0 0 0 0 0 0 0 0 0 0 0 0 0 1 0 0 0 2 0 0 0 2 0 0 0 0 0 0 0 0 0 0 0 0 0 0 0 0 0 0 0 0 0 0 0 0 0 0 0 0 0 0 0 0 0 0 0 0 0 2 2 0 0 0 0 0 0 0 2 0 0 2 2 0 0 0 0 0 0 0 0 2 0 0 0 0 0 0 0 0 2 0 0 0 0 0 0 0 2 0 0 2 0 0 0 0 0 0 0 0 2 2 0 0 0 0 0 0 0 0 0 2 2 0 0 0 0 0 0 0 0 2 0 0 0 0 2 0 0 0 2 0 0 0 0 0 0 0 0 0 0 0 0 0 0 0 0 1 0 0 0 0 0 0 0 0 0 0 0 0 0 0 0 0 0 0 0 0 0 0
Aggf1 3 2 0 0 1 1 2 2 2 0 1 0 0 0 1 0 0 0 0 0 1 3 0 0 0 1 0 0 0 0 0 0 2 0 0 1 0 0 0 2 2 0 0 0 2 0 0 2 1 0 0 0 2 0 0 0 1 1 2 1 0 0 0 2 1 2 0 1 2 0 0 2 1 0 1 0 0 0 0 0 0 1 0 0 0 1 0 1 3 2 0 3 2 0 0 2 2 1 0 1 2 1 0 0 0 0 0 0 0 0 0 2 0 0 1 0 0 0 0 2 0 0 2 0 2 0 1 0 2 0 0 0 2 1 1 0 0 0 0 2 2 0 0 1 0 2 3 0 1 0 1 2 1 2 0 2 0 0 2 2 2 1 0 1 0 0 0 0 0 0 0 2 1 0 0 2 0 0 0 0 0 0 0 0 2 1 2 0 0 0 0 2 0 2 0 1 0 0 2 1 0 0 2 0 0 0 2 2 3 0 0 1 0 2 0 2 3 1 0 1 0 3 1 2 2 0 0 0 2 2 1 0 1 1 0 0 3 3 4 0 2 2 0 0 0 2 0 0 0 5 2 5 1 1 2 2 2 3 0 3 2 1 1 0 1 1 2 2 2 1 0 4 1 0 0 0 5 0 0 1 3 0 1 0 1 1 0 0 0 2 0 0 2 0 2 0 0 0 2 0 0 0 1 2 5 2 1 0 1 0 4 2 0 2 0 2 0 0 0 2 1 2 1 0 2 2 1 0 1 2 0 0 1 0 2 1 0 1 1 0 0 0 2 0 0 0 2 1 0 2 1 1 0 0 1 0 0 0 0 1 0 2 0 2 0 0 0 0 2 0 0 0 0 0 0 1 1 0 0 2 0 2 0 2 0 0 0 2 0 1 1 1 0 2 2 1 0 2 0 2 2 0 4 0 1 2 2 0 1 1 2 0 2 4 1 4 2 3 1 2 2 1 2 0 0 2 0 0 0 1 3 2 0 0 1 1 0 2 2 1 1 0 1 1 2 4 0 0 0 2 0 0 0 1 0 0 1 2 0 2 0 2 0 1 2 0 1 0 1 0 3 0 0 2 0 1 1 0 1 2 2 0 2 0 1 1 0 0 3 0 0 0 2 1 0 0 2 0 0 2 1 0 0 2 0 2 0 2 0 0 0 0 2 1 0 0 0 2 0 0 1 4 0 0 0 0 0 0 0 0 1 0 0 0 0 0 0 0 0 2 0 0 0 0 0 2 0 0 0 0 0 0 0 0 0 0 0 0 0 0 0 0 0 0 0 0 0 0 0 1 0 0 0 0 0 2 0 0 0 0 0 2 0 0 0 1 0 0 0 0 0 1 2 0 0 0 0 1 2 0 0 0 2 0 0 0 0 0 0 1 0 0 0 2 0 0 0 0 0 0 0 0 0 0 0 0 0 0 0 0 1 0 0 0 0 0 0 0 2 0 0 0 0 0 0 0 0 0 0 0 0 0 0 0 0 2 0 0 0 0 0 0 0 0 0 0 0 0 0 0 0 0 0 0 0 0 0 0 0 0 0 0 0 0 0 0 0 0 0 0 1 0 0 0 0 0 0 0 0 0 0 0 0 0 0 0 0 0 0 0 0 0 0 0 0 0 0 0 0 0 0 0 0 0 2 0 0 0 0 0 0 0 0 0 0 0 0 0 0 0 0 0 0 0 0 0 0 0 0 0 0 0 0 0 0 0 0 0 1 0 0 0 0 0 0 1 0 0 0 0 0 0 0 0 0 0 0 0 0 0 0 0 1 0 0 0 0 0 0 0 0 0 0 0 1 0 0 0 2 0 0 0 3 2 0 0 0 0 0 0 0 1 0 0 0 0 0 0 2 0 1 1 2 0 0 0 0 0 0 0 0 0 1 2 0 0 0 0 0 0 0 0 1 0 2 0 0 1 0 0 0 0 0 0 1 0 0 0 2 0 0 0 0 1 0 0 0 0 0 0 0 2 0 0 1 0 1 0 0 0 0 0 0 0 0 0 0 0 2 1 0 0 1 0 2 0 0 0 0 0 0 0 0 2 0 2 0 0 0 0 0 0 0
Agl 2 0 0 0 0 0 0 1 0 0 0 0 0 0 0 0 0 0 0 0 0 0 0 0 1 0 0 0 0 0 1 0 0 0 0 1 0 0 0 0 0 0 0 0 0 0 0 0 0 0 0 0 0 0 0 2 0 1 0 0 0 3 0 0 2 0 0 0 0 0 0 0 2 0 0 0 0 0 0 0 0 0 2 0 0 0 0 1 1 0 0 0 0 0 0 0 0 0 0 0 0 2 0 0 1 0 0 1 0 2 0 0 0 0 0 0 0 0 0 0 0 0 0 1 0 0 0 0 0 0 0 0 0 2 1 2 0 2 2 2 1 0 1 0 0 0 2 0 0 0 0 0 0 0 0 0 0 0 0 0 0 0 0 0 0 0 0 0 0 0 0 0 0 0 0 0 0 0 0 0 0 1 0 0 0 0 0 0 0 2 0 1 0 0 0 0 0 0 0 0 0 0 0 0 0 2 0 0 0 0 0 0 0 0 0 0 0 0 0 0 0 0 0 0 0 0 0 0 0 0 0 0 0 0 0 2 0 0 0 0 0 0 0 0 0 0 2 0 0 0 0 1 0 0 1 1 0 0 0 0 0 0 0 0 0 0 0 2 0 2 1 1 0 0 2 0 2 2 2 0 1 0 0 2 0 2 0 0 0 1 0 0 0 0 0 0 0 0 0 0 0 0 1 2 2 0 2 0 0 0 0 1 1 0 0 0 1 2 0 0 1 0 0 0 0 0 1 0 0 0 0 0 0 0 0 0 0 0 0 0 1 0 0 1 2 0 0 0 0 0 0 0 0 0 0 0 0 0 0 0 0 0 0 0 1 0 0 0 2 0 0 0 0 0 0 0 1 0 2 0 1 1 0 0 0 0 2 0 2 0 0 0 0 0 2 0 0 0 0 0 0 0 0 0 0 0 0 0 0 3 1 1 0 0 0 0 1 1 2 0 0 0 0 0 0 0 1 0 2 0 1 1 0 2 0 1 0 0 0 0 0 0 0 0 0 2 0 0 0 0 0 0 0 0 0 0 0 0 0 0 0 0 0 0 0 0 0 0 0 0 0 0 0 0 0 0 0 0 0 0 3 0 0 1 2 0 0 1 0 0 0 1 0 2 0 0 0 0 0 0 2 0 0 1 1 0 0 0 1 0 0 0 2 0 0 0 1 0 1 0 0 0 1 0 0 0 0 0 0 0 0 0 0 0 0 0 0 0 0 0 0 0 0 0 0 0 0 0 0 0 0 0 0 0 0 0 0 0 0 0 0 0 0 0 0 0 0 0 2 0 0 0 0 0 0 0 0 0 0 1 0 0 1 0 2 0 0 0 0 0 0 1 0 0 0 0 0 0 0 0 0 0 2 0 0 0 0 0 0 0 0 1 0 0 0 0 0 0 0 0 0 0 1 0 0 0 0 0 0 0 1 0 0 0 0 0 0 0 0 0 2 0 0 0 0 0 0 0 0 0 0 0 0 0 0 0 0 0 1 0 0 0 0 0 0 0 0 0 0 0 0 0 0 0 0 0 0 0 0 1 0 0 0 0 0 0 0 0 0 0 1 0 0 0 0 0 0 0 0 0 0 0 0 0 0 0 0 0 0 0 2 0 0 0 0 0 0 0 0 0 0 0 0 0 0 0 0 0 0 0 0 0 0 0 0 0 0 1 0 0 0 0 0 0 0 0 0 0 0 0 0 0 0 0 0 0 0 0 0 0 0 0 0 0 0 0 0 0 0 0 0 0 0 0 0 0 0 0 0 0 0 0 0 0 0 0 0 0 0 0 0 0 0 0 0 0 0 0 0 1 2 0 0 0 0 0 1 2 0 0 0 0 0 0 0 0 2 0 0 0 0 0 0 0 0 0 2 0 0 0 0 0 2 0 0 0 0 0 0 0 0 0 1 0 1 0 0 0 0 0 2 0 0 0 0 0 0 0 0 0 0 0 0 0 0 0 0 0 0 0 0 0 0 0 2 0 0 0 0 0 2 0 0 1 0 0 0 0 0 0 0 0 0 0 0 0 0 1 0 2 0 0 0 0 0 0 0 0 2 0 0 0 0
Ago1 2 0 1 0 0 1 0 0 0 0 0 0 0 0 1 0 0 0 0 0 0 0 0 0 0 0 0 2 0 0 1 0 0 0 0 0 0 0 0 2 0 2 0 0 0 0 0 0 0 0 0 0 0 0 0 2 1 1 0 0 1 0 1 0 0 0 2 0 0 0 0 0 0 1 0 0 0 0 0 1 0 0 0 0 0 0 0 0 0 0 0 2 0 0 0 1 0 0 0 0 0 0 0 0 0 0 0 0 0 0 0 0 0 2 0 0 0 0 0 1 0 0 0 0 0 0 0 0 0 0 0 0 0 0 0 2 0 2 2 1 0 0 0 0 0 0 0 0 0 0 0 0 0 0 0 2 0 0 0 0 0 0 0 0 0 0 0 0 0 1 0 0 0 2 0 0 0 0 0 0 0 1 0 0 0 0 0 0 0 0 0 0 0 0 0 0 2 0 0 2 1 0 0 0 0 0 0 1 2 0 0 0 0 0 0 0 0 2 0 2 0 2 0 1 0 0 0 2 0 0 0 0 0 0 0 0 0 0 0 0 0 2 1 2 0 0 2 0 0 0 0 0 2 0 0 0 0 0 0 2 0 0 2 0 0 0 0 1 0 0 0 0 1 0 2 0 0 0 2 0 0 0 0 0 1 0 0 0 0 0 0 0 2 0 0 1 0 0 1 0 1 0 0 2 0 0 0 2 0 0 2 0 2 1 0 0 0 0 0 2 0 1 0 1 2 0 0 0 0 0 0 0 0 1 0 2 2 0 0 0 0 0 0 2 0 2 2 0 1 0 0 0 3 0 0 0 0 0 0 0 0 0 0 0 0 1 0 0 0 0 0 0 0 0 0 0 2 1 0 0 0 0 3 0 0 0 2 0 0 0 2 0 2 2 1 0 0 0 0 0 1 2 0 0 1 1 0 0 2 0 0 0 2 0 0 0 0 0 2 0 0 1 0 0 0 0 0 0 1 0 0 1 0 0 2 0 1 0 1 0 0 0 0 0 0 2 0 0 0 0 0 0 0 0 2 0 0 0 0 0 1 0 1 0 0 0 1 0 0 0 0 0 0 2 2 0 2 0 2 0 0 2 1 0 3 0 0 0 0 0 0 2 0 0 0 0 0 0 0 1 2 0 0 2 0 2 1 0 2 0 0 0 0 2 0 0 0 0 0 0 2 0 0 0 0 0 0 0 0 0 0 0 0 0 0 0 0 0 0 0 0 0 0 0 0 0 0 0 0 0 0 0 0 0 0 0 0 2 2 0 0 0 0 0 2 0 2 0 0 0 1 0 0 0 0 0 0 0 0 1 2 0 0 0 0 0 0 0 0 2 0 0 0 2 0 0 0 0 0 0 0 0 0 0 0 1 0 0 0 0 0 0 0 0 0 0 0 0 0 2 0 0 0 0 0 0 0 0 0 0 0 2 0 0 0 1 2 1 0 0 0 0 0 0 0 0 0 0 0 0 0 0 0 2 0 0 0 2 2 0 0 0 0 0 0 0 0 0 0 0 0 0 2 0 0 0 0 0 0 0 0 0 0 0 0 0 0 0 0 0 0 0 0 2 0 0 0 0 0 0 0 0 0 0 0 0 0 0 0 0 0 0 0 0 0 0 0 0 0 0 0 0 0 0 0 0 0 2 0 0 0 0 0 0 0 0 0 2 0 0 0 0 0 0 0 0 0 0 1 0 0 0 0 0 0 0 0 0 0 0 0 0 0 0 0 0 0 0 0 1 0 0 0 2 0 0 0 0 0 1 0 0 0 0 0 0 0 0 0 0 0 0 0 0 0 0 2 0 1 0 0 0 0 2 0 0 0 0 0 0 0 0 0 0 0 0 0 0 0 0 0 0 0 0 0 0 1 0 2 0 0 0 0 0 2 0 0 0 0 0 1 1 0 0 0 0 2 0 0 0 0 0 0 0 0 0 2 0 0 0 0 0 0 0 0 0 0 0 0 0 0 2 0 0 0 0 0 0 0 0 0 0 0 0 0 0 0 0 0 0 0 0 2 0 0 0 0 0 0 0 0 0 0 0 0 0 0 2 0 0 0 0 0
Ago2 2 0 2 0 0 1 3 1 0 1 0 0 0 2 2 0 0 0 0 0 0 0 0 1 0 0 0 0 3 0 0 1 0 0 0 0 2 0 0 2 1 0 2 0 0 0 0 0 1 0 0 0 1 2 1 0 0 0 0 2 0 0 0 1 2 0 0 0 0 0 0 1 1 2 0 0 0 0 0 0 1 0 2 0 0 2 0 0 1 2 0 1 0 0 0 0 0 0 0 0 0 0 2 0 0 0 0 0 0 1 0 2 0 2 1 0 0 0 2 0 1 0 0 0 3 0 0 2 1 2 1 1 0 2 0 2 0 2 0 0 0 0 0 0 0 0 1 0 0 0 0 2 0 0 0 0 2 0 1 0 0 2 0 0 0 0 2 0 2 2 2 0 2 0 0 0 2 0 0 2 0 0 0 0 0 2 0 0 0 0 0 2 0 2 0 1 0 0 0 0 2 0 1 0 0 0 2 2 2 0 0 2 0 0 0 2 1 2 3 0 0 0 1 1 1 0 2 0 2 1 3 1 2 2 0 2 2 0 1 0 4 0 1 0 0 2 1 2 0 1 2 2 2 1 3 0 0 2 0 1 1 0 2 0 0 2 1 0 1 2 1 0 0 0 2 0 0 0 0 2 0 0 2 2 0 1 0 0 2 2 0 2 0 2 1 1 0 0 0 0 2 0 0 1 2 0 0 1 0 0 2 0 0 2 0 0 1 2 0 1 2 0 0 2 1 0 1 0 2 2 0 1 0 0 0 0 1 0 2 2 1 0 2 2 0 0 2 0 3 0 0 2 0 0 1 1 0 0 1 0 0 2 0 1 0 4 0 2 1 1 1 0 1 0 0 0 2 0 0 0 0 0 2 2 0 0 1 0 2 2 4 2 0 1 3 0 0 0 0 1 2 0 0 0 2 0 2 0 0 1 2 2 1 0 0 2 2 2 1 1 0 2 0 0 0 0 0 2 0 0 2 0 0 0 2 0 0 2 3 3 0 0 0 2 0 3 0 2 0 1 0 1 2 1 3 0 2 0 0 0 0 0 0 2 1 2 3 0 0 0 3 1 0 0 0 1 2 0 0 0 2 0 2 0 2 0 0 0 3 0 0 2 2 3 2 1 0 0 0 1 1 0 1 1 2 2 0 1 1 0 0 0 3 2 1 0 2 0 0 2 1 2 3 0 0 0 1 1 0 0 0 0 0 0 0 0 0 0 0 0 0 0 0 0 0 0 0 0 2 0 0 0 0 0 0 1 0 0 0 0 0 0 0 0 2 0 0 0 0 0 1 2 0 0 0 0 1 0 0 0 0 0 2 0 0 0 0 2 1 2 0 0 2 1 0 1 0 0 2 2 0 0 0 0 0 0 0 0 0 0 0 0 0 2 0 1 0 0 0 2 0 0 0 0 0 0 0 0 0 0 0 0 2 0 0 0 0 0 0 0 0 0 0 0 0 0 0 0 0 0 0 0 0 0 0 0 0 0 0 0 0 0 0 0 0 0 0 0 0 0 0 0 0 0 2 0 0 0 0 2 0 1 0 0 0 0 0 2 0 1 0 0 0 0 0 0 0 0 0 0 0 0 0 0 0 0 0 0 0 0 0 0 0 0 0 0 0 0 0 0 0 0 0 0 0 0 0 0 0 0 0 0 0 0 0 0 0 2 0 0 0 0 0 0 0 0 0 0 0 0 2 0 0 0 0 0 0 0 0 0 0 0 0 0 0 0 0 0 0 0 0 0 0 0 0 0 0 0 0 0 0 0 0 0 0 0 0 0 0 0 0 0 0 0 0 2 0 0 0 0 0 0 0 0 2 0 0 2 0 1 2 0 0 0 0 0 0 0 0 0 2 0 2 0 0 0 2 0 0 1 0 0 1 0 0 0 0 2 1 0 0 2 0 0 0 0 0 0 2 0 0 2 2 0 0 0 0 0 0 0 0 0 0 0 1 0 0 0 0 0 2 0 0 0 0 0 0 0 0 2 0 0 0 0 0 0 0 2 0 2 2 0 1 0 3 0 2 2 0 2 0 0 0 0 0 1 2 0 2 2 0 0 0
Agpat3 4 1 2 1 1 3 1 5 0 0 0 0 0 2 1 2 2 1 0 1 3 4 2 0 1 0 0 0 1 2 0 1 2 0 0 2 0 2 0 2 0 0 0 0 1 2 1 0 2 0 0 2 2 3 4 2 3 2 0 3 0 0 1 2 0 0 3 5 0 1 0 4 3 1 1 0 2 2 0 0 0 1 2 2 0 2 0 0 3 1 0 1 0 0 0 0 2 0 0 2 1 3 2 0 0 2 0 0 0 0 0 2 2 1 0 0 0 6 3 5 0 0 0 0 4 0 1 1 1 0 2 2 0 0 0 3 0 0 0 0 2 2 0 0 1 2 0 1 2 0 0 0 0 2 0 0 0 1 1 0 1 2 0 2 0 2 2 0 2 0 1 0 3 0 3 0 0 2 1 2 0 2 0 2 2 0 0 1 0 1 0 1 2 0 0 0 0 2 0 0 0 0 2 2 0 2 0 1 0 0 0 1 2 0 0 2 3 1 2 1 2 1 0 1 2 0 2 0 2 0 3 2 1 0 0 2 1 3 0 2 1 1 2 2 2 2 3 2 2 1 2 5 2 3 2 2 0 0 2 3 0 1 3 2 2 2 0 2 4 2 3 2 1 2 0 3 1 3 2 3 0 1 2 1 0 3 0 0 0 2 1 0 1 3 1 2 2 0 4 0 4 0 1 6 2 4 2 1 1 3 2 3 5 3 0 2 2 0 0 2 0 2 2 0 0 2 2 0 0 0 0 0 0 0 0 4 1 1 2 2 1 1 0 2 2 0 2 0 2 2 1 2 1 0 2 0 0 0 2 1 0 2 2 0 3 2 0 1 1 0 2 0 0 1 0 0 0 2 0 0 1 2 2 2 1 1 2 2 2 0 2 0 0 0 2 0 0 0 2 2 2 0 0 2 1 0 0 0 0 3 0 0 2 0 3 1 1 2 0 2 3 2 1 0 0 2 0 0 1 0 2 0 0 0 2 2 1 2 1 0 1 1 0 3 1 4 0 1 0 1 2 1 1 1 3 0 3 1 1 2 0 1 0 2 0 0 2 0 2 0 3 0 0 1 0 0 0 0 4 0 5 2 1 2 1 0 2 4 3 2 1 2 2 4 1 2 2 0 0 1 3 0 0 2 2 1 1 2 2 0 3 3 4 2 0 1 4 1 1 2 2 2 2 0 2 0 0 1 0 0 0 0 0 0 0 0 0 0 0 0 0 0 0 0 0 2 0 0 0 0 0 0 0 0 0 0 0 0 0 0 0 1 0 0 0 0 2 0 2 3 0 0 0 0 0 2 0 0 1 1 0 3 1 0 4 2 0 0 2 0 0 0 0 2 0 0 0 3 0 2 0 0 2 0 0 0 0 0 0 0 1 0 0 1 2 0 0 0 0 0 0 0 2 0 2 0 0 0 0 0 0 1 2 0 0 0 0 3 2 0 0 0 2 0 0 0 0 0 0 0 0 0 1 0 0 0 0 1 0 2 0 0 0 1 0 0 0 0 0 0 0 0 0 0 0 0 0 0 1 2 0 0 0 0 0 0 0 0 0 0 0 0 0 0 0 0 0 0 0 0 0 0 0 0 2 0 0 0 0 2 0 0 0 2 0 0 0 0 0 0 0 0 0 0 0 0 0 0 0 0 0 0 0 0 0 2 0 0 0 0 0 0 0 0 0 2 0 0 0 0 1 0 0 0 0 0 0 0 0 2 0 0 0 0 0 0 0 0 0 0 1 0 0 0 0 0 0 0 2 0 2 0 0 1 0 0 0 0 0 0 0 0 0 0 0 0 0 1 0 0 0 0 1 0 0 0 0 1 0 1 0 0 2 0 0 0 0 0 2 0 0 0 0 2 0 0 0 0 1 3 0 0 1 0 1 2 0 0 0 0 2 0 0 0 0 0 0 2 0 0 0 1 0 0 0 2 1 0 0 1 0 0 0 2 0 0 0 0 0 0 0 2 0 0 0 0 0 0 0 0 0 0 0 0 0 0 0 0 1 2 0 0 0 0 0 2 1 0 0 0 0 0 0 0 1 0 0 0 2 0 0 0 0
Agpat4 0 2 0 0 0 1 0 0 0 0 0 2 0 0 0 0 0 2 0 0 0 0 0 0 0 2 0 0 0 0 0 0 0 0 0 1 0 0 0 0 0 0 0 0 0 0 0 0 0 0 0 0 2 0 2 2 0 0 0 0 2 1 0 0 0 0 0 2 0 0 0 1 0 1 0 0 0 0 0 0 0 0 0 0 0 2 0 0 0 0 0 1 0 0 0 0 0 1 0 0 0 0 0 0 0 0 0 0 0 0 3 0 0 0 1 0 0 0 0 1 0 0 0 0 0 0 0 0 0 0 0 0 0 0 2 0 0 0 2 0 0 0 0 0 2 0 0 0 2 0 0 0 0 0 0 0 0 2 0 0 0 1 0 0 0 0 0 0 0 1 0 0 2 1 0 0 0 0 2 0 0 0 0 1 0 0 0 2 0 1 0 2 0 2 0 0 0 0 0 1 0 0 2 0 0 0 0 0 0 0 1 0 0 0 0 0 0 0 2 0 0 1 0 0 2 0 0 0 1 0 0 2 0 0 0 0 0 0 0 0 0 1 0 0 0 0 0 0 0 1 0 2 0 0 0 1 0 0 2 1 1 0 0 0 0 0 0 2 0 1 2 2 0 1 0 0 0 1 0 0 0 0 0 1 0 0 0 0 2 0 0 0 0 0 1 0 0 0 0 0 0 0 1 2 1 0 0 1 2 0 0 2 1 0 0 0 0 2 0 1 0 0 0 1 0 0 2 0 0 0 0 0 2 0 0 0 1 0 0 0 2 0 0 0 0 0 0 0 2 0 0 0 1 0 0 0 0 0 0 0 0 0 0 0 0 0 0 1 2 0 2 1 0 0 2 0 2 2 0 0 2 0 0 2 0 0 0 0 0 0 0 0 0 0 3 0 0 2 2 2 1 0 0 0 0 0 0 0 0 1 0 0 2 2 0 0 1 1 1 0 0 2 0 0 0 0 0 0 0 0 1 0 0 1 0 1 0 0 1 0 0 0 0 0 0 0 0 0 0 1 0 1 0 0 2 0 0 0 0 0 0 0 0 0 0 0 1 0 0 0 0 1 0 0 0 0 0 0 0 0 0 0 1 2 1 0 0 2 1 0 0 0 1 2 0 0 0 0 0 0 0 0 0 0 0 0 0 0 0 0 0 0 2 0 0 0 0 0 0 1 0 0 1 0 0 0 0 0 0 0 0 0 0 0 0 0 0 0 0 0 0 0 0 0 0 0 0 0 0 0 0 0 0 0 0 0 0 0 0 0 0 0 0 0 0 0 0 0 0 0 0 0 0 0 0 2 0 0 0 0 0 1 0 0 0 1 0 0 0 0 0 0 0 0 0 0 1 0 0 0 0 0 0 0 0 0 0 0 0 0 0 0 0 0 0 0 0 0 0 0 0 0 0 0 0 0 0 0 0 0 0 0 0 0 0 0 0 0 1 0 0 0 0 0 0 0 0 0 0 0 0 0 0 0 0 0 0 0 0 0 0 0 0 0 0 0 0 0 0 0 0 0 0 0 0 0 0 0 0 1 0 0 0 0 0 1 0 0 0 0 0 0 0 0 0 0 0 0 0 0 0 0 0 0 0 0 0 1 0 0 0 0 0 0 0 0 0 0 0 0 0 0 0 0 0 0 0 0 0 0 0 0 0 0 0 0 0 0 0 0 0 0 0 0 0 0 0 0 0 0 0 0 0 2 0 0 0 0 0 0 0 0 0 0 0 0 0 0 0 0 0 0 0 0 0 0 0 0 2 0 1 0 1 0 0 2 0 0 0 0 0 0 0 0 0 0 0 0 0 0 0 1 0 0 0 0 0 0 2 0 0 2 0 0 0 0 1 0 0 0 2 0 0 0 0 0 0 0 0 0 0 2 0 1 0 0 0 0 0 0 0 0 0 0 0 0 0 2 0 0 0 0 0 0 0 0 0 0 0 0 0 0 0 0 0 0 0 0 0 0 0 0 0 0 0 0 0 0 1 0 0 0 0 0 0 0 0 0 0 0 0 0 1 0 0 0 0 0 0 0 2 0 0 0 0 0 0 0 0 0 1 0 0
Agps 4 0 0 2 0 1 1 5 0 1 0 0 0 0 1 0 0 0 1 0 0 0 0 1 0 0 0 1 3 2 0 1 0 0 0 4 0 0 0 0 2 0 0 0 2 1 1 0 0 0 0 0 2 0 0 0 0 2 1 2 0 2 0 0 1 0 0 0 1 0 1 0 0 2 0 0 2 0 0 0 2 3 3 0 0 0 0 1 0 0 1 0 2 0 2 2 2 0 0 0 0 2 2 0 0 0 1 0 0 0 2 0 0 0 0 0 0 1 1 1 0 0 0 0 0 0 0 0 0 0 0 3 0 0 1 1 0 0 3 2 1 2 0 1 0 0 0 0 0 0 1 1 2 0 0 0 0 0 0 0 0 1 2 1 0 0 2 0 0 0 2 1 0 0 1 2 0 0 0 2 0 0 0 2 0 0 0 0 0 1 0 0 0 1 0 0 2 0 0 2 1 0 2 1 3 0 0 1 2 1 0 0 0 0 0 3 0 0 3 1 2 1 2 1 0 0 0 2 1 1 0 1 0 2 1 0 0 0 0 0 0 1 0 1 0 2 2 0 1 2 3 2 0 0 2 0 0 1 2 0 0 2 0 0 2 2 3 2 2 0 2 0 1 0 1 0 0 2 0 2 1 0 0 0 1 0 2 0 1 0 0 0 1 1 0 0 0 0 1 2 1 0 1 1 0 0 2 1 2 1 2 0 2 0 0 1 0 2 0 1 0 1 0 0 0 0 1 0 1 0 0 3 0 0 0 0 0 0 0 0 2 0 0 2 0 0 0 0 0 2 1 1 0 0 0 2 2 0 0 0 0 0 1 0 0 0 2 2 2 1 2 0 0 1 1 2 1 0 0 0 0 3 0 2 0 0 2 0 0 0 0 2 1 2 0 0 0 2 0 0 1 0 2 0 0 0 1 0 2 1 1 0 0 1 3 1 0 0 0 0 0 3 0 0 0 2 0 2 0 0 0 0 0 2 1 0 0 0 1 0 4 0 0 0 0 2 0 0 0 0 0 1 0 1 0 0 0 0 0 2 0 1 0 2 0 1 1 0 0 0 1 0 0 1 1 0 0 0 1 0 0 0 2 0 1 0 0 0 1 0 0 0 0 1 0 0 0 0 1 2 2 0 0 2 0 0 0 2 2 2 0 0 1 0 2 3 0 2 0 2 0 0 1 0 0 0 0 0 0 2 0 0 0 0 0 0 0 0 0 0 0 0 0 0 0 0 0 0 0 0 0 0 2 0 0 0 0 0 0 0 0 0 0 0 0 0 0 2 0 1 0 0 0 0 0 0 0 0 0 0 0 0 0 0 0 0 0 0 0 0 0 0 2 2 0 2 0 0 0 0 0 0 0 0 0 1 0 1 0 0 0 0 2 2 0 2 0 0 0 2 2 2 0 0 2 0 0 0 0 0 0 0 0 2 0 0 0 0 0 0 0 0 0 0 0 0 0 0 0 0 0 0 0 0 1 0 0 0 0 0 0 0 0 0 0 0 0 0 0 0 0 2 0 0 0 0 0 0 0 0 0 0 0 0 0 0 0 0 0 0 0 0 0 0 2 0 0 0 0 0 0 0 0 0 0 0 0 0 0 0 0 0 0 0 0 0 0 0 0 0 0 0 0 0 0 0 0 0 0 0 0 0 0 0 0 0 0 0 0 0 0 0 0 0 0 0 0 0 0 0 0 0 0 0 0 0 0 0 0 0 0 0 0 0 0 0 0 0 0 0 0 0 0 0 0 0 0 0 0 0 1 0 0 0 0 0 0 0 0 0 0 0 0 0 0 0 0 0 2 0 0 0 0 0 0 0 1 0 1 0 0 0 0 0 1 0 0 0 0 0 0 0 0 0 0 1 0 0 0 0 0 0 0 2 0 0 0 1 1 1 0 0 0 0 0 0 0 0 1 0 0 0 2 0 0 0 0 0 0 0 0 0 0 0 0 0 0 0 0 0 1 0 0 0 0 0 0 0 0 0 2 1 0 0 0 0 0 2 1 0 0 0 0 0 0 0 0 0 0 0 0 0 0 0 0 0 0 2 0 0 0 2 0
Agrn 2 1 2 0 0 1 1 1 0 1 3 0 0 0 2 2 1 2 0 0 2 2 2 0 1 0 2 0 5 2 1 2 1 1 1 2 1 0 0 0 0 2 0 0 0 2 0 0 2 0 0 0 1 0 1 2 1 2 0 0 0 2 0 3 2 2 1 1 0 2 3 3 3 3 0 0 2 0 2 0 0 2 2 0 2 2 2 0 0 2 0 1 1 0 0 2 2 0 0 0 2 1 2 1 0 1 2 3 0 0 0 2 1 0 2 1 2 2 1 2 0 0 0 1 4 1 2 2 1 1 0 2 1 2 1 2 0 2 2 0 3 4 0 1 0 0 0 2 2 0 0 1 1 3 2 1 1 0 3 0 0 0 0 1 0 1 2 2 2 3 2 1 1 3 2 0 2 0 1 2 0 0 0 0 0 1 2 4 2 0 0 0 0 1 0 2 2 3 1 1 2 0 0 0 0 7 2 1 4 1 2 2 3 0 2 2 6 2 2 2 2 2 0 3 1 0 4 1 1 3 4 3 2 0 1 3 1 2 2 2 4 4 1 0 2 0 1 0 0 8 2 0 2 2 3 2 0 0 4 2 0 2 4 2 1 4 2 2 0 1 3 3 4 0 5 0 1 5 1 0 1 2 2 4 2 4 1 0 0 1 1 0 0 0 0 2 2 1 2 2 2 0 2 6 2 1 2 3 3 0 4 2 2 1 0 3 1 4 0 0 0 2 2 0 4 0 2 3 1 2 0 0 1 0 0 2 2 0 1 0 0 0 3 0 0 0 1 0 3 2 0 2 0 1 0 0 2 2 0 1 1 3 0 3 3 3 3 0 2 0 0 2 0 2 1 2 0 0 0 2 0 2 0 1 0 2 0 2 2 2 2 0 0 2 3 3 0 3 0 0 4 2 1 1 1 2 1 1 0 3 2 2 1 1 3 4 3 2 2 0 1 2 1 0 0 0 0 0 2 3 2 0 0 2 0 0 0 0 3 0 0 2 2 1 0 2 0 0 0 2 0 2 2 0 0 2 0 2 2 2 2 2 2 1 2 1 1 1 0 0 2 0 0 0 0 0 2 2 2 2 0 0 2 1 2 2 2 0 4 2 0 0 1 0 1 0 0 0 1 0 4 0 0 3 2 3 3 0 3 1 0 0 3 4 2 1 2 2 0 0 1 0 0 0 2 0 0 0 2 0 0 2 0 0 0 0 0 2 2 0 0 0 0 0 1 2 0 0 0 2 0 0 0 0 0 2 2 2 0 0 2 0 0 0 0 0 0 1 0 0 0 2 0 0 2 0 0 0 0 0 0 0 0 0 5 0 0 2 0 0 2 0 2 5 2 0 0 0 3 2 0 0 2 0 0 0 0 0 0 2 3 2 0 0 2 1 0 0 0 1 1 0 2 0 4 0 0 0 0 0 0 0 2 0 0 2 0 0 1 0 0 0 0 0 0 0 2 0 0 0 0 0 2 2 0 1 0 0 2 2 0 0 0 2 0 0 0 0 0 0 1 0 0 0 0 0 2 0 1 3 2 0 4 0 0 0 2 0 1 0 2 0 0 2 2 0 0 0 0 2 0 0 0 0 0 0 0 0 0 0 0 0 0 2 0 0 0 0 0 2 0 0 2 0 0 0 0 0 0 0 0 0 0 2 0 0 0 0 0 0 0 0 0 0 0 0 2 1 0 0 0 0 0 0 2 0 0 0 0 0 2 0 0 0 0 0 0 0 0 0 2 0 0 0 0 0 0 2 0 2 2 2 2 1 0 2 2 0 0 0 0 2 0 0 0 0 1 0 0 2 0 2 1 2 0 0 2 0 2 0 0 1 0 1 2 2 2 0 0 0 0 1 0 0 0 0 0 0 1 0 1 0 0 0 1 0 0 0 0 0 0 2 1 0 0 2 0 0 0 0 0 0 0 0 2 0 0 0 0 0 0 1 0 0 0 0 0 4 0 0 0 0 2 1 0 0 1 0 0 0 0 2 2 0 0 0 0 1 0 0 0 0 0 0 0 0 0 0 0 0 0 0 1 2 0 1 1 1 1 0 0 0 0
Agtr1a 1 0 0 0 1 0 1 0 1 0 1 1 0 1 0 0 2 0 0 0 1 0 0 0 0 0 2 0 2 0 0 2 0 0 1 0 0 0 0 0 0 0 0 0 0 0 0 0 0 0 0 0 0 0 0 0 0 1 0 0 0 0 0 2 0 0 0 2 0 0 0 0 0 0 0 0 0 0 2 0 1 0 0 0 0 1 0 0 1 0 0 0 1 0 0 0 0 2 0 2 2 2 2 0 0 0 0 0 0 0 0 0 2 0 0 0 0 0 1 0 0 0 0 0 0 0 0 0 0 0 0 0 2 2 3 0 0 0 0 0 2 0 0 1 1 0 1 1 0 0 0 0 0 0 0 0 0 0 0 0 0 2 0 0 2 1 0 0 0 0 2 2 0 0 0 0 0 0 1 0 0 0 0 0 0 2 1 0 0 2 0 2 0 0 0 0 0 0 0 0 1 0 2 0 0 0 1 0 1 0 1 0 0 0 0 0 1 0 2 0 0 0 0 0 0 1 0 0 0 0 0 0 1 0 0 1 2 2 0 0 0 2 0 1 0 0 2 2 0 4 2 1 0 0 0 0 0 0 0 1 0 1 2 0 2 0 1 3 1 0 0 0 1 0 0 0 3 0 1 1 0 0 2 0 0 2 0 0 0 2 0 1 1 0 2 2 0 0 0 0 0 0 0 1 1 0 3 1 0 1 1 1 0 2 0 1 0 1 0 1 0 0 0 0 1 0 0 0 0 1 0 0 1 0 0 1 0 1 0 0 1 0 1 0 0 1 0 0 0 0 0 0 0 0 0 0 2 0 0 0 0 0 1 0 0 1 0 0 1 0 2 1 0 1 1 1 2 1 1 0 0 0 0 1 0 0 1 0 2 1 1 1 0 1 1 0 0 0 0 1 2 2 0 2 0 2 0 1 0 0 0 1 0 0 0 0 3 1 0 0 0 0 0 0 0 0 0 0 0 0 1 0 0 0 0 0 0 0 3 1 1 0 0 0 0 3 0 0 0 2 0 0 2 0 1 0 1 2 0 0 0 0 1 1 0 0 1 0 0 0 2 0 0 2 0 0 0 0 1 0 2 0 0 0 1 0 0 0 1 2 0 0 1 3 0 0 1 0 0 0 0 0 0 0 0 0 1 0 0 0 2 2 2 0 1 0 0 0 0 1 0 1 0 0 0 0 0 0 0 0 0 0 0 0 0 0 0 0 0 0 0 0 0 1 0 0 0 0 0 2 0 0 0 0 0 0 0 0 1 0 0 0 0 0 0 0 0 0 0 0 1 0 0 0 0 0 0 0 0 0 0 0 0 0 0 0 0 0 0 1 0 0 1 0 0 0 0 0 0 0 0 0 0 1 0 0 0 0 0 0 2 0 0 0 0 0 0 0 0 0 0 0 0 0 0 0 0 0 0 0 0 0 0 0 0 0 0 0 1 0 0 0 0 0 0 0 0 0 0 0 0 0 0 0 0 0 0 0 0 0 0 0 0 0 0 1 0 0 0 0 0 0 0 0 0 0 0 0 0 0 0 0 2 0 0 0 0 0 0 0 0 0 0 0 1 0 2 0 0 0 0 0 0 0 0 0 0 0 0 0 0 0 0 0 0 0 0 0 0 0 0 0 0 0 0 0 0 0 0 0 0 0 0 0 0 0 0 0 0 0 0 0 0 0 0 1 0 0 1 0 0 0 0 0 0 0 0 0 0 0 0 0 0 0 0 0 0 2 0 0 0 0 0 0 0 0 0 0 3 0 0 0 0 0 0 0 0 0 0 0 0 0 2 0 0 0 0 0 0 0 0 0 0 0 0 0 0 0 0 0 1 0 0 0 0 0 0 0 0 0 0 1 0 0 0 0 0 0 0 0 0 0 0 1 0 1 0 0 0 0 0 0 0 0 0 0 0 0 1 0 0 1 1 0 0 0 0 0 0 0 0 0 0 0 0 0 0 0 0 0 0 0 0 0 0 1 0 0 0 0 0 0 0 0 0 0 0 0 0 0 0 0 2 0 0 0 0 0 1 0 0 0 0 0 0 0 0 0 1 0 0 2 0
Ahcyl2 1 0 0 0 0 0 0 1 0 0 2 0 0 0 0 0 1 0 0 0 2 0 0 0 0 0 0 0 0 0 2 1 0 0 0 0 0 0 0 0 0 0 0 0 0 0 0 2 0 0 0 0 0 0 2 0 1 0 0 0 2 0 0 0 2 0 0 0 0 0 0 2 2 1 0 0 2 0 0 0 0 0 1 0 1 0 0 0 0 0 0 0 0 0 0 0 0 0 0 0 0 0 2 0 2 0 0 0 0 0 0 0 0 0 0 0 0 0 2 1 0 0 1 0 0 0 0 2 1 0 0 0 0 0 0 0 0 0 2 0 1 0 0 0 0 0 2 0 0 2 0 2 2 0 0 0 2 0 0 0 0 0 0 0 0 0 3 0 1 0 0 0 2 0 0 0 1 0 0 0 0 0 0 2 0 0 1 0 2 0 0 0 0 0 2 0 0 0 2 2 0 0 0 1 0 0 0 1 1 0 0 1 0 0 0 2 0 0 1 0 1 0 0 2 2 2 0 0 0 0 0 0 2 0 0 0 0 1 1 0 1 4 0 3 0 0 0 0 1 1 0 0 0 2 1 0 0 1 0 3 2 0 2 0 0 0 0 3 2 2 0 0 2 0 2 0 0 0 0 0 1 0 0 2 0 2 0 0 2 1 0 0 0 0 0 0 0 1 2 0 0 0 2 1 0 0 0 2 0 1 2 2 3 2 0 0 0 0 0 0 0 0 0 0 0 0 1 0 0 0 0 2 2 2 0 3 1 2 0 0 0 0 2 2 0 1 0 0 0 0 0 1 0 0 2 1 2 0 0 0 2 1 0 1 1 0 0 0 2 0 0 0 1 2 0 0 2 1 1 0 1 0 0 0 0 0 2 0 0 1 0 0 0 2 4 0 1 1 0 0 2 2 0 0 0 1 0 0 1 2 0 0 1 2 0 1 1 0 1 2 0 1 0 0 0 1 0 0 0 0 0 0 0 0 1 0 0 0 1 0 1 0 0 0 2 2 0 0 0 1 0 0 1 0 2 0 2 0 0 0 2 0 0 0 0 0 2 0 0 0 0 2 0 0 0 0 0 0 1 0 0 0 3 0 1 0 0 0 2 0 0 2 0 2 1 0 0 0 0 0 2 0 2 3 0 0 1 1 1 1 0 0 2 2 1 0 0 0 0 1 2 0 2 0 0 2 0 0 0 0 0 0 0 0 0 0 0 0 0 0 0 0 0 0 0 0 0 0 0 0 0 2 0 0 0 0 0 0 0 0 2 0 0 0 0 0 0 0 0 0 2 0 2 0 0 0 0 0 0 0 0 0 0 0 2 0 0 1 0 0 2 0 0 1 0 0 0 3 0 0 0 3 0 1 0 0 0 0 0 0 0 0 0 6 0 0 0 0 0 0 0 0 0 0 0 0 0 2 0 0 0 0 0 0 0 0 0 0 0 0 0 0 0 0 0 0 0 0 0 0 0 0 0 0 0 0 0 0 0 2 2 0 0 0 0 0 0 0 0 0 0 0 0 0 0 0 0 0 0 0 0 0 0 0 0 0 0 0 0 0 0 0 0 0 0 0 0 0 0 0 0 0 0 0 0 0 0 0 0 0 0 0 0 0 0 0 1 0 0 0 0 0 0 0 0 0 0 0 0 0 0 0 0 0 0 0 0 0 0 0 0 0 0 1 0 0 0 0 0 0 0 0 0 0 0 0 0 0 0 0 0 0 0 0 0 0 0 0 0 0 0 0 0 0 0 0 0 0 0 0 0 0 0 0 0 0 0 0 0 0 0 0 0 0 0 0 0 0 0 0 0 0 0 0 0 2 2 2 2 2 1 2 0 2 2 3 2 2 0 2 2 2 2 4 3 4 2 0 1 0 5 2 6 0 0 1 2 0 0 5 0 6 4 2 0 4 1 1 2 2 2 1 0 3 1 2 2 0 2 0 0 2 0 2 2 0 2 0 0 2 1 0 0 0 0 0 0 0 0 0 3 0 0 0 0 0 0 0 1 0 2 2 2 0 2 0 1 0 1 2 0 0 0 0 2 2 3 1 0 2 0 2 0
Ahr 0 0 0 0 1 0 0 2 0 0 2 0 0 1 0 0 0 0 0 0 0 0 0 1 0 0 0 0 1 0 0 1 0 0 0 2 0 0 0 0 0 0 0 0 0 0 1 0 0 0 0 0 0 0 2 0 0 0 0 1 0 2 0 1 1 0 2 0 0 0 0 2 2 0 1 0 0 0 0 1 0 0 0 0 0 0 0 0 0 0 2 1 1 2 0 2 0 0 2 0 0 0 0 0 0 0 0 2 0 0 0 0 0 0 0 0 0 0 0 1 0 0 2 0 0 1 0 2 0 0 0 0 0 0 2 0 0 0 2 0 0 0 0 0 2 0 0 0 0 0 0 0 0 2 0 0 0 0 0 0 2 0 0 1 0 0 0 0 1 0 1 0 1 0 0 0 0 0 0 0 2 0 0 0 0 2 0 0 0 0 0 1 0 2 0 2 0 0 0 0 0 0 2 0 2 0 0 0 0 0 2 1 0 0 0 2 0 1 0 1 0 0 0 0 2 1 0 0 0 0 1 0 1 0 0 0 0 0 0 0 2 1 0 0 0 0 0 0 0 0 2 0 0 1 0 0 0 0 0 2 0 0 1 0 0 0 2 2 1 1 0 0 0 1 0 0 2 2 0 2 0 0 0 0 2 2 2 0 0 0 1 2 2 0 1 0 0 0 0 0 1 0 2 2 2 0 0 0 0 2 1 2 0 2 0 0 2 0 0 0 1 0 0 0 0 0 0 0 1 0 0 0 2 0 0 0 0 0 0 0 0 1 1 1 0 0 0 0 0 0 0 0 1 0 0 0 0 0 0 1 0 0 1 0 2 1 0 0 0 0 1 0 1 0 0 0 0 0 0 0 0 1 0 2 0 0 1 1 0 1 1 0 0 1 1 0 2 0 0 0 2 0 0 0 0 0 2 0 0 2 0 4 1 0 0 1 1 0 1 1 0 1 2 0 2 0 0 0 0 0 0 0 0 0 0 0 0 0 0 0 0 0 0 0 1 2 2 0 0 2 0 1 0 2 1 0 0 0 0 0 0 0 0 0 0 0 2 0 0 2 0 1 0 0 0 0 0 0 0 0 1 0 0 0 1 0 0 2 0 0 0 0 2 2 2 0 0 0 0 0 2 0 0 0 0 0 0 1 0 0 0 0 0 0 0 1 1 0 0 0 0 0 3 0 0 0 0 0 0 0 0 1 0 0 0 0 0 0 0 0 0 0 0 0 0 0 0 0 0 0 0 0 0 0 1 0 0 0 0 0 0 0 0 0 0 1 0 1 0 0 0 0 0 0 0 0 0 0 0 0 1 0 0 0 0 0 0 0 0 1 0 0 0 0 0 0 0 0 0 0 0 0 0 0 0 1 0 0 0 0 0 0 0 0 0 0 0 0 0 1 0 0 0 0 0 0 0 0 0 0 0 0 0 0 0 1 0 0 1 0 0 0 0 0 0 0 0 0 0 0 0 0 0 0 0 0 0 0 0 0 0 0 0 0 0 0 0 0 0 0 0 0 0 0 0 0 0 2 0 0 0 0 0 0 0 0 0 0 0 0 0 0 0 0 0 0 0 0 0 0 0 0 0 0 0 0 0 0 0 0 0 0 0 1 0 0 0 0 0 0 0 0 0 0 0 0 0 0 0 0 0 0 0 0 0 0 0 0 0 0 0 2 0 0 0 0 0 0 0 0 2 0 0 0 0 0 0 0 0 0 0 0 0 0 0 0 0 0 0 0 0 0 0 0 0 0 0 0 0 0 0 0 0 0 0 0 0 0 0 0 0 0 1 0 0 0 0 0 0 0 2 2 0 0 0 0 0 0 2 0 0 0 0 0 0 0 0 2 2 1 0 0 0 0 0 2 0 0 0 0 0 0 0 0 0 0 0 0 0 0 2 0 0 0 0 0 0 0 0 0 0 0 0 0 0 0 2 0 0 0 0 0 0 0 0 0 0 0 0 0 0 0 0 0 0 0 0 2 0 0 0 0 2 0 0 0 0 0 0 0 0 0 2 0 0 0 0 0 0 0 0 0 0 0 0 0 0 0 0 0 0 0 0
Ahrr 0 0 0 0 0 1 0 2 0 0 0 2 0 0 0 0 0 0 0 0 1 0 0 0 0 0 0 0 2 2 0 0 0 2 0 0 0 0 0 0 2 0 0 0 2 0 0 0 0 0 0 2 0 0 2 1 0 0 1 0 1 1 0 0 1 0 0 0 0 0 1 2 1 0 0 0 1 0 0 0 0 0 0 0 0 2 0 0 0 0 0 0 0 0 0 0 1 0 0 0 0 2 0 0 0 0 0 0 0 0 0 0 1 0 2 0 0 0 0 0 1 0 1 0 0 2 0 1 0 0 0 2 0 0 0 0 0 1 1 0 0 0 0 0 0 2 0 0 1 0 0 0 2 0 0 0 0 0 0 0 1 2 0 0 0 2 0 0 0 0 1 0 0 0 1 0 0 0 0 0 0 0 0 0 0 0 0 0 0 0 0 0 0 2 0 0 0 0 0 0 0 2 0 0 0 2 0 1 2 0 2 0 0 0 0 0 0 0 0 1 0 0 2 2 0 0 2 0 0 0 2 0 1 0 0 0 0 0 0 2 0 0 0 0 0 0 0 0 0 0 0 1 0 0 0 0 0 1 0 2 2 0 1 0 0 1 2 0 0 0 0 0 3 0 0 0 0 0 1 1 0 0 0 0 0 1 0 0 0 0 0 2 0 0 0 1 0 0 0 0 0 0 2 0 2 1 1 0 2 0 1 0 2 2 0 0 0 0 0 1 0 0 0 2 0 0 0 0 0 0 0 0 0 0 0 0 0 0 1 0 0 0 2 0 0 0 0 0 0 0 2 0 0 0 0 0 0 0 0 0 0 0 0 0 0 0 0 0 1 1 0 0 0 0 1 0 2 0 0 0 1 0 0 0 0 0 0 0 0 1 0 2 1 0 0 0 0 1 0 2 0 1 0 2 0 0 0 0 0 2 2 0 0 0 0 0 0 0 0 0 0 1 0 0 0 0 0 0 0 0 0 0 0 2 1 0 0 0 0 0 2 0 0 0 0 0 0 0 0 1 0 0 1 2 0 0 0 0 0 2 0 0 0 0 0 0 0 0 0 0 0 0 0 2 0 0 0 0 3 0 3 0 0 0 2 0 0 0 0 0 0 0 0 1 0 0 0 0 1 0 0 0 0 0 0 1 0 0 2 2 0 0 1 1 0 0 0 0 0 0 2 2 2 0 0 0 0 0 0 0 0 0 0 0 0 0 0 0 0 0 0 0 0 0 0 0 0 0 0 0 0 0 0 0 0 0 0 0 0 0 0 0 0 0 0 0 0 0 0 2 0 0 0 0 0 0 0 0 0 0 1 1 0 0 0 0 0 0 0 0 0 2 2 0 0 0 0 0 0 0 0 0 0 0 0 0 0 0 0 0 0 0 0 0 0 0 0 0 0 1 0 0 0 0 0 0 0 0 0 0 0 0 0 0 0 0 0 0 0 0 0 0 0 0 0 0 0 0 0 0 0 0 0 0 0 0 0 0 0 0 0 0 0 0 0 0 0 1 0 0 0 0 0 0 0 0 0 0 0 0 0 0 0 0 0 0 0 0 0 0 0 0 0 0 1 0 0 0 0 0 0 0 0 0 0 0 0 0 0 0 0 0 0 0 0 0 0 0 0 0 0 0 0 0 0 0 0 0 0 0 0 0 0 0 0 0 2 0 0 0 0 0 0 0 0 0 0 0 0 0 0 0 0 1 0 0 0 0 0 0 0 0 0 0 0 0 0 0 0 0 0 0 0 0 0 0 0 0 0 0 1 1 0 0 0 0 0 0 0 0 0 0 0 0 0 0 0 0 0 0 0 0 1 0 0 2 0 0 0 0 2 0 0 0 0 0 0 0 1 0 0 1 0 1 0 0 1 0 0 2 0 0 0 1 0 0 0 0 0 0 0 0 1 0 0 0 0 0 0 0 0 1 0 0 0 0 0 0 0 0 0 0 0 0 1 0 0 0 0 0 1 0 0 0 0 0 0 0 1 0 0 0 0 0 0 0 0 0 0 2 0 2 0 0 0 0 0 0 0 2 0 0 1 0 1 0 0 0 0 0 0 0 0
Aicda 0 0 0 0 0 0 0 1 0 0 0 0 0 0 0 0 0 0 0 2 0 0 0 0 1 0 0 0 0 0 0 0 0 0 0 2 0 0 0 0 0 0 0 0 2 0 0 1 0 0 0 0 0 0 0 0 0 0 0 0 0 0 0 0 0 0 0 0 0 0 0 1 0 0 0 0 2 0 0 2 1 0 0 0 0 0 0 0 2 0 0 0 0 0 0 0 0 0 0 0 1 0 0 0 0 0 0 0 0 0 0 1 0 0 0 0 0 0 0 0 2 0 0 0 0 0 0 3 0 0 0 0 0 2 0 0 0 0 0 2 0 1 1 0 0 0 0 0 0 0 0 0 1 0 1 0 2 0 0 0 0 0 0 0 0 0 0 0 0 0 0 1 1 1 0 0 0 0 0 0 0 0 0 0 0 0 0 0 0 0 0 0 0 1 0 0 2 0 0 0 0 1 0 0 0 0 0 0 0 0 0 2 0 0 0 0 0 1 2 0 0 0 0 0 0 0 0 0 2 0 1 0 1 0 1 2 0 0 0 0 0 1 0 0 0 0 1 0 0 0 1 0 0 0 0 0 0 0 0 2 0 0 1 0 0 0 0 0 3 0 0 0 2 0 2 0 1 0 0 0 0 0 0 0 1 0 0 0 0 0 0 0 0 0 0 0 0 0 2 0 0 0 0 0 0 0 3 0 0 1 1 2 0 2 0 0 0 0 0 0 0 0 0 1 1 0 0 2 0 1 0 0 0 0 0 0 0 0 0 0 0 0 0 0 0 2 2 1 0 0 0 0 0 0 0 1 0 0 0 0 0 2 0 0 0 0 0 0 1 0 0 0 2 0 2 0 1 0 0 0 1 1 0 1 0 0 0 1 1 0 2 0 0 0 0 0 1 1 0 0 3 0 0 0 0 0 1 0 1 0 0 0 0 0 0 0 1 0 0 0 0 2 2 0 0 0 0 0 0 0 0 0 0 0 0 0 0 0 0 0 2 0 0 0 0 4 0 0 0 0 0 0 0 0 0 0 0 0 0 0 0 0 2 0 0 0 0 2 0 0 0 0 0 2 0 0 0 0 0 0 0 0 0 0 0 0 0 0 0 0 0 0 0 0 1 0 0 0 1 0 1 0 0 0 0 0 0 1 0 0 0 0 1 0 0 0 0 1 0 0 0 2 2 0 0 0 0 0 0 0 0 0 0 0 0 0 0 0 0 0 0 0 0 0 0 0 0 0 0 0 0 0 0 0 0 0 0 0 0 0 0 0 0 0 1 1 0 0 0 0 0 0 0 0 0 0 0 0 0 0 0 0 0 0 1 0 0 0 0 0 0 0 0 0 0 0 0 0 0 0 0 0 0 1 0 0 0 0 0 0 0 1 0 0 0 0 0 0 0 0 0 0 0 0 0 0 0 0 0 0 0 0 0 0 0 0 0 0 0 0 0 0 0 0 0 0 0 0 0 0 0 0 0 0 0 0 0 0 0 0 0 0 0 0 0 0 0 0 0 0 0 0 0 0 0 0 0 0 1 0 0 0 0 0 0 0 0 0 0 0 0 0 0 0 0 0 0 0 0 0 0 0 0 0 0 0 0 0 0 1 0 0 0 0 0 0 0 0 0 0 0 0 0 0 0 0 0 0 0 0 0 0 0 0 0 0 0 0 0 0 0 0 0 0 0 0 0 0 0 2 0 0 0 0 0 0 0 0 0 1 0 0 0 0 0 0 0 0 0 0 0 0 0 0 0 0 0 0 0 0 0 0 0 0 0 0 0 0 0 0 0 0 0 0 0 0 0 0 1 0 0 0 0 0 0 0 0 1 0 0 1 0 0 0 0 0 0 0 0 0 0 0 0 0 0 1 0 0 0 0 0 0 0 1 0 2 0 0 0 0 0 0 1 2 0 2 0 0 2 1 0 0 0 0 0 0 0 0 0 0 0 0 0 0 0 0 0 0 0 0 0 1 0 0 0 0 0 0 0 0 0 0 0 0 0 0 0 0 0 0 0 0 0 0 0 0 0 0 0 0 0 0 0 0 1 0 0 0 0 0 0 0 0
Aif1l 1 0 0 0 0 0 0 1 0 2 2 2 0 0 0 2 0 0 0 0 0 0 0 0 2 0 0 2 0 2 0 0 0 2 0 0 0 0 0 0 0 1 0 0 1 0 0 0 0 0 0 1 0 0 2 0 1 0 1 0 0 0 0 0 0 0 0 0 1 2 2 1 0 0 2 0 1 0 0 0 0 0 1 0 0 0 0 0 0 0 0 0 1 0 0 0 0 2 1 0 0 0 2 0 0 0 0 0 1 0 0 0 0 0 2 0 0 0 2 1 0 0 0 0 0 0 0 0 0 0 0 0 0 0 0 0 0 0 2 0 1 0 0 0 1 0 0 0 0 0 1 0 0 0 0 0 0 0 0 0 0 0 2 0 0 0 0 0 0 0 0 0 0 0 1 0 0 0 0 0 0 0 0 0 0 0 0 0 0 0 0 0 0 0 0 0 2 0 0 1 0 0 0 0 0 0 0 0 0 0 2 1 0 0 0 1 0 0 0 0 0 0 0 0 0 0 0 0 1 0 1 0 1 0 0 0 0 0 1 0 0 0 0 0 0 0 0 0 0 1 0 0 0 0 0 2 0 0 1 1 0 0 0 0 0 0 0 0 0 1 0 1 0 0 0 0 1 1 0 3 0 0 0 0 0 0 0 0 0 0 0 0 0 0 0 0 0 0 1 0 1 0 0 0 2 0 2 0 0 0 0 2 2 0 0 0 0 0 0 0 2 0 0 0 0 0 0 0 0 0 0 1 0 0 0 2 0 0 0 0 0 0 1 2 0 0 0 0 0 0 0 0 0 0 0 0 1 0 0 0 1 2 0 2 0 0 0 0 1 0 1 0 0 0 0 0 0 0 2 0 0 2 0 0 0 0 2 0 0 0 0 0 0 0 0 0 0 0 0 1 1 1 0 0 0 0 0 0 0 0 0 0 0 2 0 1 1 0 2 0 0 2 0 0 0 0 0 0 0 0 0 0 0 0 1 0 0 0 0 1 0 0 0 0 0 1 0 2 0 0 0 0 0 0 0 0 0 1 0 2 0 2 0 2 0 0 2 0 0 0 0 2 0 0 0 2 0 0 1 1 0 0 2 0 2 0 0 0 0 0 0 0 0 2 0 0 0 0 1 1 1 0 0 0 0 0 0 0 0 0 0 0 0 0 2 0 0 1 0 0 0 0 1 0 0 0 0 0 0 0 0 0 0 2 0 0 2 0 0 0 0 0 0 0 0 0 0 0 0 0 0 0 0 0 0 1 0 0 0 0 0 0 0 0 0 0 0 1 0 0 2 0 0 0 0 0 0 0 0 2 0 0 0 0 0 0 0 2 0 0 0 1 0 0 0 0 0 0 0 0 0 0 0 0 2 0 0 2 0 0 0 0 0 0 0 0 0 0 0 0 0 0 0 0 0 0 0 0 0 0 2 0 2 2 1 0 0 0 0 0 0 0 1 0 0 0 0 0 0 0 0 0 0 0 0 0 0 0 0 0 0 0 0 0 0 0 0 0 0 0 0 0 0 0 0 0 0 0 0 0 0 0 0 2 0 0 0 0 0 0 0 0 0 0 1 0 0 0 0 0 0 0 0 0 0 0 0 0 0 0 0 0 0 0 0 0 0 0 1 0 0 0 0 0 0 0 0 0 0 0 0 0 0 0 0 0 0 0 0 0 0 2 0 0 0 0 0 2 2 0 2 1 0 0 0 0 0 0 0 2 0 0 0 0 2 0 0 2 0 0 0 0 0 0 0 0 0 0 0 0 0 0 0 0 0 0 0 0 0 0 0 0 0 0 0 0 0 0 0 0 1 0 0 0 0 0 0 0 0 0 0 0 0 0 1 0 0 0 0 0 0 0 1 0 0 0 0 0 0 0 0 0 0 0 0 0 0 0 1 2 0 0 1 0 0 0 0 2 0 0 0 1 0 0 0 0 0 0 0 0 0 0 0 0 0 0 0 0 0 0 0 0 0 0 0 0 0 0 0 0 0 0 0 0 0 0 0 0 0 0 0 0 0 0 2 0 0 0 0 1 0 0 0 0 0 1 0 0 0 1 0 1 0
Aifm3 0 0 0 1 0 2 0 0 0 0 1 2 0 1 2 2 1 0 0 0 0 0 0 0 1 0 0 0 2 1 2 1 0 0 0 0 1 0 0 0 0 0 0 0 0 0 0 1 1 0 0 0 0 0 0 0 0 0 0 0 0 2 0 0 0 0 1 1 0 0 0 0 0 1 2 0 1 0 0 0 2 0 0 0 0 0 0 0 0 0 2 0 0 0 0 0 2 0 0 0 0 0 2 0 0 0 0 0 0 0 2 0 1 0 0 0 0 3 2 3 0 0 0 0 0 0 2 0 2 0 2 0 0 0 0 0 0 0 0 1 2 0 0 0 0 0 0 0 0 0 0 2 0 0 0 0 0 0 0 0 0 1 0 0 0 0 0 0 2 0 0 0 0 0 0 2 0 0 0 2 0 0 0 0 0 0 2 0 2 2 2 2 0 0 0 2 0 0 0 3 0 2 0 2 1 0 2 0 0 2 1 2 0 0 0 1 1 0 4 0 0 1 0 0 2 0 0 0 0 0 2 1 0 0 2 0 0 1 0 0 0 0 0 0 0 0 0 0 1 2 3 0 1 0 1 2 0 0 0 1 0 0 0 0 0 2 3 0 3 3 0 1 1 1 0 2 2 0 0 0 1 0 0 0 1 0 2 1 1 0 2 0 0 1 0 0 0 0 0 0 0 1 1 0 2 0 0 1 2 0 0 0 4 0 0 0 1 1 0 0 0 1 0 2 0 0 2 2 0 0 0 0 0 0 0 0 0 0 0 0 0 0 1 0 0 0 2 0 0 0 0 0 0 0 1 0 0 0 0 1 0 0 0 2 0 1 0 0 2 0 0 0 1 0 1 0 0 0 0 0 1 0 0 0 0 0 1 0 1 0 1 0 0 0 1 2 0 2 0 0 0 0 0 0 0 0 0 2 0 0 2 1 0 0 0 0 0 0 1 0 1 0 0 0 0 0 0 2 0 0 0 2 0 0 0 0 0 0 2 0 1 0 0 0 2 0 0 0 0 0 0 2 2 0 1 2 0 0 0 0 0 0 2 0 0 0 1 1 0 0 2 2 0 0 0 0 0 0 0 1 0 0 0 0 0 0 0 0 0 0 0 0 1 2 0 0 0 0 0 0 0 0 0 0 2 0 0 0 1 0 0 0 1 0 2 0 0 0 0 0 1 0 2 0 0 0 0 0 0 0 0 0 0 0 0 0 0 1 0 0 0 0 0 2 0 0 0 0 0 0 0 0 0 0 0 2 0 0 0 0 0 0 0 0 0 0 0 0 3 0 0 0 0 0 2 0 0 2 0 0 0 1 2 0 2 0 0 0 2 0 3 0 0 2 0 0 1 2 0 0 0 0 0 2 0 0 0 0 0 0 0 0 0 2 0 0 0 0 0 0 0 0 0 0 0 0 0 0 0 0 0 0 0 0 0 0 0 0 0 0 0 0 0 0 0 0 0 0 0 0 0 0 0 0 0 0 0 2 2 0 0 0 0 0 0 0 0 0 0 0 0 0 0 0 0 0 0 0 0 0 0 0 0 0 0 0 0 0 0 0 2 0 0 0 1 0 0 0 0 0 0 0 0 0 2 0 0 0 2 0 0 0 0 0 0 0 0 0 0 0 0 0 0 0 0 0 0 0 0 0 0 0 0 2 0 0 0 0 0 0 0 0 0 0 0 0 0 0 0 0 0 0 0 0 0 0 0 0 0 0 0 0 0 0 0 0 0 0 0 0 0 0 0 0 0 0 0 0 0 0 0 0 0 0 0 0 0 0 0 0 0 0 0 0 0 0 0 0 0 0 0 0 0 0 3 2 4 5 3 7 0 4 0 0 0 2 3 2 0 0 1 0 2 4 2 2 2 0 1 3 2 4 3 3 3 1 2 0 0 2 0 3 1 1 2 3 0 2 0 2 1 2 1 2 2 1 0 0 2 0 0 1 0 0 0 0 0 0 0 0 1 2 0 1 3 2 3 2 2 0 3 0 0 0 0 0 0 0 2 0 0 6 3 0 4 0 2 2 0 0 2 0 1 0 0 4 1 2 0 0 0 2 0
Aip 0 0 1 0 0 2 3 0 0 0 2 0 0 0 0 0 0 0 0 0 0 0 0 1 0 0 0 0 0 0 0 0 0 2 0 1 0 0 0 0 0 2 0 0 0 0 0 0 0 0 0 0 0 0 2 0 1 0 0 0 0 2 0 0 1 0 1 2 0 0 0 0 0 0 0 0 2 0 0 0 0 0 0 0 0 1 0 0 0 2 0 2 2 0 0 1 0 0 0 0 0 0 0 0 0 0 0 0 0 0 0 0 0 0 0 0 0 0 2 1 0 0 0 0 1 0 0 2 0 0 0 0 0 0 0 0 0 0 0 2 0 0 2 0 2 0 2 0 0 0 1 1 1 0 0 0 0 0 0 0 0 0 2 2 0 0 0 2 2 0 0 0 0 0 0 0 0 0 1 0 0 0 0 0 2 2 0 1 0 0 0 1 0 0 0 1 0 0 3 1 2 0 0 1 2 0 1 4 1 0 0 1 0 0 0 0 2 0 1 1 0 0 1 0 0 0 0 0 1 0 0 0 0 0 0 2 0 0 0 0 0 2 0 0 0 0 0 0 0 2 1 0 0 0 0 0 0 1 0 0 0 0 1 0 0 0 1 0 3 1 0 1 1 2 0 0 2 0 1 0 2 0 0 0 0 0 0 0 2 0 0 0 0 0 2 0 0 0 0 0 0 0 1 1 0 0 0 0 0 0 0 0 2 0 0 0 0 0 0 3 0 0 2 0 0 0 0 0 0 0 0 0 0 0 0 0 0 2 0 0 0 0 1 0 0 0 0 0 2 0 0 0 0 0 0 0 0 0 2 0 0 0 0 2 0 0 0 0 1 0 0 0 2 0 0 0 0 0 0 0 2 1 0 0 0 0 0 0 0 0 0 0 0 0 0 0 1 1 0 0 1 0 0 0 0 1 0 0 2 1 0 1 0 0 0 1 1 1 0 2 0 0 0 0 0 0 0 0 0 0 0 0 0 0 2 0 0 0 0 0 0 1 0 0 0 2 0 0 0 1 0 0 0 1 0 0 1 2 1 0 0 0 0 0 0 0 0 0 0 0 2 2 0 1 0 0 1 0 0 0 2 0 2 0 3 0 0 0 2 0 0 0 0 0 0 2 0 0 1 0 0 0 1 0 0 0 0 0 2 1 0 0 0 0 0 4 0 1 1 3 0 2 0 0 0 0 0 0 0 0 0 0 0 0 0 0 0 0 0 0 0 0 0 0 0 0 0 0 0 0 0 0 0 0 0 1 0 0 0 0 0 0 0 0 0 0 0 1 2 0 0 0 0 0 0 0 0 0 0 0 0 0 0 0 0 0 0 0 0 0 0 2 0 0 0 0 0 0 0 0 0 0 0 2 0 0 0 0 0 0 0 0 0 0 0 0 0 0 0 0 0 0 0 0 0 0 0 0 0 0 2 0 2 0 2 0 0 0 0 0 0 0 0 0 0 0 0 0 0 0 0 0 0 0 0 0 0 0 0 0 0 0 0 1 0 0 0 0 0 0 0 0 0 0 0 0 0 0 0 0 0 0 0 1 0 0 0 0 0 0 0 0 0 0 0 0 0 0 0 0 2 0 0 0 0 0 0 0 0 0 0 0 0 0 0 0 0 0 0 0 0 0 0 0 0 0 0 0 0 0 0 0 0 0 0 0 0 0 0 0 0 1 0 0 0 0 0 0 0 0 0 0 0 0 0 0 0 0 0 0 0 0 0 0 0 0 0 0 0 0 0 0 0 0 0 0 0 0 0 0 0 0 0 0 0 0 0 0 0 0 0 0 0 0 0 0 0 0 0 0 0 0 2 0 0 0 0 0 0 0 2 1 0 0 0 0 0 0 0 0 0 0 0 1 0 0 0 0 2 0 0 0 0 0 0 0 0 0 0 0 0 1 0 0 0 2 0 0 0 0 0 0 0 0 0 0 0 0 0 0 0 0 0 0 0 0 0 0 0 0 0 0 0 0 0 0 0 0 0 0 2 0 0 0 0 0 0 0 0 0 0 0 0 0 0 0 0 0 2 0 0 0 0 0 0 0 0 0 0 0 0 2 0
Aire 1 0 0 0 0 0 0 0 0 1 0 0 2 0 1 0 0 2 0 0 0 0 0 0 0 0 0 0 0 0 0 0 0 0 0 2 0 0 0 0 0 0 0 0 0 0 1 0 0 1 0 0 2 1 2 0 0 0 0 0 0 0 0 0 0 2 1 0 0 0 0 2 0 0 0 0 0 0 0 2 0 0 0 0 1 0 0 0 2 0 0 0 0 0 0 0 2 0 0 0 0 0 1 1 1 0 0 0 0 0 0 0 0 0 1 0 0 0 0 0 0 0 0 0 2 0 2 1 0 0 0 0 1 0 0 1 0 0 2 0 1 0 0 1 0 0 0 2 0 0 0 0 0 0 0 0 0 0 0 0 0 0 0 0 0 0 2 0 0 0 0 0 0 0 2 0 1 0 0 2 0 0 0 0 0 0 0 0 0 0 0 0 0 1 0 2 0 0 1 1 0 0 0 0 1 1 0 2 0 0 0 0 0 0 0 0 0 0 2 0 0 2 0 1 0 0 0 0 0 0 0 0 0 0 0 1 1 0 0 0 0 0 0 2 0 0 2 0 0 0 0 0 0 1 2 2 0 0 2 1 0 0 0 0 0 0 0 2 0 2 0 2 0 0 0 0 1 0 2 1 2 0 0 0 1 0 0 0 0 0 2 0 2 0 1 0 0 0 0 0 0 0 2 0 0 0 0 0 0 0 2 0 0 2 0 0 0 0 0 0 0 0 1 1 0 0 0 0 0 0 0 1 0 0 0 0 0 0 0 0 0 0 1 0 0 1 0 0 0 0 0 0 1 0 0 0 0 0 0 0 0 0 0 0 2 0 2 0 0 1 0 0 1 1 0 0 2 0 0 0 0 1 1 1 0 0 0 0 0 1 0 2 0 1 0 1 0 2 0 1 0 0 0 0 0 0 0 0 0 0 1 1 0 0 0 0 0 0 0 2 0 1 0 0 0 0 0 0 0 0 1 0 0 2 0 0 1 0 0 0 0 2 0 0 0 2 0 1 0 1 2 0 0 0 1 0 0 0 0 0 0 0 0 0 0 1 1 0 1 0 0 2 0 0 0 0 1 0 0 0 0 0 1 0 5 0 0 1 1 0 0 0 2 0 1 1 0 0 2 3 1 0 0 0 1 0 1 0 0 2 0 0 0 2 0 2 0 2 1 0 0 1 0 0 0 0 0 0 0 0 0 0 0 0 0 0 0 0 0 0 0 0 0 0 0 0 0 0 0 0 0 0 0 0 0 0 0 0 0 0 0 0 0 0 0 0 0 0 0 0 0 0 0 0 0 0 0 0 0 0 0 0 0 0 0 0 0 0 0 0 0 0 0 0 0 0 0 1 0 0 0 0 0 0 0 0 0 1 0 0 0 0 0 0 0 0 0 0 0 0 0 0 0 0 0 0 0 0 0 0 0 0 0 0 0 0 0 0 0 0 0 0 0 0 0 0 0 0 0 0 0 0 0 0 0 0 0 0 0 0 0 0 0 0 0 0 0 0 0 0 0 0 0 0 0 0 0 0 1 0 0 0 0 0 0 0 0 0 0 0 1 0 0 0 0 0 0 0 1 0 0 0 0 0 1 0 0 0 0 0 0 0 0 0 0 0 0 0 0 0 0 0 0 0 0 0 0 0 0 0 0 0 0 0 0 0 0 0 0 0 0 0 0 0 0 0 0 0 0 0 0 0 0 0 0 0 0 0 0 0 0 0 0 0 0 0 0 0 0 0 0 0 0 0 0 0 0 0 0 0 0 0 0 0 0 0 0 0 0 0 0 0 0 0 0 0 0 0 0 0 0 0 0 0 0 0 0 1 0 0 0 0 0 0 0 0 2 2 0 0 0 0 0 0 0 0 0 0 0 0 0 0 0 1 0 0 0 0 0 0 0 0 0 0 0 0 0 0 0 0 0 1 0 0 0 0 0 0 0 0 0 0 0 0 0 1 0 0 0 0 0 0 0 0 0 0 0 0 0 0 0 0 0 0 0 0 0 0 0 0 0 2 0 0 0 0 0 0 0 0 0 0 0 0 0 0 0 2 0 0 0 0 0
Ak4 0 0 0 0 0 0 2 0 0 0 0 0 0 0 0 2 1 0 0 0 0 0 0 1 0 0 0 0 3 0 0 3 0 0 0 0 2 0 0 0 0 0 2 0 0 0 0 0 0 0 0 0 0 0 1 1 0 0 0 1 0 0 0 0 1 2 1 1 1 0 0 4 0 0 0 0 0 0 0 0 1 0 2 0 0 0 0 2 0 0 0 0 0 0 0 0 0 2 0 0 0 0 0 0 0 0 0 0 0 0 0 1 2 0 0 0 0 1 1 3 1 0 2 0 0 0 0 0 0 0 0 1 0 0 0 0 0 1 0 0 2 1 1 0 1 0 0 0 0 0 0 1 0 1 0 0 1 0 0 0 0 0 0 0 0 0 1 0 0 0 0 0 1 0 0 0 0 2 0 2 0 0 0 0 0 0 0 0 0 0 0 0 0 0 0 1 0 0 3 0 0 0 0 0 0 0 0 1 0 0 0 1 0 1 0 0 0 3 0 1 0 0 0 0 1 0 0 0 1 1 0 0 0 0 0 0 2 0 0 0 0 1 0 0 0 1 0 0 0 1 0 1 2 0 0 1 0 0 2 1 0 1 0 0 0 0 2 0 1 2 1 1 2 0 0 0 0 2 0 1 0 1 1 1 0 0 1 0 0 0 0 0 0 0 1 0 0 0 1 0 0 0 0 0 1 0 0 1 2 2 2 0 1 0 0 1 0 0 0 2 1 1 0 0 0 1 0 0 0 0 0 0 1 2 0 2 0 1 0 0 1 0 1 0 0 0 0 0 2 0 0 0 0 0 0 0 2 0 0 0 0 2 0 0 0 1 0 0 1 0 0 0 0 2 0 1 0 2 0 0 0 1 1 0 0 0 0 2 1 0 1 0 2 0 0 0 0 1 0 1 2 0 1 0 0 0 0 0 0 1 1 3 0 0 0 2 0 1 1 1 0 2 0 0 2 0 0 0 0 0 0 0 0 0 0 0 0 0 2 1 0 0 0 0 0 1 0 1 0 1 0 2 0 2 0 0 0 2 0 0 0 0 0 0 0 2 0 0 0 0 0 1 0 1 0 0 0 0 0 1 1 0 0 0 3 0 0 0 1 0 0 1 1 3 0 0 2 0 0 0 1 0 1 1 0 0 0 0 1 0 0 1 2 1 0 1 1 0 0 0 0 0 2 0 0 0 0 0 0 0 0 0 0 0 0 0 0 0 0 0 0 0 0 0 0 0 0 0 1 0 0 0 0 0 0 0 0 0 0 0 0 0 0 0 0 0 0 0 0 1 0 0 0 0 0 0 0 0 0 0 0 0 2 0 0 0 0 0 0 0 0 0 0 0 0 0 0 0 0 0 0 0 0 0 0 0 0 0 0 0 0 0 0 1 0 0 0 0 0 0 0 0 0 0 0 0 0 0 0 0 0 0 0 0 0 1 0 0 0 0 0 0 0 0 0 0 0 0 0 0 0 0 0 0 1 0 0 0 0 0 0 0 0 0 0 0 0 0 0 0 0 2 0 0 0 0 0 0 0 0 0 0 0 0 0 0 2 0 0 0 0 0 0 0 0 0 0 0 0 0 0 0 0 0 0 0 0 0 0 0 0 0 0 0 0 0 0 0 0 0 0 0 0 0 0 0 0 0 0 0 0 0 0 0 0 0 0 0 0 0 0 0 0 0 0 0 0 0 0 0 0 0 0 0 0 0 0 0 0 0 0 0 0 0 0 1 0 0 0 0 0 0 0 0 0 0 0 0 2 0 0 0 0 0 0 0 0 0 0 0 0 0 0 0 0 0 0 0 0 0 0 0 2 0 0 0 0 0 1 0 0 0 0 0 0 0 0 0 0 0 0 0 2 0 2 0 0 0 0 0 0 0 1 0 0 0 0 0 1 1 0 0 0 0 0 0 0 1 0 0 0 0 0 0 0 0 0 0 0 0 0 0 0 0 0 0 0 0 0 0 0 0 0 0 0 0 0 0 0 0 0 0 0 0 0 0 0 1 0 0 0 0 3 0 0 0 0 0 0 0 0 0 0 0 0 2 0 1 0 0 0 0 1
Ak5 1 0 2 0 1 0 1 1 0 2 1 1 0 0 1 0 0 0 0 1 0 0 0 0 0 0 1 0 1 0 1 2 0 0 0 1 0 0 0 0 1 0 0 0 0 0 1 0 1 0 0 0 2 2 2 2 2 2 0 0 2 0 0 4 0 0 2 0 0 2 0 2 3 1 4 0 0 0 2 0 0 2 0 0 2 0 0 0 1 3 0 1 1 0 0 1 2 2 1 0 2 2 3 2 0 0 0 0 1 0 0 1 2 0 1 0 0 0 5 7 2 2 0 0 3 3 0 3 2 2 6 5 2 7 2 2 0 2 7 2 5 3 0 2 5 0 4 0 2 1 0 7 2 0 2 0 0 7 5 0 2 1 0 1 2 1 0 0 3 2 0 4 7 2 3 1 2 0 3 0 2 4 0 0 1 2 1 1 1 2 0 2 2 2 0 3 0 2 2 3 5 0 2 0 1 0 5 9 2 0 3 3 0 0 0 0 4 2 2 2 1 4 0 1 4 0 2 5 0 0 6 0 0 2 2 2 4 0 0 0 4 2 1 0 0 1 3 2 0 1 0 4 2 2 2 0 0 2 0 3 0 2 2 0 0 1 0 3 1 6 1 4 5 0 2 2 0 0 0 3 0 0 2 5 3 8 0 0 0 0 2 1 2 0 2 5 0 0 0 1 1 1 2 0 5 0 2 5 4 2 2 0 0 2 0 0 2 0 0 1 1 1 0 0 0 2 2 0 1 1 0 1 4 0 1 1 6 0 0 0 0 2 5 2 0 0 2 0 2 0 3 2 0 0 2 3 0 0 2 6 0 0 0 1 1 1 2 0 6 0 0 2 3 1 0 2 2 2 0 2 0 1 1 1 1 0 5 3 8 0 0 9 3 0 8 1 2 2 0 3 11 2 2 0 2 0 0 0 0 3 3 0 3 3 10 3 3 6 0 0 2 2 2 0 1 0 0 0 0 0 0 0 0 0 0 0 1 0 1 2 2 0 0 0 3 1 0 0 0 2 0 0 0 2 0 0 3 3 0 0 0 0 2 2 0 0 5 0 0 1 0 0 0 1 0 1 1 0 3 0 0 0 1 0 2 0 0 0 5 0 0 5 3 2 0 1 0 0 1 5 0 0 3 0 0 2 0 0 2 1 3 1 2 0 0 0 1 1 0 0 2 2 2 0 0 0 0 0 0 0 0 0 0 0 0 0 0 0 0 0 0 0 0 0 0 0 0 0 0 0 2 0 0 0 0 0 0 0 0 0 0 0 0 0 0 0 0 1 0 0 0 0 0 0 0 2 0 0 0 2 2 0 0 0 0 0 0 0 0 0 0 1 0 0 0 1 0 0 0 0 0 0 0 0 0 0 0 0 0 0 0 0 0 0 0 0 0 0 0 0 0 0 0 0 0 0 0 0 0 0 0 0 0 0 0 0 0 0 0 0 0 0 0 0 0 0 0 0 0 0 0 0 0 0 0 0 0 0 0 0 0 0 0 0 0 0 0 0 0 0 0 0 0 0 0 0 0 0 0 0 0 0 0 0 0 0 0 0 0 0 0 0 0 0 0 0 0 0 0 0 0 0 0 0 0 0 0 0 0 0 0 0 0 0 0 0 0 0 0 0 0 0 0 0 0 0 0 0 0 0 0 0 0 0 0 0 0 0 0 0 0 0 0 0 0 0 0 0 0 0 0 0 0 0 0 0 0 0 0 0 0 0 0 0 0 0 0 0 0 0 0 0 0 0 0 0 0 0 0 0 0 0 0 0 0 0 0 0 0 0 0 0 0 0 0 0 0 0 0 0 0 0 0 0 1 0 0 0 0 2 0 0 0 0 0 0 0 0 0 0 0 0 0 0 0 2 0 0 0 2 0 0 0 0 0 0 0 0 0 0 0 0 0 0 0 0 0 0 0 0 0 0 2 0 0 0 0 0 2 0 0 0 0 0 0 0 0 0 0 2 0 0 0 2 0 0 0 0 0 0 0 0 0 0 0 0 0 0 0 0 0 0 0 0 2 0 0 0 0 0 0 0 0 0 0 0 2 0 0 0 0 0 0
Akap1 0 0 0 0 0 2 0 1 0 0 0 1 0 1 1 0 0 0 0 0 1 1 0 2 0 2 0 0 2 0 2 0 0 0 2 2 0 0 0 0 1 2 0 0 0 0 0 0 0 0 0 0 1 2 1 1 2 0 0 0 1 0 2 0 2 2 0 3 0 1 0 2 0 1 1 0 0 0 1 0 0 0 2 0 0 1 0 0 2 2 2 2 2 0 2 0 1 0 0 0 0 1 4 0 0 0 1 4 0 1 0 2 1 0 0 0 0 2 2 0 0 0 1 0 2 0 0 0 0 0 1 0 0 0 1 2 0 0 0 1 2 1 0 0 0 0 1 2 1 0 0 0 0 2 0 0 0 0 2 1 1 0 2 2 0 2 1 0 0 1 0 1 0 2 1 0 0 0 0 0 0 0 0 2 1 0 0 0 1 0 2 0 0 2 0 0 0 0 0 0 0 0 2 0 1 0 0 0 0 2 0 2 0 0 1 1 2 0 1 0 2 0 0 0 0 0 0 0 0 0 4 1 0 0 0 2 0 0 0 0 1 1 2 1 1 0 1 2 0 2 1 2 2 0 1 0 0 0 0 1 1 0 2 0 0 1 1 2 4 0 0 0 2 0 1 2 1 1 0 2 2 0 0 2 2 2 2 0 1 0 2 0 1 0 5 0 0 0 1 0 2 0 1 2 0 1 1 2 0 3 1 2 1 0 0 2 0 0 0 2 2 0 2 1 1 0 0 0 0 1 2 1 1 0 0 0 2 0 0 0 0 2 0 2 0 0 2 0 0 0 0 0 0 0 0 0 1 0 2 0 0 2 1 2 1 0 0 2 0 0 0 2 0 1 0 0 2 0 0 0 0 0 3 2 0 0 0 2 2 0 1 0 0 1 4 0 0 2 0 2 3 0 1 0 0 0 0 0 3 0 1 3 2 0 0 1 2 1 2 2 1 3 0 1 0 0 0 0 2 2 2 2 0 0 0 0 1 0 0 0 1 2 0 0 0 0 0 0 0 0 0 0 2 2 0 0 0 0 0 1 0 0 0 2 0 0 1 0 0 0 0 2 0 2 0 0 2 0 1 0 1 0 0 0 2 2 0 2 1 0 0 2 0 1 0 1 0 1 0 1 1 0 0 0 2 0 1 0 1 2 0 0 2 2 0 0 0 2 0 0 0 1 1 0 0 0 0 2 0 0 0 0 0 0 0 0 0 0 0 0 0 0 0 0 0 0 0 0 0 0 0 0 1 0 0 0 0 0 0 0 0 0 0 0 0 0 0 0 0 2 0 0 0 0 0 0 0 0 0 0 0 0 2 0 0 0 0 0 0 0 0 0 0 1 0 0 0 0 0 2 0 0 0 0 2 0 0 0 0 2 0 0 0 0 0 0 0 0 0 1 0 0 0 0 0 0 0 0 0 0 0 0 0 0 0 0 0 0 1 0 0 0 0 0 0 0 0 0 0 0 0 0 0 0 0 0 0 0 2 2 0 0 0 0 0 0 0 0 0 0 0 2 0 0 0 0 0 0 0 0 0 0 0 0 0 0 0 0 0 0 0 0 0 0 0 0 0 0 0 0 0 0 0 0 0 0 0 0 0 0 0 0 0 0 0 0 0 0 0 0 0 0 0 0 0 0 0 0 0 0 0 0 0 0 0 0 0 0 0 0 2 0 0 0 0 0 0 1 1 0 0 2 0 0 0 0 0 0 0 0 0 0 0 0 0 0 0 0 0 0 0 0 0 0 0 0 0 0 0 0 0 0 0 0 0 2 0 0 0 0 0 0 0 0 0 0 2 0 0 0 0 0 2 2 0 0 1 0 0 0 2 0 2 0 2 0 0 0 0 1 0 2 0 0 0 0 0 0 0 0 0 2 1 0 0 0 0 0 0 0 0 0 0 0 0 2 0 0 0 0 0 0 0 0 0 0 0 0 0 0 0 0 0 0 0 0 0 2 0 0 0 0 0 0 1 0 0 0 0 0 0 0 0 0 0 0 0 2 0 0 0 0 0 0 0 0 2 0 1 0 0 0 0 0 0 0 0 0 0 0 0 0 0
Akap5 4 2 5 2 6 1 2 2 2 2 3 2 0 2 4 2 0 1 0 2 4 2 0 3 3 0 2 0 6 0 2 3 1 2 0 1 0 0 1 0 0 0 0 0 0 0 1 0 2 0 0 2 0 1 8 9 3 5 2 7 6 0 5 3 4 2 3 2 4 3 2 5 2 6 2 0 6 0 0 2 4 2 2 2 0 0 0 2 5 3 2 0 2 0 2 2 3 5 2 0 2 3 2 4 0 2 1 2 3 2 2 3 2 2 1 0 0 0 3 4 0 2 1 0 2 0 1 3 0 1 3 5 1 3 1 2 0 1 1 2 4 6 0 2 4 1 1 0 3 2 2 3 1 0 0 0 2 1 1 0 0 1 0 4 0 3 1 0 0 3 1 3 1 0 0 0 0 0 1 2 0 0 0 2 2 2 2 4 0 0 2 0 0 3 1 2 3 2 4 1 4 0 4 3 5 0 2 9 2 2 5 3 0 2 2 0 6 2 5 3 2 2 0 3 5 0 0 2 1 4 6 0 0 3 2 3 4 3 3 0 5 0 1 1 0 1 0 1 2 2 1 0 1 3 1 2 0 3 1 5 2 2 2 0 4 0 10 2 2 5 0 4 3 2 4 3 1 1 2 1 0 0 2 5 3 4 1 0 1 0 0 1 2 1 1 6 0 2 4 2 4 0 3 2 3 0 2 3 5 5 1 4 2 0 0 0 1 0 0 2 5 1 1 4 1 0 1 0 1 1 0 0 3 0 4 0 1 4 1 0 0 2 3 6 0 0 1 0 0 2 2 0 3 0 3 1 0 0 3 2 0 0 4 2 2 2 0 2 5 3 0 4 5 2 1 1 2 2 0 2 3 2 5 0 0 2 0 2 3 6 2 0 2 0 6 1 2 2 0 1 6 2 0 0 0 1 0 2 2 5 0 0 3 0 0 4 1 2 2 2 3 4 1 0 1 1 1 0 0 0 0 0 0 2 2 2 0 0 2 0 0 3 1 1 1 1 2 0 0 3 0 5 2 2 1 0 2 1 0 0 0 0 0 1 0 0 0 2 0 1 1 2 0 2 0 0 0 0 1 2 2 0 2 0 2 1 0 0 1 0 0 1 3 0 2 0 0 0 0 4 2 0 4 0 0 1 0 2 2 0 3 0 1 2 0 0 0 1 0 0 1 0 2 0 0 0 0 0 0 0 0 0 0 0 0 0 0 0 2 0 0 0 0 0 0 2 0 0 0 0 0 0 0 0 0 0 0 0 0 0 0 0 0 1 0 0 0 0 0 0 0 0 0 0 0 4 0 0 0 7 0 3 0 0 0 0 0 8 0 1 0 0 4 0 2 3 0 0 0 0 0 2 0 0 0 0 0 0 0 2 0 0 2 2 0 2 0 0 0 0 0 0 0 0 0 0 0 0 0 2 0 0 2 0 0 0 0 0 0 0 1 0 0 0 0 0 0 0 0 2 2 0 0 0 0 0 0 0 1 0 0 0 0 0 0 0 0 0 0 0 2 0 0 0 0 0 0 0 0 2 0 0 0 1 0 0 0 0 0 0 0 0 0 0 0 0 0 0 0 0 0 0 0 0 0 0 0 0 0 0 2 0 0 0 0 0 0 0 0 0 0 0 0 0 0 0 0 0 0 0 0 0 0 0 0 0 0 0 0 0 0 0 0 0 0 0 0 0 0 0 0 0 2 0 0 0 0 0 0 0 0 0 0 0 0 0 0 0 0 0 0 0 0 0 0 0 0 0 0 0 0 0 0 0 0 0 0 0 0 0 0 0 0 0 0 0 0 0 0 0 0 0 0 0 2 0 0 0 0 0 0 0 0 0 0 0 0 0 0 0 0 0 0 0 0 1 0 0 0 0 0 0 3 0 0 0 0 0 0 0 0 0 0 0 0 0 0 1 0 0 0 0 0 0 0 0 2 0 0 0 0 0 0 0 0 0 0 1 0 0 0 0 0 0 0 2 0 0 0 0 0 0 0 0 0 0 0 0 2 0 2 0 1 0 0 0 0 0 0 0 0 0 0 0 0 0 0 0 0 0 0 0 0
Akap6 3 0 2 2 1 0 2 1 0 0 1 3 0 3 2 0 0 1 2 0 4 3 0 3 0 0 0 0 3 0 0 0 2 0 0 2 0 0 0 0 0 0 0 0 0 0 3 0 2 2 0 0 2 0 3 2 2 1 0 0 1 2 2 0 1 0 2 4 0 0 2 2 1 0 2 2 2 0 2 1 1 0 4 0 0 4 0 0 0 5 0 0 1 1 2 1 2 0 0 0 2 2 0 1 0 2 0 2 1 0 1 0 2 0 4 0 0 0 4 4 2 0 2 0 1 0 2 3 0 0 0 2 2 2 1 2 0 1 0 3 4 0 1 2 1 2 3 0 4 2 0 1 3 0 0 0 4 1 2 0 1 2 2 0 0 0 1 0 2 2 0 2 2 2 4 0 2 2 2 0 2 0 0 2 0 2 1 2 2 0 1 1 0 1 0 1 2 0 0 2 4 0 2 0 2 2 2 6 2 0 3 1 0 0 0 0 3 0 4 3 2 1 2 9 3 3 2 2 6 1 9 3 3 4 2 4 3 4 0 2 1 9 2 4 0 2 2 3 0 2 2 4 1 2 7 2 0 2 1 6 2 2 2 0 1 1 3 7 7 2 2 4 2 3 3 2 3 2 2 1 1 0 0 5 3 3 0 0 3 0 1 2 3 1 3 4 0 2 3 4 3 0 0 7 2 0 3 4 4 3 2 2 5 2 0 0 4 0 0 2 3 0 0 2 4 1 1 1 5 2 0 0 0 0 0 1 0 1 3 0 0 1 3 2 0 1 0 0 0 0 0 1 2 0 2 2 1 0 2 3 0 2 2 2 2 4 1 1 3 1 2 0 2 0 2 2 1 2 0 0 1 1 3 2 0 1 1 3 4 1 5 0 2 0 4 0 0 2 0 0 1 4 0 0 4 3 2 0 1 2 2 2 1 2 5 2 2 2 0 2 2 0 2 0 0 0 0 0 0 1 1 0 0 0 4 1 0 0 1 3 6 2 0 5 3 3 0 2 0 4 0 7 1 2 4 3 1 0 0 0 0 2 3 1 0 0 5 2 0 1 2 2 2 6 0 2 3 2 3 3 2 0 7 0 4 2 0 0 6 0 2 2 3 3 2 3 0 1 2 2 1 0 2 1 0 4 1 4 3 0 2 0 6 2 2 7 2 2 2 1 7 9 3 0 0 2 0 2 0 2 0 0 0 0 0 0 0 0 0 0 0 0 0 0 0 0 0 0 0 0 0 0 0 0 0 0 0 0 0 0 2 0 0 0 0 0 0 0 0 0 0 0 0 0 0 0 0 0 0 2 0 0 0 0 0 0 0 0 0 0 0 2 2 0 0 2 0 0 3 2 0 2 0 0 0 0 0 0 0 0 2 0 0 0 0 0 0 0 0 1 0 0 0 0 0 0 0 0 0 0 0 0 2 0 1 0 0 0 0 0 0 0 0 0 0 0 0 0 0 0 0 0 0 0 0 0 0 1 0 0 0 0 0 0 0 0 0 0 0 0 0 0 0 0 0 0 0 0 0 1 0 0 2 0 0 0 0 0 0 0 0 0 0 0 0 0 2 0 0 0 0 0 0 0 0 0 0 0 0 0 0 0 0 0 0 0 0 0 0 0 0 0 0 0 0 2 0 0 0 0 0 0 0 0 0 0 0 0 0 0 0 0 0 0 2 0 0 0 1 0 0 0 0 2 0 0 0 0 0 0 0 0 0 0 0 0 0 0 0 0 0 0 0 0 0 0 0 0 0 0 0 0 0 0 0 0 0 0 1 0 0 0 2 0 0 0 0 0 0 0 0 1 0 0 0 0 0 0 0 0 0 0 0 0 0 0 0 0 0 0 0 0 0 0 0 0 0 0 0 0 0 0 0 0 0 0 0 0 0 0 0 0 0 0 0 0 0 1 0 0 0 0 0 0 0 0 0 0 0 0 0 0 0 0 0 0 0 0 0 1 0 0 0 0 0 0 0 0 0 0 0 0 1 0 0 0 0 0 1 0 0 0 0 0 0 0 0 0 0 0 0 0 0 0 0 0 0 0 0 0 0 0 0
Akt3 0 0 0 0 2 0 0 2 0 1 0 0 0 1 1 0 0 1 0 0 2 0 0 1 2 0 0 0 2 0 0 3 2 1 0 0 0 0 0 0 0 1 1 0 0 0 2 0 0 0 0 0 0 0 0 0 0 0 0 0 0 3 0 0 1 0 0 0 0 0 2 0 0 1 0 1 0 0 0 0 1 2 3 0 0 1 2 0 2 0 0 2 0 0 0 0 0 0 0 0 2 1 0 2 0 0 1 2 1 1 1 0 0 0 0 1 0 1 2 0 0 0 0 0 2 0 3 2 0 1 2 2 1 1 0 0 0 1 1 0 0 3 1 1 1 2 1 0 1 0 0 1 0 0 0 0 0 3 1 0 0 1 2 0 0 0 1 0 0 1 0 1 2 0 2 2 0 0 0 0 0 2 0 2 0 0 0 0 0 0 0 1 0 0 0 1 1 0 0 2 0 0 0 1 3 0 1 1 3 0 1 3 0 0 1 2 2 1 1 0 2 2 1 0 0 1 1 2 2 0 2 0 1 0 1 2 1 2 1 1 2 0 1 2 0 0 1 0 0 4 1 1 2 2 1 0 2 0 0 0 0 0 0 0 0 1 3 1 3 1 2 1 2 0 3 0 1 0 0 2 2 0 0 0 1 0 0 0 0 0 0 1 1 1 1 0 0 0 3 2 0 0 0 5 3 0 0 1 3 0 2 1 1 1 0 0 2 0 0 0 1 0 0 0 2 0 1 0 2 0 0 1 0 0 0 0 0 0 1 0 0 0 1 2 0 2 0 0 0 0 0 1 0 0 0 0 2 1 0 0 0 1 0 0 0 2 2 2 2 1 0 2 0 0 1 1 0 1 0 0 0 2 0 1 1 1 1 4 1 0 0 1 1 1 2 1 0 2 0 0 2 2 2 0 2 1 0 0 1 3 1 2 0 1 2 0 1 0 0 0 0 3 0 0 0 0 0 2 0 3 0 0 0 0 0 0 0 1 2 0 2 0 0 0 1 5 0 0 0 1 0 2 1 1 0 0 1 0 1 1 0 2 0 1 0 0 0 2 0 0 2 0 0 1 0 0 2 0 1 0 0 0 1 0 3 0 0 0 2 0 0 2 3 0 0 2 0 0 1 0 3 0 0 0 0 0 0 0 0 0 1 0 1 2 2 1 1 2 0 0 3 1 0 0 0 1 0 0 0 0 0 0 0 0 0 0 0 0 0 0 0 0 0 0 0 0 0 0 0 0 0 0 0 0 0 0 2 0 0 0 0 0 0 0 0 0 0 0 0 0 0 0 0 0 0 1 0 0 0 0 0 0 0 0 1 0 0 0 1 0 0 0 0 0 0 0 0 0 0 0 0 0 0 0 0 0 0 0 0 0 0 0 0 0 0 2 0 0 0 2 0 0 0 0 0 0 0 2 0 0 0 0 0 0 0 0 0 0 0 0 0 0 0 0 0 1 0 0 0 0 0 0 0 0 0 2 0 0 0 0 0 0 0 0 0 0 0 0 0 0 2 1 0 0 0 0 0 0 0 0 0 0 0 0 1 0 0 0 0 0 0 0 0 0 0 0 0 0 0 0 0 0 0 0 0 0 0 0 0 0 0 0 0 0 0 0 0 0 0 0 0 0 0 0 0 0 0 0 0 0 0 0 0 0 0 0 0 0 0 0 0 0 2 0 0 0 0 0 0 0 2 0 0 0 1 0 0 0 0 0 0 0 0 0 2 0 0 0 0 0 0 0 0 0 0 2 0 0 0 0 0 0 0 0 0 0 0 0 0 0 0 0 0 0 0 0 0 0 0 0 0 0 2 0 0 2 0 0 2 0 0 0 0 0 0 2 0 0 0 1 0 0 0 0 0 0 0 0 2 0 2 1 0 0 0 0 0 0 0 0 0 0 0 1 0 3 0 0 0 0 0 0 0 0 0 0 0 0 0 0 0 0 0 2 0 0 0 0 0 0 0 0 0 0 0 0 0 0 0 0 1 0 0 0 0 0 0 0 0 0 2 2 0 1 0 0 0 0 0 0 0 0 0 0 0 1 0 0 0 0 0 0 0
Aldh1a3 0 0 0 0 0 1 2 0 0 0 0 0 0 1 0 0 0 1 0 0 0 2 0 0 0 0 2 0 1 0 0 0 0 0 0 2 0 0 0 0 0 0 0 0 0 0 0 0 0 0 0 0 0 0 0 0 0 1 0 2 0 0 2 1 0 0 0 0 0 0 0 0 2 0 0 0 1 0 0 0 0 1 0 0 0 0 0 0 0 0 0 0 0 0 0 0 0 0 0 0 2 0 0 1 0 0 0 0 0 0 0 2 0 0 1 0 0 0 0 0 0 0 0 0 0 1 0 0 0 0 0 1 0 0 0 0 0 0 1 0 0 2 0 0 1 2 2 0 1 0 0 0 0 0 0 0 0 1 0 0 0 0 0 0 0 0 1 0 0 0 0 0 0 0 0 0 0 0 2 0 0 0 0 0 0 0 2 0 0 0 0 2 0 0 0 0 0 0 0 0 0 0 0 0 0 0 0 0 0 0 0 2 0 0 0 0 0 0 0 0 0 0 2 0 1 0 0 2 0 0 2 2 0 0 0 0 2 0 0 0 0 0 2 0 0 0 0 0 0 2 0 1 0 0 0 2 0 0 2 1 0 0 1 0 0 0 2 1 2 0 1 1 1 1 0 0 1 0 0 0 0 0 0 0 0 0 0 0 0 2 0 2 0 0 0 0 2 0 1 2 0 0 0 0 0 0 0 0 0 0 2 0 0 0 0 0 0 0 0 0 1 0 2 0 2 0 1 0 0 0 0 0 0 0 0 0 0 0 0 0 1 0 2 0 0 0 0 0 0 0 0 0 0 0 1 0 0 0 1 0 0 0 0 2 0 0 0 0 0 0 0 0 0 0 0 0 0 1 0 0 0 0 1 0 1 2 0 2 1 1 0 0 0 1 2 0 0 2 0 2 0 0 0 0 0 0 0 0 0 0 0 0 0 0 1 1 0 0 0 0 0 0 2 0 0 0 0 0 0 0 0 0 0 0 0 0 0 0 3 1 0 0 0 0 0 3 0 0 0 0 0 0 0 1 2 0 0 0 0 0 0 0 0 1 2 1 2 0 2 0 0 2 0 0 0 0 0 0 0 0 0 0 0 0 0 0 0 0 0 0 0 0 1 0 0 0 0 0 0 0 0 0 0 2 0 0 2 2 0 1 1 0 2 0 0 0 2 0 0 0 0 0 0 0 0 0 0 0 0 0 0 0 0 0 0 0 0 0 0 0 0 0 0 0 0 0 0 0 0 0 0 0 0 0 0 0 0 0 0 0 0 0 0 0 0 0 0 0 0 1 0 0 0 0 0 2 0 0 0 0 0 0 1 0 0 0 0 0 0 0 0 0 0 0 0 0 0 0 0 0 0 0 0 0 0 1 0 0 0 0 0 0 0 0 0 0 0 0 0 0 0 0 0 0 0 0 0 0 0 0 1 0 0 0 0 0 0 0 1 0 0 0 0 0 0 0 0 0 0 0 0 0 0 0 0 0 0 0 0 0 0 0 0 0 0 0 0 0 0 1 0 0 0 2 0 0 0 0 2 0 0 0 0 0 0 0 0 0 0 0 0 0 0 0 0 0 0 0 0 0 0 0 0 0 0 0 0 0 0 0 0 0 0 0 0 0 0 0 0 0 0 0 0 0 0 0 0 0 0 0 0 0 0 0 0 0 0 2 0 0 2 0 0 0 0 0 0 0 2 0 0 0 0 0 0 0 0 0 0 0 0 0 0 0 0 0 0 0 0 0 0 0 0 0 0 0 0 0 0 0 0 0 0 0 0 0 0 0 0 0 0 0 0 0 0 0 0 0 0 0 0 0 0 2 0 0 0 1 0 0 0 1 0 0 0 0 0 0 0 0 0 0 0 0 0 0 0 0 0 0 0 1 1 0 0 0 0 0 0 1 0 0 0 0 0 0 0 1 0 0 0 0 0 0 0 0 0 0 0 0 0 0 0 0 0 0 0 0 0 0 0 0 0 0 0 0 0 0 0 0 0 0 0 0 0 0 0 0 0 0 0 0 0 0 2 0 0 0 0 0 0 0 0 0 0 1 0 0 0 0 0 0 0
Aldh2 1 2 1 0 0 5 1 2 1 0 0 0 2 2 1 3 1 0 2 0 0 0 2 0 0 0 1 2 0 2 0 0 0 0 0 0 2 0 0 0 0 2 2 2 2 0 1 0 2 0 2 0 0 0 0 2 0 0 0 2 0 0 0 0 1 0 2 0 0 1 0 0 0 1 0 0 1 0 0 1 0 1 2 1 0 1 0 1 3 0 0 1 0 0 0 0 0 1 2 1 0 2 0 0 0 2 0 2 0 0 0 0 1 0 0 0 2 2 0 1 0 0 0 0 3 2 0 1 2 0 2 0 0 0 2 2 2 0 4 0 6 0 0 2 2 0 2 0 0 0 0 1 3 0 0 0 0 2 2 1 0 0 0 2 1 0 1 2 2 0 2 0 1 0 0 1 1 2 3 2 0 0 0 0 0 1 0 1 2 2 0 2 2 3 2 1 2 0 2 1 2 0 0 1 0 2 1 2 2 0 2 3 2 0 0 2 2 0 3 0 0 2 0 2 3 1 0 0 0 0 2 2 1 0 2 5 0 2 5 1 2 7 2 2 2 2 2 2 2 3 3 2 4 1 6 2 2 1 3 4 0 3 0 3 2 3 1 2 3 1 0 2 1 2 7 2 5 4 1 1 2 3 2 2 0 4 0 2 0 0 0 2 0 2 2 1 1 2 2 0 0 0 2 8 3 0 1 1 4 3 3 6 8 0 0 0 2 0 0 2 1 2 0 2 0 2 0 0 0 1 0 0 2 0 0 2 2 0 1 2 0 0 1 1 0 2 4 0 2 2 1 2 4 0 1 0 2 0 0 1 2 2 0 0 0 3 0 0 4 1 0 2 1 0 0 0 0 3 0 0 3 1 0 2 1 0 2 1 3 0 2 2 0 3 6 0 0 2 0 2 2 2 0 0 0 2 0 0 0 2 2 2 0 3 2 2 3 4 3 2 0 3 0 0 0 2 2 0 2 3 2 0 0 0 3 2 0 2 0 0 0 0 2 2 1 0 0 0 0 2 0 3 0 1 6 2 1 2 2 0 2 2 1 3 0 0 2 0 0 2 5 1 0 0 1 0 0 0 2 2 3 0 0 2 6 0 3 0 2 2 0 2 0 1 1 2 0 0 0 1 3 0 0 2 2 0 2 1 3 0 1 5 4 4 3 0 2 3 2 2 5 1 2 2 0 0 0 0 0 0 0 5 0 0 2 0 0 0 1 9 0 0 2 0 0 0 0 0 0 0 0 0 0 0 0 0 2 0 0 2 1 0 2 0 0 0 0 0 2 0 0 2 0 0 0 1 2 2 0 0 2 0 3 0 6 2 0 2 2 2 11 2 2 4 2 2 0 16 0 5 0 2 2 4 2 0 0 13 0 0 2 3 0 11 0 0 1 0 2 0 0 0 0 0 1 0 0 0 0 0 3 0 2 0 0 0 2 2 1 0 1 0 3 0 0 0 2 0 0 2 2 2 2 0 2 0 2 0 1 3 0 0 0 2 0 0 0 2 0 0 0 0 0 0 2 2 2 2 0 0 0 0 2 2 0 2 0 0 2 0 2 0 0 2 0 0 0 0 0 0 1 0 0 0 0 0 1 0 0 0 2 5 0 0 0 3 0 0 0 0 0 2 0 0 2 0 2 0 0 0 0 1 0 0 0 1 0 0 0 0 1 2 0 0 0 1 2 0 0 2 1 2 0 1 0 0 0 0 0 0 0 0 0 0 0 0 0 2 2 3 0 0 0 1 0 1 0 0 2 0 0 0 0 2 0 1 0 0 0 0 0 0 0 0 0 1 0 0 0 2 2 0 0 0 13 4 9 6 13 14 11 9 4 4 7 4 12 5 13 6 5 5 4 7 5 1 8 0 11 4 8 14 15 13 7 4 10 1 13 10 6 12 9 11 6 9 3 10 7 2 5 5 9 2 6 2 8 2 9 2 0 7 0 9 8 2 5 1 3 2 11 2 0 7 13 7 11 9 5 2 15 2 7 4 3 2 0 2 9 3 11 11 13 0 6 1 4 0 7 8 2 0 3 0 5 14 9 13 7 3 0 2 0
Aldh3a1 0 1 0 0 0 0 0 0 0 0 0 0 0 0 0 0 0 0 0 0 0 0 0 0 0 0 0 0 0 0 0 2 0 0 2 0 0 0 0 0 0 0 1 0 0 0 2 0 0 0 0 0 0 0 2 0 2 0 0 0 0 0 0 2 2 0 1 0 1 0 0 0 0 0 0 0 1 0 0 1 0 0 0 0 0 2 0 0 0 2 2 0 2 0 0 0 0 0 0 0 0 0 1 0 0 0 1 0 1 0 0 0 0 0 0 0 0 0 1 2 0 0 0 0 0 0 0 0 2 0 0 0 0 0 0 0 0 0 0 0 1 0 0 0 0 0 0 0 0 0 0 0 0 0 0 0 0 0 0 0 0 0 1 0 0 0 0 0 0 0 0 2 0 0 0 0 0 0 0 0 0 0 0 0 0 0 0 1 0 0 0 0 0 0 0 2 0 0 0 0 0 0 0 1 0 0 0 0 0 0 0 0 0 0 0 0 1 1 0 2 0 0 0 1 1 0 0 0 0 0 0 0 0 0 0 2 0 0 0 0 2 0 0 2 0 0 0 0 0 0 2 0 0 1 0 1 0 0 2 2 1 0 1 0 0 0 1 0 0 1 2 0 0 0 0 1 1 1 0 1 0 1 0 0 0 0 0 0 0 0 0 1 0 0 0 0 0 0 1 0 0 0 2 0 0 0 0 0 0 0 1 0 0 0 0 0 2 0 0 0 0 1 2 0 0 0 0 0 0 2 0 2 0 0 0 0 1 0 0 0 0 0 0 0 0 0 0 1 1 0 0 0 0 0 0 0 0 0 0 0 0 0 0 0 0 0 0 0 0 0 0 0 1 0 1 0 0 0 0 0 2 0 0 0 0 0 0 0 0 0 0 0 0 0 0 0 0 0 0 0 1 0 1 0 0 0 0 2 0 0 0 0 0 0 0 2 0 1 1 1 0 1 0 0 0 0 0 0 0 0 0 0 0 0 0 0 0 0 1 1 0 0 0 0 0 0 0 0 0 0 0 0 0 0 0 0 0 0 0 1 0 0 0 1 0 0 0 0 0 1 0 1 0 2 1 0 0 0 2 2 1 0 0 0 1 0 0 2 0 0 0 0 1 0 0 0 0 0 0 0 0 0 1 0 1 0 0 0 0 0 0 2 0 0 2 0 1 0 0 0 1 0 0 0 0 0 0 0 0 0 0 0 0 0 0 0 0 0 0 2 0 0 0 0 0 0 0 0 0 0 0 0 0 0 0 0 0 0 0 0 0 0 0 0 0 0 0 0 0 0 0 0 0 0 0 0 0 0 0 0 0 0 0 0 0 0 0 0 0 0 0 0 0 0 0 0 0 1 0 0 0 0 0 0 0 0 0 0 0 0 0 0 0 0 0 0 0 0 0 0 0 0 0 0 0 0 0 0 0 0 0 0 0 0 0 0 0 0 0 0 0 0 0 0 0 0 0 0 0 0 0 0 0 0 0 0 0 0 0 0 0 0 0 2 0 0 0 0 0 0 0 0 0 0 0 0 0 0 0 0 0 0 0 0 0 0 2 0 0 0 0 0 0 0 0 0 0 1 0 0 0 0 0 0 0 0 0 0 0 0 0 0 0 0 0 0 0 0 0 0 0 0 0 0 0 0 0 0 0 0 0 0 0 0 0 0 0 0 0 0 0 0 0 0 0 0 0 0 0 0 0 0 0 0 0 0 0 0 0 1 0 0 0 0 0 0 0 0 0 0 0 0 0 0 0 0 0 0 0 0 0 1 0 0 0 0 0 0 0 0 0 0 0 0 0 0 0 0 0 0 0 0 0 0 0 0 0 0 0 0 0 0 0 0 0 0 0 0 0 0 0 1 0 0 0 0 0 0 0 1 0 0 0 0 0 1 0 0 0 0 0 0 0 0 0 0 0 0 0 0 0 0 0 0 0 0 0 0 0 0 0 0 0 0 0 0 0 0 0 0 0 0 0 0 0 0 0 0 2 0 0 0 1 0 0 0 0 0 0 0 0 0 2 0 0 0 0 0 0 0 0 0 0 0 0 0 0 0 0 0 0 0 0
Aldh5a1 2 0 0 1 0 1 0 1 0 0 0 2 0 0 3 0 0 0 0 0 0 0 0 0 0 0 3 0 0 0 0 1 0 0 0 1 0 0 0 2 2 0 0 0 0 0 0 0 2 0 0 0 0 0 2 0 0 0 0 2 1 0 0 0 2 0 0 0 0 0 0 0 1 0 0 0 0 0 0 1 1 0 0 0 0 0 1 0 0 0 0 0 2 0 0 0 0 0 0 0 0 0 2 0 0 0 0 0 1 0 0 2 0 0 0 0 0 0 2 0 0 0 0 0 0 0 0 1 0 0 2 0 0 0 1 0 2 0 0 1 0 0 0 0 2 0 0 0 1 0 1 1 0 0 0 0 1 0 0 0 0 2 0 1 0 2 2 0 0 2 1 2 0 0 0 2 1 0 2 0 0 1 0 0 0 1 0 0 1 0 1 0 0 0 0 0 1 0 1 0 2 0 0 2 0 0 0 0 0 0 2 1 0 0 1 0 0 0 2 0 0 2 0 1 0 0 0 0 2 0 0 0 0 0 0 2 2 1 0 0 0 2 0 0 2 0 2 0 2 2 2 2 0 0 4 2 0 0 2 1 0 0 1 0 0 0 1 2 3 0 0 0 0 0 1 0 2 2 0 3 0 0 3 0 1 1 0 0 1 0 1 1 1 1 0 1 1 1 3 0 0 0 0 4 0 0 2 0 0 2 2 1 2 1 2 2 2 0 0 2 2 1 2 0 0 0 0 1 0 0 0 0 1 0 0 1 1 0 0 2 0 0 2 0 0 0 1 0 1 0 0 1 2 0 2 1 0 0 2 2 0 0 0 0 0 0 0 1 0 0 0 0 2 0 1 0 0 2 0 1 0 1 1 2 0 0 0 2 2 2 0 4 0 3 1 3 1 2 2 0 2 0 0 0 0 0 0 0 1 2 0 1 0 0 1 1 0 0 3 2 0 2 0 0 0 0 1 0 0 0 0 0 0 1 0 0 0 0 2 0 1 0 0 0 0 1 0 0 0 0 1 3 1 2 2 0 0 2 0 0 0 0 1 0 0 2 1 0 0 0 2 0 0 1 1 0 1 1 3 0 0 0 2 0 2 1 1 2 1 0 0 1 1 1 0 0 0 0 0 1 0 0 0 1 0 0 0 3 0 0 0 2 0 1 2 0 0 0 0 0 2 1 0 0 0 2 0 0 0 0 0 0 0 0 0 0 0 0 0 0 0 0 0 0 0 0 0 0 0 0 0 0 0 0 0 0 0 1 0 0 0 0 0 0 0 0 0 0 0 0 0 0 0 0 0 0 0 0 2 0 0 0 1 0 0 0 0 0 0 0 0 0 0 0 0 0 0 0 1 1 0 0 1 0 0 0 0 2 0 0 0 0 0 1 0 0 0 0 0 0 0 0 0 0 0 0 0 0 0 0 0 0 0 0 0 0 0 0 0 0 0 0 2 0 2 0 0 0 0 0 0 0 0 0 0 0 0 0 1 2 0 0 0 0 0 0 0 0 0 0 1 0 0 0 0 1 0 0 0 0 0 0 0 0 0 0 1 0 0 0 0 0 0 0 0 0 0 0 0 0 0 0 0 0 0 2 0 0 0 0 0 0 0 0 0 0 0 0 0 0 0 0 0 0 0 0 0 0 0 0 0 0 0 0 0 0 0 0 0 0 0 0 0 0 0 0 0 0 0 0 0 0 0 2 0 0 0 0 0 0 0 0 0 0 0 0 0 0 0 0 0 0 0 0 0 0 0 0 0 0 0 0 0 0 0 0 0 0 0 0 0 0 0 0 0 0 0 0 0 0 0 0 0 0 0 0 0 0 0 0 1 0 0 0 0 0 1 0 0 0 0 0 0 0 1 0 1 0 0 0 0 0 0 0 1 0 0 0 0 2 0 0 0 0 0 0 0 0 0 0 0 0 0 0 0 0 0 0 0 0 0 0 0 1 0 0 0 0 0 0 0 0 0 0 0 0 1 0 0 0 0 0 0 0 0 0 0 0 0 1 1 2 0 0 0 0 0 0 0 2 0 0 0 0 0 0 0 0 0 0 0 0 0
Aldh7a1 1 0 0 0 1 2 0 0 0 2 0 0 0 0 1 0 0 0 0 0 0 0 0 0 0 0 0 0 0 0 1 0 0 0 0 1 0 0 0 0 0 0 0 0 0 0 0 0 0 0 0 0 0 0 0 0 0 0 0 0 2 0 0 0 0 0 0 0 0 0 0 2 0 1 0 0 0 0 0 0 0 0 0 2 0 0 0 0 1 2 0 0 0 0 0 0 2 0 0 0 0 0 0 0 0 0 0 0 1 0 0 0 0 0 0 0 0 0 0 0 0 0 0 0 0 0 0 0 0 0 0 0 0 0 0 0 0 0 0 0 0 0 0 0 0 0 0 0 0 0 0 0 0 0 0 0 0 1 0 0 0 0 0 0 0 1 0 0 0 0 0 0 0 0 0 0 0 0 0 0 0 0 0 0 0 2 0 2 0 0 0 0 0 0 0 0 0 0 0 0 0 0 0 1 0 0 0 0 2 0 0 1 0 1 0 0 0 0 0 0 0 0 0 0 1 0 0 0 0 0 0 0 0 1 0 0 0 0 0 0 0 1 0 0 0 0 0 0 0 0 0 2 0 0 2 0 0 0 2 2 0 0 0 0 0 0 1 0 0 0 0 0 2 0 0 0 0 0 0 0 1 0 0 0 0 2 0 0 1 0 0 0 0 1 0 0 0 0 0 0 1 0 2 0 2 0 0 0 0 0 0 2 0 0 0 0 0 0 0 0 0 0 0 1 0 0 0 0 0 0 0 0 2 0 0 0 0 0 0 0 0 0 0 0 0 0 2 1 2 0 2 0 0 0 1 0 0 0 1 2 0 0 0 0 0 2 0 0 0 0 0 0 1 2 0 0 0 0 0 0 0 2 0 0 0 0 2 0 0 0 0 0 0 0 0 0 0 2 0 0 2 0 0 0 0 0 0 0 0 0 1 0 0 2 0 0 0 2 0 0 0 2 0 0 0 0 0 0 0 0 0 0 0 1 1 0 2 2 0 1 0 0 0 0 0 0 0 0 0 0 0 0 0 0 0 0 0 0 0 0 0 0 0 0 0 0 0 0 0 0 0 0 0 1 0 0 0 0 0 0 2 0 0 0 0 0 0 0 1 0 2 0 0 0 0 0 0 0 0 0 0 0 1 2 0 0 0 2 2 1 0 0 2 0 0 0 1 0 0 1 0 0 0 0 0 0 0 0 0 0 0 0 0 0 0 0 0 0 0 0 0 0 0 0 2 0 0 0 0 0 0 0 0 0 0 0 0 0 0 0 0 0 0 0 0 0 0 0 0 0 0 2 0 0 0 0 0 0 0 0 0 0 2 0 0 0 0 0 0 0 0 0 0 2 0 0 0 0 0 0 0 0 0 0 2 0 0 0 0 0 0 0 0 1 0 0 2 0 0 0 0 0 0 0 0 0 0 0 0 0 0 1 0 0 0 0 0 0 2 0 0 0 0 0 0 0 0 0 0 0 0 0 0 0 0 0 0 0 0 0 0 0 0 0 0 0 0 0 0 0 0 0 0 0 0 0 0 0 0 0 0 2 0 0 0 0 0 0 0 0 0 0 0 0 0 0 0 0 0 0 0 0 0 0 2 0 0 0 0 0 0 0 0 0 0 0 0 0 0 0 0 0 0 0 0 0 0 0 0 0 0 0 0 2 0 0 0 0 0 0 0 0 0 0 0 0 0 0 0 0 0 0 0 0 0 0 0 0 0 0 0 0 0 0 0 0 0 0 0 0 0 1 0 0 0 0 0 0 0 0 0 0 0 0 0 0 0 0 0 0 0 0 0 0 0 0 0 0 2 0 0 0 2 0 0 0 0 0 0 2 0 0 0 2 0 0 0 0 0 2 0 0 0 2 0 2 0 0 2 0 1 0 0 0 0 0 1 0 0 0 2 0 0 0 0 0 0 0 0 0 0 2 0 0 0 0 0 1 0 0 0 0 0 0 0 0 0 0 0 0 2 0 0 0 0 0 0 0 0 0 0 0 1 0 0 0 0 0 0 0 2 0 0 0 0 0 0 0 0 2 0 0 0 0 0 0 0 0 0 0 0 1 0
Alg11 0 0 0 0 1 0 2 0 1 0 0 0 0 1 1 0 0 2 0 0 1 0 0 0 2 0 0 0 1 0 2 1 0 0 0 0 0 0 0 0 0 0 0 0 0 0 0 0 0 0 0 0 0 0 0 0 0 0 0 2 0 0 1 0 0 0 0 2 0 0 0 0 2 0 0 0 0 0 0 0 0 1 0 0 1 1 0 0 0 0 0 0 0 0 0 0 1 1 0 0 2 1 0 0 0 2 0 0 0 0 0 0 0 0 2 0 0 2 0 1 0 0 0 0 0 0 0 0 2 0 2 0 0 0 0 0 0 0 0 1 0 0 0 0 1 0 0 2 0 0 0 1 0 0 0 0 0 1 0 0 0 0 0 0 0 0 0 0 2 0 1 1 1 0 2 0 0 0 0 0 0 0 0 0 0 0 1 0 1 0 0 0 0 0 0 1 0 0 1 0 1 0 0 0 1 0 0 1 0 0 0 1 0 0 0 3 0 0 3 0 0 0 0 0 0 0 0 0 0 0 0 0 0 1 0 0 1 0 1 0 0 0 0 0 0 1 0 0 0 2 0 0 0 1 0 2 0 2 0 0 0 0 0 0 2 0 0 0 3 3 0 0 0 1 0 0 1 0 0 2 0 0 0 0 2 0 0 0 0 1 0 0 0 2 0 0 0 0 0 0 2 0 0 0 0 0 1 0 1 0 0 1 0 0 0 0 0 0 0 0 0 0 0 0 1 0 0 0 0 2 0 0 0 0 1 0 1 0 0 0 0 0 2 0 0 0 0 0 0 0 0 0 0 0 1 0 0 0 0 0 0 0 0 0 0 0 0 2 0 1 2 0 0 1 0 2 0 0 0 0 0 1 2 2 0 0 2 3 1 1 0 0 0 0 1 0 0 0 0 0 1 0 0 0 0 2 0 0 0 0 0 1 0 0 0 0 0 1 0 0 0 1 0 0 0 0 0 0 0 0 2 0 0 0 1 0 0 0 0 0 0 0 0 1 0 0 2 0 0 0 0 2 0 0 0 0 1 0 0 0 0 0 2 0 0 0 0 0 0 0 0 0 0 1 0 0 0 0 0 0 2 0 1 0 0 0 0 0 2 0 0 0 2 3 2 0 2 0 0 0 1 0 0 0 0 0 0 0 2 0 1 0 1 0 0 0 0 0 0 0 1 0 0 0 0 2 0 0 0 0 0 0 0 0 0 0 0 0 0 1 0 0 0 0 0 0 0 0 0 0 0 0 0 0 0 0 0 0 0 0 0 0 0 0 0 0 0 0 0 0 0 0 0 0 0 0 0 0 0 0 0 0 0 0 0 0 0 0 0 0 2 0 1 0 0 0 0 0 0 1 0 0 0 1 0 0 0 2 0 1 0 0 0 0 0 0 0 0 0 1 0 0 0 0 1 0 0 0 0 0 0 1 0 0 0 0 0 0 1 0 0 0 0 0 0 0 0 0 0 0 1 0 0 0 0 0 0 0 0 0 0 0 0 0 0 0 0 0 0 0 0 0 0 0 0 0 0 0 0 0 0 0 0 0 0 0 0 0 0 0 0 0 0 0 0 0 0 0 0 0 0 0 0 0 0 0 1 0 0 0 0 0 0 0 0 0 0 0 0 0 0 0 0 0 0 0 0 0 0 0 0 0 0 0 0 0 0 0 0 0 0 0 0 0 0 1 0 0 0 0 0 0 0 0 0 0 0 0 0 0 0 0 0 0 0 0 0 0 0 2 0 0 0 0 0 0 0 0 0 0 0 0 0 0 0 0 0 0 0 0 0 0 0 0 0 0 0 0 0 0 0 0 1 0 0 0 2 0 0 2 0 0 0 0 0 0 2 2 0 0 0 0 0 0 0 1 0 0 0 0 0 3 1 0 0 0 0 0 2 1 0 1 0 0 2 0 0 0 0 1 0 0 0 0 0 1 2 0 0 0 0 0 0 0 0 0 0 0 0 0 0 0 0 0 0 0 0 0 0 0 1 0 0 0 0 0 0 0 0 0 0 2 0 0 2 0 0 0 0 2 2 0 0 0 0 0 0 0 0 1 0 0 0
Alg12 1 0 0 0 0 1 1 0 1 0 0 0 0 0 0 0 0 0 0 0 0 1 0 2 0 0 0 0 0 0 0 0 0 0 0 2 0 0 0 0 0 0 0 0 0 0 2 0 0 0 2 0 0 0 2 2 1 2 1 0 0 0 0 2 0 0 0 2 0 0 0 0 1 2 1 0 1 0 0 0 0 0 0 0 0 0 0 0 0 0 0 1 0 0 0 0 0 0 0 0 0 1 0 0 0 0 0 0 0 1 0 0 1 2 0 0 0 2 1 0 0 0 0 0 0 0 0 0 1 2 3 0 0 0 3 0 0 0 0 2 0 0 0 0 0 0 0 0 0 0 0 0 0 0 0 0 0 0 0 0 0 0 0 0 0 0 1 0 0 0 0 0 0 0 0 2 0 0 0 0 0 0 1 0 0 0 0 0 0 2 0 0 0 0 2 0 1 0 0 0 1 2 0 0 0 0 2 1 0 0 0 1 0 0 0 2 1 2 2 1 0 0 0 0 0 0 0 0 0 2 2 1 0 0 0 0 0 0 0 0 1 0 0 0 0 0 2 1 0 0 0 2 0 0 0 0 0 0 2 1 0 2 1 0 0 0 0 3 0 1 0 2 1 0 1 0 0 0 0 0 0 0 0 0 2 0 0 0 0 0 0 0 0 0 0 0 0 0 2 1 2 0 0 1 1 0 0 0 1 2 0 0 0 0 0 1 0 0 0 0 1 0 0 2 0 0 0 0 1 0 0 0 2 0 0 0 0 0 2 0 0 2 0 2 0 0 0 0 0 0 0 1 0 0 0 0 0 0 0 0 0 0 0 2 0 0 0 2 2 0 0 0 0 0 1 0 0 0 0 0 1 1 2 0 0 0 0 0 2 0 0 2 0 0 0 0 0 0 0 0 2 0 1 0 0 0 0 0 0 0 0 1 0 0 2 2 0 1 0 1 2 3 1 0 0 0 0 0 0 0 0 0 0 0 0 0 0 0 1 0 0 0 0 0 0 1 0 0 0 1 0 1 0 0 0 0 2 0 0 0 0 0 0 2 0 0 0 0 0 1 0 0 0 1 0 1 0 0 2 0 0 0 0 0 1 0 2 0 0 0 0 0 0 1 0 1 0 0 0 2 2 0 2 0 0 0 0 0 1 1 0 0 0 0 0 0 2 0 0 0 0 0 0 0 0 0 0 0 0 0 0 0 0 0 0 0 0 0 0 0 0 0 0 0 0 0 0 0 0 0 0 0 0 0 0 0 0 0 0 0 0 0 0 0 0 0 0 0 0 1 0 0 0 0 0 1 0 0 0 0 0 0 0 0 0 0 0 0 0 0 0 0 0 0 0 0 0 0 0 0 0 0 0 0 0 0 0 0 0 0 0 0 0 2 0 0 0 2 0 0 0 0 0 0 0 0 0 0 0 0 0 0 0 0 0 0 0 0 0 0 0 0 0 0 0 0 0 0 0 0 0 0 0 0 0 0 0 0 0 0 1 0 0 0 0 0 0 0 0 0 0 0 0 0 0 0 0 0 2 0 0 0 0 0 0 0 0 0 0 0 0 0 0 0 0 0 0 0 0 0 0 0 0 0 0 0 0 0 2 0 0 0 0 0 0 0 0 0 0 0 0 0 0 0 0 0 0 0 0 0 0 0 0 0 0 0 0 0 0 0 0 0 0 0 0 0 0 0 0 0 0 0 0 0 0 0 0 0 0 0 0 0 0 0 0 0 0 0 0 0 0 0 0 0 0 0 0 0 0 0 0 0 2 0 0 0 0 0 0 0 0 0 0 0 0 0 0 0 0 0 2 1 0 0 0 0 0 0 0 0 2 0 0 0 0 2 0 0 0 1 0 2 0 0 0 0 0 0 0 0 0 0 0 0 0 0 0 0 0 0 0 1 0 0 0 0 0 0 0 0 2 0 2 0 2 0 0 0 2 1 0 0 0 0 0 0 0 0 0 1 0 0 0 0 0 0 0 1 0 0 0 0 1 0 0 0 0 0 0 0 0 2 0 0 1 0 0 0 0 0 0 0 0 0 0 0 1 0 0 0 0 2 0
Alms1 0 0 2 0 0 0 0 0 0 0 0 0 0 0 2 0 0 1 0 0 0 0 0 0 0 0 1 0 0 0 0 0 0 0 0 2 0 0 0 0 2 0 0 0 0 0 0 0 0 0 0 0 2 0 1 0 0 0 0 0 0 0 0 2 0 2 0 1 0 0 0 1 0 0 0 0 0 0 2 0 0 0 0 0 0 0 0 0 0 0 0 0 0 0 0 2 0 1 0 0 0 0 0 0 0 0 0 0 0 0 0 1 2 1 0 0 0 0 2 0 0 0 0 0 0 0 2 2 0 2 2 1 0 0 0 0 0 0 0 0 1 1 0 1 0 0 1 0 0 0 0 1 1 0 0 0 2 0 0 0 0 0 0 1 0 0 1 0 0 0 0 1 0 0 0 0 0 0 0 0 0 0 0 0 0 0 0 0 0 0 0 0 0 0 0 0 0 0 0 1 2 0 0 1 0 0 0 1 0 1 2 0 0 0 0 0 0 2 0 0 0 0 0 0 2 0 0 0 2 2 0 0 0 0 0 0 1 0 2 0 0 1 0 0 0 1 0 2 2 0 1 1 2 2 0 1 0 0 0 0 0 0 0 0 0 0 0 0 2 0 0 2 0 2 2 0 0 0 0 1 0 0 0 0 0 0 2 0 0 0 0 0 1 1 0 0 0 1 0 0 0 0 0 0 0 0 0 1 0 2 0 0 2 0 0 1 0 0 0 1 0 1 0 0 0 0 0 0 0 0 0 0 0 0 0 0 0 2 0 0 2 0 1 2 0 0 2 0 1 0 0 0 0 0 1 0 2 0 2 1 0 0 0 1 0 0 0 0 0 1 1 0 0 1 0 0 0 0 0 0 2 2 1 1 0 0 0 2 0 1 0 0 1 0 2 0 0 2 0 0 0 0 0 0 1 0 0 0 0 1 1 0 0 1 0 1 2 0 0 0 0 0 0 0 0 2 0 0 0 0 0 0 0 1 3 0 0 0 0 0 0 2 0 0 0 0 0 0 0 0 0 1 0 0 0 0 1 2 0 0 0 0 0 1 0 2 0 0 0 0 0 0 0 0 0 0 0 1 2 2 2 0 0 0 1 0 0 1 2 0 0 1 1 0 0 0 2 0 0 0 2 2 1 0 0 0 2 0 0 1 0 0 0 0 0 0 1 0 0 0 0 0 2 0 0 0 0 0 0 0 0 0 0 0 0 0 0 0 0 0 0 0 0 0 0 0 0 0 0 0 0 0 0 0 0 1 0 0 0 0 0 0 0 0 0 0 0 0 0 0 0 0 0 0 0 0 0 0 0 1 0 0 0 0 0 0 0 0 0 0 0 0 0 0 0 0 0 0 0 0 0 0 0 0 0 2 0 1 0 0 0 0 0 0 0 0 0 0 0 0 0 0 0 0 0 0 0 0 0 0 0 0 0 0 0 0 0 0 0 0 0 0 0 0 0 0 0 0 0 0 0 0 0 0 0 0 0 0 0 0 2 0 0 0 0 0 0 0 0 0 0 0 0 0 0 0 0 0 0 0 0 0 0 0 0 0 0 0 0 0 0 0 0 0 0 0 0 0 0 0 0 0 0 0 0 0 0 0 0 0 0 0 0 0 0 0 0 0 0 0 0 0 0 0 0 0 0 0 0 0 0 0 0 0 0 0 0 0 0 0 0 0 0 0 0 0 0 0 2 0 0 0 0 0 0 0 0 0 0 0 0 0 0 0 0 0 0 0 0 0 0 0 0 0 0 0 0 0 0 0 0 0 0 1 0 0 0 0 0 0 0 0 0 0 0 0 0 0 0 0 0 0 0 0 0 0 0 0 0 0 0 0 0 0 0 0 0 0 2 0 0 0 0 1 0 0 1 0 0 0 0 0 0 0 0 0 2 0 0 0 0 0 0 0 0 0 0 0 2 0 0 2 0 0 0 1 0 0 0 0 0 0 0 0 0 0 0 0 0 0 0 0 0 0 0 0 0 0 0 0 0 0 0 0 0 0 0 0 0 0 0 2 0 0 2 0 0 0 0 1 0 0 0 0 0 0 0 2 0 0 0 0 0
Alox12 1 0 0 0 2 0 0 0 0 0 1 0 0 1 0 0 0 0 0 0 0 0 0 0 0 0 0 0 0 0 0 0 0 0 0 0 0 0 0 0 0 0 0 0 0 0 0 0 0 0 0 0 0 0 0 0 0 0 0 0 0 0 0 0 1 0 0 0 0 0 0 2 0 0 0 0 0 0 0 0 1 0 2 0 0 1 0 0 0 0 0 0 2 0 0 0 0 0 0 0 0 0 0 0 0 0 1 0 0 0 0 0 1 0 0 0 0 0 1 0 0 0 0 0 0 0 0 0 0 0 0 0 0 0 0 0 0 0 0 0 0 0 1 0 0 0 0 0 0 0 0 0 0 0 0 0 0 1 0 0 0 0 0 0 0 0 0 0 0 2 0 0 1 0 0 0 1 0 0 0 0 0 0 0 0 0 0 1 2 0 0 0 0 0 0 0 0 0 0 0 0 0 0 0 0 0 0 0 0 0 2 0 0 0 0 0 0 0 0 0 0 1 0 0 0 0 0 0 0 0 0 1 2 0 0 0 0 0 1 0 0 0 0 0 0 0 0 0 1 0 0 1 0 0 2 0 0 0 1 2 0 0 0 0 1 0 0 0 0 2 0 2 1 0 0 0 0 0 0 0 2 0 0 3 0 0 0 0 0 0 0 0 1 0 0 0 0 0 0 0 0 0 1 0 1 0 0 0 0 0 0 0 0 0 0 0 2 0 0 2 3 0 1 0 0 0 0 0 0 0 0 0 0 0 0 2 0 0 0 0 0 0 0 0 0 3 0 1 1 0 2 0 0 0 2 2 1 0 0 0 0 0 0 0 0 0 0 0 0 0 2 0 0 0 2 2 0 0 0 0 2 1 2 0 2 0 0 0 0 0 0 0 2 0 0 0 1 0 0 0 0 0 1 0 0 0 0 0 2 1 0 0 0 2 0 0 0 2 0 0 0 1 0 0 0 0 0 0 0 0 1 0 0 0 0 0 0 0 0 0 2 0 0 0 0 1 0 0 0 0 0 0 2 1 0 0 2 0 0 0 0 0 0 0 1 0 1 0 0 0 0 2 0 1 0 1 2 0 1 0 0 0 0 0 2 0 0 0 1 0 0 0 0 2 1 0 0 0 0 0 1 0 2 0 0 1 0 2 0 0 0 0 1 2 1 2 0 0 0 0 0 0 1 0 0 0 0 0 0 0 0 0 0 0 0 0 0 0 0 0 0 0 0 0 0 0 0 0 0 0 0 0 0 0 0 0 0 0 0 0 0 0 0 0 0 0 0 0 0 0 1 0 0 0 0 0 0 0 0 0 0 0 0 0 0 0 0 0 0 0 0 0 0 0 0 0 0 0 0 0 0 0 0 0 0 0 0 1 0 0 0 0 0 1 0 0 0 0 0 0 0 0 0 0 0 0 0 0 0 0 0 0 0 1 0 0 0 0 0 0 0 0 0 0 0 0 0 0 0 0 0 0 0 0 0 0 0 0 0 0 0 0 0 0 0 0 0 0 0 0 0 0 0 0 0 0 0 0 0 0 0 0 0 0 0 0 0 0 0 0 0 0 0 0 0 0 0 0 0 0 0 0 0 0 0 0 0 0 0 0 0 0 0 0 0 0 0 0 0 0 0 0 0 0 0 0 0 0 0 0 0 0 0 0 0 0 0 0 0 0 0 0 0 1 0 0 0 0 0 0 0 0 0 0 0 0 0 0 0 0 0 0 0 0 0 0 0 0 0 0 0 0 0 0 0 0 0 0 0 0 0 2 0 0 0 2 0 0 0 0 0 0 0 0 0 0 0 0 0 0 0 0 0 0 0 0 0 1 0 1 0 0 0 0 0 0 0 0 0 0 0 0 0 1 0 0 0 0 0 0 0 0 0 0 0 0 0 0 0 0 0 0 0 0 0 0 0 0 0 0 0 1 0 0 0 0 0 0 0 0 0 0 0 0 0 0 0 0 0 0 0 0 0 0 0 0 0 0 0 0 0 0 0 0 0 0 0 0 0 0 0 0 0 0 0 0 0 0 0 0 0 0 0 0 0 0 0 0 0 0 0 0 0
Alox12b 0 0 0 0 2 0 3 0 0 2 1 0 0 0 2 0 0 0 0 0 0 0 0 0 0 0 0 0 0 0 0 0 0 0 0 0 0 0 0 0 0 0 0 0 0 0 1 0 0 0 0 0 0 0 1 0 0 0 0 1 0 0 0 1 0 0 0 2 0 0 2 1 0 0 0 0 1 0 0 0 0 2 0 0 0 1 0 1 0 0 0 0 0 0 0 0 2 0 0 0 0 0 0 0 0 0 0 0 0 0 0 0 1 0 0 0 0 0 2 1 0 0 0 0 0 2 1 3 0 2 0 0 0 2 1 2 1 2 0 0 0 0 0 0 0 0 1 0 0 0 0 1 0 0 0 0 0 0 0 0 0 0 0 0 0 0 1 0 0 0 0 1 0 1 1 1 0 0 0 0 0 2 0 1 0 0 0 0 0 0 0 1 0 0 0 2 0 0 0 2 2 0 2 1 3 0 0 0 1 0 0 2 0 0 0 0 1 0 0 0 0 1 2 0 0 0 0 0 0 0 0 1 0 0 0 0 1 0 0 0 0 1 2 0 0 0 0 0 0 3 0 1 0 0 2 3 0 1 3 0 0 1 1 0 0 0 2 0 1 0 0 2 1 0 1 0 2 2 0 0 1 0 0 2 0 2 0 0 0 1 2 0 0 0 0 1 0 2 0 0 1 0 2 0 3 0 0 0 0 0 0 1 2 1 0 0 0 1 0 1 0 1 0 2 2 0 0 0 0 0 0 1 0 0 0 0 0 1 0 0 0 0 0 0 0 0 0 0 1 0 0 0 0 0 2 0 0 0 0 2 0 0 0 0 1 0 2 0 0 2 0 0 0 0 0 1 0 1 0 0 0 0 0 1 0 0 0 0 2 0 0 1 0 0 0 0 0 1 0 1 2 0 0 0 0 0 0 0 0 0 1 0 2 0 0 2 0 1 1 0 0 3 0 2 0 0 0 0 0 0 0 0 0 0 1 0 0 0 1 0 0 0 0 0 0 2 0 0 0 0 0 2 0 0 1 0 0 1 0 0 0 0 0 0 0 1 0 0 0 1 0 0 0 0 0 0 0 0 1 1 2 0 1 0 1 0 0 0 0 0 0 0 1 0 0 0 0 2 0 2 0 0 1 1 1 1 0 1 1 1 0 0 0 0 0 0 0 2 0 0 1 1 1 0 0 0 0 0 0 0 0 0 0 0 0 0 0 0 0 0 0 0 0 0 0 0 0 0 0 0 0 0 0 0 0 0 0 0 0 0 0 0 0 0 0 0 0 0 0 0 0 0 0 0 0 0 0 0 0 0 0 0 0 0 0 0 0 0 0 0 0 0 0 0 0 0 0 0 0 0 0 0 0 0 0 0 0 1 0 0 0 0 0 1 0 1 0 0 0 0 0 0 0 0 0 0 0 0 0 0 0 0 0 0 0 0 0 0 1 0 1 0 0 0 0 2 1 0 1 0 0 0 0 0 0 0 1 0 1 0 0 0 0 0 0 0 0 0 0 0 0 0 0 0 0 0 0 0 0 0 0 0 0 0 0 0 0 0 0 0 0 0 0 0 0 0 0 0 0 0 0 0 0 0 0 0 0 0 0 0 0 0 0 0 0 0 0 0 0 0 0 0 0 0 0 0 0 0 0 0 0 0 0 0 0 0 0 0 0 0 0 0 0 0 0 0 0 0 0 0 0 0 0 0 0 0 0 0 0 0 0 0 0 0 0 0 0 0 0 0 0 0 0 0 0 0 0 0 0 0 0 0 0 0 0 0 0 0 0 2 0 0 0 0 0 0 0 0 0 0 0 0 2 0 1 0 0 0 0 0 0 1 0 0 0 0 0 0 2 0 0 0 0 0 0 0 0 0 0 0 0 0 0 0 0 2 0 0 0 0 0 0 0 0 0 0 0 0 0 0 0 1 0 0 0 0 0 0 0 0 0 0 0 0 0 0 0 0 0 0 0 0 2 2 0 0 0 0 0 0 2 0 0 0 0 0 0 0 0 0 0 0 0 0 0 0 0 0 2 0 0 0 0 0 0 0 0 0 0 0 0 0 0
Alpk1 1 0 0 0 0 0 1 0 2 0 0 0 0 0 0 0 0 0 0 0 2 0 0 0 2 0 2 0 0 0 0 0 0 0 0 1 0 0 0 0 0 0 0 0 0 0 0 0 0 0 0 0 0 0 0 0 2 0 0 0 0 0 0 0 0 0 0 0 2 0 0 1 0 0 0 0 0 0 0 0 0 0 0 0 0 0 0 0 0 0 1 0 2 0 0 0 0 0 0 1 0 0 0 0 0 0 0 0 0 0 0 0 0 2 1 0 0 0 1 0 0 0 0 0 0 0 0 0 0 0 0 0 0 0 0 0 0 0 1 0 0 0 0 1 0 0 0 0 0 0 0 0 0 0 0 0 0 1 0 0 0 0 0 0 0 1 2 0 0 0 0 0 0 0 0 0 1 0 0 0 0 0 0 0 0 0 2 0 1 0 0 0 0 2 0 0 0 0 0 2 0 0 0 0 0 0 0 0 0 0 0 0 0 0 0 2 0 1 0 0 0 0 0 2 0 0 0 2 0 0 0 1 0 2 0 0 0 0 1 0 0 1 0 2 0 0 0 0 0 0 0 2 0 0 0 0 0 0 1 0 0 0 0 0 1 0 0 0 1 1 2 1 0 0 0 0 0 0 0 1 0 0 0 0 1 0 0 0 0 0 0 0 0 0 0 0 0 0 2 0 0 0 0 0 0 0 0 0 0 1 2 0 1 0 0 0 0 0 0 0 0 0 0 0 0 2 0 2 0 0 0 0 2 0 0 0 0 2 0 0 0 0 0 0 0 1 0 0 0 0 0 0 0 0 1 0 0 0 2 2 0 0 0 0 1 1 0 0 0 0 2 0 0 2 0 0 0 0 0 0 0 1 0 0 0 0 0 2 1 0 0 2 2 1 2 0 0 0 0 0 1 0 0 2 0 0 0 0 0 1 2 1 0 0 0 0 1 2 0 0 0 2 0 0 0 0 2 0 0 2 0 0 0 1 1 0 0 0 0 1 0 0 0 0 0 0 0 0 0 0 0 0 0 0 0 0 0 1 0 0 0 0 0 0 0 0 0 0 0 0 1 0 0 1 2 0 0 0 1 0 0 0 2 0 2 0 0 0 1 0 0 0 0 3 2 0 0 0 0 0 1 0 0 0 0 0 1 1 0 1 0 0 0 0 2 0 0 0 0 0 0 0 0 0 0 0 0 0 0 0 0 0 0 0 0 0 0 0 0 0 0 0 0 0 0 0 0 0 0 0 0 0 0 0 0 0 0 0 0 0 0 0 0 0 0 0 0 0 0 0 0 0 0 0 0 0 0 0 0 0 0 0 0 0 0 0 0 0 0 0 0 0 0 0 0 0 0 0 0 0 0 1 0 0 0 0 0 1 0 0 0 0 0 0 0 0 0 0 0 0 0 0 0 0 0 0 0 0 0 0 0 0 0 0 0 0 0 0 0 0 0 0 0 0 0 0 0 0 0 0 0 0 0 0 1 0 0 0 0 0 0 0 0 0 0 0 0 0 0 0 0 0 0 0 0 0 0 0 2 2 0 0 0 0 0 0 0 0 0 0 0 0 0 0 1 0 0 0 0 0 0 0 0 0 0 0 0 0 0 0 0 0 0 0 0 0 0 0 0 0 0 0 0 0 0 0 0 0 0 0 0 0 0 0 0 0 0 0 0 0 0 0 0 0 0 0 2 0 0 0 0 2 0 0 0 0 0 0 0 0 0 0 0 0 0 0 0 0 0 0 0 0 0 0 0 0 0 1 0 0 0 0 0 0 0 0 0 0 0 0 0 0 0 0 0 0 0 0 0 0 0 0 0 0 0 0 0 0 0 0 0 0 0 0 0 0 2 0 1 0 0 0 0 0 0 0 0 0 0 0 0 0 0 2 0 0 0 0 0 0 0 0 1 0 2 0 1 0 0 0 0 0 0 0 0 0 0 0 0 0 0 2 0 0 0 0 0 0 0 0 0 0 0 0 0 0 0 0 1 0 0 0 0 0 0 0 0 0 0 0 0 0 0 0 0 0 0 0 0 0 1 0 0 2 0 0 0 0 0 0 0 0 0
Alpk3 1 0 0 0 0 0 1 2 0 1 0 1 0 0 0 1 0 0 0 0 0 0 0 0 0 0 0 0 0 0 0 0 0 1 0 0 0 0 0 0 0 0 0 0 0 0 0 0 0 0 0 0 0 2 1 0 2 0 0 0 1 0 0 0 2 0 0 1 2 0 0 1 1 0 0 0 0 0 0 0 2 2 0 0 1 1 0 1 0 0 0 0 1 0 0 0 1 1 0 0 2 0 1 1 0 0 0 0 0 0 0 0 2 1 2 0 0 0 1 2 1 0 0 0 0 0 0 0 0 0 0 0 2 0 1 2 0 0 0 0 2 0 1 0 0 2 1 0 0 0 0 0 1 0 0 0 2 0 1 0 0 0 0 0 0 0 0 0 1 0 0 1 0 0 0 0 0 0 0 0 0 0 0 0 0 0 0 0 0 0 0 0 0 0 0 0 0 0 0 0 0 0 0 0 0 0 0 1 0 0 0 2 0 1 0 0 2 2 2 2 0 0 0 0 0 0 0 0 0 0 0 1 0 0 0 0 0 0 0 0 1 0 0 0 0 1 0 0 0 0 1 2 0 0 0 2 1 1 0 1 0 0 2 0 0 0 0 2 1 1 0 0 0 0 0 0 1 0 0 1 0 0 0 1 0 0 0 0 0 0 2 0 0 1 0 0 0 0 0 0 1 2 0 0 0 0 0 0 0 0 0 1 0 0 0 0 1 0 0 1 0 0 0 0 0 0 0 0 0 0 0 0 0 0 0 0 2 0 1 0 0 0 0 0 0 0 0 0 0 0 0 0 0 0 0 0 0 0 0 0 0 0 0 0 0 0 0 0 0 0 0 0 0 0 0 0 0 0 0 0 1 0 1 0 0 0 0 1 0 1 0 0 1 0 0 0 0 0 0 0 0 2 1 0 0 0 0 0 0 0 1 0 0 0 2 0 1 2 0 0 2 0 1 0 0 0 0 0 0 0 2 0 0 2 0 0 1 0 0 0 0 2 0 0 0 2 0 2 0 0 0 0 0 0 0 0 1 0 0 0 0 0 0 2 0 0 0 0 0 0 0 0 0 0 0 0 0 0 0 0 1 0 0 0 2 0 0 0 0 0 0 0 0 1 0 2 0 1 0 1 0 0 2 0 0 1 0 0 0 0 1 0 0 0 0 0 0 0 0 0 2 0 1 0 0 0 0 1 0 0 0 1 0 0 0 0 0 0 0 0 2 0 0 0 0 0 0 0 0 0 0 0 0 0 0 1 0 0 0 0 0 0 0 0 0 0 0 0 1 0 0 0 0 0 0 0 0 0 0 0 0 0 0 0 0 0 0 0 0 0 0 1 0 0 0 0 0 0 0 0 0 0 0 0 0 0 0 2 0 2 0 0 0 0 0 0 0 0 0 0 0 0 0 0 0 0 0 0 0 0 0 0 0 0 0 0 0 0 0 0 0 0 0 0 0 0 0 0 0 0 0 0 0 0 0 2 0 0 0 0 0 0 0 1 0 0 0 0 0 0 0 0 0 0 0 0 0 0 0 0 0 0 0 0 0 0 0 0 0 0 0 0 0 0 0 0 0 1 0 0 0 0 0 0 0 0 0 0 0 0 0 0 0 0 0 0 0 0 0 0 0 0 0 0 0 0 0 0 0 0 0 0 0 0 0 0 0 2 0 0 1 0 0 0 0 0 0 0 0 0 0 0 0 0 0 0 0 0 0 0 0 0 0 0 0 0 0 0 0 0 0 0 0 0 0 0 0 1 0 0 0 0 0 0 0 0 0 0 0 0 0 0 0 0 0 1 0 0 0 0 0 0 0 0 0 0 0 0 0 0 0 0 0 0 0 0 2 0 0 0 0 0 0 0 0 0 0 0 0 0 0 0 0 2 0 0 2 0 0 0 0 0 0 0 0 1 1 0 0 0 0 0 0 0 0 0 0 2 0 0 0 2 0 0 0 0 0 0 1 0 0 0 0 0 0 0 1 0 0 0 0 0 0 0 0 0 0 0 0 0 0 0 0 0 0 0 0 0 0 0 0 0 0 0 0 0 0 0 0 0 0 0 0
Alpl 2 0 0 0 0 0 0 0 0 2 0 2 0 0 0 0 0 0 2 0 0 0 0 0 0 0 0 0 0 0 0 0 0 0 0 2 2 0 0 0 1 0 0 0 2 0 0 0 0 0 2 0 0 0 0 0 0 0 0 0 0 0 1 0 1 0 0 1 0 0 2 0 0 0 0 0 0 0 1 0 0 0 0 0 1 0 0 0 0 2 0 0 0 0 0 2 0 1 0 0 2 2 1 0 0 0 0 0 2 1 0 1 0 0 0 0 0 0 1 2 2 0 2 0 0 0 0 0 0 0 0 0 0 0 0 0 0 1 0 0 1 1 0 0 0 0 0 0 0 0 0 1 0 0 0 0 0 0 0 0 0 0 0 0 2 0 0 0 0 2 0 1 0 0 0 0 0 0 1 0 0 0 2 1 0 0 0 0 0 0 0 0 0 0 0 0 0 0 0 1 0 2 0 0 1 2 0 0 0 0 0 0 0 0 0 2 1 1 0 0 0 0 0 0 1 0 0 0 0 0 0 0 0 0 0 1 1 0 1 0 0 0 0 2 2 0 2 0 0 1 0 0 1 0 0 0 0 0 0 0 0 0 1 0 0 0 0 2 1 2 0 2 0 0 0 0 0 0 0 0 0 0 1 0 2 1 0 0 1 0 0 0 0 0 0 0 0 2 0 1 1 0 2 0 0 0 0 0 0 0 0 2 0 0 0 0 1 2 0 1 0 0 0 1 0 0 1 0 0 0 0 0 1 0 0 3 0 0 1 2 0 0 0 1 0 2 3 0 0 0 0 0 0 0 2 0 0 0 0 0 0 0 0 0 0 0 0 0 2 0 0 0 1 0 0 0 1 0 0 2 0 0 2 0 0 0 1 0 2 0 0 0 1 0 0 1 0 1 0 0 2 0 2 0 0 0 0 0 0 1 0 2 0 0 0 0 0 1 0 2 2 2 0 0 0 0 0 0 0 0 0 0 0 0 0 0 0 0 1 0 0 0 0 0 0 0 0 1 0 0 0 0 0 0 0 0 0 0 1 1 0 0 0 0 1 2 1 0 0 0 2 1 0 0 2 0 0 1 2 0 2 0 1 0 1 0 1 1 1 0 0 1 0 0 0 0 0 0 2 2 1 0 0 0 0 1 0 1 0 0 1 0 3 0 1 0 0 0 0 0 0 0 0 0 0 0 0 0 0 0 0 0 0 0 0 0 0 0 0 0 0 0 0 0 0 0 0 0 0 0 0 0 0 0 0 0 0 0 0 0 0 0 0 0 0 0 0 0 1 0 0 0 0 0 0 0 0 0 0 0 0 0 2 0 0 0 0 0 0 0 0 0 0 0 0 2 0 0 0 0 0 0 0 0 0 0 0 2 0 0 1 0 0 1 0 0 0 0 0 0 0 0 0 0 0 0 0 2 0 0 0 0 0 0 0 0 0 0 0 0 1 0 0 0 0 0 0 0 0 0 0 0 0 0 0 0 0 0 0 0 0 0 0 0 0 0 0 0 0 0 2 0 0 0 0 0 0 0 2 0 0 0 0 0 0 0 0 0 0 0 0 0 0 0 0 0 0 0 0 0 0 0 0 0 0 0 0 0 0 0 0 0 0 0 0 0 0 0 0 0 0 0 0 0 0 0 0 0 0 0 0 0 0 0 0 0 0 0 0 0 0 1 0 0 0 0 0 0 0 0 0 0 0 1 0 0 0 0 0 0 0 0 0 0 0 0 0 0 0 0 0 0 0 0 0 0 0 1 0 0 0 0 0 0 0 0 0 0 0 0 0 0 0 0 0 0 0 0 0 0 0 0 0 0 1 0 0 0 0 0 0 0 0 0 0 0 2 0 0 0 0 0 0 0 0 0 0 2 0 0 0 2 0 0 0 0 2 0 0 2 0 3 0 0 0 0 1 0 0 0 0 1 0 0 0 0 2 0 0 0 0 0 2 2 0 12 0 2 0 0 0 2 0 1 0 0 0 0 0 0 0 9 0 0 0 0 3 2 2 0 0 0 0 0 0 0 0 0 0 0 2 2 0 12 0 2 0 0 0 0 0 0 0
Als2 1 2 0 2 0 0 1 1 0 2 0 1 2 1 1 0 0 0 1 0 0 1 2 0 0 1 0 0 2 0 2 0 2 0 0 2 0 0 0 0 1 0 0 2 0 0 0 2 2 0 0 0 0 0 2 0 1 0 0 3 2 0 0 0 0 1 0 1 0 0 0 1 0 0 0 0 2 0 0 2 0 0 2 0 1 0 2 0 0 2 0 0 1 2 0 0 1 1 0 0 0 0 0 0 0 0 0 0 0 0 0 0 1 0 2 0 0 0 0 0 2 0 0 0 1 3 0 1 2 2 0 0 0 0 0 2 0 0 0 1 3 0 0 0 1 0 0 1 1 2 2 2 0 0 0 0 0 0 1 0 1 2 1 0 0 0 1 0 1 0 0 0 2 1 0 0 2 0 0 2 0 2 0 0 0 0 0 0 0 1 0 0 0 1 0 0 2 0 0 2 2 0 0 0 0 0 2 3 2 0 2 2 0 1 0 2 0 0 1 0 0 1 0 1 0 0 0 0 1 0 2 1 0 0 0 0 1 0 2 2 2 1 0 2 0 1 0 0 0 1 1 2 2 0 2 1 0 1 0 3 0 0 0 0 0 0 2 0 1 0 1 1 0 0 3 1 2 0 0 2 1 2 0 1 2 2 2 0 1 2 2 0 0 0 0 1 0 0 2 0 3 1 2 1 3 2 0 3 0 0 1 0 3 0 0 0 2 0 0 2 1 0 0 2 4 0 2 0 0 3 0 0 2 0 0 0 0 2 2 0 0 1 2 0 0 0 0 0 1 0 0 1 0 0 0 3 0 0 0 1 0 0 0 1 2 1 0 2 2 0 2 1 2 0 2 2 0 0 0 0 3 2 0 2 2 0 2 2 2 0 0 0 0 1 2 0 0 0 2 2 2 0 0 0 1 0 2 0 1 1 1 0 2 0 2 2 0 2 2 1 0 2 0 0 2 0 0 0 1 2 2 0 0 0 0 0 0 0 2 2 0 0 1 0 0 2 0 0 0 0 0 1 0 1 3 0 2 0 0 2 1 0 0 0 1 0 3 0 0 2 0 0 0 0 0 0 1 0 1 0 2 0 0 0 2 0 0 0 0 0 2 3 0 1 2 1 0 0 0 1 0 0 0 0 0 0 1 0 1 0 0 0 0 2 0 2 0 2 2 0 0 0 1 0 0 0 0 0 0 0 0 1 0 0 0 0 0 0 0 0 0 0 0 0 0 0 0 0 0 0 0 0 0 0 0 0 0 0 0 0 2 0 0 0 0 0 0 0 0 0 0 0 0 0 0 0 0 0 0 0 0 0 0 0 2 0 0 0 0 0 0 0 0 0 0 0 0 2 0 0 2 1 0 0 0 0 0 0 0 0 0 0 0 1 0 0 0 0 0 0 0 0 0 0 0 0 0 0 0 0 1 2 0 0 0 0 0 0 0 0 0 0 0 0 0 0 0 0 0 0 0 0 0 0 0 0 0 0 0 0 2 0 0 0 2 0 0 0 0 0 0 0 0 0 0 0 0 0 0 0 0 0 0 0 0 0 0 0 0 0 0 0 0 0 0 0 0 0 0 0 0 0 0 0 0 0 0 0 0 0 0 0 0 0 0 0 0 0 0 0 0 0 0 0 0 0 0 0 0 0 0 0 0 0 0 0 0 0 0 0 1 0 0 0 0 0 0 2 0 0 0 0 0 0 0 0 0 0 1 0 0 0 0 0 0 0 0 0 0 0 0 0 0 0 0 0 0 0 0 2 0 0 0 0 0 0 0 0 0 0 0 0 0 0 0 2 0 0 2 0 0 2 0 0 0 0 0 0 0 1 0 0 0 2 0 0 0 0 1 2 0 2 2 1 0 0 2 0 0 0 0 0 0 0 0 0 0 1 0 0 0 0 0 0 0 0 0 2 0 0 0 1 0 0 0 0 2 0 2 0 0 0 0 0 0 0 0 0 0 0 0 0 0 0 1 0 0 0 0 0 0 0 0 0 0 0 0 0 2 0 0 0 0 0 0 1 0 0 0 0 0 0 0 0 0 2 0 1 0 2 0 0 0
Als2cl 0 1 0 2 2 0 0 2 0 0 3 0 0 0 0 0 2 0 0 0 0 0 0 0 0 0 2 0 2 0 2 1 1 0 0 0 0 0 0 0 0 0 0 0 2 0 2 0 0 0 0 0 2 0 0 0 0 0 2 0 0 0 0 1 0 0 0 2 0 0 0 2 0 0 2 0 2 0 2 0 0 0 0 0 0 1 2 0 0 1 0 1 0 0 0 0 0 0 0 0 2 0 0 2 0 0 0 2 0 0 0 2 1 0 0 0 0 2 0 2 0 0 0 0 2 0 0 0 0 0 0 2 0 1 2 0 2 0 1 0 1 0 0 0 0 0 0 1 1 0 0 2 0 0 1 0 0 0 0 0 0 0 0 1 0 0 0 0 0 0 0 2 2 0 0 0 1 0 1 0 0 0 0 2 0 0 0 0 0 0 0 1 0 0 0 1 0 0 0 0 1 0 0 1 0 0 0 0 0 0 1 0 1 0 0 0 0 0 0 0 0 1 0 2 0 0 0 1 0 0 1 0 0 0 0 0 2 0 0 1 1 2 3 1 0 0 0 0 0 2 0 1 0 0 2 0 2 0 1 0 1 0 0 0 0 0 2 1 0 0 2 0 0 2 0 0 0 2 0 0 3 0 2 2 0 0 0 0 0 0 0 0 0 0 2 0 0 1 0 0 0 0 0 1 0 0 0 0 0 0 0 0 2 0 0 0 0 0 0 3 0 1 0 0 2 0 0 0 2 1 0 0 1 0 0 0 0 0 0 1 1 0 0 0 0 1 0 0 0 0 0 0 0 0 0 0 0 0 0 2 0 1 0 0 0 0 1 1 0 1 0 0 0 0 0 1 2 0 0 0 2 0 0 0 0 0 0 0 0 0 0 0 0 0 0 1 0 0 0 0 0 0 0 0 2 0 0 1 2 0 1 0 0 0 0 1 0 0 1 1 0 1 0 0 0 0 2 0 0 0 0 0 0 0 1 0 0 0 1 1 0 0 0 0 0 0 0 0 0 1 0 2 0 2 0 0 0 0 0 0 0 0 0 0 1 0 0 2 0 0 0 1 0 0 0 1 0 0 0 0 1 0 0 0 1 0 0 1 0 0 0 0 0 1 0 0 1 0 0 1 1 0 2 0 0 0 0 0 0 0 0 0 2 2 0 0 0 0 0 0 0 0 2 0 0 0 0 0 0 0 0 0 0 1 0 0 0 0 0 0 0 0 0 0 0 0 0 0 0 0 0 0 0 0 0 0 0 0 0 0 0 0 0 0 0 0 0 0 0 0 0 0 0 2 0 0 0 0 0 0 0 0 0 0 0 0 0 0 0 0 2 0 2 0 0 1 0 0 0 2 0 1 0 0 2 0 0 0 0 0 0 3 0 0 0 0 0 0 0 0 0 0 0 0 0 0 0 0 0 0 1 0 0 0 0 0 0 0 0 0 0 0 0 0 0 0 0 0 0 0 0 0 1 0 0 0 0 0 0 0 0 0 0 0 0 0 0 0 0 0 0 0 0 0 0 0 0 0 2 0 0 0 0 0 0 0 0 0 0 0 0 0 0 0 0 0 0 0 0 0 0 0 2 0 0 0 0 0 0 0 0 0 0 0 0 0 0 0 0 0 0 0 0 0 0 0 0 0 0 0 0 0 0 0 0 0 0 0 0 0 0 0 0 0 0 0 0 0 0 0 0 0 0 0 0 0 0 0 0 0 2 0 0 0 0 0 0 0 0 0 0 0 0 0 0 0 0 2 0 0 0 0 0 2 0 0 0 0 0 0 0 0 0 0 0 0 0 0 0 0 0 0 0 0 0 0 0 0 0 0 0 2 0 2 0 0 0 1 0 0 0 0 0 1 0 0 0 0 0 0 0 0 2 0 0 0 2 0 0 0 0 0 0 0 0 0 0 0 0 0 0 0 2 0 0 0 0 0 0 0 0 0 0 0 0 2 0 0 0 0 2 0 0 0 0 0 1 2 0 0 0 0 0 0 0 0 0 0 0 1 0 0 0 1 0 0 0 0 0 0 0 0 0 0 0 0 0 0 0 0 0 0 0
Alx3 0 0 0 1 0 0 0 2 0 0 0 1 0 0 1 0 0 0 0 0 0 0 0 2 1 0 1 0 0 0 0 0 0 0 0 0 0 0 0 1 2 0 0 0 0 0 0 0 1 0 0 0 0 0 1 0 0 0 0 1 0 2 0 0 0 0 0 1 0 0 0 0 2 0 0 0 0 0 0 0 0 0 0 0 0 0 0 0 0 0 0 0 0 0 0 0 0 0 0 0 0 0 0 1 0 0 0 0 0 0 0 0 0 0 1 0 0 0 0 0 0 0 0 0 1 0 0 1 2 0 2 0 0 1 1 0 0 0 0 0 0 1 0 0 0 0 0 0 0 0 0 0 0 0 0 0 2 2 0 0 0 0 0 0 0 0 0 0 0 0 0 2 0 0 0 0 0 0 0 0 0 0 0 0 0 0 0 0 0 0 0 0 0 0 0 0 0 0 0 0 1 0 0 0 2 0 0 0 0 0 0 0 0 1 1 0 0 0 0 0 0 1 0 0 0 0 0 0 0 0 0 0 0 0 0 0 3 0 0 0 0 0 0 0 0 0 2 0 0 0 0 1 0 0 0 2 0 0 0 1 1 0 1 0 0 1 0 0 0 2 0 0 0 0 0 0 0 2 0 0 3 2 0 1 0 1 0 0 0 0 0 0 2 1 0 1 0 0 0 0 0 0 1 2 1 0 0 0 0 1 2 0 2 0 0 0 2 0 0 1 0 0 0 0 1 0 0 0 0 0 0 0 0 0 0 1 0 0 0 0 0 0 0 0 0 0 0 0 0 0 2 1 2 0 2 0 0 0 0 0 0 0 0 1 0 0 0 1 0 0 0 0 0 0 0 0 0 0 0 0 1 1 2 0 0 2 1 0 0 0 0 0 0 0 3 0 0 0 0 0 0 0 2 0 0 0 1 0 0 0 0 0 0 0 1 1 0 0 0 1 0 0 0 0 2 0 0 0 0 0 0 0 0 0 1 0 0 0 1 0 0 0 0 0 0 0 0 0 0 0 0 0 0 0 1 0 0 2 1 0 0 0 0 2 0 0 0 0 0 0 0 0 0 1 0 0 0 0 2 0 2 0 0 0 3 0 0 0 1 0 0 3 0 1 0 0 0 0 0 0 1 0 2 0 0 0 0 0 0 0 0 0 0 0 3 0 0 1 0 0 0 0 0 0 0 0 0 0 0 0 0 1 0 0 0 0 0 0 0 0 0 0 0 0 0 0 0 0 0 0 0 0 0 0 0 0 0 0 0 0 0 0 0 0 0 0 2 0 0 0 1 0 0 0 0 0 0 0 0 0 0 0 0 0 0 0 0 0 0 0 0 0 0 0 2 0 0 0 0 0 0 0 0 0 0 0 0 0 0 0 0 0 0 0 0 0 0 0 0 0 0 0 0 0 0 0 0 0 0 0 0 0 0 0 1 0 0 0 2 0 0 0 0 0 0 0 0 0 0 0 0 0 0 0 0 0 0 0 0 0 0 0 0 0 0 0 0 0 0 0 0 0 0 0 0 0 0 0 0 0 0 0 0 0 0 0 0 0 0 0 0 0 0 0 0 0 0 0 0 0 0 0 0 0 0 0 0 0 0 0 0 0 0 0 0 0 0 0 0 0 0 0 0 0 0 0 0 0 0 0 0 0 0 0 0 0 0 0 0 0 0 0 0 0 0 0 0 0 0 0 0 0 0 0 0 0 0 0 0 0 0 0 0 0 0 0 0 0 0 1 0 0 0 0 0 0 0 0 0 0 0 0 0 0 0 0 0 0 0 0 0 0 0 0 0 1 0 0 0 0 0 0 0 0 0 0 2 1 0 0 0 0 0 0 0 2 0 0 0 1 0 0 0 0 2 0 0 0 0 0 0 2 0 0 0 0 0 0 0 0 0 0 0 0 0 2 0 0 0 2 0 0 0 0 0 1 2 0 1 0 0 2 0 0 0 0 0 0 0 0 0 0 0 0 1 0 0 0 0 0 0 0 0 0 0 0 2 0 0 0 0 0 0 0 2 2 0 0 0 0 0 0 0 0 0 0 1 0 0 0 0 0 0
Alx4 0 0 2 0 0 0 1 1 0 0 0 0 0 0 0 0 0 0 0 0 1 1 0 0 1 0 0 0 1 1 0 0 0 0 0 0 0 0 0 0 0 0 0 0 0 0 0 1 0 0 0 0 2 0 0 0 0 1 0 1 0 1 0 0 2 0 1 0 0 0 1 1 0 2 0 0 0 0 0 1 0 0 0 0 0 2 0 2 0 0 0 1 1 0 0 0 0 0 0 0 0 0 0 1 0 0 0 0 0 1 0 1 1 0 0 0 0 0 0 0 0 0 0 0 1 0 0 1 2 0 1 1 0 2 0 0 0 0 0 0 0 2 0 0 2 0 0 2 0 1 0 0 1 0 0 0 0 0 0 2 0 0 0 0 0 0 0 0 0 0 0 2 0 0 0 0 1 0 0 0 0 0 0 0 0 2 0 0 0 0 0 1 2 0 0 0 0 0 1 0 0 0 0 0 2 0 0 3 0 0 0 0 0 0 0 0 1 0 1 0 0 0 2 0 2 0 0 0 2 0 2 0 1 0 0 0 2 0 0 0 0 0 0 0 0 0 0 4 0 3 1 1 2 0 0 0 0 0 1 1 0 1 1 0 0 0 1 2 2 1 0 0 1 1 1 0 2 0 1 1 0 0 0 1 0 1 0 0 1 0 1 0 0 0 1 0 0 0 1 0 0 0 0 0 2 0 1 1 0 0 1 0 0 0 0 0 0 0 0 0 0 0 0 0 0 0 0 0 0 0 0 1 0 0 1 0 0 2 1 0 0 0 1 0 0 0 0 0 0 0 0 0 0 0 0 0 0 0 0 0 0 0 0 0 0 0 0 0 0 0 0 2 0 0 1 0 1 1 0 0 1 0 2 0 0 0 0 0 2 2 1 2 2 1 1 0 0 0 0 0 2 0 0 0 0 0 2 0 0 2 0 0 0 0 2 1 0 0 0 0 0 2 2 2 0 0 0 2 0 0 0 0 0 2 1 0 0 0 0 0 2 0 0 1 0 0 0 0 0 2 0 1 3 0 0 0 0 0 0 0 0 0 0 0 0 0 0 0 0 0 0 1 0 0 0 0 0 0 0 0 0 0 1 0 1 0 0 0 2 0 0 0 0 0 0 0 0 0 0 2 2 0 0 0 0 0 2 0 1 0 2 0 0 0 0 0 0 0 0 1 0 0 0 0 0 0 0 0 0 0 0 0 0 0 0 0 0 0 0 0 0 0 0 0 0 0 0 0 0 0 0 0 0 0 0 0 0 0 0 0 0 0 0 0 0 0 0 0 0 0 0 0 0 0 0 1 0 0 0 0 0 2 0 0 0 0 0 0 0 0 0 0 1 0 0 0 0 0 0 0 0 1 0 0 0 0 0 0 0 0 0 1 0 2 0 0 0 0 0 0 0 0 0 0 0 0 0 0 0 0 0 0 0 0 0 0 0 0 1 0 0 0 0 0 0 0 0 0 1 0 0 0 0 0 0 0 0 0 0 0 0 0 0 0 0 0 0 0 0 0 0 0 0 0 0 0 0 0 0 0 0 0 0 0 0 0 0 0 0 0 0 0 0 0 0 0 0 0 0 0 0 0 2 0 0 0 0 0 0 0 0 0 0 0 0 0 0 0 0 0 0 0 0 0 0 0 0 0 0 0 0 0 0 0 0 0 0 0 0 0 0 0 0 0 0 0 0 0 0 0 0 0 0 0 0 0 1 0 0 0 0 2 0 0 0 0 0 0 0 1 0 0 0 0 0 0 0 0 0 0 0 0 0 0 0 0 0 0 0 0 0 0 0 0 0 0 0 0 0 0 0 1 2 0 0 0 0 0 0 1 0 0 0 0 0 0 2 0 0 1 0 0 0 0 0 0 0 0 0 2 0 0 0 2 0 0 0 0 0 0 0 0 0 0 0 2 0 0 0 0 2 0 0 0 0 0 0 0 0 0 0 1 0 0 0 2 0 0 0 0 0 0 0 2 0 0 0 0 0 0 0 0 0 0 0 0 0 0 0 0 0 0 0 0 0 0 0 0 0 0 0 0 0 2 0 1 0 0 0 0 0 0 1
Ambra1 3 0 0 2 1 0 0 1 0 0 3 1 0 0 1 0 0 0 0 2 0 1 0 1 0 0 2 0 2 0 2 0 0 0 0 3 0 0 0 0 0 0 0 2 0 0 2 0 2 0 0 0 2 2 2 0 2 2 1 0 0 1 0 0 0 0 1 1 0 2 1 3 0 1 0 0 0 0 0 1 2 2 2 0 0 0 0 2 1 1 1 2 1 0 2 0 2 2 0 0 2 0 0 1 0 0 0 0 2 1 0 0 2 2 0 0 0 0 0 4 1 2 0 2 2 0 2 2 1 0 0 0 0 5 0 0 0 0 1 2 1 1 0 2 0 0 2 2 2 1 2 1 0 0 0 0 0 2 1 0 2 0 0 0 0 2 0 0 1 0 0 3 0 0 3 0 2 1 2 1 0 2 0 1 0 0 2 2 0 2 0 1 1 2 2 2 2 0 1 2 0 0 0 2 2 0 2 6 0 0 1 3 0 1 0 1 0 1 2 2 0 1 0 1 0 1 0 2 1 3 0 1 0 2 1 2 1 1 1 0 3 7 0 3 0 0 0 0 2 1 1 2 2 0 6 2 0 1 3 3 2 0 2 1 2 0 2 1 2 4 1 2 2 0 5 3 3 3 2 4 1 0 0 4 0 0 2 2 2 2 0 0 2 0 3 4 0 0 2 3 3 0 0 5 2 0 2 2 2 2 3 2 1 3 0 2 2 1 0 2 1 1 2 0 2 2 2 1 3 1 0 0 0 0 2 1 1 2 3 2 0 0 3 0 0 0 1 2 2 0 3 1 2 0 2 0 0 0 0 0 0 1 0 2 0 2 0 0 4 1 2 2 2 2 1 0 4 1 0 2 0 4 1 1 0 0 3 0 2 2 3 3 0 1 4 0 0 1 0 2 7 0 3 0 3 4 0 0 0 3 5 5 0 0 2 0 2 3 0 0 0 2 0 2 0 0 0 0 1 0 2 0 0 0 0 1 0 0 1 2 0 0 0 3 0 1 0 3 0 2 0 3 0 4 4 0 2 1 1 1 0 0 2 0 1 0 2 0 0 1 2 2 0 1 2 0 1 0 2 0 2 0 0 2 4 0 0 0 3 0 0 0 0 0 0 1 0 2 1 1 4 0 2 2 2 1 2 0 1 1 1 2 3 1 2 3 0 0 0 1 2 3 1 0 0 0 0 0 0 0 0 0 0 0 0 0 0 0 0 2 0 0 0 0 0 0 0 0 1 0 0 0 0 0 0 2 0 2 0 0 0 0 0 2 0 0 0 0 0 0 2 0 0 0 0 0 0 0 0 0 4 2 0 0 2 0 0 2 2 0 0 0 0 0 0 0 0 1 2 0 2 0 2 0 1 2 1 0 0 1 0 2 0 2 0 0 0 0 0 2 0 0 0 0 0 0 0 0 0 0 0 0 0 2 0 0 0 0 1 0 0 0 0 0 0 0 0 0 0 0 0 0 0 0 0 0 0 0 0 1 0 0 0 0 0 0 0 2 0 0 0 0 2 0 0 0 0 0 2 0 0 0 2 0 0 0 0 0 0 0 0 0 0 0 0 0 0 0 0 0 0 0 0 0 0 0 0 0 0 0 0 0 0 0 0 0 2 0 0 0 0 0 0 0 0 0 0 0 0 0 0 0 0 1 0 0 0 0 2 0 0 0 0 0 0 0 0 0 0 0 0 0 0 0 1 0 0 0 0 0 0 0 0 0 0 0 0 0 2 1 0 0 0 0 2 0 0 2 0 0 0 0 0 0 0 0 0 0 0 0 0 0 0 0 0 1 0 0 0 0 0 0 2 0 0 1 2 2 1 0 1 0 0 0 0 0 3 0 0 4 0 0 1 0 0 0 0 0 2 2 0 2 3 0 0 0 2 0 2 0 2 0 0 0 0 0 2 2 0 2 0 1 0 1 0 2 1 0 0 1 0 0 0 2 0 0 0 0 0 0 0 0 0 1 0 1 3 2 0 0 2 0 0 0 0 0 2 2 0 0 1 1 1 0 1 0 0 0 0 0 0 0 0 2 0 1 0 2 0 0 0 0 0
Amdhd1 0 1 0 0 0 0 0 1 0 0 0 0 0 0 0 0 0 0 0 0 1 0 0 0 0 0 0 0 1 0 0 0 0 0 0 0 0 0 0 0 0 0 0 0 1 0 0 0 0 0 0 0 0 0 0 0 0 0 1 0 0 0 0 1 1 0 1 0 1 0 1 0 2 0 0 0 1 0 0 2 0 2 0 0 0 0 0 0 0 0 0 0 0 0 0 0 0 1 0 0 2 1 0 2 0 0 1 0 0 0 0 0 0 0 0 0 0 0 2 0 0 0 2 0 1 0 0 1 0 0 0 0 2 1 0 0 0 1 1 0 0 0 0 0 0 0 2 0 0 0 0 0 0 0 0 0 2 0 0 0 0 0 0 0 0 0 0 0 0 0 0 0 2 0 0 0 1 0 2 0 0 0 0 0 0 1 0 0 0 2 0 0 0 0 0 1 0 0 0 0 0 0 1 1 0 0 0 0 2 0 0 0 0 0 1 0 1 0 0 0 0 0 0 0 0 0 0 0 1 0 0 1 0 1 0 0 1 1 0 0 0 0 0 0 0 0 0 0 1 1 1 2 0 0 0 0 0 2 0 1 0 0 2 0 0 0 2 2 0 2 0 0 0 0 1 2 0 0 0 1 0 0 0 1 1 0 0 0 0 0 0 2 0 0 0 0 0 0 0 0 0 0 0 2 1 0 0 0 0 0 0 1 1 0 0 0 0 0 0 0 0 0 2 0 0 0 0 0 0 0 0 0 0 0 0 0 1 0 0 0 0 0 0 1 0 0 0 0 0 0 0 0 0 0 0 0 0 0 0 0 0 0 0 2 0 0 0 0 2 2 0 0 0 0 0 0 0 2 0 0 0 1 0 1 0 0 2 0 0 0 0 1 0 0 1 0 0 2 0 2 0 0 0 0 0 0 0 0 0 2 0 0 0 1 1 2 1 0 0 0 0 0 0 0 0 1 0 0 0 0 0 0 0 0 1 0 0 0 2 1 1 1 0 1 0 0 0 0 0 0 0 0 0 0 0 0 1 0 0 0 0 0 0 0 0 2 1 0 0 1 3 0 0 0 1 0 1 0 2 0 0 0 1 0 0 0 0 0 1 0 0 0 0 2 2 1 0 0 0 0 0 0 1 0 0 0 0 0 0 0 0 0 0 0 0 0 0 0 0 0 2 0 0 0 0 0 0 0 0 0 0 0 0 0 0 0 0 0 0 0 0 0 0 0 0 0 0 0 0 0 0 0 0 0 0 0 0 0 0 0 0 0 0 0 0 0 0 0 0 0 0 0 0 0 0 0 0 0 0 0 1 0 0 0 0 0 0 0 0 0 2 0 1 0 0 0 0 1 0 0 0 0 0 0 0 0 0 0 0 0 0 0 0 0 0 0 0 0 0 0 0 0 0 0 0 0 0 0 0 0 0 2 0 0 0 0 0 0 0 0 0 0 0 0 0 0 2 0 0 0 0 0 0 0 0 0 0 0 0 0 0 0 0 0 0 0 0 0 0 0 0 0 0 0 0 0 0 0 0 0 0 0 0 0 0 0 0 0 0 0 0 0 0 0 2 0 0 0 0 0 0 0 0 0 0 0 0 0 0 0 0 0 0 0 0 0 0 0 0 0 0 0 0 0 0 0 0 0 0 0 0 0 0 0 0 0 0 0 0 0 1 0 0 0 0 0 0 0 0 0 0 0 0 0 0 0 0 0 0 0 0 0 0 0 0 0 0 0 0 0 0 0 0 0 0 0 0 0 0 0 0 0 0 0 0 0 0 0 0 0 0 0 0 0 0 0 0 0 0 0 0 0 2 0 0 0 0 0 0 1 0 0 0 0 1 0 1 1 0 2 0 0 0 0 0 0 0 0 2 0 0 0 0 0 0 1 0 0 0 0 0 0 0 0 0 1 0 0 0 0 0 0 0 0 2 2 0 2 0 0 0 0 0 1 1 0 1 0 0 0 0 0 0 0 0 0 2 1 0 0 0 0 0 0 0 0 0 0 0 0 0 0 0 0 0 0 0 0 0 0 0 0 0 0 0 0 0 0 0 0 0 0 0
Amer1 1 0 0 0 0 0 0 0 0 0 0 0 0 0 0 0 0 0 0 0 0 2 0 3 0 0 0 0 1 0 0 2 0 0 0 0 0 0 0 0 0 0 0 0 0 0 1 0 0 0 2 0 0 0 2 1 0 0 0 1 0 0 0 0 0 2 1 1 1 0 0 0 0 1 0 0 0 0 1 0 0 0 0 0 0 2 0 0 0 0 0 1 0 0 0 1 0 2 0 0 0 2 2 0 0 0 0 1 0 0 0 0 0 0 0 0 0 0 1 1 0 0 0 0 0 0 1 0 0 0 1 0 1 0 2 2 0 0 0 2 0 0 0 0 2 0 0 0 0 0 2 0 1 0 2 1 0 0 0 0 0 0 0 0 0 0 2 0 0 1 1 0 3 1 1 0 0 0 1 2 0 0 0 0 0 0 0 1 1 0 0 0 0 0 0 1 0 0 0 0 0 0 0 2 2 0 0 0 0 0 0 1 0 0 0 1 0 0 2 0 0 0 0 0 2 0 0 0 1 1 0 3 0 2 0 1 0 0 0 0 0 0 0 0 0 0 1 0 2 1 0 1 0 0 1 0 2 0 1 0 0 0 0 0 0 0 0 0 1 0 0 2 0 2 0 0 3 0 0 1 2 0 0 0 0 0 0 0 0 0 0 0 0 0 2 2 0 0 0 1 1 0 2 0 0 0 0 0 0 2 1 0 2 0 0 1 2 0 0 0 2 0 0 1 0 0 2 0 0 0 0 0 2 0 0 0 0 0 0 0 0 0 0 0 0 0 0 0 1 0 0 0 1 0 1 0 2 2 0 2 0 0 0 0 0 1 0 0 0 2 1 0 0 2 0 2 0 1 0 0 0 0 1 0 0 1 1 2 2 0 0 1 0 0 0 1 0 1 0 0 1 0 0 0 0 0 2 0 0 0 0 1 0 1 0 2 2 0 0 1 0 1 0 0 0 0 0 0 0 2 1 2 0 0 0 0 2 0 0 0 2 1 0 1 0 1 0 2 0 1 0 0 0 0 2 0 0 0 0 0 0 1 0 0 0 0 0 0 0 0 2 0 0 0 0 1 0 0 0 0 2 0 0 0 0 0 0 0 0 0 0 1 1 2 0 0 0 1 2 0 0 0 2 3 1 0 0 2 0 0 0 2 0 0 0 1 1 2 0 2 1 0 0 0 0 0 0 0 0 0 0 0 0 0 0 0 0 0 0 0 0 2 0 0 0 0 0 0 0 0 0 0 0 0 0 0 0 0 0 0 0 0 0 0 0 0 0 0 0 0 0 0 0 0 0 0 0 0 0 0 0 0 0 0 0 1 0 0 0 0 2 0 3 0 0 2 0 0 0 0 0 0 0 2 0 0 0 2 0 0 0 0 0 1 0 0 0 0 0 0 0 0 0 0 2 0 0 0 0 2 0 0 0 0 0 0 0 2 2 0 0 0 0 0 0 0 0 0 0 0 0 0 0 0 0 1 1 0 0 0 0 0 0 0 0 0 1 0 0 0 0 0 0 0 0 0 0 0 0 0 0 0 0 0 0 0 0 0 0 0 0 0 0 0 0 0 0 0 0 0 0 0 0 0 0 0 0 0 0 0 0 0 0 0 0 0 0 0 0 0 0 0 0 0 0 0 0 0 0 0 0 0 0 0 0 1 0 0 0 0 0 0 0 0 0 0 0 0 1 0 0 0 0 0 0 2 0 0 0 0 0 0 0 0 0 0 0 0 0 0 0 0 0 1 0 0 0 0 0 0 0 0 0 0 0 0 0 0 0 0 0 0 0 2 0 0 0 0 0 0 0 0 0 0 0 0 0 0 0 1 2 0 0 0 0 0 0 0 0 0 1 0 0 2 0 2 0 0 0 0 0 0 0 0 0 0 0 0 0 0 0 2 0 0 0 1 0 1 0 0 2 0 0 0 0 0 1 2 0 0 0 0 0 0 0 0 0 1 0 0 0 0 0 0 1 0 2 0 0 0 0 0 0 0 0 0 0 0 0 0 0 0 0 0 0 0 0 0 0 0 0 0 0 0 0 0 0 1 0 0 0 1 0
Amfr 3 1 1 0 2 1 0 1 0 1 2 0 0 1 2 0 1 0 1 0 0 1 0 1 0 0 1 0 2 1 2 2 1 0 0 4 1 0 0 2 0 0 0 1 2 1 0 0 1 0 0 0 2 0 4 0 0 2 0 1 0 0 0 0 1 0 2 2 0 0 2 3 3 1 1 0 3 0 0 1 1 0 2 0 2 0 0 0 3 2 0 0 0 0 3 0 1 0 0 0 0 1 2 2 0 2 1 2 2 0 2 1 4 1 2 1 0 1 0 0 0 0 0 1 0 0 1 1 2 1 1 0 2 0 0 2 2 2 2 0 2 2 2 0 1 2 2 0 1 0 0 2 0 3 0 0 0 0 1 2 2 2 0 2 0 3 1 0 2 0 1 2 0 0 1 0 1 0 1 2 2 0 0 0 0 2 0 2 2 3 0 2 0 0 0 1 1 2 2 4 5 2 0 4 2 0 2 5 1 0 1 2 0 2 1 1 1 1 2 2 0 2 0 2 3 1 2 0 2 2 4 1 2 0 0 4 1 3 1 1 2 3 1 2 2 0 1 2 2 3 2 3 0 2 5 1 0 2 3 3 2 0 2 1 2 1 1 2 1 2 2 2 0 0 0 0 2 4 1 0 1 0 0 1 3 0 0 0 0 1 0 0 0 1 0 0 2 1 3 1 3 0 3 3 2 0 3 0 4 0 3 1 2 2 0 0 2 2 2 2 2 0 0 0 2 0 1 0 2 0 0 0 2 0 0 2 2 3 0 0 2 0 2 1 0 1 0 0 3 0 0 2 0 0 2 1 1 0 2 0 0 0 0 4 1 2 0 0 3 1 2 2 0 0 1 2 0 2 0 0 0 1 1 2 0 2 0 2 0 0 5 0 2 1 5 0 2 1 2 1 2 2 0 0 2 0 0 2 0 0 0 0 0 0 2 2 0 2 1 2 1 4 2 2 0 2 0 2 2 2 2 1 0 1 2 1 2 0 0 0 2 1 0 1 2 5 2 0 0 2 0 0 3 0 3 0 4 0 0 1 0 0 0 2 0 0 3 1 0 0 0 2 2 0 0 0 1 1 3 1 2 2 4 0 4 0 0 1 6 0 0 2 2 4 0 1 0 0 0 4 3 0 2 0 0 1 2 0 4 0 0 1 2 1 1 0 1 1 0 0 4 0 2 0 1 2 0 0 1 0 0 1 0 0 0 0 2 0 0 2 0 0 0 0 0 0 0 0 0 0 0 0 0 0 0 0 0 0 0 0 0 0 0 0 1 2 0 0 1 0 2 0 0 0 2 0 0 0 0 0 3 0 2 0 1 0 0 4 2 0 2 0 1 0 0 0 0 0 2 2 0 0 3 0 0 0 0 4 0 0 2 0 0 0 2 2 0 0 0 0 0 0 0 0 0 0 0 0 0 0 2 0 2 0 0 0 0 2 0 0 1 0 0 0 0 2 0 0 0 0 0 0 0 0 0 0 0 1 0 2 0 0 0 0 0 0 0 0 0 0 0 0 0 0 0 0 0 0 2 0 0 0 0 0 0 0 0 0 1 0 2 0 0 0 2 0 0 0 0 0 0 0 1 0 0 0 0 0 0 0 0 2 2 2 0 0 0 0 0 0 0 0 0 0 0 0 2 0 0 0 0 0 0 0 0 0 0 0 0 1 2 0 0 0 0 0 0 0 0 2 0 0 0 2 0 0 1 0 0 0 0 0 0 0 0 0 0 0 0 0 0 0 0 0 0 0 0 0 1 0 0 0 0 0 0 0 0 0 0 0 0 0 0 0 2 0 0 0 0 2 2 0 1 0 2 2 1 5 2 2 2 4 2 0 0 2 2 1 0 1 2 0 3 4 0 0 3 0 0 3 2 2 6 2 0 2 2 1 2 1 2 0 2 2 0 4 0 1 3 0 2 2 1 4 0 0 1 0 0 2 0 0 0 1 0 0 0 0 0 2 2 0 0 1 2 0 3 3 0 0 0 0 1 0 0 0 2 2 1 0 2 4 5 0 0 2 0 0 2 2 0 0 0 0 2 0 0 2 3 2 0 1 0
Amhr2 1 2 0 0 0 0 0 0 0 0 0 0 0 2 0 0 1 0 0 0 2 0 0 0 0 0 0 0 0 0 0 2 0 0 0 0 0 0 0 1 0 0 0 1 0 0 0 0 3 0 0 0 0 0 0 0 0 2 0 1 1 1 0 2 2 0 0 0 0 0 2 1 0 1 0 0 0 0 0 2 2 0 1 0 0 0 0 1 0 2 0 0 0 0 0 0 0 2 2 2 2 0 0 2 0 0 2 0 1 0 0 0 0 2 1 0 2 2 0 5 0 0 0 0 1 0 0 1 1 2 1 0 0 1 0 1 0 0 1 2 0 2 0 0 2 0 3 1 0 1 0 0 2 0 0 0 0 2 2 0 0 0 2 0 2 1 1 0 0 1 1 1 2 0 2 2 2 0 2 0 0 2 2 0 0 0 0 2 1 0 0 2 1 0 0 0 0 0 0 0 1 1 0 0 0 0 0 0 1 0 1 0 0 0 0 0 0 3 2 1 2 1 0 1 0 0 0 2 1 0 0 2 0 0 1 0 0 1 1 0 0 0 1 1 2 0 0 0 0 0 1 2 2 2 0 2 0 2 2 2 0 1 5 0 1 0 0 1 2 1 2 1 1 0 1 2 1 1 0 0 0 0 0 0 0 2 0 0 1 0 0 0 0 1 0 4 0 0 2 0 2 1 0 4 4 0 2 1 0 1 0 1 2 2 0 2 0 0 0 2 2 0 0 0 4 0 0 0 3 1 0 0 1 0 0 1 0 2 0 0 1 0 1 1 0 0 0 0 0 0 2 0 0 0 1 1 0 0 0 0 2 0 0 0 0 2 2 0 1 0 0 0 1 0 1 2 0 0 0 2 2 1 2 2 0 0 2 2 1 0 0 1 0 0 1 3 2 1 0 0 1 0 0 1 0 1 0 1 0 1 0 1 0 0 2 2 0 1 2 1 0 0 0 0 1 0 0 0 1 0 2 0 0 1 1 0 2 0 0 2 0 2 0 2 0 2 0 1 0 0 1 0 2 0 0 0 0 1 0 2 1 2 0 0 1 2 0 0 0 2 0 0 0 0 0 1 2 2 2 2 3 0 0 0 4 0 0 0 1 0 1 1 2 0 0 1 0 2 0 3 0 0 1 2 0 1 2 0 0 1 0 0 0 0 2 0 1 1 2 2 0 1 0 0 0 0 0 0 0 0 0 0 0 0 0 0 0 0 0 0 0 0 0 0 0 0 2 0 0 0 0 0 0 0 0 0 0 1 0 0 0 0 0 0 0 0 0 0 0 2 0 0 0 0 0 1 0 0 0 2 0 0 0 0 0 0 0 2 0 0 0 0 0 0 0 0 0 0 2 1 0 0 0 0 0 0 0 0 0 0 0 0 0 0 0 0 0 0 0 0 0 0 0 0 0 0 0 0 0 0 0 1 0 0 0 0 0 0 0 0 0 0 0 0 0 0 0 0 0 0 0 1 0 0 2 0 0 0 0 0 0 0 0 0 0 0 0 2 0 0 0 0 0 0 0 0 0 0 1 0 0 0 0 0 0 0 0 0 0 0 0 0 0 0 1 0 0 0 0 0 0 0 0 0 0 0 0 0 0 0 0 0 0 1 0 0 0 0 0 0 0 0 0 0 0 0 0 0 0 0 0 0 0 0 0 0 0 0 0 0 2 0 0 0 0 0 0 0 0 0 1 0 0 0 0 0 0 0 1 0 0 0 0 0 0 0 0 0 0 2 0 0 0 0 0 0 0 0 0 0 0 0 0 0 0 0 0 0 0 0 0 0 0 0 0 0 0 0 2 0 0 0 0 0 0 0 0 2 0 2 1 0 0 0 0 2 0 0 0 0 0 0 0 1 0 0 1 0 0 0 1 2 1 1 0 0 0 0 0 0 0 0 0 0 1 0 0 0 0 0 0 0 0 0 0 0 0 0 0 0 0 0 0 0 0 0 0 2 0 0 0 2 0 0 0 0 1 0 0 0 0 0 0 0 0 0 0 0 0 0 0 0 0 0 0 0 0 0 0 2 0 0 0 0 2 0 0 0 0 0 0 0 0
Amigo1 0 0 0 0 1 2 2 0 0 0 2 2 0 0 0 0 1 0 0 0 1 0 0 0 1 0 0 0 0 0 0 1 2 0 0 0 0 0 0 0 0 0 0 0 1 0 0 0 2 0 0 0 0 0 2 0 0 0 0 1 1 2 0 0 2 0 0 0 0 0 0 1 0 1 0 0 2 0 0 0 1 0 0 2 2 0 0 2 0 0 0 0 1 0 0 0 1 2 0 0 0 0 1 0 0 0 0 2 0 2 0 0 2 0 2 0 0 2 0 2 0 0 2 2 0 0 0 2 0 0 0 0 2 0 3 0 0 1 0 0 0 0 0 0 1 0 0 0 0 0 0 1 2 0 0 0 0 0 1 0 0 2 0 2 2 0 0 0 0 0 1 1 1 0 0 1 0 0 1 1 0 0 0 2 0 0 0 0 0 0 0 2 0 0 0 0 1 0 0 0 1 0 0 0 2 0 1 0 1 0 0 3 2 0 0 0 0 0 0 0 0 1 0 1 0 0 0 1 0 0 1 0 0 0 0 2 2 2 2 0 0 0 0 0 0 0 0 0 0 2 0 2 2 0 1 1 0 1 2 1 0 0 2 0 1 0 2 0 4 2 0 3 1 2 0 0 2 0 0 3 0 0 0 0 0 0 0 0 1 2 0 0 0 0 0 2 0 0 3 0 0 0 2 2 1 0 0 1 0 2 0 0 2 0 0 0 0 0 0 4 2 0 2 2 0 0 1 0 3 2 0 0 1 0 0 2 2 0 0 0 2 0 0 0 0 0 0 0 1 0 0 0 1 0 1 1 1 1 0 0 0 0 0 2 2 0 0 2 0 0 0 0 1 2 2 0 0 0 2 0 1 1 1 2 0 1 0 0 3 0 0 1 1 0 5 0 0 1 2 1 1 1 0 0 2 1 2 0 2 2 0 1 0 0 1 4 0 3 0 0 0 1 0 0 0 0 0 0 0 0 0 0 0 2 0 0 0 0 1 0 2 0 0 2 2 1 0 0 0 2 0 1 1 3 0 0 2 0 0 0 1 0 1 0 1 0 2 2 0 0 0 2 0 3 2 2 2 0 1 2 3 1 0 0 2 0 0 0 1 0 0 2 1 2 0 0 0 0 2 0 1 0 2 0 0 2 0 1 0 0 0 1 4 0 2 0 1 2 2 0 2 1 0 0 0 0 0 0 0 0 0 0 0 0 0 0 0 0 0 0 0 0 0 0 0 0 0 0 0 0 0 0 0 0 0 0 0 0 0 0 0 0 0 0 0 0 0 0 0 0 0 0 0 0 0 0 0 0 0 3 0 0 0 0 0 0 0 0 0 0 0 0 2 0 0 0 0 0 0 2 0 0 0 0 0 0 0 2 0 0 0 0 0 0 0 0 0 0 0 0 0 0 0 0 0 0 0 0 0 0 0 0 0 0 0 0 0 0 2 0 0 0 0 0 0 0 0 0 0 0 0 0 0 0 0 2 0 0 0 0 0 0 0 0 0 0 0 0 0 0 0 0 0 0 0 0 0 0 0 0 0 0 0 0 0 0 0 0 0 0 0 0 0 0 0 0 0 0 0 0 0 0 0 0 0 0 0 0 0 0 0 0 0 0 0 0 0 0 0 0 0 0 0 0 0 0 0 0 0 0 0 0 0 0 0 0 0 0 0 0 0 0 0 0 0 0 0 0 0 2 0 0 0 0 0 0 0 0 0 0 0 0 0 0 0 0 0 0 0 0 0 0 0 0 0 0 0 0 0 0 0 0 0 0 0 0 0 0 0 0 0 0 0 0 0 0 0 0 0 0 0 0 0 0 0 0 0 0 0 0 2 0 0 0 0 0 0 0 0 0 0 0 0 0 0 2 2 0 0 0 0 0 0 0 0 0 2 0 0 0 0 0 0 0 0 0 2 0 0 2 2 0 0 0 0 0 0 0 0 0 0 0 0 1 0 0 1 0 2 0 0 0 0 0 0 0 0 2 0 0 0 0 0 0 0 0 0 0 2 0 0 2 0 0 0 0 0 0 0 0 0 0 0 0 0 0 0 0 0 0 0 0 0
Amot 0 0 0 0 1 0 0 1 0 0 2 0 0 0 1 0 0 2 0 0 2 0 2 0 0 0 1 1 0 0 0 1 0 0 2 1 0 0 0 0 0 2 0 0 0 0 0 0 0 0 0 0 0 3 1 0 0 0 0 2 0 2 1 0 2 1 0 0 2 0 0 2 0 1 0 0 0 0 0 2 1 0 0 0 0 2 0 0 0 0 0 0 0 0 0 0 0 0 0 0 1 0 0 0 0 0 0 2 2 2 0 0 2 0 1 0 0 2 0 2 0 0 0 1 3 2 0 0 0 0 0 0 0 0 0 0 0 0 2 0 0 1 0 0 4 0 0 0 0 0 0 0 1 0 0 2 1 0 0 0 0 0 0 0 0 0 0 0 0 0 0 0 0 0 0 0 0 0 1 2 0 0 0 2 0 1 0 0 0 1 0 0 0 0 0 0 0 0 2 1 2 0 2 0 2 0 0 3 1 0 0 0 0 0 0 1 1 0 0 0 2 0 0 2 0 0 0 1 0 0 3 2 2 0 0 1 0 0 0 0 2 1 1 1 0 0 0 0 1 2 0 1 2 1 1 0 0 1 2 1 0 0 1 0 0 2 0 0 1 1 1 1 0 0 0 0 2 1 1 0 1 1 0 2 0 1 0 0 0 0 2 0 1 2 2 0 0 0 1 0 0 0 0 2 0 2 0 2 1 1 0 0 1 0 2 0 1 1 2 0 0 0 1 1 0 0 0 0 2 2 0 0 1 0 1 0 1 0 0 0 0 0 1 0 2 0 0 0 1 0 0 0 0 2 0 1 0 0 0 0 0 1 0 1 0 0 0 0 1 0 0 0 2 1 0 0 0 0 0 0 1 1 1 1 0 0 3 3 1 0 2 2 2 0 0 0 0 1 0 1 1 2 1 0 0 0 0 0 0 1 0 2 0 0 1 3 3 0 2 0 0 1 0 0 0 2 0 0 2 0 0 1 0 0 3 0 0 0 0 3 0 0 0 1 0 3 0 1 0 0 1 0 1 0 0 0 0 0 0 0 2 0 1 1 0 0 0 0 0 0 0 0 0 2 0 0 3 0 2 1 2 0 1 0 0 0 2 0 0 0 0 0 0 1 3 0 0 0 2 1 1 0 0 0 2 0 2 0 0 0 0 0 2 0 1 0 0 0 0 0 0 0 1 0 0 0 0 0 0 0 0 2 0 0 0 0 2 2 0 0 0 0 0 0 0 0 0 1 0 0 0 0 0 0 0 0 0 0 0 0 0 0 0 0 0 0 0 0 0 0 0 0 0 0 0 0 0 0 0 0 0 1 0 0 1 0 0 1 0 0 0 0 0 2 0 0 2 2 0 0 0 0 0 0 0 1 0 0 0 0 2 0 0 0 0 0 2 0 0 2 0 0 0 0 0 0 0 0 0 0 0 0 0 0 0 0 0 0 0 0 0 0 0 0 0 0 0 0 0 0 2 0 1 0 0 0 2 0 0 0 0 0 0 0 0 0 0 0 0 0 2 0 1 0 0 2 2 0 0 0 0 0 0 2 0 0 0 0 0 0 0 0 0 2 0 0 0 0 0 0 0 2 0 0 0 0 0 0 0 0 0 0 0 0 0 0 0 0 0 0 0 0 0 0 0 2 0 0 0 0 0 0 0 0 0 0 0 0 0 0 0 0 0 0 0 0 0 0 0 0 0 0 0 0 0 0 0 0 0 0 0 0 0 0 2 0 0 0 0 0 0 0 0 0 0 0 0 0 0 0 0 0 0 0 0 0 0 2 0 0 0 0 0 0 0 0 0 0 0 0 1 0 0 0 2 2 2 1 0 0 0 0 0 0 0 0 0 0 0 0 0 1 0 0 0 0 0 0 0 0 0 0 0 2 0 0 1 0 0 1 2 3 0 2 0 0 0 0 0 0 1 0 0 1 0 0 2 0 2 0 1 0 0 0 0 0 2 0 0 0 0 0 0 1 0 0 2 1 0 0 0 0 2 0 0 0 2 0 1 0 0 0 0 0 0 0 2 0 0 0 2 2 0 0 0 1 2 0 0 0 0 0 0
Amotl2 1 0 0 2 0 0 0 0 0 1 0 0 0 0 0 0 0 0 0 0 1 3 0 0 0 1 2 0 0 1 1 0 1 0 0 1 1 0 0 0 0 2 0 0 0 0 0 2 0 0 0 0 1 0 0 0 0 0 1 0 0 2 0 0 2 0 0 0 0 0 0 0 0 0 2 0 0 0 2 0 1 2 0 0 0 2 0 0 3 0 0 0 0 0 0 0 0 1 0 0 2 0 0 0 0 2 1 0 0 0 0 0 2 0 0 0 2 2 0 2 0 0 0 1 2 0 2 1 0 1 0 0 0 2 0 1 0 0 1 0 1 0 0 1 0 2 1 0 0 0 0 0 2 0 0 0 2 0 1 1 2 0 0 0 0 0 0 0 0 2 2 0 0 1 0 0 1 0 2 2 0 0 1 0 0 0 0 0 2 2 0 1 0 1 0 1 0 2 0 1 0 2 0 0 0 0 2 0 0 0 0 1 0 0 0 1 2 0 2 0 0 0 2 0 2 2 0 0 0 0 1 0 0 1 0 0 1 0 0 0 2 0 0 0 0 0 0 2 0 0 1 1 2 0 2 2 0 0 0 1 0 1 1 2 0 0 2 0 0 3 0 1 1 0 0 0 0 0 0 2 0 2 0 1 1 0 0 0 0 0 0 0 0 2 0 0 0 0 0 0 0 0 0 0 1 0 0 0 0 0 0 0 0 0 0 2 1 1 0 2 0 0 0 1 0 0 0 0 1 2 0 0 0 0 0 0 0 0 0 0 0 0 1 0 0 0 1 0 0 2 0 0 0 0 0 0 0 2 0 0 1 0 0 0 2 0 1 0 1 0 0 0 0 0 1 1 0 0 0 0 0 0 0 2 0 0 0 0 1 0 2 0 0 0 1 0 0 0 0 2 2 1 0 0 0 0 1 0 0 2 0 0 0 1 0 1 1 1 0 1 1 0 2 0 2 0 0 0 0 0 0 2 0 0 0 0 2 1 0 1 1 1 0 0 0 0 0 2 0 0 0 1 0 0 0 4 0 0 1 0 0 0 0 2 0 2 0 0 2 0 0 0 0 0 0 0 0 0 0 1 0 1 1 2 1 2 0 0 0 0 0 1 2 0 0 2 0 0 2 0 2 0 0 0 2 1 0 0 0 1 0 2 1 2 0 0 0 0 1 0 0 0 0 0 0 0 0 0 0 0 0 2 0 0 0 0 0 0 0 0 0 0 0 0 0 0 0 0 0 0 0 1 0 1 0 0 0 1 0 0 0 0 0 0 0 0 0 0 1 0 0 0 0 0 0 0 0 0 0 0 0 0 2 0 0 3 0 0 0 0 0 0 0 0 0 1 0 1 1 1 0 0 0 3 0 0 0 0 0 1 0 2 2 2 0 0 0 0 0 0 0 0 0 0 0 0 0 2 0 0 2 2 2 0 0 0 0 0 2 0 0 0 0 0 0 2 0 0 0 0 0 0 0 0 0 0 0 0 2 2 0 0 0 0 0 0 0 1 0 0 0 0 0 0 0 0 0 0 2 0 0 0 2 0 0 0 0 0 0 0 0 0 0 0 0 0 0 0 0 0 0 0 0 0 0 0 0 0 0 1 0 0 0 2 0 0 0 0 0 0 0 0 0 0 0 0 0 0 0 0 0 2 0 0 0 0 0 0 0 0 2 0 0 0 0 0 0 1 0 0 0 0 0 0 0 0 0 0 0 1 0 1 0 0 0 0 0 0 0 0 0 0 0 0 0 0 0 0 2 0 1 0 0 0 0 1 0 0 0 0 0 0 0 0 0 1 2 0 1 0 0 0 0 0 1 0 2 2 3 0 0 1 1 2 0 0 2 0 2 0 0 0 0 0 0 2 1 0 0 0 0 0 0 0 0 0 2 0 0 0 2 0 2 0 1 0 0 2 0 0 0 0 0 2 0 2 2 0 0 0 0 0 0 2 0 0 0 0 2 0 0 0 2 1 2 0 2 2 2 0 0 2 2 0 0 0 0 0 0 0 2 0 1 0 0 0 0 1 0 2 0 0 0 0 0 1 1 1 0 2 0 0 0
Ampd3 0 0 0 0 0 0 1 0 0 0 1 0 0 0 0 0 0 0 0 0 0 0 0 0 0 0 2 0 2 0 1 0 0 0 0 2 0 0 0 0 0 0 2 2 0 0 0 0 0 0 0 0 0 0 1 0 2 0 1 0 0 0 0 0 0 0 1 0 0 0 0 0 0 0 0 0 0 0 0 0 0 0 0 0 2 0 0 0 0 0 0 0 0 0 0 0 0 0 0 0 2 0 0 0 2 0 0 0 0 0 0 0 0 0 0 0 0 0 2 0 0 0 0 0 0 0 0 0 0 0 0 1 0 0 0 2 0 0 0 0 2 2 0 0 0 0 0 1 0 0 0 2 0 1 0 0 1 0 0 0 1 0 0 0 0 0 0 0 0 0 0 2 1 0 0 0 0 0 1 0 0 0 0 0 0 0 0 0 0 0 0 0 0 0 0 1 0 0 0 0 0 0 0 0 1 0 0 0 1 0 1 0 0 0 0 1 0 2 0 0 0 0 0 1 0 0 0 0 0 0 0 0 2 0 0 1 0 0 0 0 0 0 1 0 2 0 0 0 2 1 1 1 2 0 2 0 0 1 0 1 0 2 0 0 1 0 1 1 0 0 0 0 0 2 1 0 1 0 0 0 0 0 0 0 0 1 0 0 0 0 2 0 0 2 0 1 0 0 0 2 0 0 0 0 0 0 0 0 0 0 1 1 2 0 0 0 0 0 0 0 0 0 0 1 0 0 2 0 0 2 0 0 0 0 0 0 0 2 0 0 0 0 0 0 0 0 0 0 0 0 0 0 0 0 0 0 0 0 0 1 0 0 0 0 0 0 0 2 1 0 0 0 3 0 0 0 0 0 1 0 0 0 0 2 0 2 0 0 1 0 0 1 0 1 0 0 0 0 2 0 2 0 2 0 0 0 0 0 0 2 0 0 0 0 0 0 0 0 0 0 0 1 0 0 0 0 0 2 0 0 0 0 0 0 2 0 0 0 1 0 1 0 0 0 0 0 0 0 0 0 0 0 0 0 0 0 0 0 0 0 0 0 0 0 0 0 0 0 0 0 0 0 0 1 2 0 0 0 0 0 2 0 0 1 0 1 0 0 1 0 0 0 0 1 0 0 0 0 0 0 0 0 0 1 1 0 0 0 0 0 0 0 2 2 2 2 0 0 0 1 0 0 0 0 0 0 0 0 0 0 0 0 0 0 0 0 0 0 0 0 0 0 0 0 0 0 0 0 1 0 0 0 0 0 0 0 0 0 0 0 0 0 0 1 0 0 0 1 0 0 0 0 0 0 0 0 0 2 0 0 0 2 0 0 0 0 0 2 0 0 0 1 0 0 0 0 0 0 0 2 0 0 0 0 0 0 0 0 0 1 2 0 0 1 0 1 0 2 0 0 0 0 0 0 0 0 0 0 0 2 2 0 0 0 0 0 0 0 1 0 2 0 0 0 0 0 0 0 0 0 0 0 0 0 0 0 0 0 0 0 0 0 0 0 0 0 0 0 0 0 0 0 0 0 0 0 0 0 0 0 0 0 1 0 0 0 0 0 0 0 0 0 0 0 0 0 0 0 0 0 0 0 0 0 0 0 0 0 0 0 0 0 0 0 0 0 0 0 0 0 0 0 1 0 0 0 0 0 0 0 0 0 0 0 0 0 0 0 0 0 0 0 0 0 0 0 0 0 0 0 0 0 0 0 0 0 0 0 0 0 0 0 0 0 0 0 0 0 0 0 0 0 0 0 0 0 0 0 0 0 0 0 0 0 0 0 0 0 0 0 0 0 0 0 0 0 0 0 0 0 0 2 0 0 0 0 0 1 0 1 0 0 0 0 2 0 0 0 0 1 0 0 0 0 0 0 0 0 0 0 0 0 0 0 0 0 0 0 0 0 0 0 0 0 0 0 0 0 0 0 0 1 0 0 0 0 0 0 0 0 0 0 0 0 0 0 0 0 0 0 0 0 0 0 0 0 0 2 0 0 0 0 0 0 0 0 0 0 0 0 0 2 2 0 0 0 0 0 0 0 0 0 0 0 0 0 1 0 0 0 0 0 0
Angel1 1 1 0 0 1 0 0 2 0 1 0 2 0 2 0 0 0 0 0 0 0 0 0 0 0 0 0 0 0 0 0 0 0 0 0 2 0 0 0 0 0 0 0 0 0 0 0 0 1 0 0 0 0 0 0 0 0 2 0 1 0 0 0 0 0 0 1 1 0 0 0 3 0 1 0 0 0 0 2 0 0 0 0 0 0 0 0 0 1 0 0 0 0 0 0 1 1 0 0 0 0 1 0 0 2 0 0 0 0 0 0 0 0 0 1 0 0 0 1 0 0 0 0 0 0 0 2 0 0 0 0 0 0 0 0 0 0 0 1 2 0 0 0 1 1 0 1 0 1 0 0 1 0 0 2 0 1 0 0 0 0 0 0 0 0 0 0 0 0 0 0 0 2 0 0 0 1 0 0 0 0 0 0 0 0 0 0 0 1 1 0 1 0 0 0 1 0 2 1 0 1 2 0 0 1 0 1 2 0 0 0 1 0 0 0 0 0 0 2 0 1 2 0 1 0 0 1 0 0 0 1 0 1 0 0 2 0 0 2 0 2 0 0 1 0 2 0 1 2 0 1 2 0 1 0 0 0 2 0 1 0 0 4 0 2 2 0 1 1 2 0 2 2 0 2 0 1 0 0 0 1 0 1 1 2 0 0 0 1 0 2 0 2 0 1 1 0 0 0 0 3 0 2 1 0 0 0 0 3 0 0 4 3 0 0 0 2 0 0 1 1 1 2 1 2 0 0 0 2 1 0 0 0 0 2 0 0 0 0 0 1 0 1 0 0 0 0 0 2 0 0 0 0 0 0 2 0 0 0 2 0 0 0 0 0 0 2 0 1 0 0 0 0 2 0 0 2 1 0 0 2 1 0 1 0 0 1 1 2 1 4 2 0 0 1 0 0 0 0 0 4 2 2 0 0 0 0 0 0 1 2 0 2 1 2 3 1 0 0 2 1 1 0 0 0 0 0 0 0 0 0 0 0 0 0 0 0 0 0 2 1 0 0 0 1 1 0 0 0 2 0 0 0 1 2 0 2 0 1 0 0 0 0 1 0 0 0 0 0 0 0 1 0 0 0 0 1 0 0 0 3 0 1 0 3 0 2 1 1 0 0 2 2 0 0 0 0 0 0 2 2 0 0 0 0 0 1 0 0 1 1 0 0 0 2 1 0 2 0 1 0 0 1 0 0 0 2 0 0 0 0 0 0 0 0 0 0 0 0 0 0 0 0 0 0 0 0 0 0 0 0 0 0 0 0 0 0 0 0 0 0 0 0 0 2 0 0 0 0 0 0 0 0 0 0 1 0 0 0 0 0 1 0 0 0 1 0 0 0 0 0 0 0 0 0 0 0 0 2 2 0 0 0 0 0 0 0 2 0 0 0 0 0 0 0 0 0 0 0 0 0 0 0 0 0 0 0 0 0 0 0 2 0 0 0 0 0 0 0 0 0 0 0 0 0 0 0 0 0 0 0 0 0 0 0 0 0 0 0 0 0 0 0 0 0 0 0 0 0 0 0 0 0 0 0 0 0 0 0 1 0 0 0 0 0 0 0 0 0 0 0 0 0 0 0 0 0 0 0 2 0 0 0 0 2 0 0 0 0 0 0 0 0 0 0 0 2 0 0 0 0 0 0 0 0 0 0 0 0 0 0 0 0 0 0 0 0 0 0 0 0 0 0 0 0 0 0 0 0 0 2 0 0 0 0 0 0 0 0 0 0 0 0 0 0 0 0 0 0 0 0 0 0 0 0 0 0 0 0 0 0 0 0 0 0 0 0 0 0 0 0 0 0 0 0 0 2 0 0 0 0 0 0 0 0 0 0 0 0 0 1 0 0 0 0 0 0 0 0 0 0 0 0 0 0 0 0 0 0 0 0 0 0 1 0 0 0 0 0 0 0 0 0 0 0 0 0 0 0 0 0 0 0 0 0 0 0 0 0 0 0 0 0 0 0 0 0 0 2 0 0 0 0 0 0 0 0 2 0 0 0 0 0 0 0 0 0 0 0 0 0 0 0 0 0 0 0 0 2 0 0 0 0 0 0 0 0 0 0 0 0 0 0
Angptl1 2 0 0 0 0 0 0 0 0 0 2 0 0 0 1 0 0 2 0 0 0 2 0 0 1 0 0 0 0 0 0 0 0 0 0 0 0 0 0 0 0 0 0 0 0 0 0 0 0 0 0 0 0 0 1 0 1 0 0 0 0 0 0 0 0 0 0 1 0 0 2 2 0 1 0 0 0 0 0 0 0 1 0 0 0 2 0 0 0 0 0 0 0 0 0 0 0 0 0 0 0 0 0 0 0 0 0 0 0 0 0 0 1 1 0 0 0 0 0 0 0 2 1 0 0 0 0 0 0 0 0 0 0 0 0 0 0 0 0 0 0 0 0 1 0 0 0 0 0 0 0 0 0 0 0 0 1 0 0 0 0 0 0 0 0 0 0 0 0 0 0 0 0 0 2 0 0 0 0 0 0 0 0 0 0 0 0 0 0 0 0 1 0 0 0 2 0 0 2 0 2 0 0 0 0 0 0 0 2 0 1 0 0 0 0 0 1 0 0 0 0 0 0 2 0 0 2 0 0 0 0 0 0 0 0 0 0 0 0 0 1 1 3 0 0 0 1 2 0 1 0 1 0 0 0 0 0 0 0 0 0 1 1 0 0 0 0 0 0 1 0 2 0 0 0 0 0 1 0 1 2 0 0 1 0 2 0 0 0 0 0 0 0 0 0 2 0 0 0 0 0 0 2 1 1 0 1 0 1 1 0 0 3 0 0 0 0 0 0 2 1 0 3 0 0 2 0 0 0 1 0 0 0 0 0 0 0 0 0 0 0 0 0 1 0 0 1 0 0 1 0 0 0 0 1 2 0 0 2 0 0 0 0 0 0 0 0 0 0 1 0 1 0 1 1 0 0 0 0 0 2 1 0 0 0 0 0 0 1 0 1 0 0 0 0 0 0 1 0 0 1 0 0 0 0 0 0 0 1 2 1 2 2 0 2 0 1 1 0 1 2 2 0 0 0 0 0 0 0 0 0 0 0 0 2 0 1 0 0 0 2 0 0 0 0 2 0 0 0 1 0 0 0 1 1 0 0 0 0 0 0 0 0 1 0 0 0 0 0 0 1 0 0 2 0 0 2 0 0 0 2 0 0 0 0 0 2 0 2 0 0 1 0 1 0 2 0 0 1 0 0 0 1 0 0 0 0 0 1 2 0 0 1 0 1 0 0 0 0 2 0 0 0 0 0 0 0 0 0 0 0 0 0 0 0 0 0 0 0 0 0 0 0 0 0 0 0 0 0 0 0 0 0 0 0 0 0 0 0 0 0 0 0 0 0 0 0 0 0 0 0 0 0 0 0 0 0 0 0 0 0 0 0 0 0 0 0 0 0 0 0 0 0 0 0 0 0 0 1 0 0 0 0 1 0 1 0 0 0 0 0 0 0 0 0 0 0 0 0 0 0 0 0 0 0 0 0 0 0 0 0 1 0 0 0 0 0 0 0 0 0 0 0 0 0 0 0 0 0 0 0 0 0 0 0 0 0 0 1 0 0 0 0 0 0 0 0 0 0 0 0 0 0 0 0 0 0 0 0 0 0 0 0 0 0 0 0 0 0 0 0 0 0 0 0 0 0 0 0 0 0 1 0 0 0 0 0 0 0 0 0 0 0 0 0 0 0 0 0 0 0 0 0 0 0 0 0 0 0 0 0 0 0 0 0 0 0 0 0 0 0 0 0 0 0 0 0 0 0 0 0 0 0 0 0 0 0 0 0 0 0 0 0 0 0 0 0 0 0 0 0 0 0 0 0 0 0 0 0 0 0 0 0 0 0 0 0 0 0 0 0 0 0 0 0 0 0 0 0 0 0 0 0 0 0 0 0 1 0 0 0 0 0 0 0 0 2 0 0 0 0 0 0 0 0 0 0 0 0 0 0 0 0 0 0 0 0 0 0 2 0 0 0 0 0 0 0 0 0 0 0 1 0 0 0 0 0 0 0 0 0 0 0 0 0 0 0 0 0 0 0 0 0 0 0 0 0 0 0 0 0 0 0 0 0 0 0 0 0 0 0 0 0 0 0 0 0 0 0 0 0 0 0 0 1 0 0 0 0 0 0 0 0
Angptl4 0 0 1 1 0 0 2 2 0 0 0 0 0 0 0 0 0 0 0 0 0 0 0 0 0 0 0 0 0 0 0 0 0 0 1 0 0 0 0 0 0 0 1 0 2 0 0 0 2 0 0 0 0 0 1 0 1 0 0 0 0 0 0 0 1 0 0 0 0 0 0 0 0 0 2 1 0 0 0 0 0 0 0 0 0 2 0 2 0 0 0 0 2 0 0 0 0 0 0 0 0 0 0 1 2 0 0 0 0 0 0 1 0 0 0 0 0 0 0 2 0 0 0 0 0 0 0 0 0 0 2 0 0 0 0 0 0 0 0 0 1 0 0 0 0 0 0 0 2 0 1 0 0 0 0 0 2 2 0 0 0 0 0 0 0 2 0 0 0 0 0 0 2 0 0 0 2 0 0 0 0 0 0 0 0 0 0 0 2 0 0 0 1 0 0 0 0 0 0 1 0 0 0 2 0 0 0 1 2 0 0 0 0 0 0 0 0 0 0 0 0 0 0 1 0 0 0 0 0 0 1 0 0 0 2 1 1 0 0 0 0 0 2 0 0 0 2 2 0 0 0 0 0 0 0 0 0 0 0 1 0 0 0 0 0 0 0 2 2 0 0 0 0 0 0 0 1 0 1 0 0 0 0 0 0 0 0 0 0 0 0 0 1 2 0 0 0 0 0 0 0 0 0 0 0 0 1 0 1 0 0 0 1 0 0 0 0 0 0 0 2 0 0 0 0 0 1 0 0 0 0 0 0 0 0 0 0 0 0 0 0 0 2 0 0 0 0 0 0 0 0 0 0 0 0 0 0 0 0 0 0 1 0 1 0 0 0 0 0 0 0 0 0 0 1 0 0 2 0 0 1 0 0 0 0 1 1 1 0 1 1 1 0 0 1 1 0 0 0 0 3 0 0 0 0 0 0 0 0 0 0 0 0 2 0 3 1 0 0 0 0 1 2 0 0 0 0 0 0 0 0 0 0 1 0 0 0 0 1 0 0 0 0 1 1 1 0 0 0 0 0 0 0 0 1 2 0 0 0 0 0 0 0 0 1 2 1 0 0 0 0 0 0 0 0 0 0 0 0 0 0 0 1 0 1 0 0 0 1 0 0 0 0 0 1 0 0 0 0 0 0 0 0 0 2 0 0 0 0 1 0 0 0 0 0 0 0 0 0 2 1 0 0 0 0 0 0 0 0 0 0 0 0 0 0 0 0 0 0 0 0 0 0 0 0 0 0 0 0 0 0 0 0 0 0 0 0 0 0 0 0 0 0 0 0 0 0 0 1 0 0 0 0 0 0 0 0 0 0 0 0 0 0 0 1 0 0 0 0 0 0 0 0 0 0 2 0 0 0 0 0 0 0 0 0 0 0 0 0 0 0 0 0 0 0 0 0 0 0 0 0 0 0 0 2 0 0 0 0 0 0 0 0 2 0 0 0 0 2 0 0 0 0 0 0 0 0 0 0 0 0 0 0 0 0 0 0 0 0 0 0 0 0 0 0 0 0 0 0 0 0 0 0 0 0 0 0 2 0 0 0 0 0 0 0 0 0 0 0 0 2 0 0 0 0 0 0 0 0 0 0 0 0 0 0 0 0 0 0 0 0 0 0 0 0 0 0 0 0 0 0 0 0 0 0 0 0 0 0 0 0 0 0 0 0 0 0 0 0 0 0 0 0 0 0 0 0 0 0 0 0 1 0 1 0 0 0 0 0 0 0 0 0 0 0 0 0 0 0 0 0 0 0 0 0 0 0 0 0 0 0 0 2 0 0 0 0 0 0 0 0 0 0 0 0 0 0 0 0 2 0 0 0 0 0 1 0 2 0 1 0 0 0 0 0 0 0 0 0 0 0 0 0 0 0 1 0 0 0 0 0 0 0 0 0 0 0 0 2 0 0 0 0 0 0 1 0 0 0 2 0 2 0 0 0 2 0 0 0 0 0 0 0 0 0 0 0 0 0 0 0 1 0 0 0 0 1 2 0 0 0 0 0 0 0 0 0 0 0 0 0 0 0 0 0 0 0 0 0 0 0 0 0 0 0 0 0 0 0 1 0 2 0
Angptl7 1 0 0 0 0 0 2 0 0 0 0 0 0 0 0 0 0 0 0 0 0 0 0 0 2 0 0 0 1 0 0 1 0 0 0 0 0 0 0 0 0 0 0 0 0 0 0 0 0 0 0 0 0 0 0 0 0 0 0 2 0 0 0 0 2 0 0 2 0 0 0 0 0 0 0 1 0 0 0 0 1 0 2 0 0 0 0 0 0 0 0 0 0 0 0 0 0 2 0 0 0 0 0 0 0 0 0 0 0 0 0 0 0 0 0 2 0 1 2 2 0 0 0 0 0 0 0 0 0 2 0 0 0 0 2 1 2 1 0 1 0 0 0 0 0 0 0 0 0 0 0 0 0 0 0 0 0 0 0 0 0 0 0 0 1 0 1 0 1 0 0 2 0 0 0 0 0 0 0 0 0 0 0 0 0 0 0 0 0 0 0 0 0 0 0 0 0 0 0 0 1 0 0 1 0 0 0 0 0 0 0 0 0 0 0 0 0 0 0 0 0 1 0 1 0 0 0 0 0 0 2 0 0 0 0 2 0 0 0 0 0 1 0 1 0 0 0 2 0 1 1 0 0 0 0 0 0 0 0 0 0 0 0 0 0 0 2 2 1 1 2 0 0 0 0 0 2 0 0 1 0 0 0 1 0 2 0 0 0 2 0 0 0 0 2 0 0 0 0 0 0 0 0 1 2 2 0 0 0 0 1 0 0 0 0 0 0 0 0 0 1 0 0 2 0 0 0 2 0 1 0 0 0 0 0 1 1 2 0 0 0 0 1 0 0 2 0 0 0 0 0 0 0 0 1 0 0 0 0 0 0 0 0 1 0 0 0 0 1 0 0 0 0 0 2 0 1 0 0 0 0 0 0 0 0 0 0 0 0 0 0 0 0 0 0 0 2 0 0 0 0 0 0 0 0 0 0 0 0 0 1 0 1 2 0 2 0 0 0 0 0 2 0 0 0 0 0 0 1 2 0 0 0 0 0 0 1 0 0 0 0 0 0 1 0 0 0 0 0 1 0 0 0 0 0 0 0 0 0 0 0 0 0 1 0 0 0 0 0 0 0 0 0 1 1 0 0 0 0 0 0 0 1 0 0 0 0 1 0 0 1 0 1 2 0 0 0 0 0 0 0 0 0 0 0 1 0 0 0 0 0 0 2 0 1 0 0 0 0 0 1 2 0 0 0 0 0 0 0 0 1 0 0 0 0 0 0 0 0 0 0 0 0 0 0 0 0 0 0 0 0 0 0 0 0 0 0 0 0 0 0 0 0 0 0 0 0 2 0 1 0 0 0 0 0 0 0 0 0 0 2 2 0 0 0 0 0 1 0 1 0 0 0 0 0 0 0 0 0 0 0 0 0 1 0 0 0 0 0 1 0 0 0 2 0 0 0 0 0 0 0 0 0 0 0 0 0 0 0 0 0 0 0 0 0 0 0 0 0 0 0 0 0 0 0 2 0 0 0 0 0 0 0 0 0 0 0 0 0 0 0 0 0 0 0 0 0 0 0 0 0 0 0 0 0 0 0 0 0 0 0 0 0 0 0 0 0 0 0 0 0 0 0 0 0 0 0 0 0 0 0 0 0 0 0 0 0 0 0 0 0 0 0 1 0 0 0 0 0 0 0 0 0 0 0 0 0 0 0 0 0 0 0 0 0 0 0 0 0 1 0 0 0 0 0 0 0 0 0 0 0 0 0 0 0 0 0 0 0 0 0 0 0 0 0 0 0 0 0 0 0 0 0 0 0 0 0 0 0 0 0 0 0 0 0 0 0 0 0 0 0 0 0 0 0 0 0 0 0 0 0 0 0 0 0 0 0 0 0 0 0 0 0 0 0 0 0 0 0 0 0 0 0 0 1 0 0 0 0 0 0 2 0 0 0 0 0 0 0 0 0 0 0 0 2 0 0 0 0 0 0 0 0 0 0 0 0 0 0 0 0 0 0 0 0 0 0 0 0 0 0 0 0 0 0 0 0 0 0 0 0 0 0 1 0 0 0 0 0 0 0 2 0 0 0 0 0 0 0 0 0 0 0 0 0 0 0 2 0 0 0 0 0
Ankk1 2 0 1 2 0 0 2 0 0 0 2 0 0 1 0 0 0 0 0 0 0 0 0 3 1 0 0 0 0 0 1 0 0 0 0 0 0 0 0 0 0 1 1 0 0 0 0 0 0 0 0 0 2 0 0 0 0 0 0 0 2 0 0 0 0 0 0 0 0 0 0 0 2 0 0 0 0 0 0 0 0 0 0 0 0 0 0 0 1 0 0 1 0 0 0 0 0 0 0 0 0 0 0 0 0 0 0 0 0 0 0 0 0 0 0 0 0 0 0 0 0 0 0 0 0 0 0 0 2 0 0 1 0 0 0 0 0 2 0 0 0 0 2 1 0 0 2 0 0 0 0 1 0 0 0 0 0 0 0 0 0 0 0 1 0 0 0 0 1 0 0 0 0 0 0 0 0 0 0 0 0 0 0 0 0 0 0 0 0 0 0 0 0 0 0 0 0 0 0 0 0 0 0 0 0 0 0 2 0 0 0 0 0 0 0 0 0 1 2 0 0 2 0 0 1 0 0 0 2 0 1 2 0 0 0 0 0 0 2 0 1 0 0 0 0 0 0 0 0 0 0 0 0 0 2 0 0 0 2 0 2 0 2 0 0 0 0 0 0 0 0 1 0 0 0 0 1 2 0 1 0 0 2 0 0 0 0 0 0 0 0 0 0 0 1 1 0 0 0 2 0 0 0 2 3 0 0 0 0 0 1 0 0 0 0 0 0 0 0 0 1 1 0 0 2 0 2 0 1 0 0 0 2 0 0 0 2 2 0 0 0 1 0 0 0 0 0 0 0 0 0 1 0 0 2 0 0 0 0 0 0 0 0 0 0 0 1 0 0 0 0 0 0 0 1 0 0 0 0 0 2 0 2 0 0 0 1 0 2 0 0 1 0 0 0 2 0 2 0 1 2 0 0 0 0 0 0 0 1 0 0 0 0 1 0 0 0 0 0 1 0 0 0 1 0 0 0 0 0 0 0 0 0 0 1 1 0 0 1 1 1 0 0 0 0 1 0 1 2 0 0 0 0 0 0 0 1 2 0 0 0 0 0 0 0 0 0 0 0 0 2 0 0 0 0 0 0 0 2 0 2 0 1 0 0 0 0 2 0 0 0 0 0 0 0 0 0 1 0 0 0 0 0 0 0 3 0 0 1 0 2 0 0 2 1 0 0 0 0 0 0 0 1 0 0 0 0 0 0 0 0 0 0 0 0 0 0 0 0 0 0 0 0 0 0 0 0 0 0 0 0 0 0 0 0 0 0 0 0 0 0 0 0 0 0 0 0 0 0 0 0 0 0 0 0 1 0 0 0 0 0 0 0 0 0 0 0 0 0 0 0 0 0 0 0 0 0 0 2 0 0 0 0 0 0 0 0 1 0 0 0 1 0 0 0 0 0 0 0 0 0 0 0 0 0 0 0 0 0 0 0 0 0 0 0 0 0 0 0 0 0 0 0 0 0 0 0 0 0 0 0 0 0 0 0 0 0 0 0 0 0 0 0 0 0 0 0 0 0 0 0 0 0 0 0 0 0 0 0 0 0 0 0 0 0 0 0 0 0 0 0 0 0 0 0 0 0 0 0 0 0 0 0 0 0 0 0 0 0 0 0 0 0 0 0 0 0 0 0 0 0 0 0 0 0 0 0 0 0 0 0 0 0 0 0 0 0 0 0 0 0 0 0 0 0 0 0 0 0 0 0 1 0 0 0 1 0 0 0 0 0 0 0 0 0 0 0 0 0 0 0 0 0 0 0 0 0 0 0 0 0 0 0 0 0 0 0 0 0 0 0 0 0 0 0 0 0 0 0 0 0 0 0 0 0 0 0 0 0 0 0 0 0 0 0 0 0 0 0 2 0 0 0 1 0 0 0 0 0 0 0 1 0 0 0 0 0 0 0 0 0 0 0 0 0 0 0 0 0 0 0 1 0 0 0 0 0 0 0 0 0 0 0 0 0 0 0 0 0 0 0 0 0 0 0 0 0 0 0 0 0 0 0 0 0 0 0 0 0 0 0 0 0 0 0 0 0 0 0 0 0 0 0 0 0 2 0 0 0 0 0 0 0
Ankmy2 2 0 1 0 0 0 2 1 0 0 2 0 0 0 1 0 1 1 0 0 2 0 0 0 0 0 0 0 0 0 0 0 1 0 0 0 0 0 0 0 0 0 0 2 0 0 0 0 0 0 0 0 0 0 2 0 0 1 2 0 1 0 0 0 2 0 0 1 0 1 0 2 0 0 0 2 0 0 1 0 1 2 1 0 0 0 0 0 0 2 0 1 1 0 1 1 2 0 0 0 0 0 1 2 0 0 1 0 0 0 2 0 4 0 0 1 0 0 2 2 0 1 0 0 2 0 0 1 0 0 0 0 0 1 0 0 0 0 1 0 0 2 0 1 1 0 1 2 0 0 0 1 0 0 0 0 0 1 1 1 0 1 0 0 1 2 2 0 0 0 0 1 1 2 0 0 2 0 0 0 0 1 0 0 1 1 0 1 2 0 0 0 0 1 0 1 2 0 0 0 3 0 0 2 2 0 0 1 2 1 2 1 0 0 0 0 2 3 2 2 0 2 0 2 3 2 0 1 2 0 0 2 0 0 1 2 3 0 0 0 2 1 0 1 0 2 2 1 0 4 1 1 0 1 1 1 0 0 3 0 0 2 1 2 0 0 0 0 2 2 0 2 0 1 0 0 2 2 2 2 0 2 0 0 3 0 0 0 0 0 0 0 1 0 0 2 0 1 2 1 0 0 3 0 2 0 0 1 2 0 1 0 3 0 0 1 1 2 0 3 2 0 0 0 0 0 2 0 0 1 0 1 1 0 0 2 0 1 0 0 0 0 1 2 0 0 0 0 0 0 0 0 1 0 2 0 0 0 1 0 0 0 0 2 0 1 0 2 2 0 0 1 1 0 0 0 2 0 0 0 1 2 0 0 0 0 1 0 2 0 0 0 0 1 4 0 0 0 0 0 3 1 2 0 1 0 2 0 3 2 4 1 1 0 2 0 3 1 0 2 2 2 0 0 0 0 0 0 1 0 0 0 0 0 1 0 0 0 0 1 0 0 0 3 0 0 0 0 0 2 0 1 0 3 2 0 2 1 0 0 0 0 2 0 0 0 2 0 0 0 0 0 2 0 2 0 0 0 0 0 1 0 0 0 0 0 0 0 0 0 0 0 0 2 1 2 0 0 1 1 0 0 0 0 0 2 0 1 0 0 1 0 1 0 1 0 0 1 0 0 1 2 1 0 0 0 0 0 0 0 0 0 0 0 0 0 0 0 0 0 0 0 0 0 0 0 0 0 0 0 0 0 0 0 0 0 0 1 0 0 0 0 0 0 0 0 0 0 0 0 0 2 0 0 0 0 0 0 0 2 0 0 0 0 1 0 0 2 0 0 0 0 0 0 0 0 0 1 0 0 0 0 0 0 0 0 0 0 0 0 0 0 0 0 0 0 0 1 0 0 0 0 0 0 0 0 0 0 0 0 0 0 0 0 0 0 0 0 2 0 0 0 0 0 0 0 0 0 0 0 0 0 0 0 0 0 0 0 0 0 0 0 0 0 0 0 0 0 0 0 0 0 0 0 0 0 0 0 0 2 0 0 0 0 0 0 0 0 0 2 0 0 0 0 0 0 0 0 0 0 0 0 0 0 0 0 0 0 0 0 0 0 0 0 0 0 0 0 0 0 0 0 0 0 0 0 0 0 0 0 0 0 0 0 0 0 0 2 0 0 0 0 0 0 0 0 0 0 0 0 0 0 0 0 0 0 0 0 0 0 0 0 0 0 0 0 0 0 0 0 0 0 0 0 0 0 0 0 0 0 0 0 0 0 1 0 0 0 0 0 0 0 0 0 0 0 0 0 0 0 0 0 0 0 0 0 0 0 0 0 1 0 0 0 0 0 0 0 0 0 0 0 1 0 0 0 2 0 0 0 0 0 0 0 0 0 0 0 0 0 0 2 2 0 0 0 0 1 1 0 2 2 0 0 0 0 2 0 0 0 0 0 0 0 0 0 0 0 0 0 0 0 0 0 0 0 0 0 0 0 0 0 0 0 0 0 0 0 0 0 0 0 1 0 1 0 2 1 0 0 1 0 0 0 0 0 0 0 0 0 0 0 0
Ankrd13c 1 0 0 0 0 0 0 0 0 0 0 0 0 2 1 0 1 0 0 0 0 0 0 0 0 0 0 0 0 0 2 0 2 0 0 0 0 0 0 0 0 0 0 0 0 0 0 0 0 0 1 0 0 0 0 0 2 0 0 0 0 0 0 0 0 0 0 0 0 0 2 0 0 1 0 0 0 0 0 2 0 0 0 0 2 2 0 0 1 0 0 0 0 0 0 0 2 1 0 0 0 0 0 0 0 0 1 1 0 0 0 0 0 0 1 0 0 0 0 1 0 0 0 0 1 0 2 0 0 0 0 0 1 0 0 0 0 0 0 0 0 0 0 2 0 0 0 0 0 0 0 2 0 1 0 0 0 0 0 0 0 0 1 0 0 1 0 0 0 1 0 0 0 0 0 0 0 0 0 0 0 0 2 0 0 0 0 0 0 0 0 1 0 0 0 0 0 0 0 0 0 0 0 0 2 0 0 2 0 0 0 0 0 0 0 0 1 0 1 0 0 2 1 0 0 0 0 0 0 0 0 1 0 0 0 2 0 0 0 0 0 0 0 0 0 0 0 0 0 3 0 1 0 0 2 0 0 0 0 1 0 0 1 0 0 0 0 0 2 0 0 0 0 0 0 0 0 1 0 0 0 0 0 2 0 0 0 0 0 0 0 0 0 0 0 0 0 0 0 0 0 0 1 0 0 0 0 2 0 0 0 0 2 2 0 0 0 0 0 0 0 0 0 0 0 0 0 0 1 0 0 0 0 0 0 2 0 1 0 0 0 0 0 0 0 0 0 0 0 0 0 0 0 0 2 0 0 0 0 2 0 1 0 0 1 1 0 0 2 0 0 2 0 0 0 0 0 0 0 0 0 0 0 0 0 2 0 0 0 2 0 0 0 0 0 0 0 1 0 0 0 0 0 0 0 0 0 0 0 0 2 0 1 0 0 0 2 0 0 0 0 0 0 0 0 0 0 0 0 0 0 0 0 0 0 0 0 0 0 0 0 0 0 0 0 1 0 0 0 1 0 0 0 2 0 0 0 0 0 0 0 0 0 0 0 0 2 0 0 0 0 1 0 2 0 2 0 0 0 0 2 0 0 0 1 1 0 0 0 0 0 0 0 0 1 0 0 0 0 1 0 0 0 0 0 0 2 0 0 1 2 0 1 0 0 0 0 0 0 0 2 0 0 0 0 0 0 0 0 0 0 2 0 0 0 0 0 0 0 0 0 0 0 0 0 0 0 0 0 0 0 0 0 0 0 0 0 0 0 0 0 0 0 0 0 0 0 0 0 0 0 0 0 0 0 0 0 0 0 0 0 0 0 0 0 0 0 0 0 0 0 0 0 0 0 0 0 0 0 0 0 0 0 0 0 0 0 0 0 0 0 0 0 0 0 0 0 0 0 0 0 0 0 0 0 0 0 0 0 2 0 0 0 0 0 1 0 0 0 0 0 0 0 0 0 0 0 0 0 1 0 0 0 0 0 0 0 0 0 0 0 0 0 0 0 0 0 0 0 0 0 0 0 0 0 0 0 0 0 1 0 0 0 0 0 0 0 0 0 0 0 0 0 0 0 0 0 0 0 0 0 0 0 0 0 0 0 0 0 0 0 0 0 0 0 0 0 0 0 0 0 0 0 0 0 0 0 0 0 0 0 0 0 0 0 0 0 0 0 0 0 0 0 0 0 0 0 0 0 0 0 0 1 0 0 0 1 0 0 0 0 0 0 0 0 0 0 0 0 0 0 0 0 0 0 0 0 0 0 0 0 0 0 1 0 0 0 0 0 0 0 0 0 0 0 0 0 0 0 0 0 0 0 0 0 0 0 2 0 0 1 0 0 0 0 0 0 0 0 0 0 0 0 0 0 0 2 0 0 0 1 0 0 0 0 0 0 0 0 0 0 2 0 0 0 0 0 0 0 0 0 0 0 0 0 0 0 0 0 0 0 0 0 0 0 0 0 1 0 0 0 0 0 0 0 0 0 0 0 0 0 0 0 0 0 0 0 0 0 0 0 0 0 0 1 0 0 0 0 0 0 0 0 0 0 0 0 0 0 0 0 0 0
Ankrd13d 0 0 2 2 0 2 1 2 2 0 4 1 0 0 0 0 0 0 2 0 1 2 0 0 1 0 2 1 1 2 0 0 1 0 0 3 0 0 0 0 2 1 0 0 0 0 2 2 3 0 0 1 0 0 2 2 0 2 2 1 1 0 0 3 2 0 0 4 1 2 0 2 3 2 0 0 2 0 1 0 2 1 0 0 0 2 0 0 1 2 2 2 2 0 0 2 0 1 0 0 2 0 2 0 0 1 0 1 0 2 0 3 3 0 2 0 0 0 0 2 1 1 1 2 2 0 0 0 0 0 2 2 0 1 0 2 0 0 0 0 2 0 0 2 0 0 0 0 0 2 0 2 0 2 2 0 2 0 0 0 2 0 0 1 0 0 2 2 2 0 0 3 1 0 1 0 0 0 0 0 0 1 0 0 0 2 1 0 2 0 0 0 2 0 0 2 0 0 1 1 1 0 0 0 2 1 2 1 0 0 0 1 0 0 0 0 0 1 0 2 2 2 2 1 1 2 0 2 0 2 1 1 1 0 0 2 1 3 0 0 0 1 0 1 0 1 2 2 0 6 2 2 2 0 2 3 0 0 1 2 0 0 1 0 3 0 0 1 7 1 2 1 2 1 2 2 1 0 1 0 0 0 0 2 3 0 0 0 2 0 0 0 2 4 1 5 0 0 4 2 0 0 0 1 5 2 0 0 1 2 2 3 2 2 1 0 2 0 0 1 1 0 0 0 0 0 3 0 0 2 2 0 0 0 1 0 0 0 1 1 1 0 3 0 0 1 0 0 0 0 1 0 0 0 0 0 0 0 0 1 0 0 0 0 0 1 0 2 0 2 0 0 2 0 0 0 0 0 0 0 2 4 2 1 0 1 1 2 0 2 0 1 2 1 2 0 3 1 0 2 1 0 0 0 1 1 0 1 1 1 2 2 0 0 1 3 2 4 0 0 1 6 0 0 0 0 0 0 0 0 0 0 0 0 0 0 0 0 0 3 2 0 0 0 0 2 0 0 0 1 0 2 0 2 0 0 0 2 0 0 1 0 0 2 0 1 1 2 0 0 0 2 0 0 0 0 0 0 0 0 2 0 1 0 2 0 0 0 1 0 0 2 0 1 0 0 0 0 0 2 2 0 1 0 1 0 0 2 0 0 0 0 0 1 1 0 2 2 0 0 0 1 2 0 0 0 0 0 0 0 0 0 0 0 0 0 0 0 0 0 0 0 0 0 0 0 0 0 2 0 0 0 0 0 0 0 0 0 0 0 0 0 0 0 0 0 0 0 0 0 0 0 0 0 0 0 0 0 0 0 0 1 0 0 0 0 0 0 0 0 0 0 2 0 0 1 0 0 0 0 0 0 0 0 0 0 0 0 0 0 0 0 0 0 0 0 0 0 0 0 0 0 0 0 2 0 0 0 0 0 0 0 0 0 0 0 0 0 0 0 0 0 0 0 0 0 0 0 0 0 0 0 0 0 1 0 0 0 0 0 0 0 0 0 0 0 0 0 2 0 0 0 0 0 0 0 0 0 2 0 0 0 0 0 0 0 0 0 0 0 1 0 0 0 0 0 0 0 0 0 0 2 0 0 0 0 0 0 0 0 0 0 1 0 0 0 0 0 0 0 0 0 0 0 0 0 0 0 0 0 0 0 0 0 0 0 0 0 0 0 0 0 0 0 0 0 0 0 0 0 0 0 0 0 0 0 0 0 0 0 0 1 0 0 0 0 0 0 0 0 0 0 0 0 0 0 0 0 0 0 0 0 0 0 0 0 0 0 0 0 0 0 1 0 0 0 0 0 0 0 2 0 0 0 2 0 0 1 0 0 0 0 0 0 0 0 0 0 0 0 0 0 0 0 2 2 1 0 0 0 0 0 0 0 0 0 0 0 0 0 0 0 1 0 0 0 0 0 1 0 2 0 0 0 0 0 0 0 0 1 0 0 0 0 0 0 0 0 0 0 0 0 0 0 0 0 0 0 0 0 0 0 0 0 0 0 0 0 0 0 0 0 0 0 0 0 0 0 0 0 0 0 0 0 0 0 0 0 0 0 0 0 0
Ankrd16 1 0 1 0 0 2 0 0 0 0 0 0 0 0 1 0 0 1 0 0 1 1 0 0 0 0 0 0 1 0 0 0 0 0 0 0 0 0 0 0 0 0 0 0 0 0 0 0 0 0 0 0 0 2 2 0 1 0 0 2 0 0 2 0 0 0 0 0 2 0 0 0 0 0 0 0 0 0 0 0 1 0 0 0 0 2 0 0 2 0 0 0 0 0 0 0 1 0 0 0 0 0 0 0 0 0 0 0 0 0 0 1 0 0 0 0 0 1 0 1 0 0 2 0 0 0 0 0 0 0 0 0 0 0 0 0 0 0 0 0 0 0 0 0 0 0 0 2 0 0 0 2 0 0 0 0 0 0 0 1 0 0 0 0 0 2 0 0 0 0 0 0 0 2 0 2 0 0 0 0 0 0 0 1 1 0 0 0 0 0 0 0 2 0 0 2 0 0 0 0 0 0 0 1 0 0 0 0 0 0 0 0 0 1 0 0 0 0 1 0 0 0 0 0 1 0 0 0 0 0 1 0 0 0 0 0 2 0 0 0 0 0 0 1 0 0 0 0 0 0 0 0 0 0 1 0 0 0 0 2 0 1 0 0 0 0 0 0 0 0 0 2 0 0 0 0 0 1 0 0 0 0 0 1 0 0 2 0 0 0 2 0 0 0 0 0 0 0 0 0 2 0 0 0 0 0 0 0 0 0 0 1 0 0 0 1 0 0 0 2 1 0 0 0 0 0 0 0 0 2 0 0 2 0 0 1 0 0 0 0 0 0 0 0 0 0 0 0 0 2 0 0 0 0 0 0 0 0 0 0 0 0 0 0 0 0 0 0 0 0 2 0 0 0 0 0 0 0 0 0 0 0 0 0 0 0 0 0 0 0 1 0 0 0 2 0 0 0 0 0 1 0 0 0 0 0 0 0 0 0 1 0 0 0 2 0 1 0 0 1 0 1 0 0 0 0 0 0 0 1 0 0 0 0 1 0 0 0 2 0 1 0 0 0 0 2 0 0 0 0 0 0 0 1 0 0 0 0 0 0 0 0 1 0 0 0 2 0 0 0 0 0 0 0 0 0 0 0 1 0 2 0 1 0 0 0 0 0 4 0 0 2 2 0 1 0 0 0 0 1 1 0 0 0 0 1 0 0 2 0 0 0 2 2 0 0 0 0 0 1 0 0 1 0 0 0 0 0 0 0 0 0 0 0 0 0 0 0 0 0 0 0 0 0 0 0 0 0 0 0 0 0 1 0 0 0 0 0 0 0 0 0 0 0 0 0 0 0 0 0 0 0 0 0 0 2 0 0 0 0 0 0 0 0 2 0 0 1 0 0 0 0 0 0 0 2 0 0 0 0 0 0 0 0 0 0 0 0 0 0 0 0 0 0 0 0 0 0 0 0 0 0 0 0 0 0 0 0 0 0 0 1 0 0 0 0 0 2 0 0 0 0 0 0 0 0 0 0 0 0 0 0 0 0 0 0 0 0 0 0 0 0 0 0 0 0 0 0 0 0 0 0 0 0 0 0 0 0 0 0 0 0 2 0 0 0 0 0 0 0 0 0 0 2 0 0 0 0 0 0 0 0 0 0 0 0 0 0 1 2 0 0 0 0 0 0 0 0 0 0 0 0 0 0 0 0 0 0 0 0 0 0 0 0 0 0 0 0 0 0 0 0 0 0 0 0 0 0 0 0 0 1 0 0 0 0 0 0 0 0 0 0 0 0 0 0 0 0 0 0 0 0 0 0 0 0 0 1 0 0 0 0 0 0 0 0 0 2 0 0 0 0 2 0 0 0 0 0 0 0 0 0 0 0 0 0 0 1 0 0 2 0 0 0 0 0 2 0 0 0 0 0 0 0 0 2 0 0 0 0 0 0 0 0 0 0 0 0 1 0 0 1 0 0 0 0 0 0 0 0 0 0 0 0 1 0 0 0 0 0 0 0 0 0 0 0 0 0 0 0 0 0 0 0 0 0 2 0 0 0 0 0 0 0 0 0 0 0 0 0 1 0 0 0 0 0 0 0 0 0 0 0 0 2 0 0 0 0 0 0 0 0 0
Ankrd24 0 0 0 0 0 1 0 0 0 0 1 0 0 0 0 0 0 0 0 0 0 0 0 1 0 0 2 0 1 2 0 0 0 0 0 2 0 0 0 0 2 0 0 0 0 0 0 0 1 0 0 0 0 0 1 0 0 0 0 0 0 0 0 0 0 0 2 1 1 0 0 0 0 0 0 0 0 0 0 0 0 2 0 0 1 1 0 0 0 0 0 2 0 0 0 0 0 0 1 0 1 0 0 0 0 0 2 0 2 0 0 0 0 0 0 0 0 0 1 0 0 0 0 0 0 0 0 0 0 0 0 0 0 0 2 0 0 0 0 0 0 2 0 0 0 0 1 1 0 0 0 0 0 1 0 0 0 0 0 0 0 1 0 2 2 0 0 0 1 2 0 0 1 0 0 0 2 0 0 0 0 0 0 0 2 2 0 0 0 0 1 0 0 0 0 0 1 0 0 2 0 0 0 0 0 2 0 1 2 0 0 0 0 0 0 0 0 1 0 0 0 0 0 2 0 2 0 0 0 1 1 0 2 2 0 1 0 0 0 0 0 0 0 0 0 0 0 2 0 0 0 2 0 0 0 2 2 0 0 2 2 0 0 0 2 1 0 1 5 0 0 1 0 0 0 2 2 0 2 0 0 0 0 2 0 0 0 0 0 0 1 0 0 1 0 0 0 0 0 0 0 0 0 2 0 0 0 0 1 3 0 0 0 0 0 0 0 0 0 1 0 0 0 1 0 0 0 0 0 2 0 0 2 0 0 0 2 2 1 0 0 0 0 0 0 0 0 0 2 0 0 0 0 0 0 0 2 2 0 0 0 0 0 1 0 1 0 0 1 0 0 0 1 0 0 0 0 0 0 0 0 2 0 0 0 1 0 0 1 0 0 1 1 0 0 0 0 0 0 0 1 0 0 0 0 0 0 0 1 0 0 2 0 0 2 3 1 1 0 2 0 2 0 0 0 0 0 0 1 0 0 0 0 0 0 0 0 0 0 0 0 0 0 1 2 2 0 0 0 0 0 0 0 0 0 0 0 0 1 0 0 0 0 1 0 0 1 0 0 0 0 2 0 1 0 0 0 0 1 2 1 0 0 0 0 2 0 2 2 0 0 0 1 1 0 1 1 0 2 1 0 0 0 1 0 1 0 0 0 0 0 0 0 0 0 2 0 0 0 0 0 0 0 0 0 0 0 0 0 0 0 0 0 0 0 0 0 0 0 0 0 0 0 0 0 0 0 0 0 0 0 0 0 0 0 0 2 0 0 0 0 0 0 0 0 0 2 1 0 0 0 0 0 0 0 0 0 0 0 1 1 0 0 0 0 0 0 1 0 0 0 0 0 0 0 0 0 0 0 0 0 0 0 0 0 0 0 0 0 0 0 0 0 0 0 0 0 0 0 0 0 0 0 0 0 0 0 0 0 0 0 0 0 0 0 2 0 0 0 0 0 0 0 0 0 0 0 0 0 0 0 0 0 0 0 0 0 0 1 0 0 0 0 0 0 0 0 0 0 0 0 0 0 0 0 0 0 0 0 0 0 0 0 0 0 0 0 0 0 0 0 0 0 0 0 0 0 0 0 0 0 0 0 0 0 0 0 0 0 0 0 0 0 0 0 0 0 0 0 0 0 0 0 0 0 0 0 0 0 0 0 0 0 0 0 0 0 0 0 0 0 0 0 0 0 0 0 0 0 0 0 0 0 1 0 0 0 0 0 0 0 0 0 0 0 0 0 0 0 0 0 0 0 2 0 0 0 0 0 0 0 0 0 0 0 0 0 0 0 0 0 0 0 0 0 0 0 0 0 0 0 0 0 0 0 0 0 0 0 0 2 0 0 0 0 0 0 0 0 0 0 0 0 1 0 0 0 0 0 0 0 0 0 1 0 0 0 0 0 0 0 2 1 0 0 0 0 0 0 0 0 0 0 0 0 0 0 0 0 0 0 0 0 0 0 0 0 0 0 0 0 0 0 0 0 2 2 0 0 0 0 0 0 0 0 0 0 0 2 0 0 0 0 0 0 2 0 0 0 0 0 0 0 0 0 0 0 2 0 0 0 0 0
Ankrd28 3 0 0 0 0 0 1 2 2 0 1 0 0 1 0 0 0 0 0 0 0 0 0 0 0 0 0 0 0 0 0 0 2 0 0 2 0 0 0 0 2 0 0 0 0 0 2 0 0 0 0 0 0 0 0 0 1 0 0 0 1 0 0 0 0 2 1 0 0 0 0 0 1 0 0 0 0 0 2 0 0 2 1 0 0 0 0 0 0 0 1 0 2 0 0 0 2 1 0 0 1 0 2 0 0 0 0 0 0 2 0 1 0 2 2 0 1 0 0 2 0 2 0 2 0 0 0 0 1 2 0 0 0 2 0 0 0 1 0 0 0 1 1 0 1 0 0 0 0 0 0 0 0 0 0 0 0 0 0 0 0 0 0 0 0 2 0 0 2 1 1 0 1 2 1 0 1 0 0 0 0 0 0 0 0 0 0 0 0 0 0 0 0 1 0 0 0 0 0 0 1 0 0 1 0 0 0 2 0 0 0 1 0 0 0 1 0 0 2 0 0 0 0 0 0 0 2 0 0 0 1 2 2 0 0 0 0 1 0 0 2 1 1 0 0 0 0 0 2 1 3 0 0 2 2 1 0 0 0 1 1 0 1 0 1 0 1 0 1 0 0 2 0 0 1 0 1 4 0 1 1 0 0 0 2 2 0 0 0 0 0 0 0 0 0 1 0 0 0 0 1 2 0 2 1 1 2 0 0 0 1 0 0 1 1 1 0 1 0 0 0 0 0 0 0 0 2 0 0 2 0 1 0 0 0 0 0 1 2 0 0 0 0 2 0 0 0 0 1 0 0 0 1 0 2 0 0 0 0 0 0 0 0 1 0 1 0 1 0 0 0 1 0 0 0 0 0 0 0 0 1 0 2 0 0 1 1 0 0 2 0 2 0 4 1 0 0 1 0 0 2 0 0 0 0 0 1 0 0 0 2 2 0 0 1 2 2 0 0 0 0 1 0 0 0 0 0 0 0 1 1 0 0 1 0 0 2 2 2 0 2 0 0 0 0 3 0 0 0 0 0 1 0 2 0 2 2 2 0 0 0 2 0 0 0 0 1 0 0 0 0 2 0 1 0 0 0 0 0 0 2 0 1 0 2 0 0 1 1 0 0 1 1 0 2 0 0 0 2 1 1 0 2 0 1 2 0 2 0 0 2 0 0 0 2 1 0 1 1 2 0 2 1 0 0 0 0 1 0 0 0 0 0 0 0 0 0 0 0 0 0 0 0 0 0 0 0 0 0 0 0 0 0 0 0 0 0 0 0 0 0 0 0 0 0 0 2 0 0 0 0 0 1 0 0 0 0 0 0 0 0 0 0 0 2 0 0 0 0 0 0 0 0 0 0 1 0 0 0 0 0 0 0 0 0 0 0 1 0 1 2 0 0 0 0 0 0 0 0 0 0 0 2 0 0 0 0 0 0 0 0 0 0 0 0 2 0 0 1 0 0 0 0 0 0 0 0 0 0 0 0 0 0 0 0 0 0 0 0 0 0 0 0 0 0 0 0 0 0 0 0 0 0 0 0 0 0 0 0 0 0 0 0 0 0 0 1 0 0 0 0 0 0 0 0 0 0 0 0 0 0 0 0 0 0 0 0 0 0 0 0 0 0 0 0 0 0 0 0 0 0 0 0 0 0 0 0 0 0 0 0 0 0 0 0 1 0 0 0 0 0 0 0 0 0 0 0 0 1 0 0 0 0 0 0 0 0 0 0 0 0 0 0 0 0 0 0 0 0 0 0 0 0 1 0 2 0 0 0 0 0 2 0 0 0 0 0 0 0 0 0 0 0 0 0 0 0 0 0 0 0 0 0 0 0 0 1 0 0 0 1 0 0 0 0 0 0 0 2 0 0 0 0 1 0 0 0 0 0 0 0 0 0 0 0 0 1 0 0 0 0 0 0 0 0 0 0 0 0 0 0 0 0 0 0 0 0 0 0 0 0 0 0 0 0 0 0 0 0 0 0 0 0 0 0 0 1 0 0 0 0 0 0 0 0 0 0 0 0 0 0 0 0 0 0 0 0 0 0 0 0 0 0 0 0 0 0 0 0 0 0 0 0
Ankrd29 3 0 0 0 0 1 2 1 0 1 0 0 0 0 0 0 0 0 0 0 1 2 0 0 0 0 0 0 2 0 0 0 0 0 0 2 0 0 0 0 0 0 0 0 0 0 0 0 1 0 0 0 0 0 0 0 2 0 0 0 0 0 1 0 0 0 0 0 0 0 2 0 0 1 2 1 0 0 0 0 0 1 0 0 0 0 0 0 2 0 0 0 2 0 0 1 2 0 0 0 2 0 0 0 0 0 0 0 0 0 0 0 0 0 2 0 0 0 0 1 1 0 1 0 1 0 0 1 0 0 0 1 0 2 0 0 2 2 1 0 0 0 0 0 0 0 1 0 1 2 2 0 0 0 0 0 0 1 2 0 0 0 0 0 0 0 3 0 0 0 0 0 2 3 0 0 0 0 0 1 0 0 1 0 1 0 0 0 0 0 0 0 0 0 0 1 1 2 0 0 2 0 0 0 0 0 0 0 0 0 1 0 0 0 2 0 1 0 0 1 0 0 0 0 1 0 0 1 0 2 0 2 0 0 0 0 2 2 1 0 0 2 0 0 0 0 1 1 2 0 2 2 0 0 0 0 0 1 0 0 0 2 0 0 0 0 0 0 1 1 3 0 1 0 1 0 3 0 3 0 4 1 0 0 0 1 0 0 0 0 0 0 2 0 0 2 0 0 1 2 2 0 0 0 1 0 0 0 2 0 0 0 0 0 0 2 0 0 0 1 0 0 0 0 1 0 0 0 0 0 0 0 0 0 0 1 0 0 1 0 0 0 2 0 0 1 0 0 0 0 0 0 0 0 0 1 0 0 0 0 0 0 0 0 0 1 0 0 0 1 1 0 0 1 3 0 0 0 1 0 0 0 0 0 0 0 2 0 1 0 2 0 0 0 1 0 2 1 0 0 0 0 0 0 1 2 0 0 0 0 0 4 0 0 0 1 2 0 0 0 0 1 1 0 0 0 0 0 2 0 2 0 0 0 0 0 0 0 1 0 0 0 0 0 0 1 0 0 0 0 0 0 0 0 0 0 1 0 0 0 0 0 0 0 0 0 1 0 0 0 0 0 0 0 0 0 0 0 0 2 1 0 0 0 0 0 0 0 1 0 0 0 1 0 1 0 0 0 0 0 0 0 0 0 0 0 0 0 1 0 0 0 0 0 0 2 0 0 0 0 0 0 1 0 0 0 0 0 0 0 0 0 0 0 0 0 0 1 0 0 0 0 0 0 2 0 0 0 0 0 1 0 0 0 0 1 1 0 0 0 0 0 0 0 0 0 0 0 0 0 0 0 0 0 0 0 0 0 0 0 1 0 0 0 0 0 0 0 0 0 0 0 0 0 0 0 0 0 0 0 0 0 0 0 0 0 0 0 0 0 2 0 0 0 0 0 0 0 0 0 0 0 0 0 0 0 0 0 0 0 0 0 0 0 1 0 0 0 0 0 0 0 0 0 0 0 0 0 0 1 0 0 0 0 0 0 0 0 0 0 0 0 0 0 0 0 0 0 0 0 0 0 0 0 0 0 0 0 0 0 0 0 0 0 0 0 0 0 0 0 0 0 0 0 0 0 0 0 0 0 0 0 0 0 0 0 0 0 0 0 0 0 0 0 0 0 0 0 0 0 0 0 0 0 0 0 0 0 0 0 0 0 0 0 0 0 0 1 0 0 0 0 0 0 0 0 0 0 0 0 0 0 0 0 0 0 0 0 0 0 0 0 0 0 0 0 0 0 0 0 0 0 0 0 0 0 0 1 0 0 0 0 0 0 0 0 0 0 0 0 0 0 0 0 0 0 0 0 0 0 0 0 0 0 0 0 0 1 0 0 0 0 0 0 0 0 0 0 1 0 0 0 1 0 0 0 0 0 0 0 0 0 2 0 0 2 0 0 0 0 0 0 0 0 0 0 0 0 2 0 0 0 0 0 0 0 0 0 0 0 0 0 0 0 0 0 0 0 0 0 1 0 0 0 0 0 0 1 0 0 0 0 0 0 0 0 0 0 0 0 0 0 0 0 0 0 0 0 0 0 0 0 0 1 2 0 2 1 0 0 0 0 0
Ankrd34c 0 0 0 0 2 0 0 1 0 0 1 1 0 3 0 0 0 0 0 0 0 0 0 0 1 0 0 0 0 0 1 1 0 0 0 0 0 0 0 0 0 0 0 2 0 0 0 0 0 0 0 0 0 0 1 0 2 0 0 0 0 0 1 0 0 0 0 0 1 0 0 0 0 0 2 0 0 0 0 0 0 0 0 0 0 0 0 0 0 2 0 1 1 0 0 1 3 0 0 0 0 0 1 0 0 0 0 2 0 0 0 0 0 0 2 0 0 0 2 1 2 0 2 0 0 0 1 2 0 0 0 0 2 1 2 0 0 0 2 0 0 0 0 0 1 0 1 0 2 0 0 0 0 0 0 0 0 2 0 0 0 0 0 0 0 2 1 0 0 0 0 1 1 0 0 2 2 0 0 0 0 0 0 0 0 0 0 0 1 0 0 2 0 0 0 1 0 0 0 1 0 2 0 0 0 0 0 1 2 0 0 1 0 0 0 0 1 1 0 0 2 0 0 0 1 0 0 0 1 0 0 2 2 0 2 2 0 0 0 0 0 0 2 0 0 0 2 0 0 1 1 2 2 1 0 2 0 0 0 3 0 0 0 0 0 1 2 1 2 2 0 0 0 2 2 0 0 0 0 0 1 0 0 0 0 0 0 0 0 0 2 0 0 0 2 1 1 0 0 2 0 0 3 0 1 0 0 3 0 0 0 0 1 1 0 0 0 0 0 0 0 0 0 1 2 0 0 0 0 0 0 0 0 0 0 1 0 0 0 0 0 0 0 0 0 1 0 0 1 0 1 0 0 0 1 0 0 0 0 0 0 0 1 0 0 1 0 0 2 0 2 0 0 0 0 0 0 0 0 0 0 0 0 2 0 0 0 0 2 0 0 0 0 1 1 0 0 2 0 0 1 2 0 2 0 0 0 1 2 2 0 0 0 0 0 0 0 0 0 0 0 0 0 0 2 0 0 0 0 0 0 0 0 0 1 0 0 0 0 2 2 0 0 0 0 3 0 0 0 0 0 0 0 0 1 1 0 0 0 0 0 0 0 0 0 0 1 0 0 0 2 1 0 0 0 0 0 2 1 0 3 0 2 0 3 0 0 0 1 0 0 2 2 0 1 0 0 0 1 2 1 0 2 0 0 0 1 0 1 0 1 0 0 1 0 0 0 0 0 2 0 0 0 0 0 0 0 0 0 0 0 0 0 0 0 0 0 0 0 0 0 0 0 0 0 0 0 0 0 0 0 0 0 0 0 0 0 0 0 0 0 0 0 0 0 0 1 0 0 0 0 0 0 0 0 0 0 0 0 0 0 0 2 0 0 0 0 0 0 0 0 0 0 0 0 0 0 0 0 0 0 0 0 0 0 0 0 0 0 0 1 0 0 0 0 0 0 0 0 1 0 2 0 0 0 0 0 0 0 0 0 0 1 0 0 0 0 0 0 0 0 0 0 0 0 0 0 0 0 0 0 0 0 0 0 0 0 0 0 0 0 0 0 0 0 0 0 0 0 0 0 0 0 0 0 0 0 0 2 2 0 0 0 0 0 0 0 0 0 0 0 0 0 0 0 0 0 0 0 0 0 0 0 0 0 0 0 0 0 0 0 0 0 0 0 0 0 0 0 0 0 0 0 0 0 0 0 0 0 0 0 0 0 0 0 0 0 0 0 0 2 0 0 0 0 0 0 0 1 0 0 0 0 0 0 0 0 0 0 0 0 0 0 0 0 0 0 0 0 1 0 0 0 0 0 0 0 0 0 0 0 0 0 0 0 0 0 0 0 0 0 0 0 0 0 0 0 0 0 0 0 0 0 0 0 1 0 0 1 0 0 0 0 0 0 0 0 0 0 2 0 0 0 0 0 0 0 0 0 0 0 0 1 0 0 1 0 0 0 2 0 0 0 0 0 0 0 0 0 0 0 0 0 0 0 2 0 0 0 0 0 0 0 0 0 0 0 0 0 0 0 0 0 0 0 0 2 0 0 0 0 0 0 1 0 0 0 0 0 0 0 2 2 0 0 0 0 0 0 1 0 0 0 0 0 0 2 0 0 0 0 0 0
Ankrd44 1 0 0 0 0 2 1 1 0 2 0 0 0 0 0 0 1 1 1 0 0 0 0 0 1 0 0 0 0 0 0 2 0 2 0 1 0 0 0 0 0 0 0 0 0 0 1 0 1 0 0 0 0 0 0 0 0 2 1 0 1 0 0 0 0 0 1 0 0 0 0 1 0 0 0 0 0 0 0 1 1 1 0 0 0 0 0 0 0 0 0 0 0 0 0 3 0 1 0 0 1 0 0 0 0 1 0 0 0 0 0 0 0 0 2 0 0 0 1 2 0 0 0 0 0 0 0 1 0 0 0 0 0 0 2 1 0 0 0 0 0 1 0 0 0 0 1 0 0 2 0 0 2 1 0 0 1 1 0 0 0 0 0 0 0 0 2 0 0 0 0 0 0 0 0 0 0 0 0 0 0 0 0 0 1 0 0 0 1 0 0 2 0 2 0 1 0 0 2 1 0 0 0 2 0 0 0 0 1 0 0 0 0 0 0 1 0 0 0 0 0 0 0 2 2 0 0 0 0 0 0 2 0 0 0 2 2 0 0 0 2 0 1 0 0 0 0 0 0 1 0 3 0 0 1 0 0 0 2 0 0 1 1 0 0 0 0 0 2 2 0 0 0 0 0 0 0 2 0 0 0 0 0 0 0 2 0 0 0 0 2 0 0 0 0 1 0 0 0 2 0 0 0 0 1 0 2 0 2 0 3 1 2 0 0 0 0 1 0 1 0 0 1 0 1 0 0 0 1 1 0 0 0 0 0 0 0 0 0 0 0 2 2 0 0 0 0 0 0 0 1 0 1 0 0 3 2 0 2 3 0 0 0 1 0 2 0 1 2 0 0 0 0 0 0 1 1 0 1 0 1 0 1 1 0 0 0 0 1 0 2 0 0 1 0 0 0 0 0 0 0 0 0 0 0 0 2 0 0 2 1 2 0 0 1 1 1 0 0 0 0 1 0 0 0 0 0 0 0 0 0 0 0 1 0 0 0 0 0 0 0 0 0 2 0 1 0 1 0 0 0 0 0 0 1 0 1 0 0 2 0 0 0 2 2 0 0 0 0 1 0 0 0 0 0 0 0 0 0 0 1 0 0 0 1 2 0 0 0 0 0 0 0 0 2 0 0 0 1 0 0 0 0 0 0 0 2 0 0 0 2 0 0 0 1 0 1 1 0 0 0 0 0 0 0 0 0 0 0 0 0 0 0 0 0 0 0 0 0 0 0 0 0 0 0 0 0 0 0 0 0 0 1 0 0 0 0 0 0 0 0 0 0 1 0 0 0 0 2 0 0 0 0 0 0 0 0 0 0 0 0 0 0 0 0 0 0 1 0 0 2 0 0 2 0 0 0 0 0 0 0 0 0 0 0 0 0 0 0 0 1 0 0 1 0 0 0 0 0 0 0 0 0 0 0 0 0 0 0 0 0 1 0 0 0 0 0 0 0 0 0 0 0 0 0 0 0 0 0 0 0 0 0 0 0 0 0 0 0 0 0 0 0 0 0 0 0 0 0 0 0 0 0 0 0 0 0 0 2 1 0 0 0 0 0 0 0 0 0 0 0 0 0 0 0 0 0 0 0 0 0 0 0 0 0 0 0 0 0 0 0 0 0 0 0 0 0 0 0 0 0 0 0 0 0 0 0 0 0 0 0 0 0 0 0 0 0 0 0 0 0 0 0 2 0 0 0 0 0 0 0 0 0 0 0 0 0 0 0 0 0 0 0 0 0 0 0 0 0 2 0 0 0 0 0 0 0 0 0 0 0 0 0 0 0 0 0 0 0 2 0 0 1 0 0 0 0 0 1 0 0 0 0 0 0 0 0 0 2 0 0 2 0 0 0 0 0 0 0 0 1 0 1 0 0 1 0 0 0 0 0 2 0 0 0 0 2 0 0 0 0 0 0 1 0 0 0 0 0 0 2 0 0 0 0 0 0 0 0 0 0 0 0 0 0 0 0 0 0 0 0 0 0 0 0 0 2 2 0 0 0 0 1 0 0 0 0 0 0 0 0 0 0 0 0 0 0 0 0 0 0 0 0 0 1 0 0 0 0 0 0 0 0
Ankrd45 2 0 0 0 0 0 0 0 0 0 0 1 0 0 0 0 0 0 0 0 0 0 0 1 0 0 0 0 0 0 0 2 0 0 0 0 0 0 0 0 0 0 0 0 0 0 0 0 0 0 0 0 2 0 0 0 0 0 0 0 2 0 0 0 0 0 0 0 0 0 0 0 0 0 0 0 0 0 0 0 1 0 2 0 0 0 0 0 0 0 0 0 0 0 0 0 0 0 0 0 0 0 0 0 0 0 0 1 0 0 0 0 2 0 0 0 0 0 0 0 0 0 0 0 0 0 0 0 1 0 0 1 0 0 1 0 0 0 0 0 1 0 0 2 0 0 1 1 0 0 2 2 0 1 0 0 0 0 0 0 0 0 0 0 0 0 1 0 0 0 1 0 1 0 1 0 0 0 0 0 0 0 0 0 0 0 0 0 0 1 0 0 0 1 0 0 0 0 2 2 0 1 0 0 0 0 0 2 0 0 0 0 0 0 0 1 0 0 0 0 0 0 0 1 0 1 0 0 0 0 1 0 0 2 0 2 1 0 0 0 0 0 0 0 0 0 0 0 0 1 0 1 0 0 0 1 0 0 0 3 0 0 0 0 2 0 0 1 1 1 0 0 0 0 0 0 2 0 0 1 2 0 0 1 0 0 0 0 0 0 0 0 0 0 0 1 0 0 0 0 0 0 0 0 0 0 0 0 0 2 0 0 0 0 0 0 0 0 0 0 0 0 0 0 0 0 0 0 0 1 0 0 0 0 0 0 0 0 0 0 0 0 2 1 0 0 0 0 0 0 0 0 0 0 1 1 0 0 1 0 0 0 0 0 0 1 0 0 1 0 0 0 0 0 1 1 0 1 0 0 0 1 0 0 0 2 1 0 1 0 1 2 0 0 0 0 0 0 0 0 2 0 2 0 2 0 0 2 0 0 1 0 0 0 0 0 1 1 1 1 0 0 0 0 0 0 0 0 0 0 0 0 0 0 0 0 0 0 0 0 0 0 0 0 0 3 0 0 0 2 0 0 0 1 0 0 0 0 1 0 0 0 0 0 0 0 0 0 0 0 2 0 0 0 2 0 1 1 0 0 0 0 1 0 4 0 0 0 2 0 0 0 0 1 0 0 0 0 0 0 2 0 1 0 1 2 0 0 0 2 0 0 2 0 0 0 0 0 0 0 0 0 0 0 0 0 0 0 0 0 0 0 0 0 1 0 0 0 0 0 0 0 0 0 0 0 0 0 0 0 0 0 0 0 0 0 0 0 0 0 0 0 0 0 0 0 0 0 0 0 0 0 0 0 0 0 0 0 0 0 0 0 0 0 1 0 0 0 0 0 0 0 0 0 0 0 0 2 1 0 0 0 0 0 0 0 0 0 0 0 0 0 0 0 0 0 0 0 0 0 0 0 0 0 0 0 0 0 0 0 0 0 0 0 0 0 0 0 2 0 0 0 0 0 0 0 0 0 0 0 0 0 0 0 0 0 0 0 1 0 0 0 0 0 0 0 0 0 0 0 0 0 0 0 0 0 0 0 0 0 0 0 0 0 0 0 0 0 0 0 0 0 0 0 0 0 0 0 0 0 0 0 0 0 0 0 0 0 0 0 0 0 0 0 0 0 0 0 0 0 0 0 0 0 0 0 0 0 0 0 0 0 0 0 2 0 0 0 0 0 0 0 0 0 0 0 0 0 0 0 0 0 0 0 0 0 0 0 0 0 0 0 0 0 0 0 0 0 0 0 0 2 0 0 0 0 0 0 0 0 0 0 0 0 0 0 0 0 0 0 0 2 0 0 0 0 0 0 0 0 0 0 0 0 0 0 0 1 0 0 0 0 0 0 0 0 0 0 2 0 0 0 0 0 0 0 1 0 0 2 0 0 0 0 0 0 0 0 0 0 0 0 0 0 0 0 0 0 0 0 0 0 0 0 0 0 0 0 0 0 0 0 0 0 0 0 0 0 0 0 0 0 0 0 0 0 0 0 0 0 0 0 0 0 0 0 0 0 0 0 0 0 0 0 0 0 0 0 0 1 0 0 0 0 0 0 0 0 0 0 0 0 0
Ankrd50 0 2 0 0 0 0 0 2 0 0 0 0 0 0 0 0 0 0 0 2 0 0 0 0 0 0 0 0 0 0 2 0 0 0 0 0 0 0 0 0 0 0 0 0 1 0 0 0 2 0 0 0 0 0 1 0 0 0 0 0 1 0 0 0 0 1 0 0 0 0 0 1 0 0 0 0 2 0 0 0 1 0 0 0 0 1 0 2 0 0 0 0 0 0 0 0 1 0 0 0 0 0 0 0 0 0 0 2 0 0 0 0 0 2 2 0 0 0 0 0 0 0 0 1 0 0 0 0 0 0 0 0 0 0 0 0 0 0 0 0 1 0 0 0 0 0 0 0 0 0 0 0 0 1 0 0 0 2 0 0 0 0 0 0 1 0 1 0 0 0 0 2 0 0 0 0 0 0 1 0 0 0 0 0 0 0 0 0 0 0 2 0 0 0 0 0 0 0 0 1 2 0 0 0 0 0 0 0 0 1 1 0 0 0 0 0 0 0 0 0 0 0 1 0 0 0 0 0 0 0 0 0 0 0 0 1 0 1 0 0 0 0 2 1 0 0 2 0 0 1 0 0 0 0 1 0 0 1 0 1 0 0 0 0 0 0 0 2 1 2 1 2 1 0 2 0 0 0 0 0 0 0 0 0 0 0 0 0 0 0 1 0 1 2 0 0 0 0 1 0 2 1 0 0 0 0 0 0 3 1 0 0 0 0 0 0 0 1 0 0 0 0 0 0 2 0 0 2 2 0 0 0 2 0 0 0 0 2 0 0 0 0 0 0 0 0 0 0 0 0 2 0 0 0 2 0 0 0 0 0 2 0 0 0 0 2 1 0 0 0 0 0 0 0 2 0 1 0 0 0 1 1 1 1 1 0 0 0 0 2 0 0 0 1 1 1 0 0 0 0 0 0 0 0 0 0 0 0 0 0 0 1 0 0 0 0 1 0 1 1 1 1 0 0 0 0 0 0 2 0 0 0 0 3 0 0 0 0 0 0 0 0 0 0 0 0 2 0 0 0 0 0 0 2 2 0 0 0 0 2 0 0 0 0 0 0 0 0 0 0 0 1 0 0 0 0 0 1 0 0 0 0 1 1 3 0 0 0 0 0 0 1 2 2 0 2 2 0 0 0 0 0 0 2 0 2 0 2 0 1 2 0 0 0 0 0 0 0 0 0 0 2 0 0 0 0 0 0 0 0 0 0 0 0 0 0 0 0 0 0 0 0 0 0 0 0 0 0 0 0 0 0 0 0 0 0 0 0 0 0 1 0 0 0 0 0 0 0 0 0 0 0 0 0 0 0 0 0 0 0 1 0 0 0 0 0 0 0 0 0 0 0 0 0 0 0 0 0 0 0 0 0 0 0 0 0 0 0 0 0 0 0 0 0 0 0 0 0 0 0 0 0 0 0 0 0 0 0 0 0 0 0 0 0 0 0 0 0 0 0 0 0 0 0 0 0 0 0 0 0 0 0 0 0 0 0 0 0 0 0 0 0 0 0 0 0 0 0 0 0 0 0 0 0 0 0 0 0 0 0 0 0 0 0 0 0 0 2 0 0 0 0 0 0 0 0 0 0 0 0 0 0 0 0 0 0 0 0 0 0 0 0 0 0 0 0 0 0 0 0 0 0 0 0 0 0 0 0 0 0 0 0 0 0 0 0 0 0 0 0 0 0 0 0 0 0 0 0 0 1 0 0 0 0 0 0 0 0 0 0 0 0 0 0 0 0 0 0 0 0 0 0 0 0 0 0 0 0 0 0 0 0 0 2 0 0 0 0 0 0 0 0 0 0 0 0 0 0 0 0 0 0 0 0 2 0 0 0 0 0 1 0 0 0 0 0 0 0 0 0 0 0 0 0 1 0 0 0 0 0 0 0 1 0 0 0 0 0 0 0 0 0 1 0 0 0 0 0 0 0 0 0 0 0 0 0 0 0 0 0 0 0 0 0 0 0 0 1 0 0 0 0 2 0 0 0 0 0 0 0 0 0 0 0 0 0 0 0 0 0 0 0 0 0 0 0 0 2 0 0 2 0 0 0 0 0 0 2 0 0 0 0 0
Ankrd52 0 0 0 0 0 0 1 0 0 0 1 0 0 0 0 0 0 0 0 0 0 0 0 1 0 0 1 0 0 0 0 1 0 0 0 0 0 0 0 0 0 0 0 0 0 0 0 0 0 0 0 0 0 0 0 2 0 0 0 0 0 0 0 2 1 0 0 0 0 0 0 0 0 0 0 0 0 0 1 0 0 0 2 0 0 0 0 1 1 0 0 1 0 0 0 1 2 1 0 0 0 0 0 0 0 0 1 0 0 0 0 0 0 0 2 0 0 0 1 2 2 0 0 0 1 0 0 0 0 1 0 0 0 2 0 0 0 0 0 0 0 0 0 0 0 0 0 0 1 2 1 0 1 0 0 0 0 1 0 0 2 1 0 2 0 0 0 0 0 1 0 2 1 0 2 2 0 0 0 0 0 0 0 0 0 0 0 2 0 0 0 0 0 0 0 0 0 0 0 4 1 2 0 0 0 2 0 0 0 0 0 0 0 0 0 1 0 2 0 0 0 0 2 0 0 0 0 0 0 0 0 0 0 0 0 0 0 0 0 0 0 0 0 0 0 0 2 0 0 2 2 1 0 0 0 0 0 0 1 0 0 0 0 0 0 0 2 2 2 0 0 1 1 0 2 0 0 2 0 2 2 0 0 0 1 2 2 0 0 0 0 0 2 0 1 2 0 0 3 1 0 0 0 0 1 0 0 0 2 2 0 0 0 1 0 2 0 2 0 0 2 0 0 1 0 0 0 0 0 0 0 2 0 0 0 0 1 0 0 0 0 2 0 0 0 0 0 0 1 0 2 0 0 0 0 0 2 0 0 1 0 0 0 0 0 1 2 0 0 0 0 2 2 2 0 0 2 0 0 0 1 0 0 0 0 2 0 2 1 0 0 0 0 1 2 0 1 0 0 0 0 1 0 0 0 1 1 0 0 1 1 2 0 0 0 0 0 2 2 1 2 1 0 0 0 0 0 0 0 0 0 2 1 0 0 0 0 0 0 0 0 3 0 0 2 0 0 0 0 0 0 1 0 1 1 0 0 0 0 0 0 0 0 2 0 0 1 0 0 0 0 1 0 0 0 0 0 0 0 1 0 0 1 0 2 0 0 0 1 0 0 1 2 0 2 0 0 0 0 0 0 0 0 1 0 0 0 0 0 2 0 0 2 2 0 0 0 0 0 1 0 0 1 0 0 0 0 0 0 0 0 0 0 0 0 0 0 0 0 0 0 0 0 0 0 0 0 0 0 0 0 0 0 0 0 0 0 0 0 0 0 0 0 0 0 0 0 0 0 0 0 0 0 0 0 0 0 0 0 0 0 1 0 0 0 0 0 0 0 0 0 0 0 0 0 0 0 0 0 0 0 0 1 0 0 0 0 1 0 1 0 0 0 1 0 0 0 0 0 2 0 0 1 0 0 0 0 0 0 0 0 0 0 0 0 0 0 0 1 0 0 0 0 0 0 0 0 0 0 0 0 0 0 0 0 0 0 0 0 0 0 0 2 0 0 0 0 0 0 0 0 0 0 0 0 0 0 0 0 1 0 0 0 0 0 0 0 0 0 0 0 0 0 0 0 0 0 0 0 0 0 0 0 0 0 0 0 0 0 2 0 0 0 0 0 0 0 0 0 0 0 0 0 0 0 0 0 0 0 0 0 0 0 0 0 0 0 0 0 0 0 0 0 0 0 0 0 0 0 0 0 0 0 0 0 0 0 0 0 0 0 2 0 0 0 0 0 0 0 0 0 0 0 0 0 0 0 0 0 0 0 0 0 0 0 0 0 0 0 0 0 0 0 0 0 0 0 0 0 0 2 0 0 0 0 0 0 0 0 0 0 0 0 0 0 0 0 0 0 0 0 0 0 0 0 0 0 0 0 0 0 0 0 0 0 0 2 0 1 0 0 0 0 0 0 2 0 0 0 0 0 0 0 0 0 0 0 0 0 0 0 2 0 0 0 0 0 0 0 0 0 0 0 0 0 0 2 0 0 0 0 0 0 0 0 0 0 0 0 0 0 2 2 0 0 0 0 0 2 0 0 0 0 0 0 1 1 0 1 0 0 0 0
Ankrd63 1 0 0 0 0 0 0 0 0 0 0 0 0 0 0 0 0 0 0 0 0 0 0 0 1 0 0 0 0 0 0 0 0 1 0 0 0 0 0 0 0 0 0 0 0 0 0 0 0 0 0 0 0 1 0 1 2 0 0 0 0 0 0 0 1 0 0 0 1 0 0 0 0 0 0 0 2 0 0 0 0 0 0 0 0 0 0 0 0 0 0 0 0 0 0 2 1 0 0 0 0 0 2 2 1 0 2 0 0 0 0 0 0 0 0 0 0 0 0 0 0 0 0 0 0 0 0 0 1 0 0 0 0 0 0 0 0 0 0 2 0 0 0 0 0 0 0 0 0 0 0 0 0 1 0 0 0 0 0 0 0 0 0 0 0 0 2 0 0 0 0 0 0 0 0 0 0 0 0 0 0 0 0 0 0 0 0 0 0 0 0 0 0 1 0 0 1 1 0 0 0 0 0 0 0 0 0 2 0 2 1 0 0 0 0 0 0 0 0 1 1 0 0 0 1 2 0 1 1 0 0 0 0 0 0 2 0 1 0 0 0 0 0 1 0 0 0 2 0 0 0 2 0 0 0 1 0 0 2 0 0 1 1 0 0 0 0 0 1 1 0 0 0 0 0 0 0 0 0 0 0 0 0 0 0 0 0 0 2 0 0 0 2 0 0 0 0 0 2 0 2 0 0 0 0 0 0 1 0 0 2 1 0 0 0 0 2 0 0 0 0 0 2 0 1 0 0 0 1 0 0 0 0 0 0 0 0 0 0 0 0 0 0 1 0 0 0 0 0 0 0 2 1 0 0 0 1 0 0 0 0 0 0 0 0 0 0 0 1 0 0 0 1 0 1 2 0 0 0 0 1 0 1 0 0 0 0 1 2 1 0 2 0 0 3 0 0 0 0 0 0 0 0 0 3 0 0 0 0 1 0 1 0 1 0 0 0 1 0 1 0 0 0 0 2 0 0 0 0 2 0 0 0 1 1 0 0 0 0 0 0 0 0 0 0 1 0 0 0 1 0 0 2 0 0 0 0 0 0 2 0 0 0 1 0 0 0 0 0 0 0 0 0 0 0 0 0 0 0 0 4 0 0 0 0 0 0 0 2 0 0 0 2 1 0 0 2 0 0 0 0 0 0 2 0 0 0 0 1 0 2 0 0 0 0 0 1 0 0 0 0 0 1 0 0 0 2 0 0 0 0 0 0 0 0 0 0 0 0 0 0 0 0 0 0 0 0 0 0 0 0 0 0 0 0 0 0 0 0 0 0 0 0 0 0 0 0 0 0 0 0 0 0 0 0 0 0 0 1 0 0 0 0 0 0 0 0 2 0 0 0 0 0 2 0 0 0 0 2 0 0 0 0 0 0 0 0 0 0 0 0 0 0 0 0 0 0 0 0 2 0 0 0 0 0 0 0 0 0 0 0 2 0 0 0 0 0 0 0 0 1 0 0 0 0 0 0 0 0 0 0 0 0 0 0 0 2 0 0 0 0 0 0 0 0 0 0 0 0 0 0 0 0 0 0 0 0 0 0 2 0 0 0 0 0 0 0 0 0 0 0 0 0 0 0 0 0 0 0 0 0 0 0 0 1 0 2 0 0 0 0 0 0 1 0 0 0 0 0 0 0 0 0 0 0 0 0 0 0 0 0 0 0 0 0 0 0 0 0 0 0 1 0 0 0 0 0 0 0 0 0 0 0 1 0 0 0 0 0 0 0 0 0 0 0 0 0 0 0 0 0 0 0 0 0 0 0 0 0 0 0 0 0 2 0 0 0 0 0 0 0 0 0 0 0 0 0 0 0 0 0 0 0 0 0 0 0 0 0 0 0 0 0 0 0 0 0 0 1 0 0 0 2 0 0 0 1 0 0 0 2 0 0 0 0 0 0 0 0 2 2 0 0 0 0 0 0 0 0 0 0 0 0 0 0 0 2 0 0 0 0 0 0 0 0 2 0 0 0 0 0 0 0 0 0 0 0 0 0 0 0 0 0 0 0 0 0 0 0 0 0 0 0 0 1 0 0 0 0 0 0 0 0 0 0 0 0 0 0 0 0 0 0
Anks1 2 0 0 0 1 0 0 2 0 0 0 1 0 0 1 0 0 1 0 0 1 0 2 2 1 0 0 1 1 0 0 0 0 0 0 2 2 0 0 0 0 0 0 0 0 0 0 0 0 0 0 0 0 0 0 0 0 0 1 2 1 0 0 0 1 0 2 3 0 0 3 1 2 1 1 0 0 0 0 0 0 0 0 0 0 1 1 0 0 0 0 0 0 0 0 0 0 0 0 0 2 1 0 0 0 0 2 0 2 0 0 0 0 0 0 0 0 0 2 1 2 2 1 0 2 0 0 3 2 2 0 0 1 0 2 0 2 0 0 2 2 0 0 0 0 0 1 0 1 0 2 1 2 0 2 1 0 0 0 2 2 1 0 0 0 1 2 0 0 2 0 0 2 0 0 0 1 0 2 2 0 2 0 0 0 1 2 0 0 2 0 0 0 1 0 0 0 0 0 1 1 1 0 2 0 0 1 0 1 0 0 0 0 0 3 2 1 0 1 0 0 1 0 0 1 0 2 0 1 0 1 0 0 1 0 0 2 1 0 0 2 1 2 0 0 0 2 0 0 1 1 0 0 2 1 2 2 0 1 5 2 1 1 0 0 0 1 1 3 1 2 1 0 1 1 0 0 2 0 2 1 0 0 1 1 1 0 0 0 0 1 0 0 0 0 3 0 0 1 0 0 0 0 0 0 2 2 2 2 1 1 1 0 0 0 2 1 0 0 0 0 1 2 1 2 1 0 0 1 1 0 0 0 0 0 0 1 0 2 0 1 0 1 2 0 0 2 0 0 0 0 1 3 0 1 2 1 0 0 0 0 0 0 2 0 0 0 0 0 0 0 0 1 0 0 0 1 2 0 0 2 0 0 0 2 1 2 1 1 2 1 2 1 3 3 0 0 1 0 2 1 0 0 0 0 0 0 2 0 4 3 2 0 0 2 1 2 0 0 1 1 2 2 0 0 1 0 0 0 1 0 0 0 2 0 0 0 0 0 0 1 0 1 1 0 2 0 0 1 0 0 3 0 1 1 1 0 2 0 0 0 1 2 1 2 0 3 0 0 1 1 3 0 4 0 1 2 0 1 0 3 0 1 0 3 0 0 0 0 0 1 0 3 3 0 0 2 2 1 0 0 0 0 0 0 4 0 0 0 0 1 2 0 1 0 2 0 1 0 0 2 1 1 0 0 0 0 2 0 0 0 0 0 0 0 0 0 0 0 2 0 0 0 0 0 0 0 0 0 0 0 0 0 0 0 0 0 0 0 0 0 0 0 0 0 0 0 0 0 0 2 0 0 0 0 2 0 0 0 0 0 0 0 0 0 0 0 0 0 0 0 0 0 1 2 1 0 0 0 0 2 0 0 2 0 0 0 1 0 1 0 0 0 2 1 2 0 0 0 1 0 0 0 1 0 0 0 0 0 0 0 1 0 0 0 1 2 0 0 0 0 0 0 0 0 0 0 0 0 0 0 0 0 0 0 0 0 0 2 0 0 0 0 0 0 0 0 0 0 0 0 0 0 0 0 0 0 0 0 1 0 0 0 0 0 2 0 0 0 2 0 0 0 0 2 2 0 0 1 0 0 0 0 0 0 0 0 0 0 0 0 0 1 0 0 0 0 0 1 0 0 0 0 0 0 0 0 0 2 0 0 0 0 0 0 0 0 2 0 0 0 0 0 0 0 0 0 0 0 0 0 0 0 2 0 0 0 0 0 0 0 0 0 0 0 0 0 0 0 2 0 0 0 0 0 1 0 0 0 0 0 0 2 0 0 0 0 0 0 0 0 0 0 2 0 0 0 0 0 0 0 1 0 0 0 0 0 0 0 1 0 0 0 0 0 0 2 0 0 0 0 0 0 1 1 0 0 0 2 0 0 0 0 0 0 2 4 0 0 2 2 0 0 0 2 1 0 0 0 1 0 0 0 0 0 0 0 0 0 0 0 0 0 0 0 0 0 0 0 0 0 0 0 0 1 0 2 0 0 0 2 1 2 2 0 0 0 0 0 0 1 0 2 1 1 0 0 0 0 0 0 0 0 0 0 2 1 2 0 0 0 0 0
Anks4b 1 0 0 0 1 0 2 0 0 0 0 0 0 0 0 0 0 0 0 0 0 2 0 0 0 0 1 0 0 0 0 0 0 0 0 0 0 0 0 0 0 0 0 0 0 0 0 0 0 0 0 0 0 0 0 0 0 0 0 0 0 0 0 0 0 0 1 0 0 0 1 0 0 0 0 0 0 0 0 0 0 0 0 0 0 0 0 0 0 2 0 0 2 0 0 2 2 0 0 0 1 0 1 0 0 0 0 0 0 0 0 0 0 0 0 0 0 0 1 1 0 0 0 0 0 0 0 1 2 0 0 0 0 0 0 0 0 0 2 0 0 0 0 0 0 0 0 0 0 0 0 0 0 0 0 0 0 2 0 0 0 0 0 0 0 0 0 0 0 0 0 0 1 0 0 0 2 0 0 0 0 0 0 0 0 0 0 0 0 0 2 0 0 0 0 0 0 0 0 0 0 0 0 0 0 0 0 2 0 0 0 0 0 0 0 0 2 0 0 0 0 1 0 0 0 0 0 1 0 0 0 1 0 0 0 0 0 0 0 0 0 0 0 0 0 0 1 1 0 1 0 1 1 0 0 0 0 0 0 0 0 0 0 0 0 0 0 2 1 0 0 0 0 0 0 2 2 1 2 0 0 0 0 0 1 0 0 0 0 0 0 0 0 0 0 0 0 0 0 0 0 0 2 0 0 0 0 1 0 0 0 0 0 0 0 0 2 0 0 0 0 0 0 0 2 0 0 0 1 0 0 0 0 0 0 0 0 0 2 0 0 0 0 0 0 0 0 0 0 0 0 0 0 0 0 0 0 0 2 1 0 0 0 0 0 0 0 0 1 0 1 0 0 2 0 0 0 0 0 0 0 0 0 0 0 0 0 0 2 2 2 1 1 1 0 0 0 2 0 0 0 0 0 0 0 0 0 0 0 0 0 0 1 0 2 0 0 2 0 0 0 0 0 0 0 0 0 0 0 0 0 0 0 0 0 0 1 0 2 0 1 1 0 0 0 0 0 0 0 0 0 2 0 1 1 0 0 1 1 0 0 0 0 0 0 0 1 0 0 0 0 0 0 0 0 0 1 0 2 0 0 0 0 0 1 0 0 0 0 0 0 0 1 0 0 0 0 0 2 0 1 0 2 0 0 0 0 0 0 0 0 0 0 0 0 0 0 0 0 0 0 0 0 0 0 0 0 0 0 0 0 0 0 0 0 0 0 0 0 0 0 0 0 0 0 0 0 0 0 0 0 0 0 0 0 0 0 0 0 0 0 0 0 2 0 0 0 0 0 0 0 0 0 0 0 0 0 0 0 0 0 0 0 0 0 0 0 0 0 0 0 2 0 0 0 0 0 0 0 0 0 0 0 0 2 0 0 0 0 0 0 0 0 0 0 0 0 0 0 0 0 0 0 0 0 0 0 0 0 0 0 0 0 0 0 0 0 0 0 0 0 0 0 0 0 0 0 0 0 0 0 0 0 0 0 0 0 0 0 0 0 0 0 0 0 0 0 0 0 0 0 0 0 0 0 0 0 0 2 0 0 0 0 0 0 0 0 0 0 0 0 0 0 0 0 0 0 0 0 0 0 0 0 0 0 0 0 0 0 0 0 0 0 0 0 0 0 0 0 0 0 0 0 0 0 0 0 0 0 0 0 0 0 2 0 0 0 0 0 0 0 0 0 0 0 0 0 0 0 0 0 0 0 0 0 0 0 0 0 0 0 0 0 0 0 0 0 0 0 0 0 0 0 0 0 0 0 0 0 0 0 0 0 0 0 0 0 0 0 0 0 0 0 0 0 0 0 0 0 0 0 0 0 0 0 0 0 0 0 0 0 0 0 0 0 0 0 0 0 0 0 0 0 0 0 0 0 0 0 0 0 0 0 0 0 0 0 0 0 0 0 0 0 0 0 0 0 0 0 0 0 0 0 0 0 0 0 0 0 0 0 0 0 0 0 0 0 0 0 0 0 0 0 0 0 0 0 0 0 0 0 0 0 0 0 0 0 0 0 0 0 0 0 0 0 0 0 0 0 0 0 0 0 0 2 0 0 0 0 0 0 0 0
Anln 3 0 0 0 0 1 2 0 0 0 0 0 0 1 1 1 0 0 1 0 0 0 0 0 2 0 0 0 2 0 0 0 0 0 0 0 0 0 0 1 0 0 0 0 0 0 0 1 0 0 0 0 1 0 0 0 1 0 0 0 0 1 0 1 0 1 2 0 0 0 1 0 0 2 0 0 2 0 0 0 0 0 0 0 0 1 0 0 0 0 0 0 0 0 0 0 0 1 0 0 0 0 0 2 0 0 0 0 0 0 0 0 2 0 0 0 0 0 1 0 0 0 0 0 0 0 0 0 0 0 0 0 0 0 0 0 0 0 2 2 0 1 0 0 0 2 0 0 2 1 0 0 0 0 0 0 1 0 0 0 0 2 0 0 0 0 0 0 0 2 0 2 0 0 0 0 0 0 0 0 0 0 0 0 0 0 0 0 0 1 0 0 0 0 0 0 0 0 0 0 0 0 0 0 0 0 0 0 0 0 0 1 0 1 0 0 0 1 2 2 2 0 0 1 0 0 0 0 0 0 1 1 0 2 0 3 1 0 0 0 0 0 2 1 0 0 2 0 2 0 0 0 0 0 0 0 0 2 1 0 0 0 1 0 0 0 0 1 0 0 0 0 0 0 2 0 2 2 0 0 0 0 0 1 0 0 0 0 0 0 1 0 0 0 2 0 0 1 2 0 2 0 0 0 0 0 0 2 0 0 1 0 1 2 0 1 0 1 0 2 1 0 0 0 0 0 0 0 1 2 0 1 0 0 0 0 0 0 0 0 2 0 0 0 0 0 2 0 2 0 0 0 0 0 2 0 0 0 0 0 0 0 0 0 0 1 1 1 2 0 0 0 0 0 0 0 0 0 0 0 1 1 0 0 0 2 0 0 0 0 2 0 0 1 1 2 1 2 0 0 1 0 0 0 0 1 2 1 0 0 0 0 0 1 0 0 4 3 1 2 0 2 0 0 0 1 0 1 3 0 0 0 0 0 1 0 1 0 0 1 1 0 0 0 0 0 0 0 0 2 0 0 0 0 0 2 0 0 0 0 0 0 0 0 0 1 0 0 0 1 0 1 0 1 0 0 2 0 2 0 0 0 1 0 0 0 0 2 1 0 0 1 0 0 2 0 0 0 1 0 1 0 0 0 0 0 0 0 0 0 0 0 2 0 2 0 0 0 0 0 0 0 0 0 0 0 0 0 0 0 0 0 0 0 0 0 0 0 0 0 0 0 0 0 0 0 0 0 0 0 0 0 0 0 0 0 0 0 0 0 0 0 0 0 0 2 0 2 1 0 0 0 0 0 0 0 0 0 0 0 0 0 0 0 0 0 0 1 0 0 0 0 0 0 0 0 0 0 1 0 0 0 0 0 0 0 0 0 0 1 0 0 0 0 0 0 0 0 0 1 0 0 0 0 0 0 0 0 0 0 0 1 0 0 0 0 0 0 1 0 0 0 0 0 0 0 0 0 0 0 0 0 0 0 0 2 0 0 0 0 0 0 0 0 0 0 0 1 0 2 0 0 0 0 0 0 0 0 0 0 0 0 0 0 0 0 0 0 0 0 0 0 0 0 0 0 0 0 0 0 0 0 0 0 0 0 0 0 0 0 0 0 0 0 0 2 0 0 0 0 0 0 0 0 0 0 0 0 0 0 0 0 0 0 0 0 0 0 0 0 0 0 0 0 0 0 0 0 1 0 0 0 0 0 0 0 0 0 0 0 0 0 0 0 0 0 0 0 0 0 0 0 0 0 0 0 0 0 0 0 0 0 0 0 0 0 0 0 0 0 0 0 0 0 0 0 0 0 1 0 0 0 0 0 0 0 0 0 0 0 0 0 0 0 0 0 0 0 0 0 0 0 0 0 0 0 0 0 0 0 0 0 0 0 0 0 0 0 0 0 0 0 0 0 2 0 0 0 0 0 0 1 0 0 0 0 0 0 0 0 0 0 0 0 0 0 0 0 0 0 0 0 0 0 0 0 0 0 0 0 0 0 0 0 0 0 0 0 0 0 0 0 2 0 0 0 0 2 0 0 2 0 0 0 0 0 0 0 1 0 0 0 0
Ano10 1 2 0 0 2 0 1 0 0 2 0 2 0 0 1 0 0 0 0 0 0 2 0 0 0 1 0 0 0 0 1 0 0 1 0 2 2 0 0 0 2 0 0 0 0 0 0 1 2 0 0 0 2 2 0 0 0 0 0 1 0 3 0 0 0 0 0 2 1 0 0 0 0 1 0 0 0 0 0 0 2 1 0 0 0 0 0 0 1 0 0 0 0 0 0 0 0 1 0 0 2 1 0 1 0 0 2 1 0 1 0 0 1 0 1 0 0 0 0 3 0 0 0 2 1 0 0 1 0 2 0 2 0 0 0 1 1 0 1 0 0 0 1 1 0 0 2 0 0 0 0 0 0 0 0 0 0 0 0 0 0 0 0 0 0 0 1 0 0 3 0 0 0 2 1 1 0 2 2 0 0 0 0 0 0 0 0 0 2 2 0 0 0 0 0 0 0 2 1 0 0 0 0 3 0 2 0 0 0 0 0 1 0 0 0 1 1 0 0 0 0 0 0 0 2 0 2 2 0 0 2 1 0 2 0 0 0 0 0 0 1 1 0 0 0 0 0 0 0 3 1 1 0 0 2 0 0 0 2 3 0 1 2 0 1 0 1 2 4 1 0 2 2 0 2 2 0 2 1 1 0 2 0 2 2 0 0 0 0 0 0 0 0 2 0 0 0 0 1 0 0 0 1 0 0 0 1 0 0 0 2 0 3 0 0 0 0 0 0 0 2 0 2 0 0 0 0 0 1 2 0 1 1 0 0 0 0 1 0 2 1 0 0 0 2 0 0 0 2 0 0 0 0 0 1 0 0 2 0 0 0 1 0 0 0 3 0 0 1 1 0 0 3 0 0 0 0 1 0 1 2 0 0 0 0 0 1 0 1 1 0 0 0 0 0 1 0 1 0 0 1 0 0 0 0 0 0 2 0 1 3 0 0 2 0 2 0 2 0 0 0 2 0 0 0 0 0 0 0 0 0 0 0 0 2 0 0 0 2 0 0 0 0 0 0 2 0 2 0 0 0 0 2 0 0 2 0 0 0 0 1 0 0 0 0 0 0 0 0 0 0 0 0 0 2 2 0 0 1 1 2 0 0 0 1 0 0 2 1 0 0 2 1 1 2 0 0 1 0 2 0 0 0 1 0 0 0 0 0 0 1 0 2 2 1 1 0 2 0 0 0 0 1 0 0 0 0 0 0 0 0 0 0 0 0 0 0 0 0 0 0 0 0 0 0 0 0 0 0 0 0 0 0 0 0 1 0 0 0 0 0 0 0 0 0 0 0 0 0 0 0 0 0 0 0 0 0 0 0 0 0 0 0 0 0 0 0 0 0 0 0 0 0 0 2 0 0 0 0 0 0 0 0 0 0 0 1 2 0 1 0 0 0 0 0 0 0 0 0 0 0 0 0 0 0 0 0 0 0 0 0 1 0 0 0 0 0 2 1 0 0 0 0 0 0 0 0 0 0 0 0 0 0 0 0 0 0 0 0 0 0 0 0 0 0 0 0 0 0 0 0 0 0 0 0 0 0 0 2 0 0 0 0 0 0 0 0 0 0 0 0 0 0 0 0 0 0 1 0 0 0 0 0 0 0 0 0 0 0 0 0 0 0 0 0 0 0 0 0 0 0 0 0 0 0 0 0 0 0 0 0 0 0 0 0 0 0 0 0 0 0 0 0 0 0 0 1 0 0 0 0 0 0 0 0 0 0 0 0 0 0 0 0 0 0 0 0 0 0 0 0 0 0 0 0 0 0 0 0 0 0 0 0 0 0 0 0 0 0 0 0 0 0 0 0 0 1 0 0 0 0 0 0 0 0 0 0 0 2 0 0 0 0 0 0 0 2 0 0 0 0 0 0 0 0 0 2 0 2 2 0 0 0 0 0 0 0 0 0 0 0 0 0 0 0 0 0 0 0 0 0 0 0 0 2 0 0 0 0 0 0 0 0 0 0 0 0 0 0 0 0 0 0 0 0 0 0 0 0 0 0 0 0 0 0 0 0 0 1 0 0 0 0 0 0 0 2 0 0 0 0 0 0 0 0 0 0 1 2 0 0 0 0
Ano6 2 0 0 0 0 0 0 1 2 0 0 0 2 2 2 0 1 0 0 0 0 0 0 0 1 0 0 0 0 0 1 1 2 1 0 1 2 0 0 0 0 0 0 0 0 0 1 0 2 2 0 0 0 0 0 0 0 0 0 0 1 2 0 1 1 1 0 0 0 0 0 0 0 0 0 0 0 0 0 0 0 0 2 0 0 2 1 0 0 0 0 0 1 0 0 0 0 0 0 0 2 0 2 0 0 0 0 0 0 1 0 0 1 1 0 0 0 3 3 3 1 2 0 1 0 0 0 2 1 0 0 0 0 0 0 0 0 0 0 0 1 1 0 1 0 0 2 1 0 0 0 0 1 0 0 0 0 0 2 0 0 0 0 1 0 1 0 0 2 0 0 0 0 0 0 0 0 0 0 0 0 0 0 0 0 0 0 3 2 0 1 1 2 0 0 0 0 0 1 0 3 0 0 0 2 0 1 1 2 0 0 0 0 0 0 2 0 0 0 2 1 3 0 2 0 0 0 0 1 0 1 2 1 2 0 0 2 2 1 0 1 0 0 0 0 1 1 2 0 1 1 1 2 3 1 0 0 0 2 0 0 0 1 0 0 0 1 1 1 1 0 1 0 0 1 0 0 0 0 0 1 0 0 0 0 1 0 0 0 0 0 0 0 0 0 0 0 0 2 1 2 0 1 2 1 1 0 2 0 1 2 0 0 0 0 0 0 0 0 1 0 1 0 2 2 0 0 0 0 0 0 0 1 0 0 0 1 0 0 0 2 0 1 0 0 1 0 0 1 0 2 0 2 0 0 2 0 0 0 0 0 0 1 0 0 0 0 2 0 0 1 0 2 0 3 2 1 1 0 0 2 3 2 2 0 0 1 0 2 1 2 2 2 1 0 1 2 0 2 0 3 0 1 0 0 0 2 0 0 2 0 2 3 1 0 1 1 0 0 0 0 1 0 1 0 2 0 0 0 1 0 0 0 1 4 0 0 2 1 0 0 2 0 1 0 1 0 0 0 0 0 2 0 0 2 0 0 0 0 0 0 0 0 1 0 0 0 0 0 0 0 0 0 2 0 0 2 0 0 0 2 0 0 0 2 0 1 0 2 0 0 2 2 1 0 1 0 0 0 2 0 0 0 0 0 0 0 1 2 2 2 0 1 0 1 0 0 0 0 0 2 0 2 0 0 0 2 0 0 0 2 0 0 0 0 0 0 0 0 0 0 0 0 0 0 0 0 0 0 0 0 0 0 0 0 0 0 0 0 0 0 0 0 0 0 0 0 0 0 0 0 0 0 0 0 0 2 0 0 0 0 0 0 0 0 0 0 0 0 0 0 2 0 2 2 2 0 0 0 0 0 0 0 1 0 0 0 2 0 0 0 1 0 0 0 0 0 0 0 0 0 0 0 0 0 0 0 0 0 0 0 0 0 0 0 0 0 0 0 0 0 0 0 0 0 2 0 0 0 0 0 0 0 0 0 0 0 0 0 0 0 0 0 0 0 0 0 0 0 0 0 0 0 0 0 0 0 0 0 0 0 0 0 0 0 0 0 0 0 0 0 0 0 0 0 0 0 0 0 0 0 2 0 0 2 0 0 0 0 0 0 0 0 0 0 2 0 0 0 0 0 0 0 0 0 0 0 0 0 0 0 0 0 0 0 0 0 0 0 0 0 0 0 0 0 0 0 0 0 0 0 0 0 0 0 0 0 0 0 0 0 0 0 0 0 0 0 0 2 0 0 0 0 0 0 0 0 0 0 0 0 0 2 0 0 0 0 0 0 0 0 0 0 0 0 0 0 0 0 2 0 0 0 0 0 1 0 0 0 1 0 1 0 0 0 2 1 0 2 2 2 0 0 2 0 0 0 0 0 0 2 2 1 2 0 0 0 0 0 2 0 2 0 0 0 0 0 0 3 0 0 2 2 0 0 0 0 0 1 0 0 0 0 0 2 0 0 0 0 0 0 0 2 1 0 0 0 0 0 0 0 0 0 0 0 0 0 1 0 0 0 0 2 0 0 0 2 1 0 0 0 0 2 0 0 0 1 0 0 0 0 2 0
Antxr1 2 0 0 2 2 0 0 0 0 0 0 0 0 0 2 0 0 0 0 2 0 0 0 0 0 0 0 1 1 0 0 0 0 0 0 0 0 0 0 0 0 0 0 0 0 0 0 0 0 0 0 0 1 0 1 0 0 2 0 1 0 0 0 0 0 0 0 1 0 0 0 1 0 0 0 0 0 0 0 0 0 0 0 0 0 0 0 2 0 0 0 1 0 0 0 0 2 0 0 0 0 0 1 2 0 0 0 0 0 0 0 0 1 2 3 0 0 0 1 2 0 1 0 0 0 0 0 1 0 0 0 0 1 0 1 0 0 0 0 0 0 1 0 0 1 2 0 0 0 0 0 1 1 0 0 0 0 0 0 2 0 2 0 1 0 0 0 2 0 0 0 0 1 0 0 0 0 0 0 0 0 0 0 0 1 0 0 1 0 2 0 1 0 0 0 2 0 0 1 1 0 0 0 2 1 0 0 0 1 0 1 1 0 0 0 2 1 1 0 0 0 2 0 0 2 0 0 0 0 0 1 0 2 0 0 0 1 0 0 0 2 0 0 1 0 1 0 1 0 1 0 0 0 0 2 0 0 0 0 2 2 0 0 0 0 0 3 2 1 2 0 0 2 0 0 0 1 0 0 1 0 0 0 1 1 0 0 0 0 0 1 0 0 0 0 0 0 0 3 0 1 0 0 2 0 0 0 2 1 0 0 0 2 0 0 0 2 0 0 2 0 0 0 0 0 0 0 1 0 0 0 0 1 0 2 0 2 0 0 0 0 0 0 1 0 1 0 0 0 0 0 0 1 0 0 0 0 0 0 1 0 0 0 1 0 2 0 0 2 1 0 0 0 2 0 0 0 2 1 0 1 0 0 0 0 1 2 1 2 0 0 1 2 0 1 0 1 1 0 0 0 2 0 0 0 0 2 0 0 1 1 1 0 0 2 1 2 1 0 1 0 3 0 0 0 0 0 0 0 0 0 0 0 1 0 2 2 1 2 0 2 0 0 1 0 0 0 1 0 1 0 0 0 2 1 0 0 0 0 0 0 0 2 2 1 2 0 0 0 0 0 1 0 0 1 0 0 0 0 1 2 0 1 0 1 0 0 0 0 0 0 2 3 0 0 0 1 0 0 3 1 0 1 2 0 2 1 0 0 0 1 2 0 0 0 0 0 1 0 0 2 0 0 0 0 0 0 1 0 0 0 0 0 0 0 0 0 0 0 0 0 0 0 0 0 0 0 0 0 0 0 0 0 0 0 0 0 2 0 0 0 0 0 0 0 0 0 0 0 0 0 0 0 0 0 1 0 0 0 0 0 0 2 0 0 0 0 1 0 0 0 0 1 0 0 0 0 2 0 0 0 0 0 2 1 1 0 1 0 0 0 0 0 0 0 0 0 0 0 0 0 0 0 0 0 0 0 0 0 2 0 0 0 0 0 0 0 1 2 0 2 0 0 0 0 0 0 0 0 0 0 0 0 0 0 0 0 0 0 0 0 0 0 0 0 0 0 1 0 0 0 0 0 0 0 0 0 1 0 0 0 2 0 0 0 0 0 0 0 0 0 0 0 0 0 0 0 0 0 0 0 0 0 0 0 0 0 0 0 0 0 0 0 0 0 0 0 0 0 0 0 0 0 0 0 0 1 0 0 0 0 0 0 0 0 0 0 0 0 0 0 0 0 0 0 0 0 0 0 0 0 0 0 0 0 0 0 0 0 0 0 0 0 0 0 0 0 0 0 0 0 0 0 0 0 0 0 0 0 0 0 0 0 0 2 0 0 0 0 0 0 0 0 0 0 0 0 0 0 0 2 0 0 0 0 2 0 1 0 2 0 0 0 0 0 0 1 0 0 0 2 2 0 0 0 0 1 0 0 0 0 1 0 1 1 0 2 0 1 0 2 2 2 2 0 2 0 0 2 0 2 0 0 1 0 0 1 0 1 0 0 1 0 0 1 0 0 0 2 0 0 0 0 4 2 0 2 1 2 0 0 0 2 0 2 0 0 2 0 2 0 2 2 0 4 0 0 0 2 0 0 0 0 0 0 2 1 2 0 0 0 2 0
Antxrl 0 0 1 0 0 0 0 1 0 0 1 3 0 0 2 0 0 0 1 0 0 2 2 2 0 0 0 0 0 0 1 0 0 0 0 2 0 0 0 0 0 1 0 0 2 2 0 0 2 0 0 0 0 0 2 2 0 0 0 2 1 0 2 0 2 0 1 0 0 0 0 0 0 0 2 0 0 0 0 0 0 0 2 0 0 2 1 0 2 2 0 0 2 2 0 2 2 1 0 2 2 0 0 0 0 0 0 2 1 0 0 2 0 1 0 0 0 0 2 2 1 0 0 0 0 0 2 2 1 0 0 1 0 0 0 0 0 0 1 2 0 2 0 2 0 0 2 0 0 0 1 1 2 0 0 0 0 1 0 0 0 0 0 1 0 0 0 0 0 0 0 0 1 2 0 0 2 0 0 0 0 0 0 0 0 0 0 0 0 0 0 1 1 2 0 2 0 0 0 0 0 0 0 0 0 0 1 1 0 0 0 1 0 0 0 0 0 0 0 0 0 0 0 0 0 0 0 0 2 0 2 0 0 0 2 1 0 0 0 0 0 0 1 0 0 1 0 1 0 0 1 1 0 0 0 3 0 2 1 1 0 0 2 0 2 0 0 2 0 0 1 2 0 1 1 0 3 1 0 0 0 0 0 1 1 0 0 0 0 0 0 0 0 1 0 2 0 0 0 0 2 1 0 0 2 2 0 0 1 2 0 2 0 0 0 0 3 0 0 2 0 0 0 0 3 0 1 0 0 0 0 1 0 2 0 2 0 0 0 0 0 0 0 0 0 0 1 0 0 0 2 0 0 0 0 0 0 0 0 0 0 0 0 2 0 0 1 0 0 0 1 1 1 0 0 0 0 0 0 0 1 0 0 1 0 0 2 1 0 0 0 1 0 1 0 0 1 0 0 1 1 0 0 0 0 0 0 0 1 1 1 0 0 0 0 0 1 0 2 1 0 1 0 0 0 0 0 0 3 0 0 0 0 1 0 0 0 0 0 0 0 0 2 0 0 1 0 0 0 0 0 2 2 3 0 0 0 0 0 0 0 0 0 0 2 2 1 0 0 0 1 0 0 1 0 1 0 0 0 0 2 0 0 0 3 0 0 1 2 0 1 0 0 3 1 0 0 1 0 3 1 0 0 0 0 0 0 0 0 0 0 0 1 1 2 0 0 0 0 0 0 0 0 0 0 0 0 1 0 0 0 0 0 0 0 0 0 0 0 0 0 0 0 0 0 0 0 0 0 0 0 0 0 0 0 0 0 0 0 0 0 0 0 0 0 0 0 1 0 0 0 0 0 0 0 0 0 0 0 0 0 0 0 0 0 0 0 0 2 0 0 0 0 1 0 0 0 1 0 0 0 0 0 1 0 0 0 0 0 0 0 0 0 0 0 0 0 1 0 1 0 0 0 0 0 0 0 0 0 2 0 0 0 0 0 0 0 0 1 0 0 0 0 0 0 0 0 0 0 0 0 0 0 0 0 0 0 0 0 0 0 0 0 0 0 0 0 0 0 0 1 0 0 0 0 0 0 0 0 0 0 0 0 0 0 0 0 0 0 0 0 0 0 0 0 0 0 0 0 0 0 0 0 0 0 0 0 0 0 0 0 0 0 0 0 0 0 0 0 0 0 0 0 0 0 0 0 0 0 0 0 0 0 0 0 0 0 0 0 0 0 0 0 0 0 0 0 0 0 0 0 0 0 0 0 0 0 0 0 0 0 0 0 0 0 0 0 0 0 2 0 0 0 0 0 0 0 0 2 0 0 0 1 0 0 0 0 0 0 2 0 0 0 0 0 0 0 0 0 0 0 2 0 0 0 2 0 2 0 0 0 0 0 0 0 2 0 0 2 0 0 0 0 0 0 0 0 0 1 1 0 0 2 1 0 0 1 0 0 0 0 0 0 0 0 0 0 0 0 0 0 0 0 2 0 0 0 0 0 0 0 0 0 0 0 0 0 0 0 0 0 0 0 2 0 0 0 2 0 0 0 0 0 0 0 0 0 0 0 0 0 0 2 0 0 0 0 1 2 0 0 0 0 0 0 0 0 2 2 0 0 0 0
Anxa4 1 2 0 0 0 1 0 0 0 0 1 0 0 0 0 0 0 0 0 0 0 2 0 0 0 0 0 0 1 0 0 2 0 0 0 0 0 0 0 1 0 0 0 0 0 0 0 0 0 0 0 0 0 0 0 0 0 0 0 0 0 0 1 0 0 0 1 0 0 0 0 2 2 0 0 0 0 0 1 1 0 0 0 0 1 2 0 0 0 0 1 0 0 0 0 0 2 0 0 0 0 0 1 1 0 0 0 0 0 0 0 0 0 0 0 2 0 0 0 1 0 0 2 0 1 0 0 0 0 0 0 1 0 0 0 0 3 0 2 0 0 0 0 0 0 0 1 0 0 0 0 0 0 1 0 0 0 0 0 0 0 0 0 0 0 0 0 0 1 0 0 2 1 0 0 0 0 0 0 0 0 0 0 0 0 0 0 0 0 0 0 0 0 0 0 1 0 0 0 0 0 0 2 0 0 0 0 0 2 0 0 1 0 0 1 0 0 0 1 0 0 0 0 0 2 0 0 0 0 0 1 0 0 0 0 2 0 0 0 0 0 0 0 1 0 0 1 0 0 0 2 0 0 1 1 0 0 0 0 0 0 0 0 0 0 0 1 0 0 3 0 0 2 0 0 0 1 0 0 1 0 0 0 0 0 0 0 0 0 0 0 0 0 2 0 0 0 0 0 0 0 0 0 0 0 0 2 0 0 1 0 0 0 0 0 0 0 0 0 1 2 0 0 0 1 0 0 0 0 0 0 0 0 2 0 0 0 1 0 0 2 0 0 0 0 0 0 0 0 0 0 0 0 2 0 1 0 0 0 0 0 0 0 0 1 0 0 0 0 0 0 0 0 1 0 0 0 0 0 0 0 0 0 1 0 0 0 2 2 0 0 0 0 1 1 0 0 0 0 1 1 0 0 0 0 1 0 0 2 0 2 2 0 0 0 1 1 0 0 0 0 2 2 0 1 0 0 0 0 0 0 0 0 0 0 0 2 0 0 0 0 0 0 2 0 3 0 1 0 0 0 0 0 0 3 0 0 1 0 0 0 0 0 0 0 0 0 0 0 0 1 0 0 0 0 0 0 0 0 0 2 0 0 0 2 0 0 2 0 0 0 0 2 0 0 1 0 2 1 1 0 0 0 1 0 1 0 0 2 2 1 0 0 1 1 0 2 0 0 0 0 0 0 0 0 0 2 0 0 0 0 0 0 0 0 0 0 0 0 0 2 0 0 0 0 0 0 0 0 0 0 0 0 0 0 0 0 0 2 0 0 0 0 0 0 0 0 0 0 0 0 0 0 0 0 0 0 0 0 0 0 0 0 0 2 0 0 0 0 0 0 0 2 1 0 1 2 0 0 0 0 0 0 0 0 0 0 2 0 0 0 0 0 0 0 1 0 0 0 0 0 0 0 0 0 0 0 0 0 0 0 0 0 0 0 0 0 0 0 0 0 0 0 0 0 0 0 0 0 0 0 0 0 0 0 0 0 0 0 0 0 0 0 0 0 0 0 0 0 0 0 0 0 0 0 2 0 0 0 0 0 0 0 0 0 0 0 0 0 0 0 0 0 0 0 0 0 0 0 0 0 0 0 0 0 0 0 0 0 0 0 0 0 0 0 0 0 0 0 0 0 0 0 0 0 0 0 0 0 0 0 0 0 0 0 0 0 0 0 0 0 0 0 0 0 0 0 0 0 0 0 0 0 0 0 0 0 0 0 0 0 0 0 0 0 0 0 0 0 0 0 0 0 0 0 0 0 0 2 0 0 0 0 0 0 0 0 0 0 0 0 0 0 0 0 0 0 0 0 0 0 2 0 0 0 0 1 0 1 0 0 0 0 0 1 0 0 0 0 1 0 1 0 0 0 0 0 0 2 0 0 0 1 0 0 0 0 0 0 0 0 0 0 0 0 0 0 0 0 0 0 0 0 0 0 0 0 1 0 0 0 0 0 0 0 0 0 0 0 0 0 0 0 0 0 0 0 0 0 0 0 0 1 0 0 0 0 0 0 0 0 0 0 0 0 0 0 1 0 2 0 0 0 0 0 2 1 0 0 0 0 1 0
Anxa6 0 0 0 0 0 0 2 0 0 0 2 0 0 2 0 2 0 0 2 0 1 0 0 0 0 0 0 1 2 1 0 0 0 0 0 3 0 0 0 0 0 2 0 2 2 0 2 0 0 0 0 0 1 0 1 2 0 0 0 1 0 0 1 1 0 1 2 0 0 0 0 0 0 2 1 0 0 0 0 0 0 0 0 0 1 0 0 0 0 1 0 1 3 0 0 2 0 0 0 0 2 0 0 2 0 0 0 0 0 0 0 0 0 1 1 0 0 0 0 1 0 0 1 0 1 0 0 1 2 0 0 0 1 1 3 1 0 0 1 0 0 0 0 0 1 0 0 0 1 0 0 0 0 0 0 0 0 0 0 0 0 0 0 0 0 0 0 0 0 1 0 1 1 0 0 0 0 0 1 0 2 0 0 0 0 2 0 1 2 0 0 2 0 0 0 2 0 0 1 1 2 0 0 0 4 0 0 2 0 0 2 1 0 2 0 0 1 0 2 0 0 0 0 2 0 0 0 2 0 1 4 2 0 0 0 2 1 0 2 0 0 2 2 3 0 0 2 1 0 1 2 2 2 0 2 1 0 1 3 0 0 2 4 0 0 0 2 1 5 0 2 0 0 2 0 2 4 1 2 1 1 0 0 0 2 0 0 0 1 2 1 0 1 3 0 1 0 0 1 0 1 1 0 4 1 0 1 1 1 0 0 4 2 1 0 2 2 0 0 1 2 0 0 2 1 0 1 0 0 0 0 0 0 0 0 1 0 0 0 0 0 1 0 0 0 0 0 0 2 0 0 0 0 0 0 1 0 0 0 0 0 0 0 2 0 2 1 0 1 0 0 2 0 0 0 2 1 0 2 0 2 0 2 1 0 1 0 1 0 0 0 0 1 1 7 1 0 2 0 1 0 1 0 0 0 0 1 0 2 1 2 2 1 2 1 0 1 1 2 0 0 2 0 2 0 0 0 1 0 2 0 0 0 0 0 2 0 0 2 0 1 0 0 0 0 1 0 0 0 0 0 1 0 0 1 0 2 0 0 0 0 2 0 0 0 0 0 0 2 0 1 3 0 0 0 0 1 0 0 0 1 0 2 0 2 0 0 0 1 0 2 0 0 0 0 2 0 0 1 1 1 0 0 3 0 1 1 2 1 0 0 0 0 1 3 0 1 2 0 1 3 0 4 0 0 0 0 1 0 0 0 0 0 0 0 0 0 0 0 0 0 0 0 0 2 0 0 0 0 0 0 0 0 0 0 1 0 0 0 0 0 0 0 0 0 0 0 0 0 0 0 0 0 0 0 2 0 0 0 0 0 0 0 2 0 0 0 0 0 0 0 0 0 0 0 4 0 0 0 0 0 0 0 0 0 0 0 0 0 0 0 0 0 2 2 0 0 0 0 0 2 0 0 0 0 0 0 2 0 0 0 0 0 2 0 0 0 0 0 0 0 0 0 0 0 0 0 0 0 0 0 0 0 0 0 0 0 0 0 0 0 0 0 0 0 0 0 0 0 0 0 0 0 0 0 0 0 0 0 0 0 0 0 0 0 0 0 0 0 0 0 0 0 0 0 0 0 0 0 0 0 0 0 0 0 0 0 0 0 0 0 0 0 0 0 2 0 0 0 0 0 0 2 0 0 0 0 2 0 0 0 0 0 0 0 0 0 0 0 0 1 0 0 0 0 0 0 0 0 0 0 0 0 0 0 0 0 0 2 0 0 0 0 0 2 0 0 0 0 0 0 0 0 0 0 0 0 0 0 0 0 2 0 2 0 0 0 0 0 0 2 0 0 0 0 0 0 0 0 2 0 0 0 2 0 0 1 2 0 0 0 1 0 0 0 2 0 0 0 2 0 0 0 1 2 0 1 0 0 0 0 0 0 0 2 0 2 0 0 0 0 0 0 0 0 0 0 0 2 0 0 2 0 0 0 0 0 0 2 2 0 2 0 2 0 2 0 0 0 0 0 1 0 0 0 0 2 0 2 0 1 0 1 0 0 0 2 0 0 0 2 0 2 0 0 0 0 0 2 0 0 0 0 0 0 1 0 1 1 0 0 0 0
Aox1 0 1 0 0 0 0 1 0 0 0 0 0 0 2 0 0 0 2 0 1 0 0 0 0 0 0 0 0 0 0 0 0 0 0 0 0 0 0 0 0 0 0 0 0 0 0 0 0 0 0 0 0 0 0 0 0 0 2 0 0 2 0 0 0 0 0 0 2 0 0 0 2 0 0 0 0 0 0 1 0 0 0 0 0 0 0 0 0 0 0 0 0 0 0 0 0 0 0 0 0 0 0 0 0 0 0 0 0 0 0 0 0 1 0 0 0 0 0 0 0 0 0 0 0 0 0 2 0 0 0 0 0 0 1 0 0 0 0 0 0 0 0 0 0 0 0 0 1 0 0 0 0 0 0 0 0 0 0 0 0 0 0 0 0 0 0 0 0 0 0 0 1 2 0 0 0 0 0 0 0 0 0 0 0 0 0 0 0 0 0 0 2 0 0 0 0 0 0 0 0 1 0 0 1 0 0 0 0 2 0 0 0 0 0 0 0 0 0 1 0 0 0 0 0 1 0 0 0 0 0 0 0 0 0 0 0 1 0 0 0 0 0 0 0 0 0 1 0 0 0 0 0 0 0 0 1 0 1 0 2 0 0 0 0 0 0 0 0 1 0 0 0 0 1 0 0 1 0 0 0 1 0 0 0 2 1 0 0 0 0 0 0 0 0 0 0 0 0 0 0 0 0 0 0 0 2 0 0 0 0 0 0 1 0 0 0 0 0 0 0 1 0 0 0 0 0 0 0 0 0 1 0 0 0 0 0 0 1 1 0 0 0 0 0 0 0 1 0 2 0 0 0 0 0 0 2 0 0 0 0 0 0 0 0 0 0 0 0 0 0 0 0 0 0 0 1 2 0 0 0 0 2 0 0 0 0 1 2 0 0 0 0 0 0 0 0 0 2 0 0 0 1 0 0 0 0 0 0 0 0 0 0 0 0 0 2 0 0 0 0 0 1 0 1 0 0 0 0 0 0 1 0 0 0 0 2 0 0 0 0 0 0 0 2 0 0 0 0 0 0 0 0 0 0 1 0 0 0 0 1 0 0 0 0 0 0 0 0 0 0 0 0 0 0 0 0 0 0 0 2 0 0 0 0 0 0 0 0 0 0 0 0 0 0 0 0 0 0 1 3 0 0 0 0 0 0 1 0 1 0 0 0 0 0 0 0 0 0 0 0 0 0 0 0 0 0 0 0 0 0 0 0 0 0 0 0 0 0 0 0 0 0 0 0 0 0 2 0 0 0 0 0 0 0 0 0 0 0 0 0 0 0 0 0 0 0 0 0 0 0 0 0 0 0 0 0 0 0 0 0 1 0 0 0 0 0 0 0 0 0 2 0 0 0 0 0 0 0 0 0 0 0 0 0 0 0 0 2 0 0 0 0 0 0 0 0 0 0 0 0 0 0 0 0 0 0 0 0 0 0 0 0 0 0 0 0 0 0 0 0 0 0 0 0 0 0 0 0 0 0 0 0 0 0 0 0 0 0 0 0 0 0 0 0 0 0 0 0 0 0 0 0 0 0 0 0 0 0 0 0 0 0 0 0 0 0 0 0 0 0 0 0 0 0 0 0 0 0 0 0 0 0 0 0 0 0 0 0 0 0 0 0 0 0 0 0 2 0 0 0 0 0 0 0 0 0 0 0 0 0 0 0 0 0 0 0 0 0 0 0 0 0 0 0 0 0 0 0 0 0 0 0 0 0 0 0 0 0 0 0 0 0 0 0 0 2 0 0 0 0 0 0 0 0 0 0 0 0 0 0 0 0 0 0 0 0 0 0 0 0 0 0 0 0 0 0 0 0 0 0 1 0 0 0 0 0 0 0 0 0 0 0 1 0 0 2 0 2 1 0 0 1 0 0 0 0 0 0 2 0 0 0 0 0 2 0 0 0 0 0 2 0 0 0 0 0 0 0 0 0 0 0 0 0 0 0 1 0 0 0 0 0 0 0 0 0 0 0 0 0 0 0 0 2 0 0 2 0 0 0 1 0 0 0 0 0 0 0 0 0 0 0 0 0 0 0 0 0 0 0 0 0 0 0 0 0 0 0 0 0 0 0 0
Ap1b1 3 1 0 0 2 2 1 1 2 0 1 0 0 2 0 0 0 0 2 0 0 0 0 0 1 0 0 0 0 0 3 0 2 0 0 2 0 0 0 0 1 0 0 0 0 2 1 1 2 0 0 0 2 0 2 0 1 2 0 2 3 0 0 0 2 0 2 0 1 0 2 5 0 0 2 0 0 0 0 0 2 0 2 0 1 1 0 2 1 0 0 0 1 2 0 2 2 0 1 2 0 2 3 0 0 0 2 3 1 0 1 0 1 2 0 0 0 2 1 4 1 2 0 1 2 0 2 1 2 3 0 2 0 2 0 1 1 0 2 0 0 0 0 0 1 0 1 0 1 0 3 2 3 0 2 0 0 2 1 0 2 2 1 0 0 0 2 0 0 2 2 2 0 0 1 0 0 1 0 0 0 1 1 2 0 0 0 0 2 2 0 1 0 1 2 2 1 0 2 0 1 2 1 0 1 0 3 1 0 0 2 2 0 0 0 0 2 0 2 3 0 1 0 1 2 0 1 0 0 1 5 1 2 1 2 2 1 2 1 2 0 3 2 3 0 4 1 2 2 5 0 4 2 2 5 1 0 2 3 2 3 3 3 0 1 2 1 0 5 2 2 2 2 0 6 0 1 4 1 1 2 2 1 4 1 3 0 0 2 0 2 2 3 1 1 4 0 0 4 2 2 0 1 7 5 1 2 1 8 0 3 2 3 0 2 0 1 1 0 4 3 0 1 3 2 2 0 0 0 2 0 0 0 2 2 2 3 1 1 1 0 1 2 2 1 2 1 2 1 0 5 0 2 0 0 1 1 2 2 1 0 0 0 3 1 3 0 1 4 2 0 0 4 3 2 1 1 3 0 1 2 4 0 2 0 1 2 2 3 1 1 2 2 1 6 2 4 0 0 0 7 0 0 0 0 0 1 0 1 3 2 2 1 0 1 2 0 3 2 2 1 4 0 0 0 0 0 0 0 0 0 2 0 0 1 2 0 2 1 3 1 1 0 5 0 2 0 0 0 1 0 1 0 1 2 2 0 2 0 2 3 0 1 0 1 0 1 0 0 0 2 4 0 2 1 1 4 1 0 0 4 0 2 0 2 1 0 0 2 2 0 2 1 3 0 1 0 0 2 0 6 0 0 1 0 3 0 0 2 1 2 0 4 2 1 1 1 5 0 2 2 3 3 0 0 0 0 2 0 2 0 0 0 0 0 0 0 0 2 0 0 0 0 0 0 0 0 0 2 0 0 0 0 0 0 0 2 1 0 0 0 0 0 0 0 0 1 1 0 2 0 2 0 0 0 2 0 2 1 2 0 0 0 0 1 0 0 2 0 0 2 3 1 0 2 1 0 2 0 0 0 0 0 1 1 2 0 2 0 0 1 0 0 2 2 0 0 0 0 0 0 0 0 0 0 0 0 2 0 0 0 2 0 0 0 0 0 0 0 0 0 0 0 0 0 0 0 0 0 0 0 2 0 0 0 0 0 0 0 0 0 0 0 0 0 0 0 1 0 0 0 0 0 0 0 0 0 0 2 1 0 0 0 0 0 0 0 0 0 0 0 0 0 0 0 0 0 0 0 0 0 0 0 2 0 0 0 0 0 0 0 0 0 0 0 0 0 0 0 0 0 0 0 0 0 0 0 0 0 0 0 0 0 0 0 1 0 0 0 1 0 0 0 0 0 0 0 0 2 0 0 0 0 2 0 0 0 0 0 1 0 2 0 0 0 0 0 0 0 2 0 0 0 0 0 0 0 0 0 0 0 0 0 0 0 0 0 0 2 0 0 0 0 0 0 1 0 0 2 0 0 0 0 2 3 0 0 2 2 2 0 0 0 0 0 0 0 0 0 0 0 1 1 0 0 0 0 0 2 0 1 2 1 1 1 0 0 2 1 1 0 0 0 0 0 2 0 2 1 0 0 1 1 0 2 1 2 0 1 0 0 0 0 0 2 0 0 0 0 0 0 0 0 1 1 2 1 1 2 0 0 0 0 0 0 0 0 0 0 0 1 2 4 0 1 0 1 0 0 0 0 0 0 0 0 2 0 0 0 0 0 0 0
Ap2a1 3 1 2 1 0 1 2 3 1 1 0 2 0 2 1 0 0 0 2 0 3 1 0 3 1 0 0 0 1 0 2 0 1 1 2 3 1 0 0 0 1 0 1 0 0 0 0 0 0 0 0 2 2 2 0 0 0 0 2 2 0 1 0 1 3 1 0 2 2 2 0 2 0 2 0 0 2 0 2 0 1 1 0 0 2 4 0 0 0 1 1 0 2 1 1 2 0 1 0 0 0 0 2 1 0 0 2 1 0 2 2 0 2 0 2 0 0 2 2 2 1 0 0 0 3 2 0 0 1 1 0 0 0 1 3 2 0 1 1 4 2 3 0 1 0 2 4 2 2 2 0 3 1 0 0 0 2 1 2 0 0 2 0 1 2 0 3 0 0 0 0 1 2 0 0 0 0 0 1 2 0 0 0 0 0 1 1 0 1 2 1 2 0 1 0 3 2 0 2 2 2 0 0 0 2 0 2 3 2 0 1 0 1 2 2 2 2 0 1 2 0 2 1 2 0 0 0 1 0 3 4 1 1 0 0 3 2 2 0 1 1 3 1 1 0 3 1 2 0 6 4 4 0 0 6 1 0 0 0 6 1 1 4 0 1 3 2 3 5 1 2 2 0 2 2 1 4 1 1 2 0 1 2 2 1 3 1 0 3 0 2 0 1 4 2 3 0 2 3 2 2 0 2 8 3 0 2 5 2 0 1 5 5 1 0 2 2 0 0 2 3 0 2 2 1 0 2 0 2 5 2 2 0 0 1 1 1 1 2 0 1 0 4 1 2 3 0 3 3 0 0 2 0 0 2 2 2 0 3 0 1 1 1 1 0 4 1 2 3 3 0 5 1 1 2 1 2 2 0 0 1 3 1 3 0 0 2 8 5 1 3 3 3 1 5 1 1 0 0 0 7 2 2 0 0 2 0 0 2 0 0 3 0 1 2 3 5 4 4 2 3 4 0 0 0 0 0 0 2 2 0 0 0 0 2 0 0 0 0 1 1 0 2 2 2 1 0 1 0 3 0 1 0 2 2 0 0 0 0 0 0 3 0 0 0 1 5 0 0 0 0 1 0 2 0 0 1 2 2 1 3 0 4 0 1 0 2 0 2 0 2 2 3 2 1 1 0 0 0 2 4 0 3 0 0 2 0 2 0 2 0 0 2 0 0 2 3 4 1 2 1 2 4 0 0 0 0 2 0 0 0 0 0 0 0 0 0 0 0 0 0 0 0 0 0 0 0 0 0 0 0 0 0 0 0 0 1 0 0 0 0 0 0 0 1 0 0 2 0 0 1 1 0 0 0 2 0 0 0 1 2 0 0 0 0 0 0 1 0 0 0 1 0 0 0 0 0 1 0 2 0 0 0 0 0 0 0 1 0 2 2 0 0 0 0 0 0 0 0 2 2 0 0 0 0 0 0 0 0 0 3 2 2 0 0 2 0 0 1 0 1 0 0 0 0 0 0 0 0 0 0 0 0 0 0 0 0 0 0 0 0 0 0 0 0 0 0 0 0 0 0 0 0 0 0 0 0 0 2 1 0 0 0 0 0 0 0 0 1 2 0 0 0 0 0 2 0 0 0 0 0 0 0 0 0 0 0 0 0 2 0 0 0 0 0 0 0 0 0 0 0 0 0 0 0 0 2 0 0 0 0 0 0 0 0 0 0 0 0 0 0 0 0 0 0 0 0 0 0 0 0 0 0 0 0 0 0 0 0 0 0 0 0 0 0 0 0 0 0 0 0 0 0 0 0 0 0 0 0 0 0 0 0 0 0 0 0 0 0 0 0 0 0 0 2 0 0 0 1 0 0 0 0 0 0 0 0 0 0 0 0 0 0 0 0 0 2 0 2 0 0 0 2 1 1 0 0 0 0 0 0 0 0 3 0 0 0 0 1 0 0 0 0 0 0 0 0 0 0 0 0 0 2 0 0 0 0 0 0 0 0 0 0 0 2 0 0 0 0 0 1 0 0 0 1 2 0 0 0 0 0 0 1 0 0 0 0 0 1 0 0 0 2 0 0 0 0 0 0 0 0 0 0 0 0 0 0 0 0 0 0 0 0
Ap2a2 3 0 2 0 1 3 2 1 0 0 1 0 0 0 0 0 1 0 0 0 1 2 0 0 0 0 0 1 0 2 3 1 0 1 0 7 0 0 1 0 3 0 0 0 0 0 0 0 1 0 0 0 0 0 1 3 0 2 3 0 2 0 0 2 4 0 3 1 0 2 3 1 2 0 1 2 0 0 0 2 0 0 1 2 2 2 1 2 3 3 2 0 1 0 0 1 2 4 0 1 0 0 0 2 0 0 1 2 1 0 2 0 3 2 0 0 0 1 1 5 0 0 0 0 3 2 5 3 2 1 2 1 2 5 1 2 2 2 2 3 1 1 0 0 2 0 1 2 0 1 2 0 0 2 0 2 2 2 2 0 3 2 0 2 0 0 1 0 0 2 0 2 0 0 0 2 0 0 0 0 2 2 2 0 0 2 3 2 0 1 0 2 0 2 0 1 1 0 4 0 1 0 2 2 0 0 3 4 2 0 0 3 0 1 0 2 2 2 5 0 0 1 0 2 1 0 0 1 7 3 7 3 1 1 2 3 5 2 4 2 2 6 4 3 0 3 4 4 2 4 5 4 2 2 6 2 0 4 4 7 6 6 3 0 4 2 0 3 8 9 5 10 4 5 5 3 8 7 0 7 2 0 0 2 3 7 0 1 2 0 2 2 5 0 3 5 2 1 3 6 1 0 4 10 6 2 4 7 7 9 3 3 6 1 2 3 18 2 2 3 3 4 7 2 9 2 7 0 11 5 2 2 4 1 3 0 8 5 6 1 0 2 5 3 2 2 1 0 7 0 2 4 2 0 6 11 2 3 1 1 0 5 4 0 0 5 0 1 7 8 3 2 0 3 3 2 3 2 2 3 5 7 7 3 2 2 11 5 4 6 3 3 1 4 11 4 2 3 2 0 8 4 2 0 5 5 4 2 4 4 10 4 5 2 7 8 6 8 4 7 5 3 0 0 0 0 2 2 2 0 0 0 0 1 1 0 1 0 5 6 8 0 1 5 3 5 2 2 0 4 2 2 2 1 1 2 3 4 1 0 0 1 2 3 1 2 7 2 2 3 4 2 0 3 2 1 4 2 3 1 11 0 3 2 6 0 0 2 2 0 1 1 8 2 2 5 1 0 4 6 6 0 1 0 0 1 0 4 1 2 3 2 7 3 2 2 6 3 1 1 5 2 4 0 2 0 2 2 0 2 0 2 0 0 0 0 0 0 0 2 0 0 0 0 0 0 0 0 0 0 0 0 0 0 0 1 0 0 0 0 0 0 0 0 0 2 0 0 0 1 0 0 2 0 0 2 0 0 2 1 2 2 2 0 2 0 0 1 2 0 0 0 0 0 0 2 0 0 0 0 0 1 0 0 0 0 0 0 0 0 1 0 0 1 0 0 0 0 0 2 0 0 0 0 0 0 0 0 0 0 1 0 2 0 0 0 0 0 3 0 0 0 0 0 0 0 2 0 0 0 0 0 0 0 0 0 0 0 0 0 0 0 0 2 0 0 0 0 0 0 0 0 0 0 0 0 0 0 2 0 0 0 0 0 0 0 0 0 0 0 0 0 0 2 0 0 0 0 0 0 1 0 0 0 0 0 0 0 0 0 0 0 0 0 0 0 0 0 1 0 0 0 0 0 0 0 0 0 0 0 0 0 0 0 0 0 0 0 0 0 0 0 0 0 0 0 0 0 0 0 0 0 0 0 0 0 0 0 0 0 2 0 0 0 0 0 0 0 0 0 0 0 0 2 0 2 0 0 0 0 2 0 0 0 2 2 0 0 1 0 0 0 0 0 2 0 0 0 0 0 0 2 0 0 0 0 2 1 0 0 0 0 0 2 2 0 0 0 0 2 0 0 2 0 0 0 0 0 0 0 0 0 0 2 2 0 0 0 0 2 0 0 0 0 0 0 0 0 0 0 2 0 0 0 0 0 0 0 0 0 0 0 0 0 0 0 0 0 0 0 1 0 0 0 0 0 1 0 0 0 0 0 1 1 0 0 0 0 0 2 0 0 0 0 0 1 0 0 0 0 0 0 1 0 0 2 1 0 0 0 0 0 0
Ap3b2 1 4 0 2 2 2 3 2 1 0 1 0 0 1 1 0 0 0 0 0 1 1 0 0 0 0 1 0 0 2 2 1 1 0 0 2 0 2 0 2 0 0 0 0 0 0 2 2 2 0 0 0 0 0 4 0 2 2 2 1 0 0 0 1 2 2 3 2 1 1 2 0 2 0 0 0 4 0 0 0 0 0 1 1 0 0 0 0 0 3 2 0 0 0 0 0 0 0 1 0 1 0 1 1 0 0 3 2 2 2 0 2 3 2 4 0 0 1 1 3 0 1 1 0 0 0 0 2 1 0 1 4 1 0 3 1 0 2 3 1 0 2 0 0 1 2 3 1 1 2 0 1 1 3 0 0 0 0 0 0 1 2 0 0 2 2 1 0 2 1 0 1 0 4 0 2 2 0 3 3 2 2 0 0 1 0 0 0 0 1 0 2 0 0 0 3 0 0 0 0 1 0 0 3 3 2 1 4 0 0 0 2 0 1 0 2 2 0 0 1 2 1 1 2 0 0 0 1 1 0 6 5 2 1 1 1 1 1 2 0 2 8 1 5 0 1 3 0 1 9 3 6 2 0 7 1 0 2 2 10 0 3 7 0 1 0 6 2 4 2 1 3 2 3 1 0 1 10 2 9 1 0 0 1 1 2 2 0 2 0 2 4 3 2 0 2 0 0 2 3 0 0 4 9 7 0 0 0 3 3 3 8 5 1 0 0 0 0 0 3 5 2 2 2 2 0 1 0 2 5 0 0 0 0 0 0 1 1 2 0 0 0 3 2 2 2 0 0 4 0 2 0 0 0 2 4 2 2 3 3 0 0 2 1 0 2 0 0 6 2 3 0 4 2 1 0 1 2 1 1 2 2 4 2 0 0 5 1 1 1 1 0 1 1 4 0 0 0 0 1 2 2 2 0 3 2 1 0 0 1 2 3 0 0 4 3 2 2 4 1 2 3 0 0 0 0 0 1 2 2 0 0 0 0 5 1 2 0 3 2 1 0 0 2 0 3 0 0 0 3 0 0 0 2 0 0 0 0 2 0 1 0 0 2 0 2 6 0 0 0 0 0 0 1 0 0 2 1 2 0 4 0 2 1 5 0 0 0 1 0 0 3 1 3 0 2 0 1 2 2 1 0 2 1 0 1 0 0 3 0 2 0 1 1 0 3 1 2 1 2 4 0 1 0 0 0 0 0 0 0 0 0 0 0 0 0 0 2 0 0 0 0 2 0 0 2 0 0 0 0 0 0 0 0 0 2 0 2 0 0 0 0 0 0 2 0 0 0 2 1 0 0 0 0 0 0 2 0 0 0 0 2 2 0 0 0 0 2 0 0 0 2 2 0 0 2 0 2 0 2 0 0 0 0 0 0 0 0 0 0 0 0 0 0 0 0 0 2 0 2 0 0 0 0 0 0 0 0 0 0 1 0 0 0 0 0 0 0 1 0 1 0 1 0 0 0 0 0 0 0 0 0 0 0 0 0 0 0 0 0 0 0 0 2 0 0 0 0 0 0 0 0 0 0 0 0 0 0 1 2 0 0 0 0 0 0 0 0 0 0 0 0 0 0 0 0 0 0 0 0 0 0 0 0 0 0 0 0 0 0 2 1 0 0 0 0 0 0 0 0 0 0 0 0 0 0 0 0 0 0 0 1 0 2 1 0 0 2 0 0 0 0 0 0 0 0 0 0 0 0 2 0 0 1 0 0 2 0 0 0 0 0 0 0 0 0 0 1 0 1 0 0 0 0 0 1 0 0 0 0 1 0 0 0 0 0 0 0 0 0 0 0 0 0 0 2 0 0 0 2 0 0 0 0 0 0 0 0 0 2 0 0 0 0 0 0 1 0 0 0 2 0 0 0 0 0 0 0 0 0 0 0 2 0 0 2 0 0 0 0 0 0 0 0 0 0 0 0 0 0 0 2 0 0 0 0 0 0 0 0 0 0 0 0 0 0 0 0 0 0 0 0 1 0 1 0 0 0 0 0 0 0 0 0 0 0 0 0 0 0 0 0 0 0 1 2 0 0 0 0 0 0 0 0 0 1 0 0 0 0 0 0 0
Ap3d1 4 2 5 2 2 3 8 4 2 7 0 1 0 0 6 0 0 2 0 1 2 2 2 2 2 1 3 0 2 0 2 2 2 1 0 2 0 0 0 1 2 2 0 0 2 2 2 2 4 0 2 1 3 2 6 0 4 2 2 4 4 4 2 7 2 0 9 4 3 6 0 4 3 5 2 2 2 0 2 3 2 4 2 2 2 2 2 0 2 0 1 2 2 0 1 0 4 2 0 0 0 2 2 2 2 0 1 4 2 3 0 1 2 2 4 0 2 0 3 8 1 1 2 0 3 0 3 2 2 5 2 3 3 6 3 2 0 0 7 4 3 2 2 2 4 2 6 6 6 3 2 2 3 0 0 0 2 2 3 0 2 2 2 3 0 0 2 2 4 2 2 4 5 4 2 2 2 2 6 8 0 0 5 2 0 3 0 3 0 2 0 2 0 2 1 1 2 0 3 5 7 0 2 2 2 2 2 8 1 2 3 2 0 0 0 4 7 4 5 3 0 1 1 5 5 2 0 2 2 0 7 3 3 2 4 4 3 1 6 0 3 4 0 4 2 2 5 3 2 6 6 9 4 2 2 1 0 1 3 10 3 1 5 0 1 1 3 0 2 10 0 3 3 3 2 3 3 3 2 3 4 2 0 4 1 1 2 0 2 2 2 0 2 3 2 9 0 0 6 2 2 0 0 4 6 0 5 5 2 3 10 5 6 2 2 0 3 1 0 2 2 2 0 0 4 0 2 0 2 5 0 0 2 0 2 0 1 3 1 2 2 0 3 2 0 0 0 2 2 1 2 2 1 0 2 4 0 0 1 2 0 1 2 0 2 1 0 2 1 2 0 1 2 0 3 1 0 3 1 1 2 4 3 1 0 0 2 2 2 1 0 1 1 4 6 0 2 2 0 3 3 1 2 0 0 2 0 0 1 5 0 1 0 1 2 2 2 6 5 2 1 2 2 1 2 2 0 2 2 2 2 3 2 2 5 3 2 1 0 2 6 1 0 8 0 5 0 0 0 3 2 1 2 7 5 0 4 2 1 0 2 2 0 9 1 2 3 1 0 2 2 5 0 6 0 2 7 2 5 2 14 0 6 0 1 2 2 0 4 2 0 4 5 5 2 9 2 3 4 4 6 0 2 1 0 0 1 3 2 2 4 1 4 2 4 2 6 3 0 2 4 6 4 0 0 0 0 0 0 0 0 0 0 0 0 0 0 1 0 1 0 0 0 0 0 0 0 0 0 2 0 0 2 1 0 2 0 0 0 0 0 0 0 0 2 0 0 0 0 0 0 0 0 0 2 0 0 0 0 3 1 2 2 2 0 0 0 2 2 0 2 3 2 0 0 2 0 2 0 3 0 2 0 2 0 4 0 1 0 3 0 2 0 2 0 0 0 2 0 0 0 0 0 0 2 0 0 2 0 2 0 2 0 0 0 0 0 0 3 0 2 2 2 0 0 0 0 0 0 1 0 0 0 1 0 0 0 0 0 0 0 0 0 0 0 0 0 0 0 0 2 0 0 2 0 2 0 0 2 1 0 0 1 0 0 1 0 0 0 0 0 0 0 2 2 0 0 0 0 0 2 0 0 0 0 0 0 0 0 1 0 0 0 0 0 2 1 0 1 0 0 0 0 0 0 0 1 0 0 0 0 1 0 0 0 0 0 0 1 1 0 0 0 0 0 0 0 0 0 0 2 0 0 0 0 0 0 0 0 0 0 0 0 0 0 0 0 0 0 0 0 0 0 0 0 0 0 0 0 0 0 0 0 0 1 0 0 0 2 0 0 0 0 2 1 0 2 0 2 2 2 1 3 0 3 0 3 4 0 3 0 1 1 0 3 0 4 0 1 4 1 1 1 1 2 0 2 0 0 1 0 1 2 0 0 0 0 1 0 4 2 4 1 2 3 2 2 2 0 2 2 1 3 3 2 0 2 2 2 0 0 0 0 2 0 0 0 0 0 1 0 0 0 3 0 0 4 1 0 0 0 0 2 0 0 0 0 2 2 0 0 0 4 0 2 0 0 0 0 3 0 0 0 0 0 0 2 0 0 0 0 0 0
Ap5b1 2 0 0 0 0 0 0 1 1 0 0 0 0 0 0 0 0 0 0 0 0 0 0 0 0 0 0 0 0 0 0 0 0 0 0 0 0 1 0 0 0 0 0 0 0 0 0 0 2 0 0 0 0 0 2 0 0 0 0 1 0 0 1 0 1 0 0 0 0 0 0 0 0 1 0 0 0 0 0 0 0 0 0 0 0 0 0 2 2 0 0 0 2 0 0 0 0 0 1 0 1 0 0 0 0 0 0 0 0 0 0 1 0 0 0 0 0 0 0 0 0 0 0 0 2 0 0 1 0 0 0 2 0 0 0 1 0 0 0 1 0 0 0 0 0 0 0 0 1 0 0 0 0 0 0 0 0 0 0 0 0 0 1 0 0 0 0 0 0 0 1 0 0 0 0 0 0 0 2 1 0 2 0 0 0 0 1 2 0 0 0 0 0 0 0 0 0 0 0 0 0 0 0 0 0 0 0 0 0 0 0 0 0 0 0 0 0 0 0 0 0 0 0 0 0 0 0 0 0 0 0 0 2 0 1 2 0 0 1 0 1 0 0 1 0 0 2 0 0 0 0 0 1 0 1 0 0 0 2 2 1 0 2 0 0 0 0 0 0 0 0 1 2 0 0 0 0 2 0 1 0 2 0 0 0 1 0 1 0 0 0 0 0 1 0 0 0 2 0 0 0 0 0 2 0 0 1 0 1 0 1 1 2 2 0 0 0 0 0 0 0 0 0 0 0 0 0 0 0 0 0 0 0 2 0 0 1 0 0 0 0 0 0 0 0 0 0 0 1 0 0 1 0 0 1 0 2 0 0 0 0 0 0 0 0 0 0 0 0 0 0 0 0 0 0 0 0 0 0 0 0 1 0 0 0 0 0 0 1 0 0 0 0 0 0 0 0 0 0 1 1 0 0 0 0 0 0 0 0 0 0 0 0 0 0 0 0 0 0 0 0 0 0 0 0 0 0 0 0 0 0 0 0 0 1 0 0 0 0 1 1 0 0 0 0 1 0 0 0 0 0 0 0 0 0 0 0 0 0 2 0 0 0 0 0 0 0 0 0 0 1 0 0 0 1 0 1 0 1 0 0 0 0 0 2 0 0 0 0 0 0 2 0 0 2 1 0 0 0 1 0 0 0 1 0 0 0 0 0 0 0 0 0 0 1 0 0 1 0 0 0 0 0 0 0 0 0 1 0 0 0 0 0 0 0 0 0 0 0 0 0 0 0 0 0 0 0 0 0 0 0 0 0 0 0 0 0 0 0 0 0 0 0 0 0 0 0 0 0 0 0 0 0 0 0 0 0 0 0 0 1 0 0 0 0 0 0 0 0 0 0 0 0 0 0 0 0 0 0 0 0 0 0 0 0 0 0 0 0 0 0 0 0 0 0 1 0 0 0 0 0 0 0 0 0 0 0 0 0 0 0 0 0 0 0 0 0 0 0 0 0 0 0 0 0 0 0 0 0 0 0 0 0 0 0 0 0 0 1 0 2 0 0 0 0 0 0 0 0 0 0 0 0 0 0 0 0 0 0 0 0 0 0 0 0 0 0 0 0 0 0 0 0 0 0 0 0 0 0 0 0 0 0 0 0 0 0 0 0 0 0 0 0 0 0 0 2 0 0 0 0 0 0 0 0 0 0 0 0 0 0 0 0 0 0 0 0 0 0 0 0 0 0 0 0 0 0 0 0 0 0 0 0 0 0 0 0 0 0 0 0 0 0 0 0 0 0 0 0 0 0 0 0 0 0 0 0 0 0 0 0 0 0 0 0 0 0 0 0 0 0 0 0 0 0 0 0 0 0 0 0 0 2 0 0 0 0 0 0 0 0 0 0 0 0 0 0 0 0 0 0 0 0 0 0 0 0 0 0 0 1 1 1 0 0 0 0 0 0 1 0 0 0 0 0 0 0 0 2 0 0 0 0 0 0 0 0 0 0 0 0 0 0 1 0 0 0 0 0 0 1 0 0 2 1 0 0 0 0 0 0 0 0 1 0 0 0 0 0 0 0 0 2 0 0 0 0 0 0 0 0 0 0 0 0 0 0 0 0 0 0 0 0
Apba1 2 2 0 0 0 0 0 3 0 0 0 0 0 1 0 0 0 2 0 0 0 0 0 1 1 0 0 0 1 0 0 0 0 0 0 0 0 0 0 0 0 0 0 0 0 0 2 0 1 0 0 0 0 0 0 1 0 0 0 0 1 0 0 1 0 0 1 0 0 2 0 1 0 0 0 0 0 0 1 0 1 0 0 0 0 0 0 0 0 0 2 0 0 0 0 0 0 1 0 0 1 0 1 0 2 0 0 0 0 0 0 0 0 1 0 0 0 0 1 2 0 0 1 0 3 2 2 1 0 2 0 1 1 0 0 0 0 2 1 0 1 1 0 0 2 0 0 2 0 0 0 2 0 0 0 0 0 2 0 0 0 0 2 0 0 1 2 0 0 1 0 2 1 2 2 2 0 0 2 0 0 0 0 1 0 2 0 0 0 0 0 4 0 3 2 2 0 0 2 2 1 0 0 0 0 0 0 0 2 0 0 0 0 0 0 2 0 0 2 1 2 0 0 0 0 0 0 1 0 3 3 1 1 1 1 0 0 2 0 0 2 1 1 2 0 0 1 2 0 2 5 5 1 2 1 1 2 1 2 5 2 0 2 0 0 2 0 2 6 5 2 1 0 0 0 0 1 1 0 1 1 0 2 0 2 0 0 2 2 2 0 2 2 4 0 0 0 1 5 3 3 0 0 1 3 2 1 0 3 2 4 0 2 2 0 0 2 1 0 0 2 0 2 0 1 0 0 0 1 1 2 2 2 0 0 2 0 0 1 0 1 0 3 0 0 0 0 0 3 0 0 1 1 0 2 1 3 1 0 2 0 2 0 1 0 1 0 1 1 0 2 2 2 0 0 2 1 0 0 0 0 2 4 0 2 0 3 4 2 3 2 2 2 2 3 2 0 0 0 2 3 2 1 0 0 0 0 0 2 3 0 5 1 0 2 3 1 0 2 2 2 2 1 0 0 0 0 0 2 2 0 0 0 0 0 0 0 0 0 1 2 0 0 0 0 0 0 1 0 3 2 0 2 0 0 0 1 1 2 0 2 0 2 3 0 2 2 0 0 0 0 2 0 0 1 2 0 2 2 0 4 0 1 0 3 0 0 0 2 0 0 0 0 2 0 0 0 0 0 2 4 0 2 0 0 3 2 2 0 2 0 0 1 0 1 2 0 2 0 1 0 2 0 0 0 0 0 0 0 0 0 1 0 0 0 0 0 0 0 0 0 0 0 0 0 0 0 0 0 0 0 0 0 0 0 0 0 0 0 0 0 0 0 0 0 0 0 0 0 0 0 0 0 0 0 0 0 0 0 0 0 1 0 0 0 0 0 0 0 0 0 1 0 1 0 0 0 0 0 0 0 0 0 0 0 0 0 0 0 0 0 0 0 0 0 0 0 0 0 0 0 0 0 0 0 0 0 0 0 0 0 0 0 0 0 0 0 0 0 0 0 0 0 0 0 0 0 0 0 0 0 0 0 0 0 0 0 0 0 0 0 0 0 0 0 0 0 0 0 0 0 0 0 0 0 0 0 0 0 0 0 0 0 0 0 0 1 0 0 0 0 0 0 0 0 0 0 0 0 0 0 0 0 0 0 0 0 0 0 0 0 0 0 0 0 0 0 0 0 0 0 0 0 0 0 0 0 0 0 0 0 0 0 0 0 0 0 0 0 0 0 0 0 0 0 0 0 0 0 0 2 0 0 2 0 0 0 0 0 0 0 0 0 0 0 0 0 0 0 0 0 0 0 0 0 0 0 0 0 0 0 0 0 0 0 0 0 0 0 0 0 0 0 0 0 0 0 0 0 0 0 0 0 0 0 0 0 0 0 0 0 0 0 0 0 0 0 0 0 0 0 0 0 0 0 0 0 0 0 0 0 0 0 0 0 0 0 0 0 0 0 0 0 1 0 0 0 0 0 0 0 0 0 0 0 0 0 0 0 0 0 0 0 0 0 0 0 0 0 0 0 0 0 0 0 0 0 0 0 0 0 0 0 0 0 0 0 0 0 0 0 0 0 0 0 0 0 0 1 0 0 0 0 0 0 0 0 0 0 0 0 1 0
Aph1b 0 2 0 0 2 0 0 0 0 0 0 1 0 0 0 2 0 0 0 0 0 1 0 0 0 0 0 0 1 0 0 0 0 0 0 1 0 0 0 0 0 0 0 0 0 0 1 0 0 0 0 0 0 2 1 1 2 1 2 1 2 0 0 0 0 0 0 1 0 0 2 1 0 0 1 0 0 0 1 0 0 0 0 0 0 0 0 0 0 0 0 2 1 0 0 0 0 0 0 0 0 0 2 0 0 0 0 0 0 0 0 0 3 0 0 0 0 0 0 0 0 0 1 1 0 0 0 0 0 0 0 3 0 0 0 0 0 2 1 0 0 1 0 0 0 1 2 0 1 0 0 1 0 0 0 2 0 0 0 0 0 0 1 0 0 1 0 0 1 2 0 0 0 0 0 0 1 0 0 0 0 0 0 0 0 0 0 2 0 0 0 0 0 0 0 1 0 0 0 0 0 0 0 0 1 0 0 0 0 0 0 2 0 0 0 0 1 0 0 0 0 0 0 0 1 0 0 0 0 0 0 0 2 0 0 2 1 0 0 0 0 1 0 0 0 1 0 2 0 1 1 0 2 1 2 0 0 2 1 0 0 1 1 0 0 0 3 0 2 2 0 2 1 0 0 0 2 1 0 0 0 0 0 0 1 2 2 0 0 0 0 0 0 0 0 1 0 0 0 0 1 0 2 0 2 0 0 0 1 0 2 2 0 0 0 0 1 2 0 1 1 0 0 1 1 0 0 0 0 1 0 0 1 0 0 2 1 0 1 0 0 0 0 1 0 2 0 0 2 0 0 0 0 0 0 0 0 0 2 0 0 0 0 0 0 2 0 1 1 0 0 0 0 3 1 1 1 1 2 0 1 1 0 1 0 0 0 0 1 0 2 2 0 0 3 0 1 1 0 0 1 0 0 0 0 0 0 0 0 2 0 0 0 0 2 0 1 0 1 1 0 2 0 0 0 0 0 0 0 0 1 2 0 2 0 0 1 0 2 0 1 1 0 1 1 2 0 0 0 0 0 2 0 0 0 0 0 2 2 2 0 0 1 0 0 0 2 0 0 0 0 1 0 1 0 0 0 0 1 0 1 0 1 0 1 0 0 0 2 1 0 0 0 1 0 0 0 0 0 0 1 1 0 2 0 0 1 0 0 0 0 0 1 2 1 0 0 0 0 2 1 1 1 0 0 0 0 0 0 0 0 0 0 0 0 0 0 0 0 0 0 0 0 0 0 0 0 0 0 0 0 0 0 0 0 0 0 0 0 0 0 0 0 0 0 0 0 0 0 0 0 0 0 0 0 0 0 0 0 0 0 0 0 0 1 0 0 0 0 0 0 2 0 0 0 0 0 1 0 0 0 0 0 1 0 0 0 0 0 2 0 0 0 1 0 0 0 0 0 2 0 0 0 0 0 0 0 0 0 0 0 2 0 0 0 0 0 0 0 0 0 0 0 0 0 0 0 0 0 0 0 0 0 0 0 0 0 0 0 0 0 0 0 1 0 0 0 0 0 0 0 0 0 0 0 0 0 0 0 0 0 0 0 0 0 0 0 0 0 0 0 0 0 0 1 0 0 0 1 0 0 0 0 0 0 0 0 0 0 0 0 0 0 0 2 0 0 0 0 0 0 0 0 0 0 0 0 0 0 0 0 0 0 0 0 0 0 0 0 0 0 0 0 0 0 0 0 0 0 0 0 0 0 0 0 0 0 0 0 0 0 0 0 0 0 0 0 0 0 0 0 0 0 0 0 0 0 0 2 0 0 0 0 0 0 0 0 0 0 0 0 0 0 0 0 0 0 0 0 0 0 0 0 0 0 0 0 0 0 0 0 0 0 0 2 0 0 0 0 0 0 0 0 0 0 0 0 0 0 0 0 0 0 0 0 0 0 0 0 0 0 0 0 0 0 0 0 1 0 0 0 0 0 0 0 0 0 0 0 0 0 0 0 0 0 0 0 0 0 0 0 0 0 0 0 0 0 0 0 0 0 0 0 0 0 0 0 0 0 0 0 0 0 0 0 0 0 0 0 0 0 0 0 0 2 0 0 2 0 0 0 0 0
Aplp2 0 1 0 0 2 0 2 2 2 0 0 2 0 0 0 2 2 0 0 0 1 2 2 2 1 0 0 0 2 0 0 0 2 0 0 2 0 0 0 0 2 0 0 2 0 0 2 2 4 0 1 2 0 2 2 2 2 0 0 2 1 2 0 0 0 0 0 2 0 2 2 1 0 1 0 1 0 0 0 2 0 0 1 0 0 0 0 0 0 0 0 0 1 0 0 1 0 0 0 2 0 0 2 0 0 0 2 2 0 1 0 2 3 2 0 2 0 2 1 1 0 0 0 0 0 0 2 3 2 2 0 1 0 0 4 0 0 0 2 2 0 0 0 0 1 1 2 2 0 2 3 0 0 0 0 0 1 0 0 2 0 0 2 0 1 2 0 0 2 3 0 0 1 1 1 0 3 0 2 0 0 0 0 0 1 0 1 2 1 1 0 3 0 2 1 0 1 0 2 0 1 2 0 0 2 2 2 3 3 2 0 1 0 0 1 2 1 1 1 1 0 2 0 3 1 0 2 0 2 0 6 1 0 0 1 2 1 2 2 0 2 2 0 3 0 1 1 1 1 4 2 2 2 1 4 1 0 1 1 0 4 2 2 2 2 2 4 4 8 2 2 0 2 2 2 1 2 2 2 3 2 0 0 1 2 2 0 0 0 1 1 0 0 2 0 1 1 0 3 0 1 0 1 2 2 2 0 1 2 2 6 0 1 3 0 2 4 0 0 0 0 2 0 0 0 0 3 1 0 5 0 0 0 2 0 3 0 1 6 0 1 0 4 0 0 1 2 1 2 1 0 2 3 0 0 2 2 0 2 0 2 1 1 0 0 2 0 1 1 2 0 2 3 0 0 0 0 2 1 0 2 1 1 0 2 0 4 3 2 2 0 2 1 3 2 2 2 1 0 2 3 1 0 0 0 0 0 0 2 3 1 0 1 0 2 6 3 0 2 2 0 3 3 0 0 1 0 1 1 0 6 2 0 2 1 1 0 0 0 2 0 0 1 2 0 6 0 2 0 1 0 2 1 6 1 0 1 1 0 0 0 2 1 1 2 0 0 1 0 0 3 0 0 0 1 2 0 2 2 0 3 0 3 1 7 0 2 1 1 0 2 0 4 1 2 1 1 2 0 3 3 0 0 0 0 0 3 0 3 2 1 1 0 0 0 2 2 0 0 0 4 2 3 0 0 0 1 1 0 0 0 0 0 0 0 0 0 0 0 2 0 0 0 0 0 0 0 0 0 0 0 0 0 0 0 0 0 0 0 0 0 0 2 0 0 0 0 0 0 0 2 2 0 0 0 1 2 0 0 0 0 2 2 0 1 0 0 1 0 0 2 1 0 1 0 1 0 2 0 2 0 0 0 2 0 0 0 3 0 2 1 0 0 3 0 2 2 2 0 0 0 0 0 0 2 0 2 0 0 3 0 0 3 0 0 0 0 3 1 0 0 0 2 0 0 2 0 0 2 0 0 0 0 0 0 0 0 0 0 0 0 0 0 1 0 0 0 0 0 0 2 2 0 0 0 0 0 0 0 0 0 2 2 0 1 0 2 0 0 0 0 0 0 0 0 0 0 0 0 0 0 2 0 0 0 0 0 0 0 0 0 0 0 0 0 1 0 0 0 0 2 2 0 0 0 0 0 0 0 0 0 0 0 0 0 0 0 0 0 0 0 0 0 0 0 0 0 0 0 0 0 0 0 0 0 0 0 0 0 0 0 0 0 0 0 0 0 0 0 1 0 0 0 0 2 0 0 0 0 0 0 0 0 0 0 0 0 0 0 0 0 0 0 0 1 0 0 0 0 0 0 2 1 0 1 1 0 0 4 0 1 1 2 0 2 1 3 0 0 0 0 0 1 3 0 2 2 0 0 2 0 5 0 2 2 2 1 0 3 1 0 2 0 1 0 1 0 0 1 2 0 0 4 0 2 1 2 0 2 0 0 2 0 1 2 0 2 1 0 0 2 2 0 2 1 1 4 3 4 0 2 0 4 1 0 0 0 2 1 1 0 2 0 0 2 0 0 0 2 4 0 0 0 0 2 0 1 2 1 0 2 0 0
Apmap 1 2 0 0 0 2 1 0 0 0 0 0 0 1 0 0 2 0 0 1 0 0 0 0 0 0 0 2 0 0 0 0 0 0 0 0 2 2 0 0 0 0 0 0 0 0 0 0 1 0 0 0 1 0 2 1 1 0 0 1 2 2 0 0 0 0 1 0 0 0 0 0 1 2 0 1 0 0 0 0 0 0 2 0 0 2 2 0 2 0 0 0 1 0 0 0 0 0 0 0 0 0 0 0 1 1 0 0 0 2 0 0 1 0 0 0 0 0 1 1 0 2 0 0 2 0 2 0 0 0 0 2 0 0 0 0 0 1 3 0 0 1 0 0 1 0 0 0 0 1 0 1 0 0 2 0 0 0 0 0 0 2 0 1 0 0 1 0 0 0 0 0 2 1 0 0 0 0 0 2 0 0 1 0 1 1 0 0 2 0 0 0 0 0 0 0 0 0 0 0 0 0 0 2 0 0 0 0 0 0 0 0 0 2 0 0 1 1 2 2 0 0 2 1 1 0 2 0 1 0 1 2 0 0 0 0 1 2 0 0 2 2 1 0 0 0 2 0 0 0 1 3 0 0 3 0 0 1 2 4 2 1 0 0 1 0 1 2 2 1 3 1 0 0 0 1 1 2 0 2 0 0 0 0 0 0 1 0 2 0 0 0 0 1 1 0 0 0 0 0 0 0 0 1 1 0 2 2 0 0 2 0 0 2 0 2 2 2 0 2 2 2 0 2 0 0 0 0 1 2 0 0 2 0 0 0 2 2 0 0 0 0 0 2 0 0 0 0 1 0 0 0 0 1 3 0 0 0 0 0 0 0 2 1 0 0 2 3 0 2 0 1 0 0 1 2 0 2 0 0 2 1 0 1 0 0 0 1 1 0 2 0 2 2 5 0 0 2 2 0 0 1 2 0 0 1 0 0 2 0 0 2 1 0 0 2 2 2 0 0 0 3 2 1 2 2 0 0 2 0 0 0 0 0 2 0 0 0 2 1 3 1 0 0 0 2 0 2 0 0 0 3 0 2 1 2 0 1 0 0 0 1 0 0 0 2 2 0 2 0 1 1 0 0 0 2 2 0 0 1 2 0 0 0 2 0 0 0 0 1 0 0 0 0 1 0 0 0 2 2 2 0 1 0 0 0 2 1 0 3 2 2 0 1 2 2 0 1 0 0 0 2 3 0 0 0 0 0 0 0 0 1 0 0 0 0 0 0 0 0 0 0 0 0 0 0 0 0 0 0 0 0 0 0 0 0 0 0 0 0 0 0 0 0 0 0 0 0 1 0 0 0 0 0 0 0 0 0 0 1 0 0 0 0 1 0 0 0 0 0 0 1 1 0 0 0 0 0 0 0 0 0 0 0 0 0 0 1 0 1 0 0 0 2 0 0 0 0 0 2 0 0 0 0 1 0 0 0 0 0 0 0 2 0 0 2 0 0 1 0 0 0 0 0 0 0 0 2 0 2 0 0 0 0 0 0 0 0 0 0 0 1 0 0 0 0 0 0 0 0 0 0 0 0 0 0 0 0 1 0 0 0 0 0 0 0 0 0 0 0 0 0 0 0 0 0 0 0 0 0 0 0 0 0 0 0 0 0 0 0 0 0 0 0 0 0 0 0 0 2 0 0 0 0 0 0 0 0 0 0 0 0 0 0 0 0 0 0 0 0 0 0 0 0 0 0 0 0 0 0 0 0 0 1 0 0 0 2 0 2 0 0 0 0 0 0 0 0 0 0 0 0 0 0 0 0 0 0 0 0 0 0 0 0 0 0 0 0 0 0 0 0 0 0 0 0 0 0 1 0 0 1 2 0 0 0 0 2 4 2 0 0 0 0 2 1 2 0 0 0 0 0 1 0 0 2 2 0 0 2 1 1 2 0 0 0 1 0 0 1 0 1 0 2 0 0 0 0 0 2 2 0 0 0 0 2 2 0 0 0 0 1 0 1 2 0 0 2 0 2 0 0 0 1 0 0 0 1 0 0 0 0 0 0 0 0 0 1 0 2 0 0 2 0 1 0 0 0 0 2 0 0 0 0 0 0 2 2 2 0 0 0 0
Apod 1 0 0 0 0 2 0 0 0 0 0 2 0 2 0 0 0 0 0 0 0 0 0 0 0 0 1 0 0 0 0 0 1 0 0 0 0 0 0 0 0 0 0 0 0 1 2 0 0 0 0 0 0 0 0 0 0 0 0 0 0 0 0 0 0 0 0 0 0 0 0 0 0 2 0 0 0 0 0 1 1 0 2 0 0 0 0 0 0 0 0 0 0 0 0 0 1 0 0 0 0 0 0 0 2 0 2 0 0 0 0 0 0 0 1 0 0 0 0 0 0 0 0 0 2 0 0 0 0 0 0 0 0 0 0 0 0 0 0 0 0 0 0 0 0 0 0 0 1 0 0 0 0 0 0 2 0 0 1 0 0 0 0 2 0 0 0 0 0 0 0 0 0 0 2 0 0 0 0 0 0 0 0 0 0 0 0 0 0 0 0 0 0 0 0 0 0 0 0 0 1 0 0 2 1 0 0 1 0 0 2 2 0 1 0 0 0 2 0 0 0 0 0 1 1 0 0 1 1 0 0 0 1 0 0 0 0 0 0 0 0 0 0 0 0 0 0 0 0 1 0 0 0 0 0 0 0 0 0 0 0 0 0 0 0 0 0 0 0 0 0 0 0 0 0 0 0 0 0 0 0 0 0 0 0 3 0 0 0 0 0 0 0 1 0 0 0 0 0 2 1 0 0 0 0 0 0 0 0 0 2 0 0 0 0 2 0 0 0 0 0 1 0 0 0 2 0 0 0 0 0 1 0 0 0 0 0 0 0 0 0 0 0 1 0 0 0 0 0 1 0 0 0 0 0 0 0 0 0 0 0 0 0 0 1 0 0 0 0 0 0 0 0 2 0 0 0 0 0 0 0 0 1 0 0 0 0 0 0 0 0 0 0 0 1 0 0 0 0 0 0 0 0 0 0 0 0 0 0 3 0 0 0 0 0 1 0 0 0 0 1 0 2 0 1 2 0 0 3 0 2 0 0 0 2 0 0 0 0 0 0 0 0 0 0 1 0 0 0 2 0 0 2 0 0 0 0 0 0 0 0 0 1 0 0 0 0 0 0 0 0 0 0 0 0 0 0 0 1 0 2 0 1 0 0 2 0 2 0 0 0 0 0 0 0 0 0 0 0 0 0 0 0 1 0 0 0 0 2 1 0 0 0 0 0 0 0 0 0 0 0 1 2 0 0 0 1 2 0 0 0 0 0 0 0 0 0 0 0 0 2 0 0 0 0 0 0 0 0 0 0 0 0 0 0 0 0 0 0 0 0 0 0 0 0 1 0 0 0 0 0 0 0 0 0 0 0 0 2 0 2 1 0 0 0 0 0 0 0 0 0 0 0 0 0 0 0 0 2 0 0 0 0 0 0 0 0 0 0 0 0 0 0 0 0 0 0 0 0 0 0 2 0 0 0 0 0 0 0 0 0 2 0 0 2 0 0 0 2 0 1 0 0 0 0 0 0 0 0 0 0 0 0 0 0 0 0 0 0 0 0 0 0 0 0 0 0 0 0 0 0 0 0 0 0 0 0 0 0 0 0 0 0 0 0 0 0 0 0 0 0 0 0 0 0 0 0 0 0 0 0 0 0 0 0 0 0 0 1 0 0 0 0 0 0 0 0 0 0 0 0 0 0 0 0 0 0 0 0 0 0 0 0 0 0 0 0 0 0 0 0 0 0 0 0 0 0 0 0 0 0 2 0 0 0 0 0 0 0 0 0 0 0 0 0 0 0 0 0 0 0 0 0 0 0 0 0 0 0 0 0 0 0 0 0 0 0 0 0 0 0 0 0 0 0 0 0 0 0 0 0 0 0 0 0 0 0 0 0 0 0 0 0 0 0 0 2 0 0 0 0 0 0 0 0 0 0 0 0 1 0 0 2 0 0 0 0 0 0 0 0 0 0 0 2 0 0 0 0 0 0 0 0 0 0 0 0 0 0 0 0 0 0 0 0 0 0 0 0 0 0 0 0 0 0 0 0 0 0 0 1 0 0 0 0 0 0 0 0 0 0 0 2 0 0 0 0 0 0 0 0 0 0 0 0 2 0 0 0 0 0 0 0
Apold1 0 1 0 0 0 0 0 0 0 0 0 0 0 0 2 0 0 2 0 0 0 1 0 1 0 0 0 0 0 1 0 1 0 0 0 0 0 0 0 0 0 0 0 0 0 0 0 0 0 0 0 0 0 0 0 0 0 0 0 1 2 0 0 0 0 0 1 0 0 0 2 2 2 0 2 0 0 0 0 0 2 0 1 0 1 0 2 0 0 0 0 0 0 0 0 0 2 0 0 0 0 0 0 0 0 0 0 0 0 0 0 0 1 0 2 0 0 0 0 0 1 0 0 0 0 0 0 0 0 0 0 0 0 0 0 0 0 1 0 0 1 0 0 0 2 0 1 2 0 0 0 0 0 0 0 0 1 1 1 0 0 0 0 0 0 0 0 0 0 2 1 1 0 0 0 0 0 0 1 0 0 0 0 0 0 0 0 0 0 0 0 0 2 0 0 0 0 0 0 0 0 0 0 0 0 0 2 0 2 0 0 0 0 0 0 0 0 0 0 0 0 0 0 0 0 0 0 0 0 0 0 0 0 0 0 0 0 2 0 0 0 0 1 0 0 0 0 0 1 1 0 2 0 2 1 2 0 0 1 1 0 0 0 0 0 0 2 0 1 0 0 0 0 2 0 0 0 0 1 0 0 2 0 0 2 0 2 2 2 0 0 0 0 0 0 2 0 0 0 2 0 1 2 0 2 0 0 0 0 0 0 0 0 2 2 0 2 2 0 0 0 0 1 0 0 0 0 0 0 0 0 2 0 0 0 0 0 0 0 0 0 0 0 1 0 0 0 0 0 0 0 0 0 0 0 1 0 0 0 0 0 0 0 0 0 1 0 0 0 0 0 0 3 1 1 0 0 1 0 1 0 0 2 1 0 0 0 1 2 0 1 0 0 0 1 0 0 1 0 0 1 1 0 0 0 0 0 0 0 0 0 0 0 0 1 0 0 0 2 0 2 2 0 0 0 0 0 0 0 0 0 0 0 0 0 0 0 0 0 2 0 0 0 0 1 1 0 0 0 0 0 1 0 0 1 0 1 0 0 0 0 0 0 0 0 0 0 0 0 0 1 0 0 0 0 0 1 0 1 0 1 2 0 0 1 0 0 0 0 2 0 0 1 1 0 0 0 1 0 0 0 0 0 0 0 0 3 0 0 0 0 0 0 0 2 0 0 0 0 0 0 2 2 0 0 0 0 0 0 0 0 0 0 0 0 0 0 0 0 0 0 2 0 0 0 0 0 0 0 0 0 0 0 0 0 0 0 0 0 0 0 0 0 0 0 0 0 0 0 0 0 0 0 0 0 1 0 0 0 2 0 0 0 0 1 0 0 0 0 0 0 0 0 0 0 0 0 0 0 0 0 0 0 0 0 0 0 0 0 0 0 1 0 1 0 0 0 0 0 0 0 0 0 0 0 0 0 0 0 0 0 0 0 0 0 0 0 0 0 0 0 0 0 0 0 0 0 0 0 0 0 0 0 0 0 0 0 0 1 0 0 0 0 0 0 0 0 0 0 0 0 0 0 0 0 0 0 0 0 1 0 0 2 0 0 0 2 0 0 1 0 0 0 0 0 0 0 0 0 0 0 0 0 0 0 0 0 0 0 0 0 0 0 0 0 0 0 0 0 0 0 0 0 0 0 0 0 0 0 0 0 0 0 0 0 0 0 0 0 0 0 0 0 0 0 0 0 0 0 0 0 0 0 0 0 0 0 0 0 0 0 0 0 0 0 0 0 0 0 0 0 0 0 0 0 0 0 0 0 0 0 0 0 0 0 0 0 0 0 0 0 0 1 0 2 1 0 0 0 0 0 2 0 0 1 0 0 2 1 0 0 0 0 0 0 0 0 1 0 0 0 0 1 0 0 0 0 0 0 0 0 0 0 0 0 0 0 0 0 0 1 0 0 0 0 0 2 0 0 0 0 0 2 0 0 0 0 0 0 2 0 0 0 0 0 1 0 0 0 0 0 0 0 0 0 0 0 0 0 0 0 0 0 0 0 0 0 0 0 0 0 0 0 0 1 0 0 0 0 0 0 0 0 0 0 0 1 0 2 0 0 0 0
Appbp2 2 0 0 0 2 2 0 0 0 2 0 1 0 0 0 0 0 1 0 0 0 1 2 0 0 0 0 0 1 0 0 0 0 0 0 1 0 0 0 0 0 0 0 0 2 0 0 0 0 0 0 0 0 0 0 0 0 0 0 1 2 1 1 0 0 0 0 0 0 0 0 0 0 1 0 0 0 0 0 1 0 0 2 0 2 0 0 0 0 2 0 0 0 0 0 1 0 0 2 0 0 2 0 1 1 0 0 0 0 0 0 2 0 1 1 0 0 0 0 2 0 0 0 0 0 0 0 2 0 2 0 1 0 0 0 0 0 0 0 0 0 0 0 0 0 0 0 1 0 2 0 1 0 0 0 0 0 0 0 0 0 2 0 0 0 0 0 0 0 0 0 0 1 0 0 0 1 0 0 0 0 0 0 0 0 0 0 0 0 0 1 0 0 0 0 2 2 0 1 0 2 0 0 0 0 0 0 0 0 0 0 2 0 0 0 1 0 0 1 2 0 0 1 0 0 0 0 0 0 0 3 2 0 1 0 0 1 0 0 0 0 1 0 0 0 1 1 0 0 4 0 1 2 0 1 2 0 0 0 0 0 0 0 0 2 0 1 0 2 0 0 2 1 0 0 0 2 1 0 0 2 2 0 1 0 0 0 0 0 0 2 0 0 1 1 0 0 0 0 0 2 0 1 0 0 0 2 2 1 0 3 3 2 0 0 2 1 0 0 2 0 0 0 0 2 0 0 0 2 0 0 1 0 0 0 0 0 0 0 0 2 0 1 1 0 2 0 0 1 0 0 0 0 0 0 1 0 0 0 0 0 0 0 0 2 2 0 0 0 0 0 0 0 0 1 0 0 0 1 0 1 0 0 0 0 0 0 2 0 0 1 2 1 1 1 0 0 0 0 0 2 0 0 0 0 0 0 2 0 1 0 0 0 0 0 1 1 1 1 1 0 0 0 0 1 0 0 2 1 0 1 0 0 0 2 0 1 0 0 0 2 0 0 2 0 2 0 0 0 0 0 0 1 2 0 0 1 0 2 0 0 0 0 1 1 0 0 0 0 2 0 0 0 0 0 0 2 0 2 0 1 0 0 0 1 0 0 2 0 0 0 0 0 0 2 0 2 0 0 0 1 0 0 2 2 4 0 1 1 1 0 0 2 0 2 1 0 0 0 0 2 1 0 0 0 0 0 0 0 0 0 0 0 2 0 0 0 0 0 0 2 0 0 0 0 0 0 0 0 0 0 0 0 0 0 0 2 0 0 0 0 0 0 0 0 0 0 0 2 0 2 0 0 0 0 0 0 0 0 1 0 1 0 0 0 0 0 0 0 0 0 0 0 0 0 0 0 0 0 0 0 0 0 0 0 0 0 0 0 0 0 0 0 1 0 0 0 0 2 0 0 0 0 0 0 0 0 0 0 0 0 0 0 0 0 0 0 0 0 0 0 0 0 0 0 0 0 0 0 0 0 0 0 0 0 0 0 0 0 0 0 0 0 0 0 0 0 0 0 0 0 0 0 0 0 0 0 0 1 0 0 0 0 0 0 0 0 0 0 0 0 0 0 1 0 0 0 0 0 0 0 0 0 0 0 0 0 0 0 0 0 0 0 0 0 0 2 0 0 0 0 0 0 0 0 0 0 0 0 0 0 0 0 0 0 0 0 0 0 0 0 0 0 0 0 0 0 0 0 0 0 0 0 0 0 0 0 0 0 0 0 0 0 0 0 2 0 0 0 0 0 0 0 0 0 0 0 0 0 0 0 0 0 0 0 0 0 0 0 0 0 0 0 0 0 0 0 0 0 0 0 0 2 0 0 0 0 0 0 0 0 1 0 0 0 0 0 0 1 2 0 0 2 0 0 0 0 0 0 0 1 0 0 0 0 0 0 0 0 2 0 0 0 0 0 0 2 0 0 0 1 0 0 0 0 0 0 0 0 0 0 0 0 0 0 0 0 0 0 0 0 0 0 0 0 2 0 0 0 0 0 0 0 0 0 0 0 0 0 0 0 0 0 0 0 0 0 0 0 0 0 0 0 0 0 0 0 0 0 1 0 1 0
Appl2 0 2 0 0 0 2 2 0 0 0 0 0 0 2 1 2 2 0 0 0 1 1 0 2 0 0 1 0 0 0 2 0 0 0 0 3 1 0 0 0 0 0 0 0 2 0 1 0 2 0 0 0 0 0 0 0 0 0 0 0 0 0 0 0 2 0 0 2 0 0 0 2 0 1 2 0 0 1 2 0 0 0 0 0 2 0 0 1 2 0 0 0 0 0 0 0 0 2 0 2 1 0 2 0 0 0 2 0 0 0 0 0 0 0 0 2 0 2 0 5 0 2 0 0 2 0 0 1 2 0 2 0 0 2 0 0 0 1 1 0 1 2 2 0 0 0 1 1 0 0 0 0 2 0 0 0 0 0 0 2 1 0 0 0 0 1 2 0 0 1 0 0 0 0 0 0 1 0 0 0 0 0 0 0 0 0 0 0 0 0 0 0 0 0 0 0 0 0 2 0 1 1 0 0 0 0 0 2 2 0 1 2 0 0 0 0 0 0 1 1 0 0 1 0 2 0 0 0 2 0 1 1 0 0 2 1 2 0 2 0 0 0 0 0 2 0 0 0 2 2 0 1 1 2 2 0 2 1 0 0 0 1 2 0 0 0 0 4 1 1 0 0 0 0 1 0 2 0 0 0 1 0 4 1 1 0 2 2 0 2 0 0 0 2 0 0 0 0 2 0 2 0 1 0 0 0 0 2 2 1 1 3 0 2 0 0 2 0 0 2 0 0 1 1 0 0 0 0 2 2 0 0 0 0 0 1 3 1 0 0 0 0 2 1 0 0 3 0 0 0 0 0 1 0 1 0 2 0 2 0 0 0 0 0 0 0 0 1 2 0 2 0 1 2 0 0 0 0 0 0 2 1 0 0 0 0 0 1 1 1 0 2 0 0 1 0 0 1 0 0 3 0 3 0 0 0 0 0 0 3 2 2 0 0 1 1 1 0 0 2 0 0 1 0 0 0 0 0 0 0 1 2 0 0 1 0 0 0 0 0 0 0 0 2 2 2 0 0 0 0 2 0 0 1 0 2 0 0 0 0 0 0 1 0 0 1 1 0 0 0 0 0 0 1 0 0 0 1 1 0 1 0 1 0 4 0 1 0 2 0 0 0 0 0 2 0 0 0 0 1 0 0 0 0 0 0 2 0 0 0 0 2 1 0 0 0 0 0 0 0 2 2 2 0 0 0 2 0 0 0 0 1 0 0 0 0 0 2 0 0 0 2 0 0 0 2 0 0 0 2 0 0 0 0 0 1 0 0 0 0 0 0 0 0 0 2 0 0 0 0 0 0 0 0 0 0 0 0 0 0 0 0 2 0 1 2 0 2 0 0 2 0 1 2 0 0 0 0 2 0 0 2 0 0 0 0 0 2 0 0 0 0 2 2 0 2 2 0 0 0 0 0 0 0 2 0 0 0 0 0 1 0 2 2 0 0 0 2 0 0 1 0 0 0 0 2 0 0 0 0 0 0 0 0 0 0 0 0 2 0 1 0 0 0 0 0 0 0 0 0 2 0 0 0 0 2 0 0 0 1 0 0 0 0 0 0 0 1 0 0 0 0 0 2 1 0 1 0 0 0 0 0 0 2 0 0 0 0 0 0 0 0 2 0 1 0 0 0 0 0 0 0 0 0 0 0 2 0 0 0 0 0 0 0 0 0 0 0 0 0 0 0 0 0 0 0 0 0 0 1 0 1 0 0 0 0 0 0 0 0 0 0 0 0 0 0 0 0 0 0 0 0 0 2 0 0 0 0 0 0 1 0 0 2 2 0 2 0 0 0 0 0 0 0 2 2 0 0 0 0 2 2 0 0 0 0 0 0 0 0 2 0 0 0 0 0 2 2 0 0 2 0 0 0 2 0 0 0 2 0 0 0 0 1 0 0 0 0 3 1 0 1 0 0 0 0 0 0 0 0 0 0 0 2 0 0 2 0 1 0 0 0 0 0 0 0 0 0 0 0 0 0 0 0 0 0 0 0 2 0 0 0 0 0 0 0 0 0 0 0 0 1 2 0 0 0 1 0 0 0 0 0 0 2 0 0 0 2 0 0 0 0 0
Aqp3 1 0 0 0 0 0 0 0 0 0 1 0 0 2 1 0 0 0 0 0 2 0 0 0 2 0 0 0 0 0 0 1 0 0 0 0 0 0 0 0 0 0 0 0 0 0 0 0 1 0 0 0 0 0 0 0 0 0 0 0 0 0 0 1 0 0 1 1 0 0 0 2 0 0 0 0 0 0 0 0 0 0 0 0 1 0 0 1 0 0 2 0 0 0 2 0 0 0 0 0 0 0 0 0 0 0 0 0 0 0 0 0 0 2 2 0 0 0 1 0 0 2 0 0 0 0 0 0 0 0 1 2 0 0 0 0 0 0 0 0 0 0 0 0 0 0 0 0 0 0 0 0 0 0 0 0 2 0 0 0 0 1 0 0 0 0 0 0 0 0 0 2 0 0 2 0 1 0 0 0 0 0 0 0 0 0 1 0 0 0 0 0 0 0 0 0 0 0 0 0 1 0 0 0 0 0 0 0 0 0 1 0 0 0 0 0 1 0 0 0 0 0 0 0 0 0 0 0 2 0 0 0 0 0 0 0 0 0 0 0 1 0 0 2 0 0 0 0 0 1 3 1 1 0 0 0 0 1 0 0 0 0 2 0 0 0 3 1 0 1 0 0 2 0 2 0 0 2 0 0 0 0 0 2 0 0 0 0 1 0 1 0 0 0 0 0 0 0 0 0 0 0 0 2 2 0 0 0 0 0 1 0 0 2 0 0 2 0 0 1 1 0 0 0 3 0 0 0 0 0 0 0 1 0 0 0 0 0 0 1 1 0 1 0 0 0 2 0 1 0 0 0 2 0 0 0 0 1 0 0 0 0 0 0 0 0 0 2 0 0 0 2 0 0 0 0 0 0 0 0 0 0 0 0 0 0 0 0 0 0 0 2 0 2 1 0 0 0 0 2 1 0 0 0 1 0 0 0 2 0 0 1 0 0 0 0 1 0 0 0 0 0 0 0 0 0 0 0 0 0 0 0 0 0 2 0 0 0 2 0 1 0 0 0 0 0 0 0 0 0 0 0 0 0 2 0 0 0 0 0 0 0 0 0 0 0 1 0 0 0 0 1 0 0 0 0 0 0 1 1 0 0 0 0 3 0 0 0 2 0 0 0 1 0 2 0 0 0 0 1 0 0 0 1 1 0 0 1 0 0 0 0 0 0 0 2 0 0 0 0 0 0 0 0 0 0 0 0 0 0 0 0 0 2 0 0 0 0 0 0 0 0 0 0 0 0 0 0 0 0 0 0 0 0 0 0 0 0 0 0 0 0 0 0 0 0 0 2 0 0 0 0 0 0 0 1 0 0 0 1 0 0 0 0 0 0 0 0 2 0 0 0 0 0 0 0 0 0 0 0 0 0 0 0 0 0 0 0 0 0 0 0 0 1 0 0 0 0 0 0 0 0 0 0 0 0 0 0 0 0 0 0 0 0 0 0 0 0 1 0 0 0 0 0 0 0 0 0 0 0 0 0 0 0 0 0 0 0 1 0 0 0 0 0 0 0 0 0 0 0 0 0 0 0 0 0 0 0 0 0 0 0 0 0 0 0 0 0 0 0 0 0 0 0 0 0 0 0 0 0 0 0 0 0 0 0 0 0 0 0 0 0 0 0 0 0 0 0 0 0 0 0 0 0 0 0 0 0 0 0 0 1 0 0 0 0 0 0 0 0 0 0 0 0 0 0 0 0 0 0 0 2 0 0 0 0 0 0 0 1 0 0 0 0 0 0 0 0 0 0 0 0 0 0 0 0 0 0 0 0 0 0 0 0 0 0 0 0 0 0 0 0 0 0 0 0 0 0 2 0 0 0 0 0 0 0 1 0 0 0 0 0 0 0 0 0 0 0 0 0 0 0 0 0 0 0 0 0 0 0 0 2 0 0 0 0 0 0 0 1 0 0 0 0 0 0 0 0 0 0 0 0 0 0 0 0 0 0 0 0 0 0 0 0 0 0 0 0 0 0 0 0 0 0 0 0 1 0 0 0 0 0 0 0 0 0 0 0 0 0 0 0 0 0 2 0 0 0 0 0 0 0 0 0 0 0 0 0 0 0 0 0 0
Aqp4 1 0 0 0 0 0 0 2 0 0 0 0 0 0 0 2 0 2 0 0 0 0 0 0 0 0 0 0 0 2 0 0 0 0 0 0 0 0 0 0 0 1 0 0 0 2 1 2 1 0 0 0 0 0 0 0 1 0 0 0 0 0 0 0 2 2 2 2 1 0 0 1 0 0 0 0 0 0 0 2 0 0 2 0 0 0 0 0 1 0 0 0 0 1 0 0 0 1 0 0 1 0 0 1 0 0 0 0 0 0 1 0 0 0 1 0 2 1 0 0 0 0 2 0 0 0 0 1 0 0 0 1 0 0 0 0 0 2 0 0 0 1 0 2 0 0 2 2 0 0 2 2 0 0 0 0 2 2 0 0 0 1 0 0 2 0 0 0 1 0 0 0 1 0 0 0 0 0 0 0 0 0 0 0 0 0 0 0 1 0 0 2 0 2 0 2 0 0 0 0 0 0 0 1 0 0 0 2 1 0 0 1 0 0 0 0 0 2 0 0 0 0 0 1 2 0 0 2 0 0 1 0 0 0 0 0 1 0 2 0 0 0 0 1 0 0 0 0 0 2 1 0 1 0 2 2 0 0 0 0 2 0 0 0 1 2 1 0 0 0 2 1 2 0 1 0 2 0 0 2 2 0 1 0 0 0 0 0 0 0 2 0 0 0 0 0 0 2 2 1 1 0 0 1 1 0 0 0 0 0 0 0 0 0 0 0 2 2 0 2 2 0 0 0 0 2 2 0 0 0 0 0 1 0 0 3 1 0 2 0 0 2 2 0 0 0 0 0 0 0 0 0 0 0 0 0 0 1 0 0 0 0 0 0 1 0 1 0 1 2 0 0 2 2 1 0 0 0 2 0 0 0 2 0 0 0 0 3 0 2 0 0 2 0 1 0 1 1 0 0 3 0 2 0 2 0 0 0 2 0 2 0 0 0 2 3 0 0 0 0 1 0 2 2 0 2 2 0 0 2 2 0 0 0 0 0 0 0 0 0 0 0 0 1 1 0 0 2 0 1 0 0 0 0 0 0 0 0 1 2 0 1 0 2 0 2 1 0 0 0 1 0 0 1 0 0 0 0 1 2 2 0 0 0 1 0 2 0 1 0 0 1 0 0 0 2 1 0 0 2 0 0 0 2 2 2 0 1 2 0 2 6 0 2 2 0 0 0 0 2 0 0 0 0 0 0 1 1 0 0 0 0 0 0 0 0 0 0 0 0 0 0 0 0 0 0 0 0 0 0 0 0 0 0 0 1 0 0 0 0 0 0 0 0 0 0 0 0 2 0 0 0 0 0 0 0 3 0 0 0 0 0 2 0 2 0 0 0 0 0 2 0 0 2 0 0 0 0 2 1 0 0 2 0 0 0 0 0 0 0 0 2 0 1 2 1 0 0 0 0 0 0 0 0 0 0 0 0 0 2 0 2 0 0 0 0 1 3 0 0 0 0 0 0 0 0 0 0 0 0 0 0 0 0 0 0 0 0 0 0 0 0 0 0 0 0 0 2 0 0 0 0 0 0 0 0 0 0 0 0 0 0 0 0 2 0 0 0 0 0 0 0 0 0 0 0 0 0 0 0 0 0 0 0 0 0 0 0 0 0 1 0 1 0 0 0 0 0 0 0 0 0 0 0 0 0 0 0 0 0 0 0 0 0 0 0 0 0 0 0 0 0 0 0 0 0 0 0 0 0 0 0 0 2 0 0 0 0 0 0 1 0 0 0 0 0 0 0 0 0 0 0 0 0 0 0 0 0 0 0 0 0 0 0 0 2 0 0 0 0 0 0 0 2 0 0 0 0 0 1 0 2 3 0 0 2 1 0 0 0 0 0 0 0 0 0 2 1 0 0 0 0 0 0 0 0 0 0 0 0 0 1 0 0 0 0 0 0 1 0 1 2 0 0 0 1 0 0 0 0 1 0 0 0 0 0 0 0 0 0 0 0 0 0 0 0 0 0 0 0 0 0 0 0 0 0 0 2 0 0 2 0 1 0 0 0 0 0 0 0 0 0 1 0 0 0 0 0 0 0 0 0 0 0 2 0 0 0 0 0 0 0 0
Aqp7 0 0 0 0 0 0 1 0 0 0 0 0 0 0 0 0 0 0 0 0 0 2 0 2 0 0 0 0 0 2 0 2 0 0 0 1 0 0 0 0 0 0 0 0 0 0 0 1 0 0 0 0 0 2 0 0 2 0 0 2 0 0 0 0 0 0 0 0 0 0 0 0 0 0 0 0 0 0 0 0 0 0 0 0 0 1 0 0 1 0 0 0 2 0 0 1 1 0 0 0 0 1 1 0 0 0 0 0 0 0 0 0 1 0 0 0 0 0 0 0 2 0 0 0 0 0 2 0 1 0 0 0 0 0 0 0 0 0 0 1 0 0 0 1 0 0 0 0 0 0 0 0 0 0 0 0 0 0 0 0 0 1 0 0 0 0 0 0 0 0 0 0 0 0 1 0 2 0 0 0 0 0 0 0 0 0 0 0 0 0 0 0 0 0 0 1 0 0 0 0 1 0 0 0 0 0 2 1 0 0 1 0 0 0 0 0 0 0 1 0 0 1 0 1 2 0 0 0 0 0 0 0 0 2 0 0 1 1 0 0 0 0 0 0 0 0 0 0 0 2 3 2 0 2 0 0 0 2 1 0 0 0 2 0 2 0 1 1 0 0 1 1 1 1 2 2 0 0 0 2 0 0 1 0 0 0 0 0 0 0 0 1 2 2 0 2 0 1 2 0 3 0 0 0 3 0 0 0 0 1 2 0 0 0 0 0 3 0 0 0 3 0 0 0 2 0 0 0 0 0 0 0 4 0 0 0 0 0 0 0 0 0 0 2 0 1 1 0 0 0 0 0 0 1 0 0 0 0 1 0 0 0 0 0 1 0 0 0 2 0 0 0 0 0 0 0 0 0 1 0 0 0 2 2 0 0 1 0 1 0 0 1 0 1 2 0 1 0 0 1 1 0 2 0 0 0 1 0 2 1 1 0 0 0 1 0 0 1 0 0 0 1 0 0 0 0 0 0 0 0 0 0 0 0 0 0 0 1 2 0 0 2 0 0 0 3 0 2 0 1 0 0 2 2 0 0 0 2 0 1 0 0 0 0 0 0 2 0 0 0 0 0 0 0 0 0 2 2 0 0 0 0 0 0 2 0 0 0 0 0 0 1 1 0 0 0 1 0 0 2 1 0 0 1 0 0 0 2 0 1 1 0 0 0 1 0 0 2 0 0 0 2 1 0 0 0 0 0 0 0 0 0 0 0 0 0 0 0 0 0 0 0 0 0 0 0 0 0 0 0 0 0 0 0 0 0 0 0 0 0 0 0 0 0 0 0 0 0 0 0 0 0 0 0 0 0 0 0 0 0 0 0 0 0 0 0 0 1 0 0 0 0 2 0 0 0 0 0 0 0 0 0 0 0 0 1 0 0 0 0 0 0 0 0 0 0 0 0 0 0 0 0 0 0 0 0 0 0 0 0 0 0 0 0 0 0 0 0 0 0 0 0 0 0 0 0 0 0 0 0 0 0 0 0 0 0 0 0 0 0 0 0 0 0 0 0 0 0 0 0 0 0 0 0 0 0 0 0 0 0 0 2 0 0 0 0 0 0 0 0 0 0 0 0 0 0 0 0 0 0 0 0 0 0 0 0 0 0 0 0 0 2 0 0 0 0 0 0 0 0 0 0 0 0 0 0 0 0 0 0 0 0 0 0 0 0 0 0 0 0 0 2 0 0 0 0 0 0 0 0 1 0 0 0 0 0 0 0 0 0 0 0 0 0 0 0 0 0 0 1 0 0 0 0 0 0 0 0 0 0 0 0 0 0 0 0 0 0 0 0 0 0 0 0 0 0 0 0 0 0 0 0 0 0 0 0 0 0 2 0 0 0 0 0 0 0 0 0 0 0 0 0 0 2 0 0 0 0 1 0 0 1 1 0 0 0 0 0 0 0 0 0 0 0 0 0 0 0 0 0 0 0 0 0 0 0 0 0 0 0 0 0 0 0 0 0 0 0 0 0 0 0 0 0 0 0 2 0 0 0 0 0 0 0 0 0 0 0 0 0 0 0 0 0 0 0 0 0 0 2 0 0 0 0 0 0 1 0 0 0 0 0 0
Ar 0 0 1 0 0 0 0 2 0 0 0 2 0 0 0 0 0 0 0 0 1 1 0 0 0 0 1 0 1 0 0 0 0 0 0 0 0 0 0 0 0 0 0 0 0 0 0 0 0 0 0 0 0 0 0 3 0 0 0 0 0 0 1 0 0 0 2 0 1 0 0 1 0 0 1 0 0 0 0 0 0 0 0 0 0 0 0 0 0 0 0 0 0 0 0 0 0 0 0 0 0 0 0 0 0 0 0 0 0 0 0 0 0 0 2 0 0 0 0 0 0 1 0 0 0 0 0 0 1 0 0 0 0 1 2 2 0 0 0 1 0 0 0 1 0 0 2 0 0 0 0 1 0 0 0 0 0 2 0 0 0 0 0 1 2 2 0 0 0 0 0 0 0 0 0 0 0 0 0 1 0 0 0 0 0 0 0 0 0 0 0 0 0 0 0 0 0 0 0 0 2 0 0 0 0 0 0 1 0 0 0 0 0 0 0 0 0 1 2 1 0 0 0 2 0 0 0 0 0 0 0 2 2 1 0 1 0 0 0 0 0 1 1 2 0 1 0 0 0 1 0 1 0 0 0 0 0 1 2 1 0 1 0 0 0 0 0 0 0 1 0 0 0 0 0 0 0 0 0 0 0 0 0 0 2 0 0 0 2 2 0 0 1 0 0 0 0 0 0 0 0 0 2 0 0 0 0 2 0 2 1 0 0 0 0 0 1 0 0 2 1 0 1 0 0 0 0 0 2 2 0 0 0 0 0 0 1 0 0 0 2 0 1 2 0 0 0 0 0 0 0 0 0 0 1 0 0 0 0 2 0 0 0 2 0 0 2 0 0 0 2 0 0 1 0 0 0 1 1 0 0 0 0 0 0 0 0 1 3 0 0 0 0 0 0 0 0 0 0 0 1 0 0 0 0 0 0 0 0 0 0 0 0 1 0 2 0 2 0 1 2 0 1 0 0 0 0 0 0 0 0 0 0 0 2 0 0 0 2 1 0 0 0 2 0 2 0 0 0 0 0 0 0 0 2 0 2 0 0 0 0 0 0 0 0 0 1 0 0 0 0 0 0 0 0 0 2 1 0 0 2 0 0 0 0 0 0 0 0 0 2 1 0 0 0 0 2 0 0 2 0 0 0 0 0 1 0 0 0 0 0 0 2 0 0 2 0 0 0 0 0 0 2 0 0 0 0 0 0 0 0 0 0 0 0 0 0 0 0 0 0 0 0 0 0 0 0 0 0 0 0 0 1 0 0 0 0 0 0 0 0 0 0 0 0 0 0 0 0 0 0 0 0 0 0 0 0 0 0 0 0 0 0 0 0 0 0 0 0 0 0 0 0 0 0 0 0 0 0 0 0 0 0 0 0 2 0 2 0 0 0 0 0 0 0 0 0 0 0 0 0 0 0 0 0 0 0 0 0 0 0 0 0 0 0 0 0 0 0 0 2 0 0 0 0 0 0 0 0 0 0 0 0 0 0 0 0 0 0 0 0 0 0 0 0 1 0 0 0 0 0 0 0 0 0 0 0 0 0 1 0 0 0 0 0 0 0 0 0 0 0 0 0 0 0 0 0 0 0 1 0 0 0 0 0 0 0 0 0 0 0 0 0 0 0 0 0 0 0 0 0 0 0 0 0 0 0 0 0 0 0 0 0 0 0 0 0 0 0 0 0 0 0 0 0 0 0 0 0 0 0 0 0 0 0 0 0 0 0 0 0 0 0 0 0 0 0 0 0 0 0 0 0 1 0 0 0 0 0 0 0 0 0 0 0 0 0 0 0 0 0 0 0 0 0 0 0 0 0 0 0 0 2 0 0 2 0 0 0 0 0 0 0 0 0 0 0 0 1 0 0 0 0 0 0 0 0 0 0 0 0 0 2 0 0 0 0 0 0 0 0 0 0 0 0 0 0 0 0 1 0 0 0 0 0 0 0 0 0 0 0 0 0 0 0 0 0 2 0 0 2 0 0 0 0 0 0 0 2 0 0 0 0 0 0 0 0 0 0 0 0 0 0 0 0 0 0 0 0 0 0 0 0 0 0 0 0 0 0 0 0 0 0
Arap1 1 0 0 0 2 2 0 1 0 0 0 2 0 0 0 0 0 0 0 0 0 1 0 0 0 0 0 0 0 2 0 0 0 0 0 0 0 2 0 0 0 0 0 0 0 0 1 0 2 0 0 0 0 0 0 2 0 0 0 2 1 0 0 2 0 0 0 0 0 1 0 0 0 1 0 0 0 0 1 0 0 0 0 0 0 0 2 0 0 0 0 0 0 0 0 0 0 0 0 0 2 0 0 0 0 0 0 0 0 0 0 0 0 0 0 0 0 1 0 1 0 0 0 2 0 0 2 0 1 0 0 2 2 2 0 0 0 0 0 0 0 2 0 0 0 0 0 0 1 0 1 0 0 0 0 0 0 0 0 2 0 0 0 0 0 0 0 0 2 0 0 3 0 1 0 0 0 0 1 2 0 0 0 0 0 0 0 1 1 0 0 0 1 0 0 0 0 0 0 0 0 0 0 0 0 2 0 3 0 0 0 0 0 0 0 0 0 0 0 0 0 0 0 0 2 0 0 0 0 1 2 0 0 0 0 0 0 0 0 0 0 0 0 0 0 0 0 0 0 1 2 2 1 1 0 0 0 0 0 3 2 0 0 0 0 0 0 1 0 0 0 3 0 0 2 0 2 0 0 2 0 0 0 0 0 0 1 2 0 0 0 0 0 0 1 0 0 0 0 0 0 0 0 0 0 0 0 2 0 0 0 0 0 2 0 0 1 0 0 0 2 0 0 0 1 0 0 0 0 0 0 0 0 2 0 0 0 0 0 0 0 0 0 0 0 0 2 0 1 0 1 0 1 0 0 2 0 0 0 0 0 0 2 0 0 0 0 0 0 1 0 0 0 0 0 0 0 1 0 0 0 0 2 2 0 0 0 0 0 0 0 0 0 0 0 1 0 2 0 0 1 0 1 0 0 0 1 0 1 2 2 0 0 0 0 1 2 2 1 1 1 0 2 0 0 0 0 0 2 2 0 0 0 2 2 0 0 0 0 0 0 0 0 0 0 0 0 0 0 0 0 0 0 2 2 0 0 0 0 0 0 2 0 0 0 0 0 0 0 0 0 0 0 2 0 1 0 0 0 1 2 0 0 0 0 0 0 0 2 0 0 2 2 1 0 0 0 0 0 1 0 0 2 2 0 0 0 2 0 0 0 0 0 1 0 0 0 0 0 0 0 1 0 0 0 0 0 0 0 0 0 0 0 0 0 0 0 0 0 2 0 0 0 0 0 0 0 0 0 0 0 0 0 0 0 0 0 0 0 0 0 0 0 0 0 0 0 0 0 0 1 0 0 0 0 0 0 0 0 2 0 0 0 0 0 0 0 0 2 0 0 0 0 1 0 0 0 2 0 0 0 0 0 0 0 0 0 0 0 0 0 0 0 2 0 0 0 0 0 0 1 0 0 0 0 0 0 0 0 2 0 1 0 1 0 0 0 0 2 0 0 0 0 0 0 0 0 0 0 0 0 0 0 0 0 0 0 0 0 0 0 0 0 0 0 0 0 0 0 0 0 0 0 0 0 0 0 0 1 1 0 0 0 0 0 0 0 0 0 0 0 0 0 0 0 0 0 0 1 0 1 0 0 2 0 0 0 0 0 0 0 0 0 0 0 0 0 0 0 0 0 0 0 0 0 0 0 1 0 0 0 0 0 0 0 0 0 0 0 0 0 0 0 0 0 2 0 0 0 0 0 0 0 2 0 0 0 0 0 0 0 0 0 0 0 0 0 0 1 0 0 0 0 0 0 0 0 0 0 0 2 0 0 2 0 0 0 0 0 0 0 0 0 0 0 0 0 0 0 0 2 0 0 0 0 0 0 0 0 0 0 0 2 0 0 0 0 0 0 0 0 0 0 0 0 0 1 0 0 0 0 2 2 1 0 0 0 0 0 0 0 0 0 0 0 0 0 0 2 0 0 0 0 0 0 0 0 0 1 0 0 2 0 0 0 0 0 0 0 0 1 0 0 2 0 0 0 0 0 0 0 0 1 0 0 0 0 2 0 0 0 0 1 0 0 0 1 0 0 1 0 0 0 0 0 2 0 0 0 0 0 0 0
Arap2 1 0 0 0 0 0 0 0 0 0 0 0 0 0 1 0 0 0 0 0 2 0 0 0 0 0 0 0 0 0 0 0 0 0 0 0 0 0 0 0 0 0 0 0 0 0 0 0 1 0 0 0 0 0 0 0 0 0 0 0 0 0 0 0 0 0 0 2 0 0 0 2 0 0 0 1 0 0 0 0 0 0 0 0 0 0 0 0 0 0 0 0 1 0 0 0 0 0 0 0 0 1 0 0 0 0 0 0 0 0 0 0 0 0 0 0 0 0 1 1 0 0 1 0 2 0 0 0 0 0 0 0 0 1 0 0 1 1 0 0 2 0 0 0 0 0 1 1 0 0 0 0 0 0 0 0 0 0 0 0 0 1 0 0 0 0 0 0 0 0 0 1 2 0 1 0 0 0 2 1 0 0 0 0 0 0 1 0 0 0 0 0 0 0 0 0 0 0 0 0 0 0 0 0 0 0 0 0 1 0 0 2 0 0 0 0 0 1 0 0 0 1 0 0 0 0 0 2 0 0 1 0 0 0 2 1 2 0 0 0 2 0 0 2 0 0 2 0 2 5 1 0 0 0 2 2 0 2 0 2 0 1 2 0 0 2 1 0 0 2 0 0 1 0 2 1 1 1 0 2 0 0 0 0 0 2 0 0 0 0 0 0 0 0 0 0 0 0 1 0 2 0 0 0 2 0 0 0 0 2 0 2 2 0 0 0 2 1 0 1 0 1 1 0 2 0 0 0 2 0 0 0 0 0 1 2 0 0 0 0 0 0 0 1 0 1 0 0 1 0 2 0 2 0 1 0 0 0 0 0 0 1 0 0 0 2 0 0 3 0 0 1 0 0 0 2 2 0 0 0 1 0 1 0 0 2 2 2 2 1 0 1 0 1 0 0 0 0 0 0 0 0 1 0 0 1 0 0 0 0 0 0 0 1 0 0 2 1 0 2 0 0 0 0 0 0 2 2 1 0 0 2 0 2 0 0 0 1 0 2 2 2 0 3 0 2 0 0 0 1 0 0 0 1 1 0 0 1 0 0 0 0 1 0 2 0 4 0 0 0 3 1 0 0 0 0 1 0 2 0 0 0 2 2 0 0 2 1 0 0 0 0 2 1 0 0 0 2 0 0 2 0 0 0 2 0 0 1 0 1 0 0 2 0 0 0 0 0 0 0 0 0 0 0 0 0 0 0 0 0 0 0 0 0 0 0 0 0 0 0 0 0 0 0 0 0 0 0 0 0 0 0 0 2 0 0 0 0 0 0 0 0 0 0 0 0 0 0 0 2 0 2 0 0 0 0 2 0 2 0 0 0 0 1 0 0 0 0 0 0 0 0 0 0 0 0 0 0 0 0 0 0 0 0 0 0 0 0 0 0 0 2 0 0 0 0 0 0 0 0 0 0 0 0 0 0 0 0 0 1 0 0 0 0 2 0 0 0 0 0 0 0 0 0 0 0 0 0 0 0 0 1 0 0 0 0 0 0 2 0 0 0 0 0 0 0 0 0 0 0 1 0 0 0 0 0 0 0 0 0 0 0 0 0 0 0 0 0 0 0 0 0 0 0 0 0 0 0 0 0 0 0 0 0 0 0 0 0 0 0 0 0 0 0 0 0 0 0 0 0 0 0 0 0 0 0 0 0 0 0 0 0 0 0 0 0 0 0 0 0 0 0 0 0 0 0 0 0 0 0 0 2 0 0 0 0 0 0 0 0 0 0 0 0 0 0 0 0 0 0 0 0 0 0 0 0 0 0 0 0 0 0 0 0 0 0 0 0 0 0 0 0 0 0 0 0 0 0 0 0 0 0 0 0 1 0 0 0 0 0 0 0 0 0 0 0 0 0 0 0 0 0 0 0 0 0 0 0 0 0 0 0 0 0 0 0 0 0 0 0 0 0 0 0 0 0 0 0 0 0 0 0 0 0 0 0 0 0 0 0 0 0 0 0 0 0 0 1 0 0 0 0 0 0 0 0 0 0 0 0 0 0 0 0 0 0 0 0 0 0 0 0 0 0 0 0 0 0 0 0 0 0 0 0 0 0 0 0 0 0 0 0 0
Arc 1 2 1 0 0 2 1 0 2 8 3 2 2 0 2 2 0 1 2 0 2 0 0 1 5 0 0 0 1 1 0 2 1 2 0 2 0 0 0 0 2 0 0 0 0 0 1 0 2 0 0 2 6 3 11 4 0 2 3 2 2 0 1 4 6 3 8 2 0 2 3 5 2 7 2 3 2 0 2 4 0 3 2 0 1 0 1 3 0 10 0 1 1 0 2 7 2 2 0 0 3 2 7 2 0 0 0 7 0 0 0 2 0 0 0 0 0 2 5 24 3 5 4 0 10 2 18 13 12 8 15 27 6 5 4 4 1 7 10 5 22 6 2 15 13 3 7 5 15 5 1 11 7 11 2 2 4 8 20 2 5 6 13 5 2 8 9 0 15 12 3 12 11 14 21 4 2 2 14 13 7 2 2 8 2 10 6 10 12 8 3 11 4 13 7 6 5 2 5 11 24 1 9 2 5 6 19 10 10 11 12 8 2 3 1 8 18 15 9 2 2 15 0 8 27 2 3 12 14 8 19 15 25 0 7 22 3 24 5 3 13 12 19 4 2 1 4 14 2 10 5 7 8 9 5 1 2 4 2 8 1 1 2 0 0 2 4 3 1 10 4 14 9 15 6 8 26 7 0 11 3 0 6 9 9 17 16 4 14 5 2 3 7 1 11 16 2 2 8 14 6 1 2 6 13 3 4 17 12 1 9 6 8 0 2 3 10 2 0 3 12 3 8 6 20 4 1 3 9 3 2 0 6 0 5 3 9 6 8 0 0 1 5 3 0 9 9 3 14 3 3 6 10 2 4 1 4 2 3 3 2 3 9 15 6 19 3 1 14 18 5 3 3 14 35 11 8 6 14 5 4 1 15 20 2 15 23 2 16 10 14 14 8 4 27 4 5 14 0 21 6 5 20 0 12 19 12 0 9 7 1 3 3 12 21 7 46 11 15 16 0 2 0 0 1 0 0 0 3 1 1 1 0 2 2 3 4 1 9 2 5 2 2 9 4 4 2 0 2 8 2 6 2 1 9 0 7 2 2 0 3 4 1 4 2 13 2 2 0 3 8 6 2 6 4 2 16 5 3 10 9 0 8 2 5 0 2 0 3 2 2 4 7 2 4 0 3 4 9 11 23 2 1 10 0 7 2 7 2 0 11 0 2 7 16 1 5 21 3 12 26 38 9 0 0 0 2 0 0 0 0 0 0 0 0 0 0 0 0 0 0 0 0 0 0 0 0 1 0 0 0 0 0 0 0 0 0 0 0 0 0 0 0 0 0 0 0 0 2 0 0 0 0 0 0 2 0 0 0 8 1 2 4 0 6 0 0 2 0 2 0 5 2 2 0 4 0 0 3 1 0 2 0 0 0 2 0 0 0 0 0 0 0 0 0 0 0 0 0 0 0 0 0 0 0 0 0 0 0 0 0 2 0 1 0 0 0 1 0 0 0 0 0 0 0 0 0 0 0 0 0 0 0 0 0 0 0 0 0 0 0 0 0 0 0 0 0 0 0 0 0 0 0 0 0 0 0 0 2 0 0 0 0 0 0 0 0 0 0 0 0 0 0 0 0 0 0 0 0 0 0 0 0 0 0 0 0 0 0 0 0 0 0 0 0 0 0 0 0 0 0 0 0 0 0 0 0 0 0 0 0 0 0 0 0 0 0 0 0 0 0 2 0 0 0 0 0 0 0 0 0 0 0 0 0 0 0 0 0 0 0 0 0 0 0 0 0 0 0 0 0 0 0 0 0 0 0 0 0 0 0 0 0 0 0 0 2 0 0 0 0 0 0 0 0 0 0 0 0 0 0 1 2 0 2 0 0 0 0 2 0 1 0 0 0 0 1 0 0 0 0 0 0 0 0 0 0 0 0 0 0 0 0 0 0 0 1 0 1 0 0 0 0 1 0 0 0 0 0 0 1 0 0 0 0 0 0 0 0 0 0 0 0 0 0 0 0 0 0 0 0 0 0 0 0 1 0 0 0 0 0 0 0 0 0 0 0 0 0 0 0 1 0 0 0 0 0 0 1 0 0 0 0 0 0 0 1 0 0 0 0 0 0
Arfgap1 2 0 0 1 3 2 2 1 0 0 4 2 0 1 0 2 2 2 2 0 2 0 1 1 2 0 0 0 0 2 0 0 1 1 0 1 0 0 0 0 1 0 0 0 0 0 1 0 1 0 2 0 0 0 0 2 2 2 2 1 1 1 2 1 1 0 1 3 0 2 0 3 0 3 0 2 1 0 0 1 0 0 0 0 0 0 0 0 2 1 0 0 2 0 0 1 0 2 2 0 0 0 0 0 0 0 0 2 1 1 0 1 1 0 0 0 0 0 1 0 0 0 2 0 0 2 1 0 1 0 3 2 0 0 1 2 0 1 1 0 2 1 0 0 3 1 0 2 1 1 2 0 0 2 0 0 0 1 1 0 0 0 2 0 0 0 0 0 2 0 0 0 2 1 0 0 1 0 0 0 2 0 2 0 1 0 1 2 2 0 0 1 2 1 0 3 2 0 0 2 1 0 2 1 2 0 0 3 0 2 0 2 0 0 0 2 3 0 1 0 0 1 0 4 0 0 0 2 2 1 1 2 4 2 2 2 2 0 2 0 2 0 2 3 0 0 0 0 1 3 2 6 0 2 2 2 2 1 2 0 1 0 3 0 1 0 3 3 0 3 1 0 2 2 2 0 2 1 0 2 0 0 0 1 1 2 3 0 1 0 2 2 2 2 2 1 0 0 1 2 0 0 2 2 1 0 0 3 2 3 4 2 2 1 0 0 0 2 0 3 0 1 0 1 2 2 2 2 2 0 0 0 1 0 2 0 1 0 2 0 2 4 2 1 0 2 2 0 0 0 1 0 2 0 0 2 3 1 2 1 0 1 0 3 2 3 0 3 4 3 2 0 0 0 3 1 0 0 2 0 0 1 3 0 0 0 1 3 2 0 4 1 2 0 2 1 1 1 0 2 1 2 1 0 0 2 0 2 0 0 1 0 2 2 3 2 1 1 3 1 0 1 2 0 2 0 0 0 0 0 1 2 0 0 3 0 0 0 2 1 2 0 2 0 2 2 0 1 0 1 0 3 0 3 3 0 2 1 0 0 0 0 2 0 1 0 3 0 0 2 1 3 0 0 2 2 0 2 2 0 0 0 2 0 3 2 0 0 1 0 2 0 2 2 3 0 1 0 0 6 3 0 2 0 2 1 0 1 0 2 0 0 1 1 1 4 2 2 0 1 1 2 2 0 0 0 2 0 0 0 0 0 0 0 0 0 0 0 0 0 0 0 1 0 0 0 0 0 0 0 0 0 0 0 0 0 0 0 0 0 0 0 0 0 0 0 0 0 0 0 0 0 0 0 0 0 0 0 0 0 0 1 0 0 0 2 0 0 0 0 0 1 0 0 0 2 0 2 0 0 0 0 0 0 0 0 0 0 0 0 1 0 0 0 1 2 0 0 0 0 2 0 0 0 0 0 0 0 0 0 0 0 0 0 1 0 0 0 1 0 0 0 0 0 0 0 0 0 0 0 0 2 0 0 0 0 0 0 0 0 0 0 0 0 0 0 0 0 0 0 0 0 0 0 0 0 2 0 1 0 0 0 0 0 0 0 0 0 0 0 0 0 0 0 0 0 0 0 0 0 0 0 0 0 0 0 0 0 0 0 0 0 0 0 0 0 0 0 0 0 0 0 0 0 0 0 0 0 0 0 0 0 0 0 0 0 0 0 0 0 0 0 0 0 0 0 0 0 0 0 0 0 0 2 0 0 2 0 1 0 0 0 0 0 0 0 0 0 0 0 0 0 0 1 0 0 0 0 0 0 0 0 0 0 0 0 0 0 0 0 0 0 0 0 0 2 0 0 1 0 0 0 0 0 1 0 0 0 0 0 2 0 0 0 0 2 0 0 2 0 0 0 0 0 0 0 0 0 0 0 0 0 3 0 0 0 0 0 0 0 0 0 0 0 0 0 0 0 0 0 0 0 0 0 0 0 0 0 0 0 0 0 0 0 0 2 0 0 0 0 0 0 0 0 0 0 0 0 0 0 1 0 0 0 0 0 2 0 0 0 1 0 0 0 0 0 0 0 0 2 0 0 0 0 0 0 1 0 0 0 1 0 0
Arhgap1 2 1 2 0 0 0 1 2 1 0 2 0 0 0 0 0 0 1 0 0 1 1 0 2 0 0 1 0 0 0 0 2 0 0 0 0 2 0 0 2 0 0 0 0 1 0 0 0 0 0 0 0 0 0 2 0 2 0 0 0 2 0 2 0 2 0 2 0 2 0 0 1 2 1 1 0 0 0 2 0 2 0 0 0 1 0 0 0 0 2 0 0 0 0 0 1 0 2 0 2 0 1 0 1 0 0 0 0 0 0 0 1 1 0 1 0 0 2 0 1 0 1 0 0 0 0 3 0 0 0 1 2 2 0 0 1 0 2 1 2 1 0 0 0 0 0 0 2 1 0 0 1 2 0 0 1 0 0 0 0 0 0 2 0 0 0 2 0 0 2 0 0 1 0 0 1 0 0 1 1 0 2 0 0 0 2 0 0 0 0 0 0 0 2 0 0 0 0 0 1 1 0 0 1 2 2 2 0 1 0 0 0 0 0 0 2 0 0 2 0 0 0 0 0 1 0 0 1 2 0 2 0 1 0 2 0 0 1 0 0 0 4 1 2 0 1 0 0 2 5 0 1 1 2 2 0 0 1 2 2 2 2 2 0 2 0 3 0 0 2 1 2 0 1 1 0 2 4 0 0 1 2 0 3 1 2 2 0 0 0 0 2 1 0 0 0 0 0 2 2 1 0 1 2 1 2 2 0 0 3 1 0 3 0 0 0 2 0 0 0 0 0 0 2 0 0 0 0 0 2 0 0 0 0 2 0 0 0 0 0 0 0 3 2 0 0 0 2 0 2 0 2 0 0 0 1 3 0 0 2 0 0 0 1 1 2 0 0 1 0 0 1 2 0 2 0 1 1 1 1 1 0 1 1 0 0 0 1 0 0 0 3 1 1 3 0 0 2 0 0 3 0 0 0 1 2 2 0 1 0 1 0 2 0 2 3 2 0 0 3 2 1 0 0 0 0 1 1 0 0 0 0 0 0 0 0 0 0 0 2 0 0 0 2 0 3 0 0 0 1 0 0 0 0 0 0 1 0 0 2 0 2 0 2 0 2 1 0 0 3 2 0 0 0 0 0 2 0 3 0 2 0 2 0 1 0 0 0 2 0 1 0 1 0 1 0 0 0 0 1 0 0 0 1 0 0 1 0 1 0 1 0 2 2 1 0 0 1 2 0 2 1 2 0 0 0 0 0 0 0 0 0 0 0 0 0 0 0 1 1 0 0 0 0 0 0 0 0 0 0 0 0 0 0 0 0 0 0 0 0 0 0 0 0 0 0 0 0 0 0 2 0 0 0 0 0 0 1 1 2 0 0 0 0 0 0 0 0 1 0 0 0 1 0 0 1 2 0 0 2 0 0 2 2 0 0 0 0 0 0 0 0 0 2 0 0 0 0 0 0 0 2 0 0 0 0 0 0 0 0 0 2 0 0 0 0 0 1 0 0 0 0 0 0 0 0 1 0 0 0 0 0 0 0 2 0 0 0 0 0 2 0 0 0 0 0 0 0 0 0 0 0 0 0 0 0 0 0 0 3 0 0 0 0 0 0 0 0 0 0 0 0 0 0 0 0 0 0 0 0 1 2 0 0 2 0 0 0 0 0 0 0 0 2 0 0 0 0 0 0 0 0 0 0 0 0 0 0 0 0 0 0 0 0 2 0 0 0 0 0 0 0 0 0 0 0 0 0 0 0 0 0 0 0 0 0 2 0 0 0 0 0 0 0 0 0 0 0 0 2 0 0 0 2 0 0 0 0 2 0 0 0 0 1 0 0 0 0 0 0 1 0 0 0 0 0 0 0 0 0 0 0 0 0 0 0 0 0 0 0 2 0 0 0 0 0 0 0 0 0 0 2 0 0 0 0 0 0 0 1 0 2 0 0 0 0 0 0 0 2 0 0 0 2 0 0 0 0 0 0 0 0 0 0 0 0 0 0 0 0 0 0 0 0 0 0 0 0 0 0 0 1 0 0 0 0 0 0 0 0 0 0 0 0 0 0 0 0 0 0 0 0 1 0 0 0 0 0 0 0 0 0 0 0 0 0 1 0 0 0 0 0 0
Arhgap12 1 0 0 0 0 0 0 0 0 0 0 0 0 0 0 0 0 0 0 0 0 0 0 0 0 0 0 0 0 0 0 0 0 0 0 0 0 0 0 0 0 0 0 0 0 0 2 0 0 0 0 0 0 0 0 0 0 0 0 0 0 1 0 0 1 0 0 0 0 0 0 1 0 0 0 0 0 0 0 0 0 0 0 0 2 0 0 0 0 0 0 0 0 0 0 0 0 0 0 0 0 0 1 1 0 0 0 0 0 0 2 0 1 0 0 0 0 0 0 2 0 0 0 0 0 0 1 1 0 2 0 0 0 0 0 0 0 1 0 1 1 0 0 2 0 0 0 0 1 0 0 2 2 0 0 0 0 0 0 0 0 0 0 0 0 0 0 0 0 2 0 0 0 0 0 0 0 0 0 2 0 0 0 0 0 1 0 1 0 0 0 2 0 0 0 0 0 0 0 0 1 0 0 1 0 0 0 0 1 0 0 0 0 2 0 0 0 0 0 0 0 0 0 0 0 0 0 0 0 0 0 0 0 0 0 0 0 0 0 0 0 2 0 1 0 1 0 1 0 2 0 0 1 0 1 0 0 0 3 2 0 1 0 0 0 0 2 2 2 0 0 0 0 0 0 1 0 0 1 2 0 0 0 2 1 0 0 0 0 0 1 0 0 0 0 1 0 0 2 0 0 0 0 2 0 0 0 0 2 0 1 2 2 2 0 0 2 0 0 0 0 0 0 0 0 0 0 0 0 1 0 0 0 0 0 0 0 0 0 0 0 2 0 1 0 0 0 0 2 0 0 0 0 0 0 0 0 0 2 1 0 2 0 0 0 0 0 0 0 0 0 0 1 0 0 0 0 0 0 0 0 0 0 1 0 0 0 0 0 0 0 0 0 0 2 0 0 0 0 1 1 0 0 0 0 0 0 0 0 0 0 2 0 0 0 0 1 0 0 0 0 1 0 1 0 1 0 0 2 0 0 0 0 0 0 0 2 0 0 0 0 1 2 0 0 1 0 0 0 1 0 0 0 0 0 0 0 1 0 2 2 0 0 0 0 0 1 0 0 0 0 0 0 0 0 2 4 0 0 0 1 0 0 0 1 0 0 0 0 0 0 0 0 1 0 0 2 0 0 0 1 0 0 0 0 0 0 0 0 0 1 0 0 0 1 0 1 0 0 0 0 0 0 0 0 0 0 0 0 0 0 0 0 0 0 0 0 0 0 0 0 0 0 0 0 0 0 0 0 0 0 0 0 0 0 0 0 0 0 0 0 0 0 0 0 0 0 0 2 2 0 0 0 0 0 1 0 0 0 0 0 0 0 0 0 0 0 0 1 0 0 0 0 0 0 2 0 1 0 0 0 0 0 1 0 0 0 0 0 0 0 0 0 0 0 2 0 0 0 1 0 0 0 0 0 0 2 0 0 0 0 0 0 0 0 0 0 0 2 0 0 0 0 0 0 0 0 0 0 0 0 0 0 0 0 0 0 0 0 0 0 0 0 0 0 0 0 0 0 0 0 0 0 0 0 0 0 0 0 1 0 0 0 0 0 0 0 0 0 0 0 0 0 0 1 0 0 0 2 0 0 0 0 0 0 0 0 0 0 0 0 0 0 0 0 0 0 0 0 0 0 0 0 0 0 0 0 0 0 0 0 0 0 0 0 0 0 0 0 0 0 0 0 0 0 0 0 0 0 0 0 0 0 0 0 0 0 0 0 0 0 0 0 0 0 0 0 0 0 0 0 0 0 0 0 0 0 0 0 0 0 0 0 0 0 0 0 0 0 0 0 0 0 0 0 0 0 0 0 0 0 0 0 0 0 0 0 0 1 1 0 0 0 0 0 0 1 0 0 0 0 0 0 2 0 0 1 0 0 0 0 0 0 0 0 0 0 0 0 0 0 0 0 0 0 0 0 1 0 0 2 0 0 0 0 0 0 0 0 0 0 0 0 0 0 0 0 0 0 0 0 0 0 0 0 0 2 0 0 0 0 0 2 0 0 0 0 0 0 0 0 0 0 0 0 0 1 0 2 0 0 0 0 0 2 0 0 0 0 0 0 0 0
Arhgap19 0 0 0 0 0 0 0 0 1 0 0 2 0 1 0 0 0 0 0 0 2 2 0 0 2 0 0 0 2 0 0 0 1 0 0 0 0 0 0 0 1 0 0 0 2 0 2 0 2 0 0 0 2 0 0 0 0 0 0 2 1 0 0 0 1 0 0 0 0 0 1 0 0 0 0 0 2 0 0 0 0 0 1 0 0 0 0 0 0 1 0 0 0 0 0 0 0 0 0 0 1 1 0 0 0 0 0 0 0 0 0 0 0 0 1 0 0 0 0 1 0 0 0 0 0 2 1 0 2 2 0 2 0 0 0 0 0 0 0 0 0 0 0 0 0 0 0 1 0 0 0 2 0 0 0 0 0 1 0 0 0 0 0 0 2 2 0 0 0 0 0 0 0 1 0 0 0 0 2 1 0 0 0 0 0 0 0 0 0 0 0 0 0 0 0 1 0 0 0 0 0 0 0 0 1 0 0 1 1 0 2 0 0 0 0 0 2 1 0 2 0 0 2 0 0 0 0 0 2 0 2 0 0 0 0 0 0 0 0 2 1 1 1 0 2 0 1 2 0 1 0 0 0 1 1 0 0 1 1 0 0 0 1 0 0 0 1 1 0 0 0 1 0 0 0 0 0 0 0 0 0 0 0 0 0 0 0 0 2 0 0 0 0 0 0 0 0 2 0 0 0 0 0 0 0 0 0 1 2 0 2 0 2 1 0 0 0 0 0 0 0 0 1 0 3 0 0 2 0 0 0 1 0 0 0 0 1 0 2 0 0 0 1 0 0 0 0 2 1 0 0 0 1 0 0 0 2 0 0 0 0 0 0 0 0 1 0 0 0 0 0 2 0 1 0 0 0 0 0 0 1 1 0 0 0 0 2 0 1 1 0 0 0 1 2 0 0 2 0 0 3 0 0 1 0 0 2 0 0 4 0 0 0 0 0 0 0 0 1 0 1 0 0 0 0 0 0 0 0 0 2 0 0 0 1 0 0 0 0 2 0 0 0 1 0 0 0 0 2 0 0 0 0 1 0 0 2 0 1 0 0 0 1 0 0 0 0 0 0 0 1 1 0 2 0 0 0 0 1 0 2 0 2 0 1 0 0 2 0 0 0 1 1 0 0 2 0 0 0 2 0 0 0 0 0 1 0 1 0 2 2 0 0 0 0 0 0 0 1 1 2 0 2 0 0 0 2 0 0 0 0 2 0 0 0 0 0 0 0 0 0 0 0 0 0 0 0 0 0 0 0 0 0 0 0 0 0 0 0 0 0 0 0 0 0 0 0 0 0 2 2 1 0 0 0 0 0 0 0 0 0 0 2 0 0 0 0 1 0 0 0 0 0 1 0 0 0 0 0 0 0 0 0 0 0 0 0 0 0 0 0 0 0 0 0 0 0 0 0 1 0 0 0 0 0 0 0 0 0 0 0 0 0 0 0 0 0 0 0 0 0 0 0 0 0 0 0 0 0 0 0 0 0 0 0 0 0 0 0 0 0 0 0 0 0 0 0 0 0 0 0 0 0 0 0 0 0 0 0 0 0 0 0 0 0 0 2 0 0 0 0 0 0 0 0 0 0 0 0 0 0 0 0 0 0 0 0 0 0 0 0 0 0 1 0 0 0 0 0 0 0 0 0 0 0 0 0 0 0 0 0 0 0 0 0 0 0 0 0 0 0 0 0 0 0 0 0 0 0 0 0 0 0 0 0 0 0 0 0 0 0 0 0 0 0 0 0 0 0 0 0 0 0 0 0 1 0 0 0 0 0 0 0 0 0 2 0 0 2 0 0 0 0 0 0 0 0 0 0 0 0 0 0 0 1 0 2 0 0 1 0 0 0 2 0 0 0 0 0 1 1 0 0 0 0 0 1 0 0 0 0 0 0 0 0 0 1 0 0 2 0 0 0 0 0 0 0 0 0 0 1 0 0 0 0 0 0 0 0 0 0 0 0 0 0 0 0 0 0 0 0 0 0 0 0 0 1 2 1 0 2 0 2 0 0 0 0 0 2 0 0 0 3 0 0 0 1 0 0 1 0 0 0 0 0 0 0 0 0 0 0 2 0
Arhgap23 3 0 1 2 0 5 0 2 2 0 3 2 0 0 0 2 0 1 0 0 0 1 0 0 0 0 0 0 0 0 2 0 1 0 0 2 2 0 0 0 0 0 0 0 1 0 2 2 0 0 0 2 2 1 2 4 0 1 0 2 2 2 0 0 2 0 0 2 0 0 2 1 2 1 0 0 0 1 2 2 2 0 2 2 0 2 0 0 0 0 1 0 0 0 0 1 3 2 0 0 0 1 0 0 1 0 0 0 0 1 2 2 1 0 2 0 0 3 0 3 0 0 1 0 4 0 2 1 0 0 0 0 2 0 0 0 0 1 0 2 0 1 0 2 1 1 1 0 0 2 0 1 2 2 0 0 0 1 0 0 2 2 2 0 0 1 0 0 2 1 0 1 2 2 0 0 0 2 0 2 0 2 0 0 0 2 0 2 2 0 0 2 0 1 0 0 0 0 1 0 2 0 2 1 2 2 2 0 2 2 2 0 0 0 0 0 2 0 2 0 0 1 0 1 1 0 3 1 2 0 2 0 0 2 3 1 2 2 2 2 1 2 0 3 0 0 2 1 0 5 2 1 1 3 2 0 1 0 2 7 0 2 1 0 2 2 1 6 2 2 9 1 1 1 3 2 2 2 0 0 4 0 2 2 0 2 1 0 3 0 1 2 3 2 2 2 0 2 5 0 2 0 0 5 2 3 5 4 1 1 3 4 6 2 0 0 1 0 0 2 1 3 2 2 2 0 0 2 0 4 0 2 0 0 0 3 1 0 0 0 2 0 2 2 0 0 0 0 2 0 1 1 1 0 1 1 0 2 2 0 1 1 0 1 3 2 3 2 2 1 0 0 2 0 0 0 2 1 1 0 2 1 3 2 0 1 2 2 2 0 4 0 0 0 4 0 2 2 0 0 3 0 0 0 1 0 2 0 1 10 1 2 2 1 1 2 2 0 1 2 0 1 4 2 2 2 0 0 9 0 4 0 0 3 0 2 2 0 3 0 0 0 0 0 0 0 0 2 0 0 2 1 6 1 1 0 0 0 2 1 0 0 2 2 1 0 1 0 0 2 3 0 0 0 1 1 2 2 4 0 1 0 4 0 3 2 1 5 4 0 2 1 0 1 0 0 0 0 3 3 0 0 2 1 0 3 2 0 0 6 1 0 3 5 3 1 1 2 0 2 3 1 2 0 0 2 0 0 0 0 0 0 0 0 2 0 0 0 0 0 0 0 0 0 0 2 0 0 0 0 0 0 0 0 0 0 0 0 0 0 2 0 0 0 0 2 0 4 3 3 0 0 0 0 0 0 0 2 0 0 0 0 0 0 2 0 0 2 2 0 0 0 2 0 0 0 0 0 0 0 0 0 2 0 0 0 0 0 0 0 2 2 0 2 0 2 0 0 0 0 0 0 0 0 0 0 0 0 0 1 0 5 0 0 0 1 0 0 11 0 0 0 0 0 0 0 1 0 0 0 0 0 0 0 0 2 2 0 0 0 0 0 0 2 0 0 0 0 0 0 0 0 0 0 0 0 0 0 0 0 0 2 0 0 0 0 0 0 0 0 0 0 0 0 0 0 0 0 0 0 0 0 0 0 2 0 0 0 0 0 0 1 0 0 0 0 0 0 0 0 0 0 0 0 0 0 1 0 0 0 1 0 0 0 0 2 0 0 0 0 0 0 0 0 0 0 0 0 2 0 1 0 0 0 2 0 0 0 0 0 0 0 0 0 0 0 0 0 0 0 2 0 0 0 0 0 0 0 1 0 0 0 0 0 1 2 0 0 0 0 0 0 0 0 1 0 0 0 2 0 0 2 3 1 0 0 0 0 0 2 0 0 0 0 0 0 2 0 2 0 2 0 0 0 0 0 0 0 0 0 0 1 0 1 0 0 0 0 1 0 0 0 0 0 0 1 0 0 0 2 0 2 0 0 0 0 0 0 0 0 0 0 0 0 0 2 2 0 0 1 0 0 0 0 0 0 1 0 0 0 2 0 0 0 0 0 0 0 2 0 2 1 2 1 0 0 0 2 0 0 2 0 0 0 0 1 0 0 0 0 0 0 0
Arhgap26 3 0 0 0 1 0 2 2 0 0 1 0 0 0 1 0 2 0 0 0 0 2 0 2 0 2 0 0 5 1 0 0 0 0 0 0 0 0 0 0 0 0 0 0 1 0 1 0 0 0 0 0 0 0 2 0 0 0 0 2 2 0 0 0 0 2 1 0 0 2 0 4 0 2 0 0 0 0 0 2 1 0 2 0 0 2 0 0 0 0 0 0 0 0 0 0 1 0 1 0 0 0 0 2 2 0 0 0 0 0 0 0 2 2 1 0 0 0 0 0 2 0 0 0 2 0 2 0 2 0 0 2 0 0 0 0 0 2 1 0 0 2 0 0 0 0 0 0 2 1 0 0 0 0 0 0 1 0 0 0 0 2 0 0 0 0 0 0 1 0 0 1 3 0 0 0 1 0 2 0 0 0 0 0 0 0 2 1 2 0 0 1 0 0 1 0 2 0 2 0 0 0 0 0 1 0 0 1 0 0 0 0 0 0 2 1 1 1 3 0 0 0 0 0 3 2 0 0 0 1 4 0 1 1 1 0 1 0 0 0 0 4 0 2 0 0 0 0 0 3 0 0 0 0 2 1 0 0 0 2 0 1 2 0 1 1 3 2 0 3 0 3 0 0 2 0 2 1 0 3 1 0 0 0 1 0 0 0 0 0 0 2 2 2 0 0 0 2 0 2 0 0 1 4 0 0 0 0 2 2 0 3 0 0 0 0 2 0 0 1 0 1 0 2 0 0 0 0 1 2 0 2 0 0 0 0 0 0 2 0 0 1 1 0 0 0 0 0 2 0 1 0 0 0 1 1 0 0 0 0 0 0 0 2 0 2 0 2 2 1 0 2 3 0 1 0 1 0 1 0 2 2 2 1 0 0 0 0 0 2 1 1 0 0 1 0 2 0 0 1 0 0 0 0 0 0 0 0 0 0 0 3 0 0 3 0 2 2 2 0 0 3 0 0 0 0 0 0 0 0 0 0 0 0 1 0 0 0 0 0 3 0 0 0 0 2 0 0 0 2 0 0 0 2 0 0 1 0 0 2 0 2 0 0 0 2 1 0 0 2 1 2 0 1 0 2 1 1 3 1 1 0 1 0 5 0 0 0 2 0 0 3 2 2 1 2 0 0 0 3 3 0 2 0 0 0 1 0 1 2 1 1 3 0 2 3 0 2 0 0 1 2 0 0 0 0 0 0 0 0 0 0 0 0 0 0 0 0 0 0 0 0 0 0 0 0 0 0 0 0 0 0 0 0 0 0 0 0 0 0 0 0 0 0 0 0 0 0 0 0 0 0 0 0 0 0 0 0 0 2 2 0 0 0 0 0 0 2 1 0 2 2 0 0 0 0 0 2 0 0 0 0 0 0 1 0 0 1 0 0 0 0 0 0 0 0 0 0 0 0 0 0 0 0 0 0 0 0 0 0 0 0 1 0 0 0 0 0 0 0 0 0 0 0 0 0 0 0 0 0 0 0 0 0 0 0 0 0 0 0 0 0 0 0 0 2 0 2 0 0 0 0 0 0 0 0 0 0 0 0 0 0 0 0 0 0 0 0 0 0 0 0 0 0 0 0 0 0 0 0 0 0 0 0 0 0 0 0 0 0 0 0 0 0 0 0 0 0 0 0 0 0 0 0 0 0 0 0 0 0 0 0 0 0 0 0 0 0 0 0 0 0 0 0 0 0 0 0 0 0 0 1 0 0 0 0 0 0 0 0 0 0 0 0 0 2 0 0 0 0 0 0 0 0 0 0 0 0 0 0 0 0 0 0 0 0 0 0 0 0 0 0 0 0 2 0 0 2 0 0 0 0 0 0 0 0 0 0 0 1 0 0 0 0 0 0 0 0 0 0 0 0 0 1 0 2 1 0 0 0 0 0 0 0 0 0 0 0 2 0 0 0 0 1 0 2 0 0 0 0 0 0 0 0 0 0 0 0 0 0 0 0 0 0 0 0 0 0 0 0 0 0 0 0 0 0 1 0 0 0 0 0 0 0 0 0 0 0 2 0 0 0 0 0 0 0 0 0 0 2 0 0 0 0 0 0 1 0 0 0 0 2 0
Arhgap29 2 0 0 0 2 0 0 0 0 0 0 0 0 0 0 0 0 0 0 0 0 0 0 0 1 0 1 0 0 0 0 0 0 0 0 0 0 0 0 0 0 0 0 0 0 0 0 0 0 0 0 0 0 0 1 0 0 0 1 0 2 0 0 0 1 0 0 1 2 0 0 1 0 0 0 0 0 0 0 0 1 0 0 0 0 0 0 0 0 0 0 0 0 0 0 0 2 0 0 0 0 1 1 0 1 0 0 0 0 0 0 2 1 0 0 0 0 0 0 1 0 0 0 0 1 0 0 2 0 0 0 1 0 0 0 2 0 0 0 2 0 1 0 0 0 0 0 0 0 0 0 0 2 0 0 0 0 0 2 0 0 0 2 0 0 0 0 0 0 0 0 1 2 0 0 0 2 0 0 0 0 0 0 0 1 0 0 0 0 1 0 0 0 0 0 0 0 0 0 1 0 0 0 0 0 0 0 3 2 0 0 2 0 0 0 2 1 2 0 0 0 0 0 3 1 2 1 0 0 1 0 2 0 0 0 0 0 0 2 2 0 3 0 1 0 0 1 0 0 1 0 2 0 0 1 2 0 0 0 1 1 0 0 1 2 0 0 0 0 0 2 0 0 0 0 0 2 0 0 0 0 0 0 0 1 0 0 0 0 0 0 0 0 0 3 0 0 0 0 0 2 0 0 0 0 0 1 0 1 0 0 0 0 0 0 0 0 0 0 0 1 0 2 0 2 0 0 0 0 0 0 0 2 0 0 0 0 0 2 0 0 0 0 0 0 0 0 0 0 0 0 0 0 0 0 0 1 0 0 0 0 0 0 0 0 0 0 0 0 0 0 2 0 1 0 0 0 2 0 1 0 1 3 2 2 0 1 2 2 0 0 1 0 0 2 0 0 2 0 0 0 0 0 0 0 0 0 0 0 1 0 0 0 1 0 0 1 0 0 0 0 3 0 0 0 0 0 0 0 2 0 0 0 0 2 0 0 0 0 1 0 0 0 0 0 1 0 0 0 1 0 0 0 0 0 0 0 1 0 0 0 0 1 0 0 0 0 0 0 0 0 0 0 0 0 0 0 2 2 0 0 0 1 0 0 0 0 0 0 0 0 0 0 2 0 1 0 0 0 0 0 0 0 1 0 0 0 0 0 0 1 0 0 1 0 0 0 0 0 2 0 2 0 0 0 0 0 0 0 0 0 0 0 0 0 0 0 0 0 0 0 0 0 0 0 0 0 0 0 0 0 0 0 0 0 0 0 0 0 0 0 0 0 1 0 0 0 0 0 0 2 0 0 0 0 0 0 0 0 0 0 0 0 0 0 0 0 0 0 0 0 2 0 1 0 2 0 0 0 0 0 0 0 0 0 0 0 0 0 0 0 0 0 2 0 0 0 0 0 0 0 0 0 0 0 0 0 2 0 0 0 0 0 0 0 0 0 0 2 0 0 0 0 0 0 0 0 0 0 0 0 0 0 0 0 0 0 0 0 0 0 0 0 0 0 0 0 0 0 0 0 0 0 0 0 0 0 0 0 0 0 0 0 0 0 0 0 0 0 2 0 0 0 0 0 0 0 0 0 0 0 0 0 0 0 0 0 0 0 0 0 0 2 0 0 0 0 0 0 0 0 0 0 0 0 0 0 0 0 0 0 0 0 0 0 0 0 0 0 0 0 0 0 0 0 0 0 0 0 0 0 2 0 0 0 0 0 0 0 0 0 0 0 0 0 0 0 0 0 0 0 0 0 0 0 0 0 1 2 0 0 0 0 0 0 2 0 0 0 0 0 0 0 0 0 0 0 0 0 0 0 0 0 0 0 0 0 0 0 0 0 0 0 0 2 0 0 0 0 0 0 0 0 0 0 0 0 0 0 0 0 0 0 0 0 0 0 0 0 0 0 0 0 0 0 0 0 0 0 0 0 0 0 0 0 0 0 0 0 0 0 0 0 0 0 0 0 0 0 0 0 0 0 0 0 0 0 0 0 0 0 0 0 0 0 0 0 0 0 0 2 0 0 0 0 0 0 0 0 0 0 0 0 0 0 0 0 0 0 0 0 0 0
Arhgap31 0 1 0 2 0 0 0 0 0 0 1 0 0 0 0 0 0 0 0 0 0 0 2 0 2 0 0 0 0 0 0 0 0 0 0 0 0 0 0 1 0 0 0 2 0 0 0 1 1 0 0 1 0 1 0 0 0 0 0 0 0 1 0 0 2 0 0 0 0 0 0 0 0 0 0 0 2 0 0 0 2 1 0 0 0 0 0 0 0 0 2 0 0 0 0 0 0 0 2 0 0 0 1 2 0 1 1 0 2 1 0 0 0 2 0 0 2 0 0 2 0 0 2 4 0 0 2 0 1 0 2 1 0 0 2 1 0 1 0 1 1 0 0 0 0 2 0 2 0 1 2 0 0 1 2 2 0 0 0 0 1 0 0 0 0 0 0 0 0 0 0 0 2 0 0 0 0 0 0 1 0 2 0 1 0 2 0 0 2 1 0 0 0 1 0 2 0 2 0 1 2 0 1 2 0 2 0 0 2 0 2 0 0 0 0 0 2 1 0 0 2 0 0 0 1 0 1 0 0 0 0 0 2 0 0 2 0 1 0 2 0 0 0 2 0 0 0 0 0 2 3 0 2 0 2 0 2 2 0 1 0 0 0 0 4 2 0 0 1 1 3 0 0 0 0 0 2 2 2 2 0 0 0 2 0 0 0 1 0 2 0 0 0 1 0 0 2 2 0 0 0 0 0 0 0 0 0 0 0 2 0 2 2 2 2 1 0 2 0 1 0 0 0 0 0 1 1 1 0 0 0 0 0 2 0 0 0 0 0 0 0 0 1 0 0 0 0 0 2 0 0 0 0 1 3 1 0 0 1 1 0 2 2 0 0 0 1 2 0 0 1 0 0 0 2 0 0 0 3 2 0 0 0 0 2 0 3 0 2 0 1 3 1 1 1 0 0 0 0 0 1 0 0 0 0 0 0 2 0 2 1 1 1 0 1 0 0 0 1 2 0 2 0 0 0 2 0 1 0 2 1 2 0 0 2 2 0 2 2 0 0 0 0 1 0 0 0 4 0 0 0 2 0 0 2 2 2 0 0 0 0 0 0 0 2 0 1 0 0 0 0 0 0 1 0 0 0 0 0 0 0 0 1 0 1 0 0 0 1 0 2 2 2 0 0 0 0 0 0 2 0 0 0 0 0 2 0 1 0 0 0 2 2 0 0 0 0 1 0 0 2 0 2 0 0 0 0 2 0 0 0 0 0 0 0 0 0 0 0 0 0 0 0 2 0 0 2 0 0 0 0 0 0 0 0 0 1 0 0 0 0 0 0 0 0 0 0 0 0 0 0 0 0 0 0 0 0 0 0 0 0 0 0 0 2 0 0 0 2 2 0 0 0 5 0 0 0 2 0 0 0 0 3 0 1 0 0 0 0 0 0 2 1 0 1 0 0 0 0 0 0 0 0 0 0 0 0 0 0 0 0 2 0 2 2 1 0 0 1 0 0 0 0 0 0 0 0 0 0 0 0 0 0 0 0 0 0 0 2 0 0 0 0 0 0 2 0 0 0 0 0 0 0 0 0 0 0 0 0 0 0 2 0 0 0 0 0 0 0 0 0 0 0 0 0 0 0 0 0 0 0 0 0 0 0 0 0 0 0 0 0 0 0 0 0 0 0 0 0 0 0 0 0 0 0 0 0 0 0 0 0 0 0 0 0 0 0 0 0 0 1 1 0 0 0 0 0 0 0 0 0 0 0 0 0 0 0 0 0 0 0 0 0 0 0 0 0 0 0 0 0 0 0 0 0 0 0 0 0 0 0 0 0 0 0 0 0 0 0 0 0 0 0 0 0 0 0 0 0 0 0 1 2 0 0 0 0 0 0 0 0 0 0 2 0 0 2 1 2 0 0 2 0 0 0 0 0 0 0 0 0 0 0 0 0 1 0 0 0 0 0 0 0 0 0 0 2 0 2 0 0 0 0 0 2 0 0 0 0 0 0 0 0 0 0 0 0 0 0 0 0 0 0 0 0 0 0 0 0 2 0 0 0 0 0 0 1 3 0 0 0 0 0 0 0 0 0 0 0 0 0 0 0 0 0 0 0 1 0 0 0 0 0
Arhgap33 2 0 1 0 1 2 2 0 0 0 1 1 1 1 1 0 0 2 2 0 2 0 0 0 2 1 0 0 2 2 0 2 1 0 0 0 0 0 0 0 0 0 0 1 0 2 2 0 1 0 2 0 2 0 0 1 2 2 2 2 2 0 0 2 1 2 0 2 1 2 0 2 2 0 0 0 2 0 0 0 0 1 0 0 0 0 0 0 0 2 2 0 1 0 0 0 1 0 0 0 2 1 0 0 2 0 3 2 4 0 0 0 6 1 2 2 0 0 0 0 0 1 1 0 8 2 1 3 0 3 0 2 0 2 2 0 2 2 4 1 0 0 0 1 0 2 0 2 0 2 0 2 1 0 1 2 0 0 1 0 1 1 0 0 0 2 2 0 1 0 0 0 1 2 0 1 0 2 0 0 2 2 0 0 0 2 0 2 1 0 0 0 2 1 2 1 0 0 2 1 3 0 3 0 0 0 0 1 2 0 2 2 0 2 1 0 2 0 0 0 0 1 0 2 0 2 0 3 2 2 1 2 0 2 0 5 2 1 2 0 0 0 0 2 0 2 1 2 1 1 4 4 3 2 3 0 0 2 0 2 0 0 1 0 2 2 0 0 2 5 5 2 1 1 0 1 2 1 0 2 0 0 2 2 0 1 2 0 2 2 1 0 0 2 2 1 0 2 2 3 2 0 1 0 4 0 3 3 4 2 1 0 2 0 0 1 1 0 0 2 2 4 1 1 4 2 0 2 1 3 0 0 3 0 0 0 1 2 2 0 0 0 2 0 0 2 0 0 2 0 2 1 0 0 0 2 2 0 1 2 0 2 0 2 0 0 0 0 1 3 0 0 1 0 0 0 2 1 0 0 2 3 2 3 0 2 2 0 1 2 2 0 2 0 2 2 0 2 1 5 1 1 0 0 0 2 0 0 2 4 1 6 0 1 3 0 3 2 2 2 2 2 0 0 2 0 2 0 2 0 0 0 0 2 2 0 2 2 1 0 6 0 1 1 2 4 0 0 0 3 2 0 0 0 4 0 0 0 0 1 2 1 0 3 0 0 2 0 0 2 2 0 0 0 0 2 0 0 0 0 2 2 5 0 7 3 0 1 7 0 0 3 3 0 2 1 1 4 0 2 2 0 0 0 0 2 3 2 1 0 0 2 2 2 5 3 1 1 2 2 1 2 3 0 0 0 2 2 0 0 0 0 0 0 0 0 0 0 0 0 0 0 0 0 1 0 0 0 0 0 0 2 2 0 0 0 0 0 0 0 0 1 0 0 2 0 0 0 0 2 0 2 0 0 0 0 0 0 0 3 1 1 3 0 2 0 0 2 0 2 0 6 4 2 2 2 0 0 0 3 0 2 2 0 1 3 0 0 0 2 3 2 0 0 0 0 0 0 0 1 0 2 0 0 0 0 0 0 0 0 0 2 0 0 0 0 0 0 2 0 0 0 2 0 0 0 0 0 0 0 1 2 0 0 0 2 0 0 0 0 0 0 0 0 0 0 0 0 2 2 1 0 0 0 0 0 0 0 0 2 1 0 0 0 0 0 0 0 0 0 1 0 0 1 2 0 0 0 0 0 0 0 0 0 0 0 0 0 0 0 0 0 0 0 0 0 0 0 0 0 0 0 0 0 0 0 0 0 0 0 0 0 0 0 0 0 0 1 0 0 2 0 0 0 0 2 2 1 0 0 0 0 0 0 0 0 2 2 2 0 0 0 0 0 0 0 0 0 0 0 0 0 0 0 0 0 0 0 0 0 0 0 1 0 0 2 0 0 0 0 0 0 0 0 1 0 0 0 0 2 0 0 0 0 0 1 0 0 0 0 0 0 0 0 0 0 1 0 0 0 0 0 0 0 0 0 0 0 0 0 0 0 0 0 0 0 0 0 0 0 0 1 0 0 0 0 0 0 0 0 0 0 0 0 0 0 0 0 0 0 0 2 0 0 0 0 0 0 0 0 0 0 0 0 0 0 0 2 0 0 0 0 0 0 0 0 0 0 0 0 2 0 0 0 0 0 0 0 0 0 0 0 0 0 0 0 0 0 0 0 0 0 0
Arhgap36 1 0 0 0 0 1 1 0 0 1 0 2 0 0 1 0 0 2 0 0 0 0 0 0 0 0 0 0 0 0 0 0 0 0 0 0 0 0 0 0 0 0 0 0 2 0 0 0 0 0 0 0 0 0 0 0 0 0 0 0 0 0 0 0 0 0 0 0 0 0 0 0 0 0 0 0 0 0 0 0 0 0 0 0 0 0 0 2 0 0 0 0 0 0 0 0 0 0 0 0 0 0 2 0 0 0 0 0 0 0 0 0 0 0 1 0 0 0 0 0 0 0 0 0 1 0 0 1 0 0 0 0 0 2 1 0 0 0 1 0 0 0 0 0 0 0 1 2 0 0 0 0 0 0 0 0 0 0 2 0 0 0 0 1 0 0 0 0 0 0 0 0 0 0 0 1 2 0 0 0 0 0 0 0 0 0 0 0 0 0 0 2 1 0 0 1 0 0 0 1 2 0 0 0 1 0 0 0 0 0 1 3 0 0 0 2 1 0 0 0 0 2 0 0 0 0 0 0 0 0 0 1 0 0 0 0 2 2 1 0 1 1 2 0 0 0 0 2 0 0 0 0 0 1 1 0 0 1 2 1 0 0 0 0 3 0 0 0 0 0 0 0 0 0 0 0 0 0 0 0 0 0 1 0 0 2 0 0 0 0 0 0 0 1 1 0 0 0 0 0 0 0 0 0 0 0 0 0 2 0 2 0 0 0 2 0 0 2 0 1 0 0 0 0 1 0 0 0 0 0 0 0 1 0 0 0 0 0 0 0 2 0 1 0 0 0 0 0 0 0 0 2 0 0 0 0 0 0 0 0 0 0 0 0 0 0 0 0 0 0 0 0 0 0 0 0 0 0 0 0 2 1 0 0 0 0 0 0 1 0 0 2 0 0 2 0 0 0 0 1 1 0 0 0 1 0 0 0 0 2 0 2 0 1 0 2 2 0 1 0 0 0 0 0 0 0 0 0 0 0 0 2 0 2 0 0 0 0 0 0 0 0 0 0 0 1 0 1 0 0 2 1 0 0 1 0 0 0 0 0 0 0 0 2 0 0 0 0 0 0 0 2 0 0 0 0 0 0 2 0 2 0 1 0 0 0 0 0 1 0 0 0 1 0 1 0 0 2 0 0 0 0 0 0 0 0 0 0 0 0 0 1 1 2 1 0 0 0 0 2 0 0 1 0 0 0 0 0 0 0 0 0 0 0 0 0 0 0 0 0 0 0 0 0 0 0 0 0 0 0 0 0 0 0 0 0 1 0 0 0 0 0 0 0 0 0 0 0 0 0 0 0 0 0 0 1 0 0 0 0 0 0 0 0 0 0 0 0 0 0 0 0 0 0 0 0 0 0 0 0 0 0 0 0 0 0 0 0 0 0 1 0 0 0 0 0 0 0 0 0 0 0 0 0 0 0 0 0 0 0 0 0 0 0 0 0 0 0 0 0 0 0 0 0 0 0 0 0 0 0 0 1 0 0 0 0 0 0 0 0 0 0 0 0 0 0 0 0 0 0 0 0 0 0 0 0 0 0 0 0 0 0 0 0 0 0 0 0 0 0 0 0 0 0 0 0 0 0 0 0 0 0 0 0 0 0 0 0 0 0 0 0 0 0 0 0 0 0 0 0 0 0 0 0 0 0 0 0 0 0 0 0 0 0 0 0 0 0 0 0 0 0 0 0 0 0 0 0 0 0 0 0 0 0 0 0 0 0 0 0 0 0 0 0 0 0 0 0 0 0 0 0 0 0 0 1 0 0 0 0 0 0 0 0 0 0 0 0 0 0 0 0 0 0 0 0 0 0 0 0 0 0 0 0 0 0 0 2 0 0 0 0 0 0 0 0 0 0 0 0 0 0 0 0 0 0 1 0 0 0 0 0 0 0 1 0 0 0 0 0 0 0 0 0 0 0 0 0 0 0 0 1 0 0 0 0 0 0 0 0 0 0 0 0 0 0 0 0 0 0 2 0 0 0 0 2 0 0 0 0 0 0 0 0 0 0 0 0 0 0 0 0 2 0 0 0 0 0 0 1 0 0 0 0 0 0 0 0 0 0 0 0 0
Arhgap42 0 0 0 0 0 0 1 2 0 0 0 0 0 0 0 0 0 0 0 0 2 0 0 0 0 1 0 0 0 0 0 0 0 0 0 0 0 0 0 0 0 0 0 0 0 0 0 0 0 0 0 0 0 0 0 0 1 0 0 0 0 0 0 0 0 0 0 0 0 0 0 0 0 0 0 0 0 0 0 0 0 0 0 0 0 0 0 0 0 1 0 2 1 0 0 0 0 0 0 0 0 0 0 0 0 0 0 0 0 0 0 0 0 0 1 0 0 0 1 0 0 0 0 0 0 0 0 2 0 0 0 0 0 1 0 0 0 0 0 0 0 1 0 0 0 0 0 0 0 0 1 0 0 0 0 0 0 0 2 0 2 0 0 0 0 0 1 0 0 0 0 2 0 0 0 0 2 0 0 0 0 0 0 1 0 0 0 0 0 0 0 0 0 0 0 2 0 0 0 1 2 0 0 0 0 0 0 2 0 0 0 0 0 0 0 0 1 0 0 0 0 0 0 2 2 0 0 0 0 0 1 2 0 0 0 1 2 0 1 2 0 1 0 0 0 0 0 0 0 2 2 0 0 0 2 2 0 1 0 0 0 0 0 0 0 0 1 0 2 1 0 0 2 2 0 0 1 0 0 2 2 0 0 0 0 0 0 1 0 0 0 0 0 0 0 0 0 0 0 0 2 0 0 0 2 0 0 1 0 0 1 1 0 2 0 0 0 0 0 0 0 0 0 0 0 0 0 2 1 2 0 0 0 0 0 0 0 0 0 0 0 0 1 0 0 0 2 0 0 0 0 0 0 0 0 0 0 0 0 0 0 0 2 0 0 2 0 0 0 0 0 2 0 0 1 0 0 1 0 0 0 0 0 0 0 2 0 0 0 0 0 0 2 0 0 0 0 0 0 0 0 0 0 0 0 0 0 0 2 0 2 0 0 0 0 0 1 1 1 2 1 0 0 0 2 0 0 0 0 0 1 0 0 0 0 0 0 0 0 1 1 0 0 2 0 2 1 0 0 0 0 1 0 0 0 0 0 0 0 0 0 0 0 0 0 0 3 0 0 0 1 0 0 1 1 0 2 0 2 0 1 0 1 0 0 0 0 0 0 0 0 1 0 0 0 2 0 0 0 1 0 0 2 0 0 0 0 2 2 0 0 0 0 0 0 0 0 0 0 0 0 0 0 0 0 0 0 0 0 0 0 0 0 0 0 0 0 0 0 0 0 0 0 0 0 0 0 0 0 0 1 0 0 0 0 1 0 0 0 0 0 0 0 0 0 0 0 0 0 1 2 0 0 0 0 1 2 0 0 0 0 0 0 0 0 0 0 0 0 0 0 0 0 0 0 0 0 1 0 0 0 0 0 0 2 0 0 1 0 0 0 0 0 0 0 0 0 1 0 0 0 0 0 0 2 0 0 0 0 0 0 0 0 2 0 0 0 0 0 0 0 0 0 0 0 0 0 0 0 0 0 0 0 0 0 0 0 0 2 0 0 0 0 0 0 0 0 0 0 0 0 0 0 0 0 0 0 0 0 0 0 0 0 0 0 0 0 0 0 0 0 0 0 0 0 0 0 0 0 0 0 0 0 0 0 0 0 0 0 0 0 0 0 2 0 0 0 0 0 0 0 0 0 0 0 0 0 0 0 0 0 0 0 0 0 0 0 0 0 0 0 0 0 0 0 0 0 0 0 0 0 0 2 0 0 0 0 0 0 0 0 0 0 0 0 0 0 0 0 0 0 0 0 0 0 0 0 0 0 0 0 0 0 0 0 0 0 0 0 0 0 0 0 0 0 0 0 0 0 0 0 0 2 0 2 0 1 2 0 0 0 1 0 0 0 0 0 0 0 0 0 0 0 2 0 0 0 0 0 0 0 1 0 2 0 0 0 0 2 0 0 2 0 0 0 0 0 0 0 1 0 2 0 0 0 0 0 0 0 0 0 0 0 0 1 0 0 0 0 2 0 0 0 0 0 0 0 0 1 0 0 0 0 1 0 0 0 0 0 0 0 0 0 0 0 0 0 0 0 2 0 0 0 0 0 0 0 0 0 0 0 0 0
Arhgef10l 0 3 2 0 1 0 0 0 0 0 0 2 0 0 0 1 0 0 2 0 0 2 1 0 0 0 0 0 2 0 1 0 0 0 0 0 0 0 0 0 0 2 0 0 1 2 0 2 0 0 2 0 2 0 1 0 0 0 0 1 2 1 2 2 0 0 0 1 2 0 0 1 0 0 0 0 2 2 1 0 2 1 0 0 1 2 0 0 0 0 3 0 0 0 0 0 2 0 0 0 0 2 0 0 0 0 0 0 0 2 0 0 0 0 0 0 0 1 1 2 0 0 0 0 1 0 0 1 0 0 0 0 1 0 2 0 0 0 2 0 1 0 0 0 0 0 0 0 0 1 0 0 0 0 0 0 2 0 0 2 0 0 0 0 0 0 1 0 2 0 0 1 0 0 0 0 2 0 1 2 0 0 0 0 0 0 1 0 0 0 0 2 2 2 0 0 2 0 0 2 2 0 1 0 0 0 0 2 2 0 0 2 0 0 0 1 1 1 3 0 0 0 0 1 0 0 0 2 1 0 2 0 0 0 0 2 0 2 0 0 0 1 0 2 0 0 0 0 1 2 3 2 2 0 3 1 0 0 3 2 0 0 2 0 1 0 1 4 8 2 2 0 3 0 1 1 3 2 0 0 2 0 3 0 1 1 0 0 1 2 0 0 0 0 0 2 0 0 1 2 0 0 2 1 1 0 0 2 1 1 2 5 3 1 0 2 2 0 0 1 2 0 2 2 2 2 0 0 0 1 2 0 0 0 0 0 0 2 1 0 0 0 0 2 0 2 1 2 0 0 0 1 0 0 3 2 0 0 0 2 2 2 2 0 2 2 2 1 0 0 0 0 0 0 2 0 1 2 1 0 0 0 2 2 0 1 1 0 3 1 2 0 0 0 0 0 2 1 0 0 0 0 0 0 2 1 0 0 0 0 0 3 0 0 0 3 0 0 2 0 0 1 0 2 1 0 0 0 0 2 0 0 0 0 0 2 0 0 0 2 0 0 0 0 0 1 0 4 0 2 2 2 0 0 0 0 1 1 2 0 2 0 0 1 0 0 0 0 0 0 3 0 0 1 0 1 1 1 0 0 0 2 2 0 5 2 2 0 1 0 0 0 1 1 0 0 0 0 0 0 1 0 2 0 2 0 1 0 2 0 2 2 4 2 2 1 0 2 0 0 1 0 2 0 0 0 0 0 0 0 0 0 0 0 0 0 0 0 0 2 0 0 0 0 0 0 0 0 0 0 0 0 0 0 0 0 0 0 0 0 0 0 0 0 0 0 0 0 0 0 0 0 0 0 0 0 0 0 0 0 2 0 0 0 0 0 0 0 0 0 0 0 0 0 1 1 2 2 0 0 0 0 0 0 1 2 0 2 0 0 2 0 0 0 0 0 0 0 1 0 0 0 0 0 0 0 0 0 0 2 2 0 2 1 0 0 0 0 0 0 0 0 0 0 0 0 0 0 0 0 0 0 0 0 1 0 0 2 0 0 0 0 0 0 0 0 0 1 0 0 0 0 0 0 0 0 0 0 2 0 0 0 0 0 0 0 0 0 0 0 0 0 0 0 0 0 0 0 0 0 0 2 0 0 0 0 0 0 0 0 0 0 0 0 0 0 0 0 0 0 0 0 0 0 0 0 0 0 0 0 0 0 0 0 0 1 0 0 0 0 0 0 0 0 0 0 0 0 1 0 0 0 0 0 0 0 0 0 0 0 0 0 0 0 0 0 0 0 0 2 0 0 0 0 0 2 0 0 0 0 0 0 0 0 0 0 0 0 0 0 0 0 1 0 1 0 0 0 0 0 0 0 1 0 2 0 1 0 0 0 0 2 0 0 0 0 0 0 2 0 0 0 0 0 0 0 0 0 0 0 2 0 0 0 0 0 0 0 0 0 0 0 1 0 0 0 2 0 0 0 0 0 0 0 1 2 0 0 2 0 0 0 0 0 0 0 0 0 0 0 0 0 0 0 0 0 0 0 0 0 0 2 0 0 0 0 0 0 0 0 0 1 0 0 2 0 0 0 0 0 0 0 2 0 2 1 0 0 0 0 0 0 0
Arhgef15 1 0 1 0 0 0 0 0 0 0 0 0 0 0 0 0 0 0 0 0 0 0 1 0 1 1 0 0 0 0 0 2 0 0 0 1 0 0 0 0 0 0 0 1 0 2 0 0 0 0 0 0 0 0 0 0 0 0 0 0 2 1 0 0 3 0 1 0 1 0 0 0 2 0 0 0 0 0 0 0 0 0 2 0 2 2 0 0 0 0 0 0 0 2 0 2 0 0 0 0 0 0 2 2 0 0 1 0 0 0 0 0 0 0 0 2 0 0 1 0 0 0 1 0 0 0 0 2 0 0 0 1 0 0 0 0 0 1 0 0 0 0 0 0 2 0 0 0 0 0 0 0 0 0 0 0 0 1 0 0 0 0 0 0 0 0 1 0 0 1 0 0 0 0 0 0 0 0 1 0 0 0 0 0 0 0 2 0 0 0 0 0 0 2 0 0 0 0 0 0 0 0 1 0 0 3 0 3 0 0 2 1 1 0 0 0 0 0 3 1 0 0 0 0 0 0 0 0 0 0 0 2 0 0 0 0 0 0 0 0 0 0 0 2 0 2 0 2 0 0 1 0 0 0 0 0 0 1 0 2 0 0 0 0 0 2 0 1 1 1 1 0 1 0 1 1 0 0 0 0 1 0 0 0 0 0 0 0 0 0 0 2 0 3 0 0 0 0 2 0 2 0 0 0 0 0 2 0 1 0 0 0 0 0 0 0 0 0 0 0 0 0 0 0 0 0 0 0 1 0 0 1 1 0 0 2 0 0 0 1 0 0 1 0 0 1 0 0 1 0 0 0 0 0 0 0 0 0 0 0 0 0 1 0 0 0 0 0 2 0 0 0 0 0 0 0 0 2 0 0 0 0 4 0 0 0 1 1 0 2 0 1 1 0 0 0 0 0 0 1 2 0 0 0 0 0 1 0 0 0 0 0 0 0 0 2 0 1 1 0 0 2 0 0 0 0 0 0 0 0 0 0 0 1 0 0 0 0 1 0 0 0 0 0 0 1 0 2 0 0 0 2 0 2 0 0 2 2 1 0 0 0 0 0 0 0 0 0 0 0 0 0 0 0 0 2 0 0 2 0 1 0 1 0 1 0 0 0 1 0 0 0 2 0 0 0 0 0 0 0 2 0 2 0 0 0 0 0 0 0 1 0 0 0 1 0 2 2 0 2 2 1 2 0 0 0 0 0 0 0 0 0 0 0 0 2 0 0 0 0 0 0 0 0 0 0 0 0 0 0 0 0 0 0 0 0 0 0 0 0 0 0 0 0 0 0 0 0 0 0 0 0 0 0 0 0 0 0 0 0 0 0 0 0 0 0 0 0 0 0 0 0 0 0 0 0 0 0 0 0 0 0 0 0 0 0 0 0 0 0 0 2 0 0 0 0 0 0 0 0 0 0 0 0 0 0 2 0 0 1 0 0 0 0 2 0 0 0 0 0 0 0 0 0 0 0 0 0 0 0 0 0 0 0 0 0 0 0 0 0 2 0 0 0 0 0 0 2 0 0 0 0 0 0 0 0 0 0 0 1 0 0 0 0 0 0 0 0 0 2 0 0 0 0 0 0 0 0 0 0 0 0 0 0 0 0 0 0 1 0 0 0 0 0 0 2 0 0 0 0 0 0 0 0 0 0 0 0 0 0 0 0 0 0 0 0 0 0 0 0 0 0 0 0 0 0 0 0 0 0 0 0 0 1 0 0 1 0 0 0 0 0 0 0 0 0 0 0 0 0 0 0 0 0 0 0 0 0 0 0 0 0 0 0 0 0 0 0 0 0 0 0 0 0 0 0 0 0 0 0 0 0 0 0 0 0 0 1 0 0 0 0 0 0 0 0 0 0 0 0 0 0 0 0 0 0 0 0 0 0 0 2 1 0 0 0 0 0 0 0 0 0 0 0 0 2 0 0 0 0 0 0 0 0 0 0 0 0 0 0 0 2 0 0 0 0 0 2 0 0 0 0 0 0 0 0 2 0 0 2 0 0 0 0 0 0 0 0 0 0 0 0 2 0 2 2 0 0 0 0 0 0 0 0 0 0 0 0 0 0 0 0 0
Arhgef16 1 0 0 0 0 0 0 0 0 0 2 0 0 0 1 0 0 2 0 0 0 1 0 0 2 0 2 0 2 0 2 0 1 1 0 0 0 0 0 0 0 0 0 0 2 0 0 0 0 1 0 0 0 0 2 0 0 0 0 0 1 2 0 0 0 0 0 0 1 0 0 0 0 0 0 0 2 0 0 0 0 0 0 0 0 0 0 0 0 0 0 0 0 0 0 0 0 1 0 0 0 1 0 0 0 0 1 0 0 0 0 0 0 0 0 0 0 0 0 1 0 0 0 0 0 0 0 0 2 0 0 0 0 0 0 1 0 0 0 1 0 1 0 0 1 1 1 1 0 0 2 0 0 2 0 0 0 2 0 0 0 1 0 0 0 0 0 0 0 0 0 0 1 0 1 0 0 0 0 0 0 0 2 0 0 0 0 0 0 0 0 0 0 0 0 0 0 0 0 0 1 0 2 0 0 0 0 0 0 0 0 0 0 0 0 1 0 0 0 0 0 1 2 2 1 0 0 0 0 0 2 0 0 0 1 0 0 0 2 0 0 2 0 0 0 0 0 0 0 1 0 2 0 1 0 0 0 0 1 0 2 0 0 0 0 0 1 0 1 0 0 0 2 0 0 0 2 0 1 0 0 2 0 0 0 1 0 0 0 0 0 0 1 0 0 2 0 1 0 0 0 0 3 2 0 0 0 2 0 1 0 1 2 2 0 0 0 0 0 1 0 0 0 0 0 0 0 0 0 0 1 0 2 0 2 0 0 2 0 0 0 0 2 2 0 1 0 0 0 0 0 0 1 0 0 0 0 0 0 2 0 0 2 0 0 0 0 0 2 0 0 0 2 1 0 0 0 0 0 0 0 0 0 0 0 0 0 0 2 0 1 0 0 1 0 0 0 0 0 0 1 0 0 0 0 1 0 0 0 0 0 2 0 0 2 2 3 2 2 0 2 0 1 2 0 0 0 0 0 0 0 0 0 0 0 0 0 0 1 0 0 2 0 0 0 0 0 0 0 0 0 0 2 0 0 2 0 0 0 0 0 0 2 1 0 0 0 0 0 0 0 2 0 0 0 0 1 0 1 0 0 0 0 0 0 0 0 0 0 2 0 0 0 0 1 0 0 0 0 1 2 0 0 0 2 0 0 0 0 0 1 0 0 0 2 0 0 0 0 0 2 0 0 0 0 0 0 0 0 0 0 0 0 0 0 0 0 0 0 0 0 0 0 0 0 0 0 0 0 0 2 0 0 0 0 0 0 0 0 0 0 0 0 0 0 0 0 0 0 0 0 0 0 0 0 0 0 0 0 0 0 0 0 0 0 0 0 0 0 0 0 0 0 0 0 0 0 0 0 0 0 0 0 0 0 0 0 0 0 0 0 0 0 2 0 0 0 0 0 0 0 0 0 0 0 0 0 0 0 0 0 0 0 0 0 0 0 0 0 0 0 0 0 0 0 0 0 0 0 0 0 0 0 0 2 0 0 0 0 0 0 0 0 0 0 0 0 0 0 0 0 0 0 0 0 0 0 0 0 0 0 0 0 0 0 0 0 0 0 0 0 0 0 0 0 0 0 0 0 0 2 0 0 0 2 0 0 0 0 0 0 0 0 0 0 0 0 0 0 0 0 0 0 0 0 0 0 0 0 0 0 0 0 0 0 0 0 0 0 0 0 0 0 0 0 0 0 0 0 0 0 0 0 0 0 0 0 0 0 0 0 0 0 0 0 0 0 0 0 0 0 0 0 0 0 0 0 0 0 0 0 0 0 0 0 0 0 0 0 0 0 0 0 0 0 0 0 0 0 0 0 0 0 0 1 0 2 2 0 0 0 0 0 0 2 1 2 0 0 2 0 0 0 0 0 0 0 0 0 0 1 2 2 0 0 0 0 0 0 2 0 0 0 0 0 0 0 0 1 0 0 2 0 0 0 0 2 0 1 0 0 2 0 0 0 0 0 1 0 0 1 0 0 0 0 0 0 2 2 0 0 0 0 0 0 0 0 0 1 0 0 0 2 0 0 0 0 0 2 2 0 0 0 0 0 1 1 1 0 0 0 0 0
Arhgef19 0 0 0 0 0 0 1 1 0 0 1 0 0 1 0 0 0 1 0 0 0 2 0 2 0 0 0 0 1 0 0 0 0 0 0 2 0 0 0 0 0 0 0 0 2 0 0 0 2 0 2 0 0 0 0 0 0 0 0 0 0 0 0 0 0 0 1 0 0 1 0 0 0 2 0 0 0 0 0 0 0 0 0 0 0 0 2 0 1 0 0 0 0 2 0 0 0 0 0 0 0 1 1 0 0 0 0 0 2 0 0 0 1 0 0 2 0 0 1 2 0 0 0 0 0 0 0 0 3 0 2 3 0 2 0 0 0 0 1 2 2 2 0 0 0 0 0 0 0 0 2 1 0 1 0 0 0 0 0 0 0 0 0 0 0 1 0 0 0 0 0 1 0 0 2 0 0 0 0 0 0 2 0 0 0 2 0 0 0 0 0 1 0 0 0 0 1 0 0 1 0 2 2 0 0 0 0 2 0 0 0 1 0 0 0 0 0 0 2 0 1 0 0 0 1 0 0 0 0 0 0 1 0 0 0 0 0 1 1 0 0 0 0 1 0 0 0 0 0 2 0 1 0 0 2 0 1 0 2 4 0 0 0 0 0 0 0 2 1 2 0 0 0 2 0 2 0 0 0 1 2 0 0 0 1 0 0 0 0 0 2 0 0 0 0 0 0 0 1 0 0 0 0 0 2 0 0 0 0 0 1 0 0 0 0 2 0 0 1 0 2 1 0 0 2 1 0 0 0 1 0 0 2 0 0 0 0 0 0 2 2 0 0 0 0 0 0 0 1 0 1 0 0 0 0 0 0 0 0 0 0 0 1 0 0 0 0 0 0 0 2 0 1 0 1 0 1 0 1 0 0 0 0 2 0 0 0 2 0 0 0 0 0 1 1 0 0 1 0 0 2 0 0 0 1 0 0 0 0 2 0 2 0 1 0 0 0 1 1 0 0 1 0 0 0 0 0 0 0 0 0 0 0 1 0 2 0 1 0 2 0 0 0 0 0 0 0 0 0 4 0 0 0 0 0 0 0 1 2 0 0 0 0 2 0 0 1 0 0 0 1 1 0 0 0 1 0 0 0 1 0 0 2 0 1 0 0 2 0 0 0 2 0 1 0 0 0 0 0 1 1 0 1 2 0 0 1 1 0 0 2 0 2 0 0 0 2 0 0 0 2 0 0 0 0 0 0 0 0 0 0 0 0 0 0 0 2 0 0 0 0 0 0 0 0 0 0 0 0 0 0 0 0 0 0 0 0 0 0 0 0 0 0 0 0 0 0 0 0 0 0 0 0 0 0 2 0 0 0 0 0 0 2 0 2 0 0 0 0 0 0 0 0 0 0 0 0 2 0 0 0 0 0 0 0 0 0 1 0 0 0 0 0 0 0 0 2 0 0 0 0 0 0 0 0 0 0 1 0 0 0 0 0 0 2 0 0 0 4 0 0 0 0 0 0 1 1 0 0 0 0 0 0 0 0 0 0 0 0 0 0 0 0 0 0 0 0 2 0 0 0 0 0 0 0 0 0 0 0 0 0 0 0 0 0 0 0 0 0 0 2 0 0 0 0 0 0 0 0 0 0 0 0 0 0 2 0 0 0 0 0 0 0 0 0 0 0 0 1 0 0 0 0 0 0 0 0 0 0 0 0 0 0 0 0 0 0 0 0 0 0 0 0 0 0 0 0 0 0 0 0 0 0 0 0 0 0 0 0 0 0 0 0 0 0 0 0 0 0 0 0 0 0 0 0 0 0 0 0 0 0 0 0 0 0 0 0 0 0 0 0 0 0 0 0 0 0 0 0 2 0 0 0 0 0 0 0 0 0 0 0 0 0 0 0 0 0 0 0 0 0 0 0 0 0 0 2 0 1 0 0 0 0 0 0 1 0 0 0 0 0 0 2 0 2 0 0 0 0 0 0 0 0 0 0 0 0 2 0 0 0 0 0 1 0 0 0 0 0 0 0 0 0 0 0 0 0 0 0 0 2 0 0 0 0 0 0 0 0 0 0 0 1 0 1 1 0 0 0 0 0 0 0 0 0 2 0 0 2 0 0 0 0
Arhgef28 2 0 0 0 0 0 0 2 0 0 0 0 0 0 1 0 0 2 0 0 0 0 0 1 0 0 0 0 2 0 0 2 2 0 0 1 0 0 0 0 0 0 0 0 0 0 1 0 0 0 0 1 0 0 0 0 0 2 0 0 0 1 1 0 0 0 1 0 0 0 0 0 0 1 2 0 0 0 0 0 0 0 2 0 0 0 0 0 2 0 0 2 0 0 0 0 2 1 0 0 2 1 2 2 0 0 0 0 0 0 0 0 0 0 2 0 0 0 1 2 0 0 0 0 2 0 1 0 0 0 2 0 0 1 1 1 0 0 1 0 0 0 0 0 0 0 1 0 0 0 0 0 0 0 0 2 0 1 1 0 0 0 0 1 0 2 0 0 0 0 2 0 0 0 1 0 2 1 1 0 0 0 0 0 0 1 0 0 1 0 0 0 0 0 1 1 0 0 1 0 0 0 0 0 0 0 0 0 0 0 0 1 0 1 0 0 2 1 0 1 0 2 0 0 3 0 1 0 0 0 2 3 0 0 0 0 2 0 2 0 2 1 0 0 1 1 0 1 0 2 0 0 0 0 1 0 0 0 2 1 0 0 0 0 0 0 0 1 2 1 1 0 0 0 0 2 0 1 0 0 1 0 1 0 0 2 0 0 0 0 0 0 0 2 0 0 0 0 0 2 2 1 0 0 1 0 0 0 0 0 1 0 1 0 0 0 0 0 0 0 1 0 0 2 2 2 0 0 3 0 0 2 0 0 0 0 3 0 0 0 2 0 2 0 0 0 0 0 0 0 0 0 1 0 1 0 0 0 0 2 0 0 0 0 0 0 2 0 0 0 0 0 0 0 2 0 1 0 0 0 0 0 1 1 0 0 0 2 0 0 0 2 0 1 0 0 0 0 0 0 0 0 0 0 1 1 0 0 1 1 0 0 0 0 0 1 2 0 1 1 0 1 2 0 0 2 0 0 2 0 1 0 0 0 0 0 0 0 0 0 0 0 0 0 1 1 0 0 0 0 0 0 1 2 0 0 1 2 0 0 0 0 2 0 0 2 1 0 0 0 0 1 0 0 0 0 0 0 0 0 1 2 2 0 3 1 0 0 1 0 0 0 1 1 1 2 0 0 1 1 2 0 0 2 0 0 3 0 2 0 0 2 0 0 2 0 0 0 0 0 1 2 0 0 0 0 0 2 0 0 0 0 0 0 0 0 0 0 0 0 0 0 0 0 0 0 0 0 0 0 0 0 0 0 0 0 0 0 0 0 0 0 0 0 0 0 0 0 0 0 0 0 0 0 0 0 0 0 0 0 0 0 0 0 0 0 0 0 0 0 0 0 0 0 0 0 0 0 0 0 0 0 0 0 0 0 0 0 0 1 2 0 0 1 0 0 0 0 0 0 0 0 0 0 0 0 0 0 0 0 2 2 0 1 0 0 0 1 0 0 0 0 0 0 0 0 0 0 0 0 0 0 0 0 1 0 0 0 0 0 0 0 0 0 0 2 0 0 0 0 0 0 0 0 0 0 0 0 0 0 0 0 0 0 0 0 0 0 0 0 0 0 0 0 0 0 0 0 0 0 0 0 0 0 0 0 0 0 0 0 0 0 0 0 0 0 0 0 0 0 0 0 0 0 0 0 0 0 0 0 0 0 0 0 0 0 0 0 0 0 0 0 0 0 0 0 0 0 0 0 0 0 0 0 0 0 2 0 0 0 0 0 0 0 0 0 0 0 0 0 0 0 0 0 0 0 0 0 0 0 0 0 0 0 0 0 0 0 0 0 0 0 0 0 0 0 0 0 1 0 0 2 0 0 0 0 0 1 0 0 0 0 0 0 0 0 0 0 1 0 0 0 0 2 0 0 0 0 0 0 0 0 0 2 0 0 0 0 0 0 0 0 1 0 0 0 0 0 2 0 0 0 0 0 0 0 0 0 0 0 0 0 0 0 0 0 0 0 2 0 0 0 0 0 0 0 0 0 0 0 0 0 0 0 0 0 0 0 1 0 2 0 0 0 0 0 1 0 0 0 0 0 0 0 0 0 2 0 0 0 0 0 0
Arid3a 2 1 0 0 0 2 0 0 1 0 1 2 0 1 1 0 1 0 0 0 0 0 0 0 0 0 2 0 0 0 0 3 1 0 0 1 0 0 2 0 0 0 0 0 0 0 2 2 2 0 0 0 0 0 1 0 1 2 1 0 2 2 1 2 0 0 2 2 1 0 2 2 0 0 0 0 0 0 0 0 2 2 0 0 0 0 0 0 2 0 0 0 2 0 0 0 0 0 0 0 1 0 2 2 2 0 0 0 0 2 0 0 1 0 2 0 0 0 3 1 0 0 1 0 0 1 0 0 0 1 2 1 0 1 0 2 0 0 1 0 1 0 0 0 1 0 1 0 0 1 1 1 0 2 1 0 0 0 0 0 0 0 0 0 0 0 0 0 0 0 0 0 1 0 0 0 0 0 2 0 0 0 0 0 0 0 0 0 0 1 0 2 2 1 0 1 0 0 0 1 2 0 0 3 1 0 2 1 1 0 0 1 0 1 0 2 0 0 0 0 0 1 0 1 0 0 0 2 1 1 2 3 0 0 0 0 0 2 1 0 0 2 1 0 0 1 0 0 0 2 0 1 1 0 0 0 0 1 1 3 0 0 2 0 2 0 2 0 2 1 2 1 0 2 2 0 1 3 2 1 2 0 1 0 0 1 1 0 0 0 1 0 2 0 0 2 0 0 3 1 1 0 1 2 2 0 0 1 0 0 0 2 0 0 0 2 0 0 0 0 0 1 0 1 1 0 0 0 2 0 0 2 0 0 0 0 2 0 0 0 0 0 0 1 0 2 0 0 0 0 0 0 0 0 2 0 2 0 0 0 0 0 0 0 1 0 1 0 1 0 2 1 0 0 1 1 0 2 0 0 1 1 0 0 0 1 0 2 3 0 0 0 0 0 0 1 1 0 0 0 0 0 0 2 0 0 0 1 1 3 2 0 0 0 0 3 1 2 0 1 0 1 2 0 2 2 0 0 2 0 2 0 1 1 0 2 1 0 2 1 0 1 1 0 2 1 0 0 0 3 1 0 2 0 1 0 2 1 2 0 0 0 1 0 1 0 0 0 0 1 1 2 0 1 0 0 2 0 2 1 0 0 0 0 1 0 0 0 4 0 0 0 2 2 2 0 0 0 1 0 0 0 1 0 0 3 2 2 0 1 0 0 1 0 0 1 1 0 0 0 2 2 2 0 0 0 0 0 0 0 0 0 0 0 0 0 0 0 0 0 0 0 0 0 0 0 0 0 0 0 0 0 0 0 0 0 0 0 0 0 0 0 0 0 0 0 0 0 1 2 0 0 0 0 0 0 0 0 0 0 0 0 0 0 0 0 0 0 2 0 0 0 1 1 0 2 0 2 1 0 0 0 0 0 0 0 0 0 0 0 2 2 0 1 0 2 0 0 0 1 0 0 2 0 0 0 0 0 0 0 0 0 0 0 0 0 0 0 0 0 0 0 0 0 0 0 0 0 0 0 0 0 0 0 0 0 0 0 0 0 0 0 0 0 0 0 0 0 0 0 1 0 0 0 0 0 0 0 0 0 0 0 0 0 0 0 0 0 0 0 0 0 0 0 0 0 0 0 0 0 0 0 0 0 0 0 0 0 0 0 0 0 0 0 0 0 0 0 0 0 0 0 0 0 0 0 0 0 0 0 0 0 0 0 0 0 0 0 0 0 0 0 0 0 0 0 0 0 0 0 0 0 0 0 2 0 0 0 0 0 0 0 0 0 0 0 0 0 0 1 0 0 0 0 0 0 0 0 0 0 0 0 0 0 0 2 0 0 0 0 0 0 0 1 0 0 2 0 2 0 0 1 0 0 0 0 1 0 0 0 0 0 0 0 0 0 0 0 0 0 0 0 0 0 0 0 0 0 2 0 0 0 0 0 0 0 0 0 0 0 0 0 0 0 0 2 0 0 0 0 0 0 0 0 0 0 0 0 0 0 0 0 0 0 0 0 0 0 0 0 0 1 0 1 0 0 0 0 0 0 0 0 0 0 0 0 0 0 0 0 0 2 0 0 0 0 0 0 0 0 0 0 0 0 0 0 0 0 0 0 0 0 0
Arid5a 2 0 0 0 0 0 0 0 0 0 0 2 0 0 0 0 0 0 0 0 0 0 0 0 0 0 0 0 2 0 0 0 0 0 0 2 0 0 0 0 0 0 0 0 0 0 0 0 0 0 0 0 0 0 0 0 0 0 0 1 0 0 0 2 0 0 1 0 0 0 0 0 0 0 0 1 0 0 1 1 0 0 0 0 1 0 0 1 0 0 2 0 0 0 0 1 0 0 0 0 0 2 0 1 0 0 0 0 0 0 0 0 1 0 1 0 0 0 0 1 0 0 1 2 0 2 0 0 0 0 1 0 0 0 0 2 0 0 0 0 0 0 0 1 0 0 0 1 1 0 0 2 0 0 2 0 0 0 1 0 0 2 0 0 1 0 1 0 0 0 0 1 0 0 0 0 2 0 0 2 0 0 0 0 0 0 0 0 1 0 0 1 2 0 0 0 0 0 0 0 0 0 0 2 0 0 0 1 0 0 0 2 0 0 0 0 0 0 0 0 0 0 0 0 0 0 0 0 2 0 1 1 0 0 0 0 0 2 0 1 1 0 1 0 2 0 0 0 0 0 2 0 2 0 1 0 0 0 0 2 2 0 0 0 1 0 0 2 0 0 0 0 0 1 0 0 0 0 0 1 1 0 0 1 0 1 0 0 0 0 2 0 0 0 2 1 0 0 0 0 1 0 0 0 0 0 1 0 1 0 0 1 0 0 0 0 0 0 0 0 0 0 0 0 0 0 1 2 1 1 0 2 1 0 0 0 0 0 2 0 0 0 2 0 0 0 0 0 2 0 0 0 0 0 0 0 0 0 0 1 0 0 0 0 0 0 0 0 1 0 0 1 0 0 0 0 1 0 0 0 0 0 2 0 0 0 0 0 0 0 0 0 0 0 3 0 0 0 0 0 0 0 0 0 0 0 0 0 0 2 0 2 0 0 2 0 1 0 1 0 0 0 2 0 0 0 0 0 0 0 0 0 0 0 0 0 0 0 0 0 0 0 0 0 0 0 1 0 0 0 0 1 0 2 0 1 0 0 0 0 0 1 0 0 1 0 1 0 0 0 1 1 0 0 0 0 0 0 0 0 0 0 0 0 2 0 2 2 0 0 0 1 2 0 0 1 2 0 0 0 1 0 2 0 2 0 0 0 0 1 2 0 0 0 0 0 2 1 0 0 0 2 0 0 0 0 0 0 0 0 0 0 0 0 0 0 0 0 0 0 0 0 0 0 0 0 0 0 0 0 0 0 0 0 0 0 0 0 0 0 0 0 0 0 0 0 2 2 0 0 0 0 0 0 2 0 0 0 0 0 0 1 0 0 0 0 0 0 0 0 0 0 0 0 0 0 0 0 2 0 0 0 0 0 0 0 0 0 0 0 0 2 0 0 0 0 0 0 0 0 0 0 0 0 0 0 0 0 0 0 0 0 0 0 0 0 0 0 0 0 0 1 0 0 0 0 0 0 0 0 0 0 0 0 0 0 0 0 0 0 0 0 0 0 0 0 0 0 0 0 0 0 0 0 0 0 0 0 1 1 0 0 0 0 0 0 0 0 0 0 0 0 0 0 0 0 0 0 0 0 2 0 0 0 0 0 0 0 0 0 0 0 0 0 0 0 0 0 0 0 0 0 0 0 0 0 0 0 0 0 0 0 0 0 0 0 0 2 0 0 0 0 0 0 0 0 0 0 0 0 0 0 0 0 0 0 0 0 0 0 0 0 0 0 0 0 0 0 0 0 0 0 0 0 0 0 0 0 0 0 0 0 0 0 0 1 0 0 0 0 0 0 0 0 0 0 0 0 0 0 0 0 0 0 0 0 0 0 0 0 0 0 0 0 0 0 0 0 0 0 0 0 0 0 0 0 0 0 0 0 0 1 0 0 0 0 0 0 0 1 0 0 0 0 0 0 0 0 0 0 0 0 0 0 1 0 0 0 0 0 0 0 0 0 0 0 0 2 0 0 0 0 0 0 0 0 0 0 0 0 0 0 0 0 0 0 2 0 0 0 0 0 1 0 0 2 0 0 0 0 0 0 0 0 0 0 0 0 0 0 0 0 0
Arid5b 0 0 2 0 0 0 0 0 0 0 0 1 0 0 0 0 2 0 0 0 0 1 0 0 0 0 0 2 0 0 0 0 3 0 0 0 0 0 0 0 0 0 0 0 0 0 0 0 0 0 0 0 0 2 0 0 1 0 1 0 0 0 0 3 0 0 0 0 0 0 0 2 0 2 0 2 0 0 0 1 2 0 0 0 0 0 0 2 3 0 0 0 0 0 0 2 2 0 0 0 0 0 0 0 0 0 3 0 0 0 0 2 1 0 2 0 0 0 1 2 0 0 0 0 1 0 0 1 0 0 2 0 0 0 0 0 0 0 0 0 2 2 0 1 0 0 1 1 0 0 0 0 1 0 0 0 2 0 2 0 0 0 0 0 0 0 0 0 0 0 0 0 0 0 0 0 0 0 2 2 0 0 0 0 0 0 1 0 1 0 0 1 1 0 0 0 0 0 1 1 0 0 2 0 0 2 0 2 0 0 0 0 2 0 0 2 0 0 0 0 0 1 0 0 1 0 0 2 2 0 3 0 0 1 2 2 0 0 0 0 0 5 0 2 0 0 0 1 0 3 3 0 0 2 2 0 0 0 0 4 0 0 3 0 0 2 0 2 2 2 0 0 0 1 1 0 0 3 0 0 0 0 0 0 0 0 1 0 1 0 1 0 0 0 1 2 0 0 2 0 0 0 1 3 0 0 0 2 0 2 2 2 3 0 0 0 2 0 0 0 0 2 0 1 2 0 0 1 2 2 0 0 1 0 0 0 1 1 0 0 0 1 0 0 0 0 0 0 0 0 0 0 0 0 0 0 2 0 0 0 2 0 0 0 1 2 0 0 0 1 2 0 1 0 1 0 0 0 0 0 1 0 0 0 2 2 2 0 0 2 1 0 0 1 4 0 2 0 0 2 1 0 0 1 0 2 0 0 0 1 2 0 0 0 1 2 0 0 0 0 0 0 0 1 0 0 0 0 1 0 2 0 0 0 0 0 1 0 0 0 0 0 0 2 0 0 0 0 0 2 0 0 0 0 0 0 0 0 0 2 0 0 2 2 2 2 0 0 0 0 1 1 0 0 0 0 0 2 0 0 1 0 2 0 0 2 0 0 0 2 0 0 2 0 0 0 0 0 0 0 0 0 0 2 0 0 0 0 0 1 2 2 0 2 2 2 0 0 0 0 0 2 0 0 0 0 0 2 0 0 0 2 0 0 0 0 0 0 0 0 0 0 0 0 0 0 0 0 0 0 0 0 0 0 0 0 0 0 0 0 0 0 0 0 0 0 0 1 0 0 0 0 0 0 0 0 0 0 0 0 0 0 2 0 0 0 0 1 0 0 1 0 0 0 0 0 0 2 0 2 0 0 0 1 0 0 0 0 0 0 0 1 0 0 0 0 0 0 0 0 0 0 1 0 0 0 0 0 0 0 0 0 2 0 0 1 0 0 0 0 2 0 0 0 0 0 0 0 0 0 0 0 0 0 0 0 0 0 2 0 0 0 0 0 0 0 0 0 0 0 0 0 0 0 0 0 0 0 1 2 0 0 0 0 0 0 0 0 0 0 0 0 0 0 0 0 0 0 0 0 0 1 0 0 0 0 0 0 0 2 0 0 0 0 0 0 0 2 0 0 0 0 0 0 0 0 2 0 0 1 0 0 0 0 0 0 0 0 0 0 0 0 0 0 0 0 0 0 0 0 0 0 0 0 0 0 0 0 0 0 0 0 0 0 0 0 0 0 0 0 0 0 0 0 0 0 0 0 0 0 0 0 0 0 0 0 0 0 0 0 0 0 0 0 0 0 0 0 0 0 0 0 2 0 0 0 2 2 2 1 2 2 2 0 0 1 0 0 2 0 0 0 0 2 0 2 0 0 2 2 0 3 2 1 0 2 0 0 3 2 0 0 0 2 0 0 0 2 2 0 2 2 0 2 2 0 0 0 0 0 0 0 2 0 0 0 2 0 0 0 1 0 2 0 0 0 3 0 2 2 1 0 0 0 0 0 0 0 0 0 0 3 2 0 0 0 0 0 0 1 0 0 0 0 2 0 2 2 0 0 0 2 0
Arih1 1 0 0 0 0 0 0 0 0 2 0 0 0 1 1 0 0 1 0 0 1 0 0 0 0 0 0 0 0 0 1 0 1 1 0 0 1 0 0 0 0 0 0 0 0 0 0 2 1 0 0 0 0 0 1 0 1 0 0 0 0 0 0 0 0 0 0 0 0 0 0 0 0 0 0 0 0 0 0 0 0 0 2 0 0 1 0 0 0 1 0 2 0 0 0 2 0 0 1 0 1 1 0 0 0 0 1 0 0 0 0 0 0 0 2 0 0 0 0 0 0 0 0 0 0 0 0 0 0 0 0 0 0 0 0 0 0 0 0 1 0 0 0 0 0 0 0 0 0 0 0 0 0 0 0 0 1 0 0 0 2 2 0 0 0 0 0 0 2 2 0 2 0 0 0 2 0 0 2 0 0 0 0 2 0 0 0 2 0 0 0 1 0 0 0 0 0 0 0 2 0 0 0 1 0 0 0 2 0 1 2 0 0 0 0 0 0 2 0 0 0 0 0 2 0 0 1 0 0 0 0 0 0 1 0 0 2 0 0 0 1 0 1 1 0 0 1 0 0 0 2 0 0 0 1 2 1 2 0 0 0 2 2 0 0 0 1 0 1 0 0 0 2 0 0 0 0 0 0 1 0 0 0 0 0 0 0 0 0 0 0 0 0 0 1 2 0 0 1 0 1 0 2 1 0 0 0 0 0 1 0 1 0 2 0 0 0 0 0 0 0 1 0 0 0 0 0 0 0 0 2 0 0 0 0 0 0 0 0 0 1 0 1 0 0 0 0 0 0 0 1 0 0 0 0 1 0 0 0 0 0 0 0 0 0 1 0 0 1 0 0 0 0 0 0 0 0 2 0 0 0 0 0 1 0 1 0 0 0 1 0 0 0 0 1 1 0 0 0 0 0 0 0 0 0 0 0 0 0 0 0 0 0 0 2 0 1 0 0 0 0 0 0 0 0 0 0 0 0 0 0 0 0 0 0 0 0 0 0 0 0 0 0 0 0 1 0 0 0 0 0 0 2 0 0 0 0 1 0 0 0 0 0 1 0 0 1 0 1 0 0 2 0 0 1 0 0 0 0 0 0 0 1 0 0 0 0 0 0 2 0 0 0 2 2 2 0 0 0 0 0 0 0 0 0 0 0 0 2 2 0 0 0 0 2 2 0 1 0 0 0 0 0 0 0 0 0 0 0 0 0 0 0 0 0 0 0 0 0 0 0 0 0 0 0 0 2 0 0 0 0 0 0 0 0 0 0 0 0 0 0 0 0 0 0 0 0 1 0 0 0 0 0 0 0 2 0 0 0 2 0 2 0 0 0 0 0 0 1 0 0 1 0 0 0 0 0 0 0 0 0 0 0 0 0 2 0 0 0 0 0 0 0 0 0 2 0 0 0 0 0 0 0 0 1 0 0 0 0 0 0 0 0 0 0 0 0 0 0 0 0 0 0 0 0 0 0 0 0 0 0 0 0 0 0 0 0 0 0 0 0 0 0 0 0 0 0 2 0 0 0 0 0 0 0 0 0 0 0 0 2 0 0 0 0 0 0 0 0 0 0 0 0 0 0 0 0 2 0 0 0 0 0 0 0 0 0 0 0 0 0 0 0 0 0 0 0 0 0 0 0 0 0 0 0 0 0 0 0 0 0 0 0 0 0 0 0 0 0 0 1 0 0 0 0 0 0 0 0 0 0 0 0 2 0 0 0 0 0 0 0 0 0 0 0 0 0 0 0 0 0 0 0 0 0 0 0 0 2 0 0 0 0 0 0 0 0 0 0 0 0 0 0 0 0 0 0 0 1 0 0 0 0 0 0 0 0 0 0 0 0 0 0 0 0 0 0 0 0 0 0 2 0 0 0 0 0 0 0 0 0 0 0 0 0 0 0 0 0 2 0 0 0 0 0 2 0 0 1 0 0 0 0 0 0 0 0 0 0 0 0 0 0 0 0 0 0 0 0 0 0 0 0 0 0 0 0 0 0 0 0 0 0 0 0 0 0 0 0 0 0 1 0 0 0 0 0 0 0 0 0 0 0 0 0 0 2 0 0 0 0 0 0
Arih2 0 0 0 0 0 0 2 0 0 1 0 0 0 0 0 0 0 0 0 0 0 0 0 1 0 0 1 0 0 0 0 0 0 0 0 0 0 0 0 0 0 0 0 0 0 0 1 0 0 0 0 0 2 0 2 0 0 0 0 0 0 0 0 0 0 0 0 0 0 0 0 0 0 2 0 0 0 0 0 0 2 0 0 0 0 0 0 0 0 0 0 0 2 0 0 0 0 0 0 0 0 0 0 0 0 0 0 1 2 0 0 0 2 0 0 2 0 0 1 0 0 0 1 0 0 0 0 0 0 0 0 1 1 2 1 0 0 0 0 0 0 0 0 0 1 0 0 0 0 2 0 0 0 0 0 0 0 1 0 0 0 0 0 0 0 0 0 0 0 0 0 1 0 0 0 0 0 0 0 0 0 0 0 0 1 2 0 0 1 0 0 0 0 0 0 0 0 0 0 0 1 0 0 0 2 0 0 1 0 0 2 1 0 0 0 0 0 0 0 0 0 2 0 1 0 0 0 0 0 0 0 0 0 0 0 0 1 2 0 0 0 0 0 0 0 0 0 0 0 2 1 0 0 0 0 1 0 0 0 0 0 0 1 0 1 2 0 2 0 1 0 0 0 1 0 0 1 2 0 1 2 0 0 0 0 1 0 0 2 2 0 0 0 0 0 0 0 0 0 2 1 0 1 1 1 0 0 3 0 0 0 0 0 0 0 0 0 0 0 0 0 0 0 0 1 0 0 0 0 0 0 0 0 0 0 0 0 0 0 0 0 0 0 1 0 0 0 0 0 0 0 0 0 0 0 0 2 0 0 0 0 0 0 0 0 0 0 0 2 0 0 0 2 2 0 0 0 0 0 0 0 1 0 0 0 0 2 2 0 1 0 0 0 2 0 0 0 0 0 0 0 0 0 0 0 0 0 0 1 0 0 1 0 0 0 0 0 0 0 0 0 1 0 0 0 0 0 0 0 0 1 2 0 0 0 0 0 0 0 0 0 0 0 1 0 1 0 0 0 3 0 2 0 0 1 0 1 2 1 0 2 0 0 0 0 0 0 0 0 2 0 0 0 0 0 0 0 0 1 1 3 0 0 0 1 0 0 0 1 0 0 0 2 0 2 0 0 0 0 3 0 0 0 0 0 0 0 0 0 0 0 0 0 2 0 1 0 1 0 0 0 0 0 0 0 0 0 0 0 0 0 0 0 0 0 0 0 0 0 0 0 0 0 0 0 0 2 0 0 0 2 0 0 0 0 0 0 0 0 0 0 0 0 0 0 0 0 0 0 0 0 0 0 0 0 0 0 0 0 0 0 0 0 0 0 0 0 0 0 0 0 0 0 0 0 2 0 0 0 0 0 0 0 0 0 0 0 0 0 2 0 0 0 0 0 0 0 0 0 0 0 0 0 0 0 0 0 0 0 0 0 0 0 0 0 0 0 0 0 0 0 0 0 0 0 0 0 0 0 0 0 0 0 0 0 0 0 0 0 0 0 0 0 0 0 0 0 0 0 0 0 0 0 0 0 0 0 0 0 0 0 0 0 0 0 0 0 0 0 0 0 0 0 0 0 0 0 0 0 0 0 0 0 0 0 0 0 0 0 0 0 0 0 0 0 0 0 0 0 0 0 0 0 0 0 0 0 0 0 0 0 0 0 0 0 0 0 0 0 0 0 0 0 0 0 0 0 0 0 2 0 0 0 0 0 0 0 0 0 0 0 0 0 0 0 0 0 0 0 0 0 0 0 0 0 0 0 0 1 0 0 0 0 0 0 0 0 0 0 0 0 1 0 0 0 0 0 0 0 0 0 0 2 0 2 0 0 0 0 0 1 1 0 0 1 0 0 0 0 0 0 2 0 0 0 0 0 0 0 0 0 0 0 0 2 0 0 0 0 0 0 0 0 0 0 0 0 0 0 0 0 0 0 0 0 1 0 0 0 0 0 0 0 0 0 0 0 0 0 0 0 0 0 0 0 0 0 0 0 0 0 0 0 0 0 0 0 0 0 0 0 0 0 0 0 0 0 0 0 0 0 0 0 0 0 0 0 2 0 0 0 0 0
Arl13b 0 0 0 0 0 1 0 0 0 0 2 0 0 0 0 0 0 0 0 0 0 1 0 0 1 0 0 0 2 0 0 0 0 0 0 0 0 0 0 0 0 0 0 0 0 0 0 0 0 0 0 0 0 0 1 0 1 2 0 0 0 0 0 0 0 0 2 0 1 0 0 0 0 2 0 0 0 0 0 0 0 0 2 0 1 0 0 0 0 0 0 2 0 0 0 2 0 0 0 0 0 0 0 0 2 0 0 0 0 0 0 0 1 0 0 0 0 0 0 0 0 0 0 0 0 0 0 1 0 0 0 0 0 0 0 2 0 0 1 0 2 2 2 0 1 0 0 0 0 0 0 0 0 0 0 0 0 2 2 0 1 1 0 0 0 0 0 0 0 0 0 1 0 0 2 0 1 0 0 0 0 2 0 0 1 0 0 0 0 0 0 0 0 0 0 0 0 0 0 0 0 0 0 1 1 0 2 2 0 0 0 0 0 0 0 0 1 0 0 2 0 0 0 0 0 0 0 2 0 2 2 0 0 0 0 1 0 0 0 0 0 0 2 0 0 0 0 0 0 2 0 1 1 0 0 0 0 0 0 0 0 0 0 0 0 0 0 0 1 1 1 0 0 0 1 0 0 0 0 2 1 0 0 0 0 0 0 0 2 0 0 0 2 0 0 0 0 0 2 1 0 0 0 2 0 0 0 0 1 1 0 0 0 0 0 0 0 0 0 0 1 0 2 0 0 0 0 2 0 0 0 0 2 0 0 2 0 0 0 0 0 0 0 0 0 0 0 0 0 0 2 0 0 0 0 0 0 0 2 2 0 0 0 0 0 1 0 1 0 2 0 0 0 0 0 0 0 0 0 0 0 0 2 0 0 0 2 1 0 0 0 0 0 1 2 0 0 0 0 2 1 0 0 0 1 0 0 0 0 0 0 1 0 0 0 1 0 0 0 0 0 0 0 0 0 0 0 0 0 0 1 0 0 0 1 0 0 0 0 1 0 0 0 0 1 2 0 0 0 0 0 1 0 2 1 0 0 0 0 0 0 0 0 0 0 1 1 0 0 0 0 1 0 0 0 0 1 0 0 0 1 0 2 0 1 0 0 0 2 0 0 1 2 0 0 0 0 0 0 1 0 0 0 1 0 0 0 1 0 0 1 0 1 2 1 0 0 0 0 1 0 0 0 0 0 0 0 0 0 0 0 0 0 0 0 0 0 0 0 0 0 0 0 0 0 0 0 0 0 0 0 0 0 0 0 0 0 0 0 0 0 0 0 0 0 0 0 0 0 0 0 0 0 0 0 0 0 0 0 0 0 0 0 0 0 0 0 0 0 0 0 0 0 0 0 0 0 0 0 0 0 0 0 0 0 0 0 0 0 0 1 0 0 0 0 0 0 0 0 0 0 0 0 0 0 0 0 0 0 0 0 0 0 0 0 1 0 0 0 0 0 0 0 0 0 0 0 0 0 0 0 0 0 0 0 0 0 0 0 0 0 0 0 0 0 0 0 0 0 0 0 0 0 0 0 0 0 0 2 1 0 0 0 0 0 0 0 0 0 0 0 0 0 0 0 0 0 0 0 0 0 0 0 0 0 0 0 0 0 0 0 0 0 0 0 0 0 0 1 0 0 0 0 0 0 0 0 0 0 0 0 0 0 0 0 0 0 0 0 0 0 0 0 0 0 0 0 0 0 0 0 0 0 0 0 0 0 0 0 0 0 0 0 0 0 0 0 0 0 0 0 0 0 0 0 0 0 0 0 0 0 0 0 0 0 0 0 0 0 0 0 0 0 0 0 0 0 0 0 0 0 2 0 0 0 0 0 0 0 1 0 0 0 0 0 0 0 0 0 0 0 1 0 0 0 0 0 0 0 0 0 1 0 0 0 0 1 0 0 0 0 1 0 0 0 0 0 0 0 0 0 0 1 0 0 0 0 0 0 0 0 0 0 0 0 1 0 0 0 0 0 0 0 2 0 0 0 0 0 0 0 0 0 0 0 0 0 0 0 0 0 0 0 0 0 0 0 0 0 0 0 0 0 0 0 2 0 0 0 0 0 0 0
Arl2bp 0 0 0 0 0 0 0 0 2 0 2 2 0 0 1 0 0 0 0 0 2 0 0 0 0 0 0 0 0 0 0 0 0 0 0 0 0 0 0 1 2 0 1 0 0 0 2 2 0 0 0 2 2 0 0 0 2 0 2 2 0 1 0 0 2 2 1 1 2 0 0 0 0 0 0 0 2 2 0 0 0 0 2 0 0 0 0 0 1 0 0 2 2 0 0 0 2 0 0 0 2 1 1 0 0 2 0 0 2 0 1 1 2 0 0 0 0 3 0 3 0 0 2 0 2 0 2 2 0 1 0 3 1 0 0 1 0 2 2 1 1 1 2 0 1 1 0 2 0 2 1 2 2 2 0 0 2 1 2 0 0 0 0 2 0 0 0 2 2 2 0 2 3 2 0 0 1 0 3 3 2 0 1 2 2 0 0 1 0 2 0 0 0 3 0 0 0 0 3 1 0 0 2 2 0 2 2 4 0 0 2 2 0 1 2 1 4 2 2 2 0 0 0 5 2 2 0 2 3 0 3 3 1 2 2 2 2 0 0 0 4 4 0 3 0 0 0 1 0 7 2 3 7 3 1 4 0 2 2 8 2 3 4 0 3 3 3 3 4 5 5 1 1 3 0 3 4 1 2 4 2 2 0 2 1 2 0 0 2 1 0 0 0 3 2 3 2 1 2 2 0 0 5 5 1 0 2 2 4 0 0 3 3 0 0 0 4 0 0 2 2 0 2 0 1 0 4 2 3 1 0 1 1 2 0 0 0 2 2 1 1 0 0 0 0 0 2 0 0 0 0 1 0 2 0 1 0 0 1 0 0 1 1 1 2 0 0 0 3 2 2 0 1 2 2 2 0 2 1 0 1 2 0 0 0 1 2 0 4 1 3 2 1 4 4 0 2 2 0 5 4 2 0 2 0 0 3 1 2 1 1 2 0 2 1 4 3 3 0 0 0 2 0 0 0 2 0 2 1 2 1 2 0 1 2 0 1 0 1 1 2 0 2 1 0 5 2 2 0 1 0 2 0 3 2 0 2 0 0 0 2 2 0 2 0 1 1 0 1 0 0 1 0 1 0 2 0 1 5 2 4 0 3 2 2 0 0 2 2 0 0 0 1 0 2 0 0 0 1 1 0 0 2 1 0 0 1 2 1 1 1 0 2 1 3 1 3 2 0 2 0 0 2 0 0 0 0 2 0 0 0 2 0 0 0 0 0 0 0 0 2 0 0 0 0 0 0 0 0 0 0 0 0 0 0 0 0 0 0 2 0 0 0 0 0 0 0 0 0 0 2 1 0 0 0 2 0 0 2 2 0 2 0 0 0 0 0 2 2 0 0 0 2 2 0 2 0 2 0 2 0 0 2 0 2 0 0 0 0 0 0 2 0 2 0 0 0 0 0 0 0 0 0 0 0 0 0 0 0 0 0 0 2 0 0 2 0 0 0 1 2 0 0 0 0 0 0 0 0 0 0 0 0 0 0 0 0 0 1 2 0 0 0 0 0 0 0 0 0 0 0 0 0 0 0 0 2 0 2 0 0 0 0 0 0 2 0 0 0 0 2 0 0 0 1 0 0 0 1 0 0 0 0 0 0 0 0 0 0 0 0 0 2 0 0 0 0 2 0 2 0 0 0 0 0 0 0 2 0 0 0 0 0 0 0 2 0 1 0 0 2 0 0 0 0 0 0 0 0 0 0 0 0 0 0 0 0 0 0 0 0 0 0 0 2 0 0 0 2 0 0 0 0 0 0 0 0 0 0 0 0 0 0 0 0 0 0 0 2 0 0 1 0 0 0 2 0 0 0 0 2 1 2 2 0 0 0 0 0 0 0 0 0 0 0 1 1 0 0 0 0 0 0 0 0 0 0 0 0 0 0 0 0 0 0 0 0 0 0 0 2 0 0 0 0 0 0 2 2 1 3 0 0 0 0 0 2 0 2 0 0 0 0 0 1 0 0 0 0 0 0 2 0 2 0 0 4 0 0 0 0 0 0 0 0 0 0 0 2 2 0 0 2 0 0 0 0 2 1 0 0 0 0 0 1 0 0 2 0 0 0 0 0
Arl4d 0 0 2 0 0 0 0 2 0 2 1 1 0 0 2 0 1 0 0 0 0 2 1 2 0 0 0 0 0 0 2 0 0 0 0 0 0 0 0 0 2 0 0 0 0 0 0 0 0 0 0 0 0 0 0 2 1 0 2 1 0 0 0 1 0 0 0 0 1 0 0 1 1 1 0 2 2 0 0 0 0 2 0 1 0 0 0 1 0 0 0 1 1 2 0 2 0 0 0 0 0 1 1 2 0 0 0 2 0 0 0 1 0 0 2 0 0 0 1 4 0 0 0 2 2 1 0 1 0 0 2 2 2 1 2 2 2 0 0 0 1 2 0 0 0 0 0 1 0 2 2 2 1 0 0 2 3 0 1 2 1 0 2 0 0 0 0 0 2 1 2 0 0 0 2 0 1 0 1 0 0 0 1 2 0 0 2 0 2 1 0 2 0 2 0 0 0 0 0 0 2 0 0 2 1 0 1 2 0 0 2 1 0 0 0 0 0 2 1 2 0 0 0 2 2 0 0 2 1 0 3 0 2 0 0 2 2 2 0 0 2 2 1 2 0 0 0 0 0 4 0 0 0 0 1 0 0 0 0 1 2 0 0 0 0 0 0 2 3 1 0 0 1 2 0 1 4 0 0 1 3 0 0 2 0 3 2 0 0 0 0 0 1 0 2 8 0 0 2 1 1 0 3 0 0 0 0 2 1 3 1 2 2 0 0 1 2 0 0 0 3 1 0 0 0 2 2 0 2 0 0 0 0 0 2 0 3 2 0 0 0 0 2 2 0 0 2 1 2 0 0 0 2 2 0 0 0 0 5 2 0 0 0 3 0 8 0 3 0 0 0 0 1 2 8 2 0 2 1 0 2 0 3 2 0 2 3 2 2 2 2 1 2 0 5 0 0 1 0 3 2 0 0 0 0 1 0 1 1 3 0 0 1 1 2 2 4 3 2 2 0 1 2 0 0 0 0 0 1 0 2 0 0 0 1 2 0 0 2 1 3 0 0 1 2 3 0 0 0 2 2 1 0 2 1 2 0 0 0 0 2 0 0 2 0 0 0 0 0 2 1 0 0 0 1 0 4 0 1 2 4 0 2 0 3 0 0 0 2 0 0 0 2 2 1 0 0 1 2 2 4 0 1 2 0 2 0 3 0 0 5 0 2 0 1 0 0 1 2 2 2 1 0 0 0 0 0 1 0 0 0 0 0 0 0 0 0 2 0 0 0 0 0 0 2 0 0 0 0 0 0 0 0 0 0 0 0 0 0 0 0 0 0 0 0 0 0 0 0 0 0 0 0 0 0 0 0 0 0 3 1 0 0 2 0 0 0 0 0 0 0 1 0 3 0 2 0 0 2 0 0 0 0 0 5 0 0 0 0 0 2 2 0 0 0 0 0 0 0 0 0 0 0 0 0 0 0 0 0 0 0 2 0 0 0 0 0 0 2 0 2 0 0 0 2 0 0 0 0 0 0 2 0 0 0 0 0 0 0 0 0 0 0 0 0 0 0 0 0 0 1 1 0 0 0 0 0 0 0 0 0 0 0 0 0 0 2 0 0 0 0 0 0 1 2 0 0 0 0 0 0 0 1 2 0 0 0 0 2 0 0 0 0 2 0 0 0 0 0 0 0 0 0 0 0 0 0 0 0 0 0 0 0 0 0 0 0 0 0 0 0 2 0 0 0 0 0 0 0 0 0 0 0 0 2 0 0 0 0 0 0 2 0 0 0 0 0 0 0 0 0 0 0 0 0 0 0 0 0 0 0 0 0 0 0 0 0 0 0 0 0 0 0 0 0 0 0 0 0 0 0 1 0 0 2 0 0 0 0 2 0 0 0 0 0 2 1 0 0 0 0 0 0 0 0 0 0 0 0 0 2 1 0 0 0 0 0 0 0 0 0 0 0 0 0 0 0 0 0 0 1 1 0 0 0 0 1 0 0 0 0 0 0 0 0 0 1 0 1 0 2 0 0 1 0 0 0 1 0 0 0 0 0 0 0 0 0 0 0 0 0 0 1 0 0 0 2 0 0 0 0 0 0 0 0 0 0 0 0 0 0 0 0
Arl5b 0 0 1 0 2 0 2 1 1 0 0 0 0 0 0 0 1 0 0 0 0 0 0 0 0 0 0 0 0 0 1 0 1 0 0 1 0 0 0 0 0 0 0 0 0 0 0 0 1 0 0 0 0 2 0 0 0 1 0 2 0 0 0 0 0 0 2 1 0 0 0 2 2 0 1 0 0 0 0 0 0 0 0 0 0 0 0 1 0 0 0 0 1 0 0 0 0 0 0 0 2 0 2 2 0 0 0 0 0 0 0 0 0 0 0 0 0 0 0 2 0 0 0 0 1 0 0 0 0 0 0 0 0 0 1 1 0 0 1 0 0 0 0 0 0 0 1 1 0 0 0 2 0 0 1 0 0 0 0 0 0 2 0 0 0 0 0 0 0 2 0 0 0 1 0 0 0 0 2 2 0 0 0 0 0 0 0 0 0 1 0 2 0 1 0 0 0 0 0 0 1 0 0 0 2 0 1 0 0 0 0 2 0 0 0 0 0 0 0 0 0 0 2 0 1 0 1 0 0 0 2 0 0 0 1 1 0 2 1 0 2 3 0 1 0 0 0 0 0 0 0 2 1 0 2 1 0 1 0 0 2 0 1 0 0 1 1 0 2 2 1 2 0 1 2 0 0 0 0 2 0 0 0 2 2 0 0 2 0 0 0 0 0 0 0 2 0 0 1 0 0 0 0 2 4 0 0 1 1 0 1 0 1 0 0 0 0 0 0 0 2 0 0 0 0 0 0 0 0 0 0 0 0 0 0 2 1 0 0 1 0 0 0 0 0 1 0 0 3 2 0 1 0 0 0 0 0 0 0 2 0 0 0 0 0 0 0 1 0 1 0 0 1 0 0 0 1 1 0 0 0 1 0 0 0 0 0 0 3 2 0 1 0 0 1 2 1 0 0 1 2 0 0 0 0 0 0 0 1 0 0 0 0 2 1 0 0 0 0 2 0 1 0 0 1 0 0 0 0 0 0 0 0 0 0 0 0 1 0 0 0 0 0 0 1 1 2 0 0 0 0 0 0 2 0 2 0 0 0 0 0 0 1 1 0 0 2 0 0 0 0 1 2 1 0 0 0 0 0 0 2 0 0 0 1 0 0 0 0 0 0 2 0 1 1 0 0 1 0 1 0 0 1 0 0 1 2 1 0 0 0 0 2 0 0 0 0 0 2 0 0 1 1 0 0 0 0 0 0 0 0 0 0 0 1 0 0 0 0 0 0 0 0 0 0 0 0 0 0 0 0 0 0 0 0 0 0 0 0 0 0 0 0 0 0 0 0 0 0 0 0 0 0 0 0 0 0 0 0 2 0 0 0 0 0 0 0 0 0 0 0 0 0 1 0 0 0 0 0 0 0 0 0 0 0 0 0 2 0 0 0 2 0 0 0 0 0 0 0 0 0 0 0 0 0 0 0 0 0 0 0 0 0 0 0 0 0 0 0 0 0 0 2 0 0 0 0 0 0 0 0 0 0 0 0 0 0 0 1 0 1 0 0 0 0 0 0 0 0 0 0 0 0 0 0 0 0 0 0 0 0 0 0 0 0 0 1 0 0 0 0 0 0 0 0 0 0 0 0 0 0 0 0 0 0 0 0 0 0 0 0 0 0 0 0 0 0 0 0 0 0 0 0 0 0 0 0 0 0 0 0 0 1 0 0 0 0 0 0 0 2 0 0 0 0 0 0 0 0 0 1 0 0 0 0 0 0 0 0 0 0 0 0 0 0 0 0 0 0 0 0 0 0 0 0 0 0 0 0 0 0 0 0 0 0 0 0 0 0 0 0 0 0 0 0 0 0 0 0 0 0 0 0 0 0 0 1 0 0 0 0 0 0 0 0 0 0 0 0 0 0 0 2 1 0 1 2 0 0 0 0 2 0 0 0 0 0 0 0 0 2 0 1 0 0 0 0 0 0 0 0 2 0 0 0 0 2 0 1 0 0 0 0 0 0 0 2 0 0 0 0 0 0 0 0 0 0 0 0 0 0 0 0 0 0 0 0 0 0 0 2 2 0 0 0 0 0 0 0 2 0 0 0 0 1 0 0 0 0 0 0 0 0
Arl5c 2 1 1 0 0 0 0 0 1 0 0 2 0 0 1 0 0 0 0 0 0 2 0 0 0 0 0 0 0 2 0 1 0 2 0 1 0 0 0 0 0 0 1 0 0 0 1 0 0 0 2 0 0 0 1 0 0 0 1 0 0 0 1 1 1 0 1 0 0 0 0 0 2 2 0 0 0 0 0 0 0 0 0 0 0 2 0 0 2 0 0 0 0 0 0 0 0 0 0 0 2 0 0 0 0 0 0 0 0 1 0 0 0 0 0 0 0 1 1 0 0 1 2 0 1 0 0 0 0 0 0 2 0 2 0 2 0 0 1 1 1 1 0 0 0 0 1 0 0 0 1 0 0 0 0 0 0 0 0 0 0 0 0 2 0 1 0 0 0 0 0 1 0 0 0 0 0 0 2 0 0 2 0 0 0 0 2 0 2 0 0 0 0 3 0 0 0 0 0 2 0 0 0 0 0 0 0 2 0 0 0 2 0 2 0 0 1 1 2 0 0 1 0 0 0 0 0 0 0 0 3 1 0 0 0 0 0 2 1 0 0 2 2 0 0 2 0 0 0 1 0 0 1 0 0 1 0 0 0 0 0 0 0 0 1 2 1 0 2 1 0 2 1 2 0 0 1 0 0 1 1 0 0 0 0 0 0 0 0 0 1 0 0 0 0 0 0 0 0 0 1 0 0 3 1 0 0 0 0 1 0 2 0 0 0 0 1 0 0 1 0 0 2 0 2 0 0 0 0 0 0 0 0 0 0 0 1 0 0 2 0 1 5 0 0 0 0 0 0 0 0 0 0 0 2 0 0 0 1 0 0 0 0 2 0 2 2 0 2 0 0 0 2 0 0 0 0 0 0 0 1 1 0 1 0 0 0 0 1 0 0 0 0 2 1 0 0 1 0 1 1 0 0 0 0 0 0 0 0 3 2 0 0 0 2 0 0 0 0 0 2 1 0 0 0 0 0 0 2 0 1 2 0 0 0 0 0 0 1 0 1 2 0 1 0 0 0 0 0 0 0 0 1 0 0 0 0 0 0 0 0 0 0 0 0 1 3 0 0 0 2 2 0 0 0 0 0 0 2 0 0 2 2 0 1 0 0 0 0 0 0 0 1 2 0 0 2 0 0 1 0 0 1 0 0 1 2 1 0 2 2 0 1 0 2 1 2 2 0 0 0 0 2 0 0 0 0 0 0 0 0 0 0 0 0 0 0 0 0 0 0 0 0 0 0 0 0 0 0 0 0 0 0 0 0 0 0 0 0 0 0 0 0 0 0 0 0 0 0 0 0 0 0 0 0 0 0 0 0 0 1 2 0 0 0 0 0 1 0 0 0 0 0 0 0 0 0 0 0 0 0 0 0 0 0 0 0 0 0 0 0 1 0 0 0 0 0 0 0 2 0 0 0 0 0 0 0 0 0 0 0 0 0 1 0 0 0 0 0 0 0 0 0 0 0 0 0 0 0 0 0 0 0 0 0 0 0 0 0 0 0 0 0 0 0 0 0 0 0 0 0 0 0 0 0 0 0 0 2 2 0 0 0 0 0 0 0 0 0 0 0 0 0 0 0 0 0 0 0 0 0 0 0 0 0 0 0 0 1 0 0 0 0 0 0 0 0 0 0 0 0 0 0 0 0 0 0 0 0 0 0 0 0 0 0 0 0 0 0 2 0 0 0 0 0 0 0 0 1 0 0 0 0 0 0 0 0 0 0 2 0 0 0 0 0 0 0 0 0 0 0 0 0 0 0 0 0 0 0 0 0 0 0 0 0 0 0 0 0 0 0 0 2 0 0 0 2 0 0 0 0 0 0 0 0 0 0 0 2 0 1 0 0 0 0 0 0 0 0 0 0 0 0 0 1 0 1 0 0 0 0 1 0 0 0 1 0 0 0 3 0 1 0 1 0 0 0 1 0 0 0 0 0 0 0 0 0 0 1 0 0 0 0 0 0 0 2 0 2 0 0 0 0 0 1 2 0 1 0 0 0 0 0 0 0 0 0 0 0 0 0 0 0 0 0 0 0 0 0 1 0 0 0 0 0 1 0 2 0 0 0 1 0
Arl8b 1 0 0 0 2 0 2 1 0 0 0 2 0 0 0 0 0 0 0 1 0 0 0 2 0 1 2 2 0 2 0 0 0 0 0 0 0 0 0 0 0 0 0 0 0 0 0 0 0 0 0 2 0 0 0 0 0 2 0 1 2 0 1 0 2 0 0 0 0 2 0 2 2 0 0 2 1 0 2 0 0 1 0 0 0 0 0 0 0 0 0 0 0 0 0 1 0 0 0 0 0 0 0 0 0 0 0 0 0 0 0 0 0 2 0 0 0 0 1 1 0 0 0 0 1 0 0 0 0 0 0 2 3 1 0 0 1 0 1 3 1 0 0 0 1 2 0 1 0 0 0 0 0 0 0 0 1 0 0 0 0 1 0 0 0 0 0 0 2 0 0 1 0 0 2 0 0 0 0 0 0 0 0 0 0 0 0 0 0 1 0 0 0 1 0 0 0 0 0 1 0 2 0 0 2 0 0 1 0 0 0 0 0 1 2 0 2 0 0 2 0 1 2 1 2 0 2 0 0 0 0 0 0 2 0 0 0 2 0 0 2 2 2 0 0 1 0 0 0 0 2 5 0 0 1 0 0 0 0 2 0 2 2 0 1 0 1 0 4 1 2 2 2 2 0 0 2 1 1 2 0 2 0 4 0 0 2 0 1 0 0 0 0 1 0 0 0 2 2 0 0 0 1 4 0 2 2 1 2 1 0 1 5 0 0 0 0 0 0 1 2 2 0 1 0 0 1 0 2 1 0 0 2 0 0 0 1 0 0 0 0 2 0 1 0 2 0 1 1 0 0 0 0 0 2 0 0 1 2 0 0 0 0 0 0 0 1 0 1 0 0 0 2 0 0 0 0 0 0 0 3 1 0 0 0 0 2 0 1 1 2 0 1 1 1 0 0 0 0 0 1 0 0 0 1 0 0 2 2 1 2 1 0 0 1 1 0 0 2 1 0 1 0 2 0 1 0 0 0 2 2 0 2 0 0 2 2 0 2 0 1 0 0 1 2 2 0 1 0 0 0 1 1 0 2 0 2 0 1 0 1 0 0 0 0 1 2 0 0 0 1 0 0 0 1 0 1 0 2 0 0 0 1 0 1 2 0 1 2 0 0 2 2 2 1 1 2 0 0 2 0 0 1 1 0 1 2 1 0 2 0 0 4 0 1 1 0 1 0 0 1 0 0 0 0 0 2 0 0 0 0 0 0 0 0 0 0 1 0 0 0 0 0 0 0 0 0 0 0 0 0 0 0 0 0 0 0 0 0 0 0 0 0 0 0 0 0 0 0 2 0 0 0 0 0 0 0 0 0 0 0 0 0 0 2 0 0 1 0 0 0 0 2 0 0 1 0 0 1 0 0 0 2 0 0 0 0 0 0 0 0 0 0 0 2 0 0 0 0 0 0 0 0 0 0 0 0 0 0 0 0 0 0 0 0 0 0 0 0 0 0 0 0 0 0 0 0 0 0 0 0 0 0 0 0 0 0 0 0 2 0 0 0 0 0 0 0 0 0 0 0 0 0 0 0 0 0 0 1 1 0 0 0 0 0 0 0 0 0 0 0 0 0 0 0 0 0 0 0 0 0 0 0 0 0 0 0 0 0 0 0 0 0 0 0 0 0 0 0 0 0 0 0 0 0 0 0 0 0 0 0 0 0 0 0 2 0 0 0 0 0 0 0 0 0 0 0 0 0 0 0 0 0 0 0 0 0 0 0 0 0 0 0 0 0 0 0 0 0 0 0 0 0 0 0 0 0 0 0 0 0 1 0 0 0 0 0 0 0 0 0 0 0 0 0 0 0 0 0 0 0 1 0 0 0 0 0 0 0 0 0 2 0 0 0 0 0 0 0 2 0 0 0 0 0 0 0 0 0 0 0 0 0 1 0 0 2 0 0 1 0 0 0 0 0 0 0 0 0 0 0 0 0 0 0 2 0 0 0 0 0 0 0 0 1 0 0 0 0 0 0 0 0 0 0 0 0 0 0 0 0 0 2 0 0 0 0 0 0 0 0 0 1 0 0 0 0 0 0 0 0 0 0 0 0 0 1 0 0 0 0 0 0
[truncated: 17,942,115 more chars]
