# Supplementary material for: QuadST identifies cell–cell interaction–changed genes in spatially resolved transcriptomics data
Source: Genome Res. 2025 Aug;35(8):1821–31. doi: 10.1101/gr.279859.124 (PMC12315707; doi:10.1101/gr.279859.124)
Supplement: Supplement 2 [file Supplemental_Code.zip › QuadST-main/Rpackage/DESCRIPTION]

Package: QuadST
Type: Package
Title: A Powerful and Robust Approach for Identifying Cell–Cell
        Interaction-Changed Genes on Spatially Resolved Transcriptomics
Version: 0.1.0
Author: SongLab  
Maintainer: The package maintainer <song.xiaoyu@duke-nus.edu.sg>
Description: The goal of QuadST is on the robust and powerful identification of interaction-changed genes (ICGs) for cell-type-pair-specific interactions using single-cell spatially resolved transcriptome data. QuadST can be a useful tool to discover genes and regulatory processes involved in cell-type-pair-specific interactions underlying human health and disease. 
License: GPL (>= 3)
Encoding: UTF-8
LazyData: true
Imports: tidyverse, dplyr, magrittr, SingleCellExperiment, spatstat,
        spatstat.geom, quantreg, QRank, rlang, parallel,
Remotes: github::yaowuliu/ACAT
RoxygenNote: 7.3.2
NeedsCompilation: no
Depends: R (>= 3.5.0)
