# Supplementary material for: QuadST identifies cell–cell interaction–changed genes in spatially resolved transcriptomics data
Source: Genome Res. 2025 Aug;35(8):1821–31. doi: 10.1101/gr.279859.124 (PMC12315707; doi:10.1101/gr.279859.124)
Supplement: Supplement 2 [file Supplemental_Code.zip › QuadST-main/Rpackage/NAMESPACE]

# Generated by roxygen2: do not edit by hand

export(.QRank_multi)
export(.find_k_nearest_neighbors)
export(ICG_distance)
export(create_integrated_matrix)
export(create_quantile_levels)
export(identify_ICGs)
export(test_QuadST_model)
export(transform_count_to_normal)
import(QRank)
import(quantreg)
importFrom(SingleCellExperiment,colData)
importFrom(magrittr,"%>%")
