# Supplementary material for: QuadST identifies cell–cell interaction–changed genes in spatially resolved transcriptomics data
Source: Genome Res. 2025 Aug;35(8):1821–31. doi: 10.1101/gr.279859.124 (PMC12315707; doi:10.1101/gr.279859.124)
Supplement: Supplement 2 [file Supplemental_Code.zip › QuadST-main/Rpackage/man/seqFISHplus_scran_sce.Rd]

% Generated by roxygen2: do not edit by hand
% Please edit documentation in R/seqFISHplus_scran_sce.R
\docType{data}
\name{seqFISHplus_scran_sce}
\alias{seqFISHplus_scran_sce}
\title{An example of spatial transcriptome data}
\format{
An object of class \code{SingleCellExperiment} with 10000 rows and 511 columns.
}
\usage{
seqFISHplus_scran_sce
}
\description{
An example of spatial transcriptome data
}
\keyword{datasets}
