# Supplementary material for: QuadST identifies cell–cell interaction–changed genes in spatially resolved transcriptomics data
Source: Genome Res. 2025 Aug;35(8):1821–31. doi: 10.1101/gr.279859.124 (PMC12315707; doi:10.1101/gr.279859.124)
Supplement: Supplement 2 [file Supplemental_Code.zip › QuadST-main/Rpackage/man/test_QuadST_model.Rd]

% Generated by roxygen2: do not edit by hand
% Please edit documentation in R/QuadST-main-functions.R
\name{test_QuadST_model}
\alias{test_QuadST_model}
\title{Test anchor-neighbor distance-expression association at a grid of quantile levels}
\usage{
test_QuadST_model(x, datatype, cov = NULL, tau, parallel = F)
}
\arguments{
\item{x}{A \code{SingleCellExperiment} class.}

\item{datatype}{A column name of \code{assays(object)} that stores anchor cells' gene expression levels.}

\item{cov}{Column names of \code{colData(object)} that needs to be adjusted as covariates.}

\item{tau}{A set of evenly distributed quantile levels.}

\item{parallel}{Default=False. If parallel computing is activated.}
}
\value{
A matrix of quantile regression p-values in the format of genes (rows) by quantile levels (columns).
}
\description{
Test anchor-neighbor distance-expression association at a grid of quantile levels
}
