# Supplementary material for: QuadST identifies cell–cell interaction–changed genes in spatially resolved transcriptomics data
Source: Genome Res. 2025 Aug;35(8):1821–31. doi: 10.1101/gr.279859.124 (PMC12315707; doi:10.1101/gr.279859.124)
Supplement: Supplement 2 [file Supplemental_Code.zip › QuadST-main/Rpackage/man/transform_count_to_normal.Rd]

% Generated by roxygen2: do not edit by hand
% Please edit documentation in R/QuadST-helper-functions.R
\name{transform_count_to_normal}
\alias{transform_count_to_normal}
\title{Transform expression data to a normally distribution with the minimum value at zero}
\usage{
transform_count_to_normal(x)
}
\arguments{
\item{x}{An G by N expression matrix.}
}
\value{
A transformed expression matrix.
}
\description{
Transform expression data to a normally distribution with the minimum value at zero
}
\seealso{
[test_QuadST_model()] to see how this function is used.
}
