# Supplementary material for: QuadST identifies cell–cell interaction–changed genes in spatially resolved transcriptomics data
Source: Genome Res. 2025 Aug;35(8):1821–31. doi: 10.1101/gr.279859.124 (PMC12315707; doi:10.1101/gr.279859.124)
Supplement: Supplement 4 [file Supplemental_Table_S2.xlsx]

## Sheet: Legend
Supplementary Table S2. QuadST based identifications of ICGs for 64 cell type pairs in the MERFISH mouse cortex dataset.
Anchor	anchor cell type; "Astrocyte","Endothelial","Excitatory neuron","Inhibitory neuron","Microglia","Oligodendrocyte","Oligodendrocyte(Precursor)","Pericyte"
Neighor	neighbor cell type; "Astrocyte","Endothelial","Excitatory neuron","Inhibitory neuron","Microglia","Oligodendrocyte","Oligodendrocyte(Precursor)","Pericyte"
Gene	mouse genes
coef	measures association strength between gene expression and cell-cell distance, coming from the coefficient of quantile regression models betwen distance and expression.
p-value	p-value reported by QuadST
FDR	FDR reported by QuadST
ICG	1= interaction-changed gene; 0 = non-interaction-changed gene

## Sheet: Supplementary Table S2
Supplementary Table S2. Application of QuadST to a MERFISH dataset from mouse cortex
anchor	neighbor	gene	pvalue	eFDR	ICG	coef
InN	InN	Abi3	0.898106	0.964844	0	-0.0890264
InN	InN	Acta2	0.133715	0.88	0	-1.26932
InN	InN	Adora2a	0.986477	0.985612	0	-2.94332e-18
InN	InN	Aif1	0.901013	0.964844	0	-1.37403
InN	InN	Aldoc	0.804191	0.964844	0	0
InN	InN	Anln	0.933976	0.973783	0	1.0436e-16
InN	InN	Ano2	0.368839	0.927928	0	-1.31271
InN	InN	Apln	0.61046	0.964844	0	0.012658
InN	InN	B2m	0.553685	0.964844	0	0.0194817
InN	InN	Bcl11b	0.20937	0.88	0	0.136156
InN	InN	Bmp4	0.0598559	0.88	0	-2.06929
InN	InN	Bnc2	0.187844	0.88	0	-0.330406
InN	InN	C1qc	0.520778	0.964844	0	0.0201609
InN	InN	C1ql1	0.696679	0.964844	0	0.789067
InN	InN	C3	0.507854	0.964844	0	0.0142191
InN	InN	Calb1	0.0338147	0.88	0	0.406485
InN	InN	Calb2	0.76929	0.964844	0	-0.0728754
InN	InN	Car3	0.24494	0.88	0	0.0194361
InN	InN	Ccl2	0.882966	0.964844	0	0.175079
InN	InN	Cd14	0.473183	0.964844	0	0.0236944
InN	InN	Cd24a	0.185251	0.88	0	-1.92468
InN	InN	Cd47	0.660851	0.964844	0	-0.0540638
InN	InN	Cdkn2a	0.349438	0.927928	0	-1.8768
InN	InN	Chat	0.0995435	0.88	0	1.09303
InN	InN	Chodl	0.82284	0.964844	0	-1.20944e-17
InN	InN	Chrna2	0.688272	0.964844	0	0.0298973
InN	InN	Cldn5	0.230465	0.88	0	-0.0569538
InN	InN	Clic4	0.326704	0.927928	0	-0.300564
InN	InN	Cnr1	0.183582	0.88	0	-0.490972
InN	InN	Cpa6	0.0873752	0.88	0	0.653966
InN	InN	Cpne5	0.26581	0.891567	0	0.03606
InN	InN	Cpne7	0.108653	0.88	0	-1.1848
InN	InN	Cpne9	0.00248982	0.00013998	1	-1.42741
InN	InN	Cr2	0.759674	0.964844	0	0
InN	InN	Crh	0.913766	0.973783	0	0
InN	InN	Crhbp	0.00862395	0.333396	0	1.92776
InN	InN	Crhr2	0.415877	0.957265	0	0.245627
InN	InN	Crispld2	0.916488	0.973783	0	-1.5086
InN	InN	Csf1r	0.289977	0.909091	0	-1.64113
InN	InN	Cspg4	0.306246	0.927928	0	-0.27633
InN	InN	Ctps1	0.863685	0.964844	0	-1.89918
InN	InN	Ctss	0.861257	0.964844	0	-1.29877
InN	InN	Cux2	0.00805814	0.00013998	1	2.00517
InN	InN	Cx3cr1	0.201239	0.88	0	0.178732
InN	InN	Cxcl10	0.463905	0.964844	0	-0.213913
InN	InN	Deptor	0.665988	0.964844	0	1.03723e-18
InN	InN	Dio2	0.522066	0.964844	0	-0.0248767
InN	InN	Drd1	0.11466	0.88	0	0.650089
InN	InN	Drd2	0.224601	0.88	0	-1.61986
InN	InN	Egfr	0.598077	0.964844	0	0.177487
InN	InN	Emid1	0.141539	0.88	0	1.00384
InN	InN	Eomes	0.695159	0.964844	0	-0.0541982
InN	InN	F13a1	0.777885	0.964844	0	-0.0862442
InN	InN	Fam107a	0.838596	0.964844	0	0
InN	InN	Fcgr1	0.76634	0.964844	0	0
InN	InN	Flt1	0.0477398	0.88	0	-1.64025
InN	InN	Foxj1	0.848145	0.964844	0	-0.30931
InN	InN	Gad1	0.379058	0.927928	0	-0.760783
InN	InN	Gad2	0.514322	0.964844	0	-0.247277
InN	InN	Gata3	0.530299	0.964844	0	-0.0533585
InN	InN	Gbp6	0.743059	0.964844	0	0
InN	InN	Gfap	0.2669	0.891567	0	0.198051
InN	InN	Grin2c	0.444751	0.964844	0	-0.320728
InN	InN	Gsdmd	0.107191	0.88	0	-0.31242
InN	InN	H2-Ab1	0.345063	0.927928	0	-1.74742
InN	InN	Hexb	0.903298	0.964844	0	0
InN	InN	Hpse	0.355552	0.927928	0	1.22743
InN	InN	Htr4	0.110224	0.88	0	1.14823
InN	InN	Ifi44	0.255475	0.891567	0	0.942439
InN	InN	Ifit3	0.565888	0.964844	0	0.194731
InN	InN	Ifitm3	0.80668	0.964844	0	0.185825
InN	InN	Ifna12	0.386318	0.927928	0	0.786942
InN	InN	Ifng	0.0699697	0.88	0	-1.56301
InN	InN	Il12a	0.158089	0.88	0	-1.5167
InN	InN	Il13	0.398228	0.930435	0	-1.08478
InN	InN	Il15ra	0.235224	0.88	0	-0.0935206
InN	InN	Il17f	0.359412	0.927928	0	0.159401
InN	InN	Il18	0.122392	0.88	0	1.32605
InN	InN	Il22	0.50079	0.964844	0	-1.42482
InN	InN	Il23a	0.73322	0.964844	0	6.68637e-17
InN	InN	Il2ra	0.872901	0.964844	0	-1.40019
InN	InN	Il2rb	0.915701	0.973783	0	-1.29365
InN	InN	Il2rg	0.927491	0.973783	0	-1.42511
InN	InN	Il33	0.888951	0.964844	0	0.468101
InN	InN	Irf3	0.147132	0.88	0	0.176376
InN	InN	Irf7	0.930953	0.973783	0	0
InN	InN	Itgae	0.768912	0.964844	0	5.766e-18
InN	InN	Itgax	0.21474	0.88	0	0.952461
InN	InN	Itgb2	0.207149	0.88	0	-0.235441
InN	InN	Itpr2	0.590765	0.964844	0	0.526702
InN	InN	Kcnip2	0.89314	0.964844	0	-5.74494e-18
InN	InN	Klrb1	0.271413	0.895349	0	-0.0990196
InN	InN	Klrg1	0.97848	0.985612	0	2.90149e-18
InN	InN	Lama1	0.388647	0.927928	0	-0.0875494
InN	InN	Lamp5	0.548784	0.964844	0	1.14323e-18
InN	InN	Lhx6	0.461241	0.964844	0	0.0155671
InN	InN	Lsp1	0.383575	0.927928	0	1.17053
InN	InN	Mbp	0.872265	0.964844	0	2.7451e-17
InN	InN	Mfge8	0.167705	0.88	0	0.195215
InN	InN	Mrc1	0.979114	0.985612	0	-0.0298678
InN	InN	Ms4a1	0.123592	0.88	0	0.0407544
InN	InN	Myh11	0.559143	0.964844	0	-0.636262
InN	InN	Ndst4	0.20567	0.88	0	0.400341
InN	InN	Nfkb1	0.110166	0.88	0	-0.365232
InN	InN	Nfkbia	0.238814	0.88	0	-1.48695
InN	InN	Nlrp1b	0.85794	0.964844	0	0
InN	InN	Npr3	0.905529	0.964844	0	-0.0995904
InN	InN	Nr4a2	0.234567	0.88	0	0.0673457
InN	InN	Nxph2	0.718184	0.964844	0	-0.284319
InN	InN	Opalin	0.226015	0.88	0	0.133311
InN	InN	Osr1	0.860431	0.964844	0	0.0195829
InN	InN	Otof	0.0948268	0.88	0	1.12434
InN	InN	Parp14	0.74998	0.964844	0	0.728265
InN	InN	Pdcd1	0.242958	0.88	0	0.672116
InN	InN	Pdgfra	0.312696	0.927928	0	-0.219995
InN	InN	Pitpnm3	0.552187	0.964844	0	4.549e-17
InN	InN	Plekhg3	0.888802	0.964844	0	0.0391405
InN	InN	Plp1	0.244516	0.88	0	-0.47852
InN	InN	Prox1	0.163775	0.88	0	-0.793929
InN	InN	Ptges2	0.946398	0.985612	0	1.3698e-17
InN	InN	Ptprc	0.675805	0.964844	0	1.26514
InN	InN	Ptpru	0.445924	0.964844	0	0.126662
InN	InN	Pvalb	0.0080585	0.00013998	1	1.68767
InN	InN	Rapgefl1	0.589731	0.964844	0	0.155314
InN	InN	Rorb	0.0641448	0.88	0	-2.16558
InN	InN	Rxfp1	0.496961	0.964844	0	0.0846569
InN	InN	Satb2	0.504929	0.964844	0	0.23719
InN	InN	Scube1	0.0780509	0.88	0	0.92269
InN	InN	Serpina3n	0.645579	0.964844	0	-1.2317e-17
InN	InN	Serpinf1	0.893776	0.964844	0	-0.958672
InN	InN	Slc17a7	0.991268	0.985663	0	-2.83617e-17
InN	InN	Slc17a8	0.867642	0.964844	0	-2.30648e-18
InN	InN	Slc30a3	0.441005	0.964844	0	0.103924
InN	InN	Slc32a1	0.474437	0.964844	0	0.143443
InN	InN	Sox10	0.63681	0.964844	0	-9.07121e-18
InN	InN	Sox6	0.671021	0.964844	0	0.031699
InN	InN	Spi1	0.375892	0.927928	0	-1.53479
InN	InN	Sst	0.705958	0.964844	0	0.0329567
InN	InN	Sulf1	0.898724	0.964844	0	-1.75634e-17
InN	InN	Sulf2	0.070295	0.88	0	0.146965
InN	InN	Syt6	0.204674	0.88	0	0.791615
InN	InN	Tap1	0.256253	0.891567	0	0.178157
InN	InN	Tbr1	0.885678	0.964844	0	0.222609
InN	InN	Tcap	0.407877	0.930435	0	0.0143352
InN	InN	Tgfb2	0.974185	0.985612	0	-0.0591839
InN	InN	Tgfb3	0.355137	0.927928	0	0.294385
InN	InN	Th	0.324854	0.927928	0	-0.352118
InN	InN	Tmem132c	0.150458	0.88	0	0.486764
InN	InN	Tnf	0.688118	0.964844	0	0
InN	InN	Trabd2b	0.18674	0.88	0	-1.35925
InN	InN	Tshz2	0.540873	0.964844	0	-1.50541
InN	InN	Ttr	0.735922	0.964844	0	0.0399493
InN	InN	Ttyh2	0.0781172	0.88	0	0.205303
InN	InN	Uaca	0.730435	0.964844	0	0.0408877
InN	InN	Vip	0.649514	0.964844	0	-1.0992
InN	InN	Vipr2	0.534839	0.964844	0	0.13519
InN	InN	Vtn	0.104773	0.88	0	1.06715
InN	InN	Vwc2l	0.925304	0.973783	0	0
InN	InN	Pcdhb16	0.793922	0.964844	0	-0.220607
InN	InN	Lnpep	0.073334	0.88	0	0.934463
InN	InN	Lrrc9	0.540741	0.964844	0	-1.43861
InN	InN	Sptb	0.0513201	0.88	0	0.640967
InN	InN	Ano3	0.033407	0.88	0	1.56276
InN	InN	Adgrg6	0.260569	0.891567	0	0.547019
InN	InN	Sfmbt2	0.199166	0.88	0	0.0302727
InN	InN	Nfia	0.24526	0.88	0	-2.23906
InN	InN	7630403G23Rik	0.972737	0.985612	0	1.4382e-17
InN	InN	Grin2b	0.974567	0.985612	0	0.0425107
InN	InN	Onecut2	0.667354	0.964844	0	-0.0836955
InN	InN	Tiparp	0.831536	0.964844	0	-1.2012
InN	InN	Slc24a3	0.760487	0.964844	0	-0.0641474
InN	InN	Arid5b	0.244212	0.88	0	0.523667
InN	InN	Gsg1l	0.150761	0.88	0	0.926396
InN	InN	Mxi1	0.154576	0.88	0	-1.68308
InN	InN	Igf1	0.505575	0.964844	0	-1.19967
InN	InN	Aff1	0.461801	0.964844	0	-0.263736
InN	InN	Banp	0.460983	0.964844	0	0
InN	InN	Tox2	0.741761	0.964844	0	-5.09601e-17
InN	InN	Zfp804a	0.828178	0.964844	0	-8.21848e-18
InN	InN	Sirt7	0.799172	0.964844	0	-1.4541
InN	InN	Maf	0.84917	0.964844	0	-0.0775818
InN	InN	Nfe2l2	0.73619	0.964844	0	0
InN	InN	Grin3a	0.985293	0.985612	0	0.0210473
InN	InN	Sptan1	0.933762	0.973783	0	-0.0831646
InN	InN	Cntnap5a	0.565167	0.964844	0	-5.16877e-18
InN	InN	Npas3	0.984507	0.985612	0	0
InN	InN	Ctsb	0.111137	0.88	0	0.357938
InN	InN	Ctsd	0.0326736	0.88	0	0.173324
InN	InN	Bbx	0.751236	0.964844	0	0
InN	InN	Man1a	0.890301	0.964844	0	0.0144587
InN	InN	Trio	0.526287	0.964844	0	0.249838
InN	InN	Creb3l2	0.153071	0.88	0	0.357919
InN	InN	Adam12	0.719178	0.964844	0	0.105704
InN	InN	Myt1l	0.684411	0.964844	0	-0.484714
InN	InN	Hs3st4	0.797602	0.964844	0	0
InN	InN	Aff3	0.0360724	0.88	0	-1.85231
InN	InN	Cd209g	0.271848	0.895349	0	0.814638
InN	InN	Sdk1	0.582745	0.964844	0	0.0196164
InN	InN	Nfib	0.225408	0.88	0	-1.79773
InN	InN	Nmnat2	0.333421	0.927928	0	0
InN	InN	Fbln2	0.123666	0.88	0	1.26962
InN	InN	Zfp827	0.260393	0.891567	0	0.736772
InN	InN	Hmgb1	0.0275872	0.88	0	-1.71674
InN	InN	9530026P05Rik	0.377982	0.927928	0	1.01029
InN	InN	Maml3	0.416597	0.957265	0	1.40164
InN	InN	Ncor2	0.547164	0.964844	0	-0.437768
InN	InN	Srebf2	0.651088	0.964844	0	-0.0400809
InN	InN	Zfp385b	0.913251	0.973783	0	-0.282181
InN	InN	Tcf25	0.262031	0.891567	0	0.148142
InN	InN	Chrm3	0.215574	0.88	0	-1.57059
InN	InN	Abca1	0.65636	0.964844	0	0.774334
InN	InN	Cntnap5b	0.510498	0.964844	0	-1.36599
InN	InN	Nr3c2	0.681855	0.964844	0	-7.00914e-18
InN	InN	Trps1	0.299377	0.927928	0	0.452633
InN	InN	Rsrp1	0.561897	0.964844	0	1.74046e-16
InN	InN	Ptpro	0.407107	0.930435	0	-0.380444
InN	InN	Sox5	0.348286	0.927928	0	0.151819
InN	InN	Col11a1	0.851179	0.964844	0	-3.43739e-18
InN	InN	Parp1	0.604395	0.964844	0	-9.30308e-19
InN	InN	Zbtb20	0.0790375	0.88	0	-1.95483
InN	InN	Cd38	0.64355	0.964844	0	-0.0597655
InN	InN	Fstl5	0.962273	0.985612	0	-0.305609
InN	InN	Epb41l4a	0.64413	0.964844	0	-0.313501
InN	InN	Mef2c	0.662224	0.964844	0	0.0602239
InN	InN	Pde3a	0.120467	0.88	0	2.26077
InN	InN	Hivep3	0.524984	0.964844	0	0.0204484
InN	InN	Lilrb4a	0.884651	0.964844	0	0
InN	InN	3222401L13Rik	0.668581	0.964844	0	-0.0208182
InN	InN	Sox2ot	0.746104	0.964844	0	-2.44699e-16
InN	InN	Sirt3	0.110909	0.88	0	0.470484
InN	InN	Klf12	0.452024	0.964844	0	0.0529473
InN	InN	Sirt2	0.498181	0.964844	0	0.782907
InN	InN	Astn2	0.777125	0.964844	0	-0.259615
InN	InN	Zc3hav1	0.707543	0.964844	0	0.172763
InN	InN	Mitf	0.245801	0.88	0	-0.888286
InN	InN	Ccnd2	0.894982	0.964844	0	1.10571e-17
InN	InN	Adarb2	0.471744	0.964844	0	-0.520593
InN	InN	Nampt	0.128818	0.88	0	-1.33745
InN	InN	Rora	0.317973	0.927928	0	-1.5676
InN	InN	Hmbox1	0.867961	0.964844	0	0
InN	InN	Thrb	0.572938	0.964844	0	0.0589162
InN	InN	Serinc3	0.810717	0.964844	0	-0.0720599
InN	InN	Frmd4b	0.755651	0.964844	0	0.0589285
InN	InN	Sparc	0.659588	0.964844	0	3.4676e-17
InN	InN	Parp4	0.408176	0.930435	0	7.37383e-18
InN	InN	Rreb1	0.708452	0.964844	0	4.60311e-18
InN	InN	Kcnip3	0.896888	0.964844	0	7.5376e-18
InN	InN	Lyz2	0.813167	0.964844	0	0.0198996
InN	InN	Hipk2	0.084054	0.88	0	-0.742442
InN	InN	Tnfsf8	0.289345	0.909091	0	0.565751
InN	InN	Tnks	0.77162	0.964844	0	0
InN	InN	Hmgcr	0.867851	0.964844	0	-3.72709e-18
InN	InN	Pbx3	0.92393	0.973783	0	0.0479636
InN	InN	Ephb1	0.373676	0.927928	0	0.28548
InN	InN	E2f3	0.53019	0.964844	0	1.51907e-18
InN	InN	Dach1	0.741492	0.964844	0	-1.2332e-17
InN	InN	Apoe	0.712007	0.964844	0	0.672226
InN	InN	Tead2	0.617156	0.964844	0	-0.238547
InN	InN	Fth1	0.891727	0.964844	0	-0.0929962
InN	InN	Arhgap6	0.630328	0.964844	0	0.837882
InN	InN	Kctd8	0.785244	0.964844	0	0.148027
InN	InN	Jazf1	0.0697365	0.88	0	-0.327411
InN	InN	Sp100	0.546086	0.964844	0	2.07744
InN	InN	Cd74	0.771414	0.964844	0	0
InN	InN	Rspo3	0.306153	0.927928	0	1.17089
InN	InN	Trpc6	0.970656	0.985612	0	0.227849
InN	InN	Jdp2	0.493665	0.964844	0	0.0702923
InN	InN	Eif5b	0.447511	0.964844	0	0.525304
InN	InN	Pde10a	0.785138	0.964844	0	0
InN	InN	S100a10	0.918101	0.973783	0	4.32562e-17
InN	InN	Pappa	0.38746	0.927928	0	0.165896
InN	InN	Hsbp1	0.273054	0.895349	0	0.666504
InN	InN	Dgka	0.143549	0.88	0	0.710565
InN	InN	Adra1a	0.135633	0.88	0	0.090801
InN	InN	Nkain3	0.207174	0.88	0	-0.958554
InN	InN	Ildr2	0.262387	0.891567	0	0.141414
InN	InN	Scg2	0.191288	0.88	0	-0.837152
InN	InN	Csrnp3	0.71846	0.964844	0	0.0340505
InN	InN	Zeb1	0.836107	0.964844	0	-6.85803e-18
InN	InN	Dpysl3	0.742232	0.964844	0	2.34561e-19
InN	ExN	Abi3	0.43049	0.998403	0	0.54677
InN	ExN	Acta2	0.561841	0.947739	0	-0.261467
InN	ExN	Adora2a	0.854183	0.998403	0	0.00965784
InN	ExN	Aif1	0.826965	0.998403	0	0.320852
InN	ExN	Aldoc	0.0861632	0.701248	0	0.534315
InN	ExN	Anln	0.064122	0.895328	0	-0.924013
InN	ExN	Ano2	0.426981	0.998403	0	-0.187102
InN	ExN	Apln	0.275929	0.969875	0	0.260218
InN	ExN	B2m	0.743383	0.991519	0	-0.114356
InN	ExN	Bcl11b	0.606524	0.99316	0	-0.169188
InN	ExN	Bmp4	0.188616	0.998403	0	0.573128
InN	ExN	Bnc2	0.461841	0.998403	0	-0.208565
InN	ExN	C1qc	0.571407	0.99279	0	-0.133163
InN	ExN	C1ql1	0.149408	0.998403	0	-0.307088
InN	ExN	C3	0.35096	0.99279	0	0.20192
InN	ExN	Calb1	0.352805	0.928871	0	-0.191494
InN	ExN	Calb2	0.658636	0.93576	0	-0.130632
InN	ExN	Car3	0.449002	0.877953	0	0.21321
InN	ExN	Ccl2	0.997575	0.928871	0	-0.00675039
InN	ExN	Cd14	0.472567	0.998403	0	-0.281263
InN	ExN	Cd24a	0.598115	0.99316	0	0.275269
InN	ExN	Cd47	0.0100906	0.604525	0	-0.684236
InN	ExN	Cdkn2a	0.442267	0.998403	0	0.494408
InN	ExN	Chat	0.717528	0.99316	0	-0.0891711
InN	ExN	Chodl	0.958746	0.935006	0	-0.0240029
InN	ExN	Chrna2	0.957473	0.998403	0	-0.010843
InN	ExN	Cldn5	0.241776	0.761032	0	-0.586691
InN	ExN	Clic4	0.420462	0.998403	0	-0.22579
InN	ExN	Cnr1	0.924546	0.998403	0	0.067425
InN	ExN	Cpa6	0.202497	0.987971	0	-0.44404
InN	ExN	Cpne5	0.940852	0.998403	0	-0.0217781
InN	ExN	Cpne7	0.884552	0.998403	0	-0.0618819
InN	ExN	Cpne9	0.710297	0.998403	0	0.0954015
InN	ExN	Cr2	0.702022	0.935006	0	0.146845
InN	ExN	Crh	0.854678	0.998403	0	-0.144474
InN	ExN	Crhbp	0.396607	0.936525	0	-0.253347
InN	ExN	Crhr2	0.85213	0.998403	0	-0.0438138
InN	ExN	Crispld2	0.799199	0.998403	0	0.171971
InN	ExN	Csf1r	0.721481	0.99279	0	0.0427051
InN	ExN	Cspg4	0.987255	0.998403	0	-0.05361
InN	ExN	Ctps1	0.641171	0.998403	0	-0.21007
InN	ExN	Ctss	0.222568	0.564117	0	0.565142
InN	ExN	Cux2	0.843934	0.993022	0	-0.153665
InN	ExN	Cx3cr1	0.0608181	0.810428	0	0.902596
InN	ExN	Cxcl10	0.13834	0.792334	0	-0.917702
InN	ExN	Deptor	0.764713	0.928871	0	0.0153999
InN	ExN	Dio2	0.916416	0.969875	0	0.0480988
InN	ExN	Drd1	0.644543	0.998403	0	0.0763015
InN	ExN	Drd2	0.798915	0.998403	0	-0.0523602
InN	ExN	Egfr	0.127229	0.875252	0	-0.483924
InN	ExN	Emid1	0.418059	0.928871	0	-0.197408
InN	ExN	Eomes	0.468586	0.998403	0	0.272809
InN	ExN	F13a1	0.0946954	0.99279	0	0.780971
InN	ExN	Fam107a	0.181947	0.761032	0	0.537683
InN	ExN	Fcgr1	0.523321	0.998403	0	0.469279
InN	ExN	Flt1	0.0714192	0.604525	0	-0.907793
InN	ExN	Foxj1	0.690002	0.989938	0	-0.279505
InN	ExN	Gad1	0.0809139	0.668372	0	0.553732
InN	ExN	Gad2	0.738766	0.564117	0	0.118385
InN	ExN	Gata3	0.675818	0.959809	0	0.0604505
InN	ExN	Gbp6	0.719714	0.998403	0	-0.117053
InN	ExN	Gfap	0.897502	0.998403	0	0.00773491
InN	ExN	Grin2c	0.000774343	0.932133	0	1.13495
InN	ExN	Gsdmd	0.821451	0.993988	0	-0.0481992
InN	ExN	H2-Ab1	0.989265	0.998403	0	0.239212
InN	ExN	Hexb	0.232685	0.991577	0	0.164602
InN	ExN	Hpse	0.578595	0.792334	0	-0.322238
InN	ExN	Htr4	0.78066	0.998403	0	0.128399
InN	ExN	Ifi44	0.688022	0.998403	0	-0.0950496
InN	ExN	Ifit3	0.609114	0.998403	0	0.162144
InN	ExN	Ifitm3	0.899407	0.987854	0	-0.116919
InN	ExN	Ifna12	0.117439	0.99279	0	0.543328
InN	ExN	Ifng	0.727803	0.870902	0	0.527108
InN	ExN	Il12a	0.804119	0.998403	0	0.119752
InN	ExN	Il13	0.0725207	0.67257	0	1.70362
InN	ExN	Il15ra	0.0225533	0.79592	0	0.896627
InN	ExN	Il17f	0.74667	0.928871	0	0.241458
InN	ExN	Il18	0.397348	0.947739	0	0.4689
InN	ExN	Il22	0.53581	0.998403	0	0.352812
InN	ExN	Il23a	0.845367	0.998403	0	-0.262901
InN	ExN	Il2ra	0.947508	0.998403	0	-0.0522143
InN	ExN	Il2rb	0.595702	0.989938	0	0.0677205
InN	ExN	Il2rg	0.704103	0.998403	0	-0.0846165
InN	ExN	Il33	0.359131	0.998403	0	-0.323147
InN	ExN	Irf3	0.344299	0.99279	0	-0.566287
InN	ExN	Irf7	0.651894	0.998403	0	0.0034857
InN	ExN	Itgae	0.129361	0.998403	0	-0.381272
InN	ExN	Itgax	0.231697	0.928871	0	-0.500393
InN	ExN	Itgb2	0.607676	0.998403	0	0.13428
InN	ExN	Itpr2	0.554464	0.998403	0	0.42564
InN	ExN	Kcnip2	0.747876	0.998403	0	-0.00765475
InN	ExN	Klrb1	0.693726	0.935006	0	-0.118403
InN	ExN	Klrg1	0.827615	0.99841	0	0.146722
InN	ExN	Lama1	0.338292	0.998403	0	-0.31905
InN	ExN	Lamp5	0.842698	0.998403	0	-0.00789256
InN	ExN	Lhx6	0.596262	0.992811	0	-0.0107907
InN	ExN	Lsp1	0.454872	0.998403	0	-0.281615
InN	ExN	Mbp	0.269346	0.564117	0	0.479705
InN	ExN	Mfge8	0.666108	0.96576	0	0.243509
InN	ExN	Mrc1	0.907429	0.947739	0	0.0537696
InN	ExN	Ms4a1	0.107628	0.67257	0	-0.909149
InN	ExN	Myh11	0.842017	0.989938	0	-0.106663
InN	ExN	Ndst4	0.69226	0.93576	0	0.0816282
InN	ExN	Nfkb1	0.942477	0.93576	0	-0.00602236
InN	ExN	Nfkbia	0.402228	0.998403	0	0.194098
InN	ExN	Nlrp1b	0.105034	0.957677	0	0.73915
InN	ExN	Npr3	0.942233	0.998403	0	0.0106327
InN	ExN	Nr4a2	0.84315	0.928871	0	-0.0145653
InN	ExN	Nxph2	0.507026	0.998403	0	-0.254708
InN	ExN	Opalin	0.923244	0.998403	0	-0.0527391
InN	ExN	Osr1	0.228717	0.969749	0	-0.490358
InN	ExN	Otof	0.468987	0.878432	0	0.410929
InN	ExN	Parp14	0.028813	0.993022	0	0.5675
InN	ExN	Pdcd1	0.913742	0.928871	0	-0.348438
InN	ExN	Pdgfra	0.77616	0.998403	0	0.0444033
InN	ExN	Pitpnm3	0.686974	0.58731	0	0.00498699
InN	ExN	Plekhg3	0.164637	0.761032	0	0.716875
InN	ExN	Plp1	0.0135919	0.564117	0	0.599021
InN	ExN	Prox1	0.285943	0.959809	0	-0.44025
InN	ExN	Ptges2	0.645231	0.998403	0	-0.25134
InN	ExN	Ptprc	0.144011	0.928871	0	-0.631269
InN	ExN	Ptpru	0.497443	0.991519	0	-0.108217
InN	ExN	Pvalb	0.100827	0.816093	0	0.868632
InN	ExN	Rapgefl1	0.540289	0.928871	0	0.139703
InN	ExN	Rorb	0.947126	0.769233	0	-0.0607528
InN	ExN	Rxfp1	0.880026	0.936525	0	0.147136
InN	ExN	Satb2	0.329629	0.998403	0	-0.439549
InN	ExN	Scube1	0.172831	0.981788	0	0.554643
InN	ExN	Serpina3n	0.822277	0.810428	0	0.144288
InN	ExN	Serpinf1	0.131346	0.993988	0	-0.554409
InN	ExN	Slc17a7	0.13082	0.917415	0	-0.466956
InN	ExN	Slc17a8	0.111286	0.928871	0	0.445726
InN	ExN	Slc30a3	0.436767	0.987854	0	0.204803
InN	ExN	Slc32a1	0.561547	0.947739	0	0.293614
InN	ExN	Sox10	0.426863	0.767275	0	-0.33488
InN	ExN	Sox6	0.794608	0.928871	0	-0.146602
InN	ExN	Spi1	0.917309	0.877953	0	0.0107042
InN	ExN	Sst	0.91262	0.998403	0	0.00947703
InN	ExN	Sulf1	0.430557	0.998403	0	-0.144067
InN	ExN	Sulf2	0.135559	0.991577	0	0.396072
InN	ExN	Syt6	0.0441002	0.928871	0	0.554611
InN	ExN	Tap1	0.0285712	0.928871	0	0.74039
InN	ExN	Tbr1	0.0857589	0.564117	0	-0.698862
InN	ExN	Tcap	0.285559	0.989938	0	-0.42714
InN	ExN	Tgfb2	0.138169	0.991577	0	0.394691
InN	ExN	Tgfb3	0.795013	0.998403	0	-0.340876
InN	ExN	Th	0.581023	0.998403	0	0.175467
InN	ExN	Tmem132c	0.865726	0.701248	0	-0.0226521
InN	ExN	Tnf	0.14766	0.969875	0	0.693687
InN	ExN	Trabd2b	0.853665	0.998403	0	-0.108002
InN	ExN	Tshz2	0.411781	0.879846	0	0.911846
InN	ExN	Ttr	0.593207	0.998403	0	-0.243592
InN	ExN	Ttyh2	0.829277	0.998403	0	-0.00708476
InN	ExN	Uaca	0.295809	0.998403	0	-0.389886
InN	ExN	Vip	0.59709	0.959809	0	0.252489
InN	ExN	Vipr2	0.794644	0.998403	0	-0.0673459
InN	ExN	Vtn	0.559735	0.998403	0	0.38624
InN	ExN	Vwc2l	0.176683	0.816093	0	-0.736756
InN	ExN	Pcdhb16	0.203382	0.564117	0	0.473775
InN	ExN	Lnpep	0.116016	0.928871	0	0.539901
InN	ExN	Lrrc9	0.0122908	0.93576	0	0.851492
InN	ExN	Sptb	0.007535	0.564117	0	0.804199
InN	ExN	Ano3	0.436529	0.998403	0	0.246494
InN	ExN	Adgrg6	0.185285	0.998403	0	-0.638486
InN	ExN	Sfmbt2	0.393676	0.998403	0	-0.168543
InN	ExN	Nfia	0.691623	0.935006	0	0.111064
InN	ExN	7630403G23Rik	0.63505	0.998403	0	-0.254178
InN	ExN	Grin2b	0.877181	0.998403	0	0.0424904
InN	ExN	Onecut2	0.335576	0.761032	0	0.449184
InN	ExN	Tiparp	0.203596	0.935006	0	0.848259
InN	ExN	Slc24a3	0.424566	0.564117	0	0.295833
InN	ExN	Arid5b	0.916003	0.935006	0	-0.00624625
InN	ExN	Gsg1l	0.445085	0.935006	0	-0.234833
InN	ExN	Mxi1	0.462961	0.99279	0	0.171652
InN	ExN	Igf1	0.780444	0.987971	0	0.0825192
InN	ExN	Aff1	0.0391355	0.810428	0	0.504538
InN	ExN	Banp	0.465684	0.998403	0	0.0551379
InN	ExN	Tox2	0.510339	0.998403	0	0.258836
InN	ExN	Zfp804a	0.729816	0.810428	0	-0.104555
InN	ExN	Sirt7	0.560855	0.998403	0	0.100233
InN	ExN	Maf	0.713416	0.998403	0	0.152999
InN	ExN	Nfe2l2	0.355695	0.998403	0	0.174009
InN	ExN	Grin3a	0.387511	0.998403	0	-0.161766
InN	ExN	Sptan1	0.645761	0.998403	0	-0.0920395
InN	ExN	Cntnap5a	0.0149208	0.564117	0	0.725346
InN	ExN	Npas3	0.00596751	0.936525	0	0.917754
InN	ExN	Ctsb	0.161267	0.564117	0	0.504601
InN	ExN	Ctsd	0.0265737	0.721314	0	0.468827
InN	ExN	Bbx	0.931876	0.998403	0	-0.144073
InN	ExN	Man1a	0.706171	0.998403	0	0.0487256
InN	ExN	Trio	0.704707	0.998403	0	-0.160756
InN	ExN	Creb3l2	0.841558	0.959809	0	-0.093399
InN	ExN	Adam12	0.936653	0.936525	0	-0.00937558
InN	ExN	Myt1l	0.0506108	0.769233	0	0.579934
InN	ExN	Hs3st4	0.941213	0.987854	0	0.0882577
InN	ExN	Aff3	0.600406	0.987971	0	0.329187
InN	ExN	Cd209g	0.987987	0.998403	0	-0.10455
InN	ExN	Sdk1	0.399111	0.895328	0	0.361922
InN	ExN	Nfib	0.296116	0.998403	0	0.305579
InN	ExN	Nmnat2	0.000498441	0.00251367	1	0.965186
InN	ExN	Fbln2	0.386315	0.959809	0	0.360451
InN	ExN	Zfp827	0.307009	0.935006	0	0.531885
InN	ExN	Hmgb1	0.550315	0.96576	0	0.124236
InN	ExN	9530026P05Rik	0.580106	0.998403	0	0.292579
InN	ExN	Maml3	0.147011	0.601196	0	-0.813432
InN	ExN	Ncor2	0.26512	0.810428	0	0.350249
InN	ExN	Srebf2	0.994064	0.998403	0	-0.0814883
InN	ExN	Zfp385b	0.591482	0.928871	0	-0.158432
InN	ExN	Tcf25	0.877599	0.998403	0	0.224736
InN	ExN	Chrm3	0.035072	0.792334	0	0.41038
InN	ExN	Abca1	0.397256	0.962963	0	-0.670278
InN	ExN	Cntnap5b	0.359151	0.998403	0	0.280213
InN	ExN	Nr3c2	0.325392	0.998403	0	-0.354058
InN	ExN	Trps1	0.563701	0.962963	0	0.277159
InN	ExN	Rsrp1	0.973543	0.998403	0	-0.0260174
InN	ExN	Ptpro	0.555709	0.998403	0	-0.436828
InN	ExN	Sox5	0.839964	0.998403	0	0.036362
InN	ExN	Col11a1	0.643535	0.969776	0	-0.145814
InN	ExN	Parp1	0.610308	0.998403	0	-0.381541
InN	ExN	Zbtb20	0.104572	0.67257	0	0.342375
InN	ExN	Cd38	0.478567	0.928871	0	0.135008
InN	ExN	Fstl5	0.0392593	0.792334	0	0.492312
InN	ExN	Epb41l4a	0.88673	0.998403	0	-0.0481478
InN	ExN	Mef2c	0.0829955	0.959924	0	-0.3875
InN	ExN	Pde3a	0.242562	0.998403	0	0.729883
InN	ExN	Hivep3	0.666053	0.998403	0	0.132194
InN	ExN	Lilrb4a	0.0319226	0.58731	0	1.16902
InN	ExN	3222401L13Rik	0.354836	0.998403	0	-0.331572
InN	ExN	Sox2ot	0.784481	0.998403	0	-0.319642
InN	ExN	Sirt3	0.966502	0.935006	0	-0.0323281
InN	ExN	Klf12	0.141339	0.928871	0	0.362142
InN	ExN	Sirt2	0.401223	0.962049	0	0.400726
InN	ExN	Astn2	0.680734	0.935006	0	-0.218068
InN	ExN	Zc3hav1	0.315933	0.928871	0	0.348299
InN	ExN	Mitf	0.9533	0.969875	0	0.00745743
InN	ExN	Ccnd2	0.0572557	0.989938	0	-0.753193
InN	ExN	Adarb2	0.694506	0.99316	0	0.158034
InN	ExN	Nampt	0.446965	0.993022	0	-0.380819
InN	ExN	Rora	0.418075	0.810428	0	-0.192918
InN	ExN	Hmbox1	0.0326861	0.804534	0	0.60559
InN	ExN	Thrb	0.866044	0.604525	0	-0.0738771
InN	ExN	Serinc3	0.285172	0.998403	0	-0.354238
InN	ExN	Frmd4b	0.356888	0.998403	0	-0.292211
InN	ExN	Sparc	0.658819	0.58866	0	0.0397623
InN	ExN	Parp4	0.678617	0.993022	0	-0.0516315
InN	ExN	Rreb1	0.688075	0.998403	0	0.153635
InN	ExN	Kcnip3	0.666342	0.998403	0	-0.254107
InN	ExN	Lyz2	0.144621	0.810428	0	-0.602334
InN	ExN	Hipk2	0.105007	0.987854	0	0.434898
InN	ExN	Tnfsf8	0.745691	0.998403	0	-0.00581058
InN	ExN	Tnks	0.33611	0.79592	0	0.26128
InN	ExN	Hmgcr	0.0675299	0.564117	0	0.394327
InN	ExN	Pbx3	0.825838	0.998403	0	-0.0924083
InN	ExN	Ephb1	0.403231	0.928871	0	0.461133
InN	ExN	E2f3	0.773341	0.998403	0	-0.073489
InN	ExN	Dach1	0.588649	0.998403	0	0.0104535
InN	ExN	Apoe	0.627303	0.998403	0	0.176873
InN	ExN	Tead2	0.813128	0.998403	0	0.0580423
InN	ExN	Fth1	0.0124036	0.564117	0	0.837879
InN	ExN	Arhgap6	0.237184	0.99841	0	-0.844138
InN	ExN	Kctd8	0.721766	0.998403	0	0.189467
InN	ExN	Jazf1	0.114563	0.998403	0	-0.474986
InN	ExN	Sp100	0.600783	0.993988	0	-0.0498806
InN	ExN	Cd74	0.311362	0.99316	0	0.417897
InN	ExN	Rspo3	0.0919633	0.935006	0	-0.760427
InN	ExN	Trpc6	0.741623	0.998403	0	0.00935762
InN	ExN	Jdp2	0.69421	0.998403	0	0.149386
InN	ExN	Eif5b	0.219949	0.99316	0	0.55155
InN	ExN	Pde10a	0.684294	0.810428	0	0.153133
InN	ExN	S100a10	0.296656	0.998403	0	0.26249
InN	ExN	Pappa	0.0751279	0.998403	0	1.33258
InN	ExN	Hsbp1	0.403987	0.601196	0	0.208419
InN	ExN	Dgka	0.108531	0.998403	0	0.30286
InN	ExN	Adra1a	0.851038	0.993022	0	-0.130918
InN	ExN	Nkain3	0.324097	0.998403	0	-0.306525
InN	ExN	Ildr2	0.785942	0.928871	0	0.229669
InN	ExN	Scg2	0.650262	0.989938	0	-0.0521519
InN	ExN	Csrnp3	0.0273666	0.564117	0	0.485241
InN	ExN	Zeb1	0.788481	0.58731	0	0.154084
InN	ExN	Dpysl3	0.890718	0.601196	0	0.270368
InN	Endo	Abi3	0.937504	0.875421	0	-0.258354
InN	Endo	Acta2	0.180182	0.914767	0	-1.55013
InN	Endo	Adora2a	0.105898	0.195155	0	-3.12027
InN	Endo	Aif1	0.0505451	0.265838	0	1.72236
InN	Endo	Aldoc	0.705334	0.962291	0	-0.348961
InN	Endo	Anln	0.725515	0.914767	0	0.131623
InN	Endo	Ano2	0.908242	0.946285	0	0.884912
InN	Endo	Apln	0.340872	0.509656	0	-2.07801
InN	Endo	B2m	0.524999	0.914767	0	-0.565181
InN	Endo	Bcl11b	0.231894	0.946285	0	1.23305
InN	Endo	Bmp4	0.617023	0.875421	0	-0.949642
InN	Endo	Bnc2	0.866815	0.961756	0	0.330353
InN	Endo	C1qc	0.445941	0.946771	0	1.17067
InN	Endo	C1ql1	0.766394	0.956522	0	1.01785
InN	Endo	C3	0.667803	0.921569	0	-0.362857
InN	Endo	Calb1	0.080413	0.0527153	1	1.74554
InN	Endo	Calb2	0.593963	0.615875	0	-0.780417
InN	Endo	Car3	0.222173	0.883653	0	1.10014
InN	Endo	Ccl2	0.614147	0.961136	0	-0.511609
InN	Endo	Cd14	0.863518	0.961756	0	-0.292072
InN	Endo	Cd24a	0.670235	0.875421	0	-0.291434
InN	Endo	Cd47	0.518495	0.964559	0	-0.573783
InN	Endo	Cdkn2a	0.977027	0.961136	0	-0.226527
InN	Endo	Chat	0.977833	0.961136	0	-0.173247
InN	Endo	Chodl	0.115085	0.582761	0	-1.24765
InN	Endo	Chrna2	0.282726	0.509656	0	1.37397
InN	Endo	Cldn5	0.838849	0.95684	0	-0.336365
InN	Endo	Clic4	0.643875	0.962291	0	0.513911
InN	Endo	Cnr1	0.85125	0.713529	0	-0.274759
InN	Endo	Cpa6	0.267157	0.914767	0	0.918062
InN	Endo	Cpne5	0.750155	0.961136	0	-0.46842
InN	Endo	Cpne7	0.14173	0.582761	0	1.24482
InN	Endo	Cpne9	0.086415	0.73068	0	-2.41805
InN	Endo	Cr2	0.423377	0.905184	0	-0.899879
InN	Endo	Crh	0.0167813	0.88006	0	-1.29552
InN	Endo	Crhbp	0.817566	0.509656	0	-0.177415
InN	Endo	Crhr2	0.559631	0.756209	0	0.277111
InN	Endo	Crispld2	0.991249	0.84913	0	0.208651
InN	Endo	Csf1r	0.775568	0.914767	0	-0.300794
InN	Endo	Cspg4	0.973812	0.914767	0	-0.294985
InN	Endo	Ctps1	0.58994	0.961136	0	0.169664
InN	Endo	Ctss	0.826996	0.905184	0	0.780941
InN	Endo	Cux2	0.330261	0.88006	0	-1.00298
InN	Endo	Cx3cr1	0.0967418	0.992121	0	-1.7139
InN	Endo	Cxcl10	0.337755	0.88006	0	0.368022
InN	Endo	Deptor	0.486824	0.914767	0	1.20635
InN	Endo	Dio2	0.924296	0.98875	0	0.169332
InN	Endo	Drd1	0.691246	0.992121	0	-0.64173
InN	Endo	Drd2	0.898173	1	0	0.116805
InN	Endo	Egfr	0.880612	0.987188	0	0.601111
InN	Endo	Emid1	0.995419	0.956522	0	0.145619
InN	Endo	Eomes	0.379181	0.986979	0	1.06143
InN	Endo	F13a1	0.676036	0.914767	0	0.925129
InN	Endo	Fam107a	0.607044	0.900427	0	-0.649247
InN	Endo	Fcgr1	0.00964711	0.509656	0	-2.51337
InN	Endo	Flt1	0.163352	0.794311	0	-1.31113
InN	Endo	Foxj1	0.373622	0.974223	0	1.00971
InN	Endo	Gad1	0.773906	0.914767	0	0.408252
InN	Endo	Gad2	0.0146698	0.133382	0	1.83293
InN	Endo	Gata3	0.466356	0.914767	0	-0.556679
InN	Endo	Gbp6	0.0814444	0.0527153	1	-2.66919
InN	Endo	Gfap	0.368931	0.817636	0	1.06178
InN	Endo	Grin2c	0.0913779	0.961756	0	1.64934
InN	Endo	Gsdmd	0.385128	1	0	-0.376513
InN	Endo	H2-Ab1	0.333092	0.611298	0	0.588195
InN	Endo	Hexb	0.835584	0.683762	0	0.197595
InN	Endo	Hpse	0.362562	0.88006	0	1.5391
InN	Endo	Htr4	0.321114	0.961136	0	-1.01443
InN	Endo	Ifi44	0.148996	0.699455	0	3.28622
InN	Endo	Ifit3	0.196355	0.713529	0	-1.53696
InN	Endo	Ifitm3	0.27036	0.88006	0	1.15542
InN	Endo	Ifna12	0.777028	0.974223	0	0.890748
InN	Endo	Ifng	0.978827	0.905184	0	0.4787
InN	Endo	Il12a	0.467433	0.992121	0	-0.926727
InN	Endo	Il13	0.240957	0.883653	0	-0.931751
InN	Endo	Il15ra	0.968795	0.905184	0	-0.516706
InN	Endo	Il17f	0.432171	0.854991	0	0.876033
InN	Endo	Il18	0.973684	0.914767	0	-0.960881
InN	Endo	Il22	0.00148209	0.263174	0	2.4052
InN	Endo	Il23a	0.911915	0.905184	0	0.603889
InN	Endo	Il2ra	0.27749	0.86789	0	1.49604
InN	Endo	Il2rb	0.794412	0.905661	0	0.562265
InN	Endo	Il2rg	0.625951	0.946285	0	-0.835456
InN	Endo	Il33	0.782265	0.73068	0	-0.171424
InN	Endo	Irf3	0.18051	0.902507	0	1.28877
InN	Endo	Irf7	0.248885	0.961756	0	1.38065
InN	Endo	Itgae	0.854683	0.902507	0	0.586731
InN	Endo	Itgax	0.00582495	0.0527153	1	-3.57975
InN	Endo	Itgb2	0.610922	0.990099	0	-0.405206
InN	Endo	Itpr2	0.800164	0.961136	0	-0.242551
InN	Endo	Kcnip2	0.738038	0.900427	0	-0.489685
InN	Endo	Klrb1	0.268579	0.646019	0	-2.52925
InN	Endo	Klrg1	0.732818	0.95302	0	0.933361
InN	Endo	Lama1	0.377107	0.408845	0	1.44754
InN	Endo	Lamp5	0.411165	0.961136	0	1.49461
InN	Endo	Lhx6	0.981262	0.961136	0	0.133037
InN	Endo	Lsp1	0.91227	0.905184	0	0.125857
InN	Endo	Mbp	0.193492	0.73068	0	1.35816
InN	Endo	Mfge8	0.536218	0.974223	0	-0.711823
InN	Endo	Mrc1	0.724731	0.95302	0	0.637577
InN	Endo	Ms4a1	0.036504	0.509656	0	3.62656
InN	Endo	Myh11	0.0361613	0.240764	0	2.20372
InN	Endo	Ndst4	0.0831839	0.905184	0	2.07915
InN	Endo	Nfkb1	0.946404	0.961136	0	-0.202606
InN	Endo	Nfkbia	2.04981e-05	0.0527153	1	-4.29265
InN	Endo	Nlrp1b	0.933424	0.914767	0	0.561276
InN	Endo	Npr3	0.900943	0.992121	0	-0.286014
InN	Endo	Nr4a2	0.791296	0.905184	0	0.230421
InN	Endo	Nxph2	0.791021	0.972546	0	0.10451
InN	Endo	Opalin	0.782907	0.914767	0	0.150505
InN	Endo	Osr1	0.154602	0.408845	0	-1.67159
InN	Endo	Otof	0.0337571	0.914767	0	-2.13891
InN	Endo	Parp14	0.962637	0.946285	0	0.273931
InN	Endo	Pdcd1	0.845023	0.987188	0	0.281388
InN	Endo	Pdgfra	0.885108	0.946771	0	-0.180803
InN	Endo	Pitpnm3	0.524827	0.914767	0	0.683161
InN	Endo	Plekhg3	0.924055	0.974223	0	-0.250241
InN	Endo	Plp1	0.874193	0.914767	0	-0.110378
InN	Endo	Prox1	0.68509	0.961756	0	0.859713
InN	Endo	Ptges2	0.992669	0.987188	0	-0.217801
InN	Endo	Ptprc	0.0978129	0.875421	0	2.88019
InN	Endo	Ptpru	0.363402	0.961756	0	1.42223
InN	Endo	Pvalb	0.332714	0.961136	0	-1.01256
InN	Endo	Rapgefl1	0.788068	0.967497	0	0.666752
InN	Endo	Rorb	0.92669	0.956522	0	-0.484647
InN	Endo	Rxfp1	0.917731	0.73068	0	0.173101
InN	Endo	Satb2	0.656606	0.883653	0	0.346576
InN	Endo	Scube1	0.678808	0.934967	0	1.29351
InN	Endo	Serpina3n	0.341946	0.914767	0	1.2221
InN	Endo	Serpinf1	0.4203	0.905184	0	0.86678
InN	Endo	Slc17a7	0.346786	0.956522	0	-0.502941
InN	Endo	Slc17a8	0.000449329	0.765626	0	-2.32618
InN	Endo	Slc30a3	0.441661	0.914767	0	-0.743767
InN	Endo	Slc32a1	0.883115	0.509656	0	0.47191
InN	Endo	Sox10	0.152642	0.914767	0	-1.03629
InN	Endo	Sox6	0.447612	0.88006	0	0.838888
InN	Endo	Spi1	0.0331371	0.300982	0	2.6927
InN	Endo	Sst	0.81992	0.946285	0	-0.318228
InN	Endo	Sulf1	0.672306	0.961136	0	0.62308
InN	Endo	Sulf2	0.346127	0.811204	0	0.706854
InN	Endo	Syt6	0.0975082	0.86789	0	-1.30547
InN	Endo	Tap1	0.0480033	0.696134	0	-2.58596
InN	Endo	Tbr1	0.763473	0.946285	0	-0.570183
InN	Endo	Tcap	0.708793	0.843445	0	0.636318
InN	Endo	Tgfb2	0.247286	0.934967	0	-0.863051
InN	Endo	Tgfb3	0.939535	0.914767	0	-0.10034
InN	Endo	Th	0.628007	0.961136	0	-0.866117
InN	Endo	Tmem132c	0.284011	0.823062	0	0.852423
InN	Endo	Tnf	0.527733	0.914767	0	-0.794849
InN	Endo	Trabd2b	0.971561	0.961136	0	0.188772
InN	Endo	Tshz2	0.395356	0.967497	0	-0.971013
InN	Endo	Ttr	0.350137	0.634732	0	-1.71346
InN	Endo	Ttyh2	0.681878	0.988764	0	0.393429
InN	Endo	Uaca	0.46004	0.956522	0	-0.489656
InN	Endo	Vip	0.101973	0.914767	0	-0.874897
InN	Endo	Vipr2	0.269324	0.914767	0	1.19959
InN	Endo	Vtn	0.138871	0.946771	0	1.18809
InN	Endo	Vwc2l	0.506225	0.684661	0	0.932752
InN	Endo	Pcdhb16	0.390583	0.754546	0	-1.40054
InN	Endo	Lnpep	0.0644995	0.0527153	1	1.30387
InN	Endo	Lrrc9	0.0985435	0.265838	0	-3.12609
InN	Endo	Sptb	0.753419	0.717679	0	0.667499
InN	Endo	Ano3	0.462802	0.98722	0	0.587621
InN	Endo	Adgrg6	0.0568571	0.961136	0	-2.06503
InN	Endo	Sfmbt2	0.112727	0.875421	0	1.95279
InN	Endo	Nfia	0.165218	0.914767	0	2.5798
InN	Endo	7630403G23Rik	0.943549	0.88006	0	-0.564167
InN	Endo	Grin2b	0.108865	0.817636	0	-0.747135
InN	Endo	Onecut2	0.0532472	0.411463	0	1.84899
InN	Endo	Tiparp	0.319915	0.735633	0	0.837611
InN	Endo	Slc24a3	0.308188	0.267456	0	1.09624
InN	Endo	Arid5b	0.656981	0.988757	0	0.921488
InN	Endo	Gsg1l	0.674989	0.961756	0	-0.683774
InN	Endo	Mxi1	0.291698	0.97561	0	0.887763
InN	Endo	Igf1	0.296494	0.961756	0	-0.913417
InN	Endo	Aff1	0.69223	0.946333	0	0.501392
InN	Endo	Banp	0.695191	0.962291	0	-0.399973
InN	Endo	Tox2	0.307399	0.582761	0	1.28805
InN	Endo	Zfp804a	0.0698958	0.961756	0	-1.53493
InN	Endo	Sirt7	0.211685	0.50673	0	2.04254
InN	Endo	Maf	0.62281	0.961756	0	-0.675
InN	Endo	Nfe2l2	0.222063	0.990099	0	-1.16948
InN	Endo	Grin3a	0.17667	0.133382	0	1.24124
InN	Endo	Sptan1	0.88957	0.713529	0	-0.236622
InN	Endo	Cntnap5a	0.668665	0.974223	0	-0.946947
InN	Endo	Npas3	0.52439	0.946771	0	-0.489929
InN	Endo	Ctsb	0.876664	0.961136	0	-0.39685
InN	Endo	Ctsd	0.149674	0.760091	0	-1.95672
InN	Endo	Bbx	0.824937	0.905184	0	0.125228
InN	Endo	Man1a	0.30262	0.961756	0	-1.04432
InN	Endo	Trio	0.842705	0.914767	0	-0.213938
InN	Endo	Creb3l2	0.234123	0.93515	0	1.88105
InN	Endo	Adam12	0.864772	0.987937	0	0.648824
InN	Endo	Myt1l	0.126023	0.408845	0	1.14902
InN	Endo	Hs3st4	0.567884	0.875421	0	-0.823662
InN	Endo	Aff3	0.152831	0.364872	0	0.931823
InN	Endo	Cd209g	0.810857	1	0	-0.382318
InN	Endo	Sdk1	0.117778	0.801283	0	-1.69073
InN	Endo	Nfib	0.99188	0.905184	0	0.282882
InN	Endo	Nmnat2	0.107545	0.267456	0	1.52986
InN	Endo	Fbln2	0.365434	0.934967	0	-0.62062
InN	Endo	Zfp827	0.271683	0.987188	0	-1.03102
InN	Endo	Hmgb1	0.860979	0.961136	0	-0.135298
InN	Endo	9530026P05Rik	0.0642581	0.620797	0	-2.36143
InN	Endo	Maml3	0.522583	0.905184	0	-0.901137
InN	Endo	Ncor2	0.783429	0.98722	0	0.275498
InN	Endo	Srebf2	0.472958	0.905184	0	0.313465
InN	Endo	Zfp385b	0.563811	0.569346	0	0.498361
InN	Endo	Tcf25	0.218493	0.914767	0	-1.11258
InN	Endo	Chrm3	0.225574	0.817636	0	-0.773672
InN	Endo	Abca1	0.271677	0.961136	0	-1.354
InN	Endo	Cntnap5b	0.151201	0.961756	0	-1.40937
InN	Endo	Nr3c2	0.607146	0.696134	0	0.452102
InN	Endo	Trps1	0.78588	0.992745	0	-0.470654
InN	Endo	Rsrp1	0.844662	0.914767	0	-0.137579
InN	Endo	Ptpro	0.51976	0.961756	0	0.315521
InN	Endo	Sox5	0.804972	0.961136	0	-0.448021
InN	Endo	Col11a1	0.661294	0.509656	0	-0.475621
InN	Endo	Parp1	0.279846	0.914767	0	0.338056
InN	Endo	Zbtb20	0.7708	0.914767	0	-0.119055
InN	Endo	Cd38	0.794412	0.914767	0	1.14667
InN	Endo	Fstl5	0.146381	0.947962	0	-1.78835
InN	Endo	Epb41l4a	0.331668	0.509656	0	-0.600968
InN	Endo	Mef2c	0.276534	0.914767	0	-0.994831
InN	Endo	Pde3a	0.170107	0.88006	0	0.774351
InN	Endo	Hivep3	0.0429159	0.875421	0	-1.72951
InN	Endo	Lilrb4a	0.310191	0.649125	0	1.49717
InN	Endo	3222401L13Rik	0.100335	0.95302	0	0.952527
InN	Endo	Sox2ot	0.432315	0.990074	0	0.0792106
InN	Endo	Sirt3	0.390848	0.914767	0	1.57067
InN	Endo	Klf12	0.726852	0.88006	0	0.15025
InN	Endo	Sirt2	0.116782	0.86789	0	1.46985
InN	Endo	Astn2	0.99015	0.934967	0	-0.14856
InN	Endo	Zc3hav1	0.642722	0.88006	0	0.576215
InN	Endo	Mitf	0.430349	0.875421	0	1.21032
InN	Endo	Ccnd2	0.966039	0.914767	0	-0.168001
InN	Endo	Adarb2	0.574863	0.992121	0	-0.674138
InN	Endo	Nampt	0.642562	0.914767	0	1.4052
InN	Endo	Rora	0.0251805	0.722799	0	2.23038
InN	Endo	Hmbox1	0.257615	0.914767	0	0.30133
InN	Endo	Thrb	0.348199	0.961136	0	-0.509223
InN	Endo	Serinc3	0.490196	0.947962	0	0.754233
InN	Endo	Frmd4b	0.0458608	0.509656	0	1.99583
InN	Endo	Sparc	0.117506	0.73068	0	1.67598
InN	Endo	Parp4	0.698242	0.713529	0	-0.366703
InN	Endo	Rreb1	0.273627	0.961756	0	1.41512
InN	Endo	Kcnip3	0.0957567	0.699455	0	1.62971
InN	Endo	Lyz2	0.0645562	0.21742	0	-2.01594
InN	Endo	Hipk2	0.00980069	0.509656	0	2.16514
InN	Endo	Tnfsf8	0.52216	0.961756	0	-1.06187
InN	Endo	Tnks	0.451129	0.961756	0	-0.798924
InN	Endo	Hmgcr	0.43816	0.961136	0	0.610055
InN	Endo	Pbx3	0.0963881	0.807532	0	1.23235
InN	Endo	Ephb1	0.280048	0.934967	0	0.86297
InN	Endo	E2f3	0.769507	0.98875	0	0.183596
InN	Endo	Dach1	0.15866	0.848838	0	2.36814
InN	Endo	Apoe	0.195376	0.854991	0	0.822714
InN	Endo	Tead2	0.653689	0.977792	0	-0.870594
InN	Endo	Fth1	0.450309	0.86789	0	0.236601
InN	Endo	Arhgap6	0.0376137	0.509656	0	4.11127
InN	Endo	Kctd8	0.692339	0.98875	0	-0.642229
InN	Endo	Jazf1	0.32712	0.961136	0	0.880491
InN	Endo	Sp100	0.0846893	0.309745	0	2.0748
InN	Endo	Cd74	0.196405	0.914767	0	1.18162
InN	Endo	Rspo3	0.9141	0.974223	0	-0.556441
InN	Endo	Trpc6	0.105853	0.333342	0	-1.62519
InN	Endo	Jdp2	0.301779	0.974223	0	-1.35493
InN	Endo	Eif5b	0.905682	0.974223	0	-0.854895
InN	Endo	Pde10a	0.205659	0.88006	0	1.21747
InN	Endo	S100a10	0.947139	0.992121	0	0.139072
InN	Endo	Pappa	0.673829	0.905184	0	-1.03579
InN	Endo	Hsbp1	0.702909	1	0	0.14056
InN	Endo	Dgka	0.56326	0.992121	0	-0.378805
InN	Endo	Adra1a	0.810258	0.967497	0	-0.180171
InN	Endo	Nkain3	0.0339321	0.454981	0	1.63374
InN	Endo	Ildr2	0.215466	1	0	0.811764
InN	Endo	Scg2	0.864712	0.890511	0	-0.415312
InN	Endo	Csrnp3	0.225986	0.229194	0	1.33343
InN	Endo	Zeb1	0.763009	0.961136	0	-0.126922
InN	Endo	Dpysl3	0.106748	0.88006	0	-1.54438
InN	Astro	Abi3	0.429298	0.857143	0	-0.196288
InN	Astro	Acta2	0.00739422	0.584908	0	-0.596251
InN	Astro	Adora2a	0.182194	0.661973	0	1.99875
InN	Astro	Aif1	0.480416	0.857143	0	-0.768585
InN	Astro	Aldoc	0.729883	0.878261	0	-0.0889669
InN	Astro	Anln	0.858352	0.918288	0	-0.126485
InN	Astro	Ano2	0.0804763	0.584908	0	0.438458
InN	Astro	Apln	0.707747	0.878261	0	-0.336514
InN	Astro	B2m	0.237142	0.747748	0	3.38072
InN	Astro	Bcl11b	0.179106	0.661973	0	0.91846
InN	Astro	Bmp4	0.118433	0.584908	0	0.49034
InN	Astro	Bnc2	0.453215	0.857143	0	0.31683
InN	Astro	C1qc	0.60735	0.870647	0	0.455083
InN	Astro	C1ql1	0.120547	0.584908	0	0.374652
InN	Astro	C3	0.802837	0.88755	0	-0.38892
InN	Astro	Calb1	0.294492	0.747748	0	0.162759
InN	Astro	Calb2	0.342855	0.762963	0	-0.636596
InN	Astro	Car3	0.0657431	0.584908	0	1.62172
InN	Astro	Ccl2	0.818723	0.888889	0	-0.673898
InN	Astro	Cd14	0.205104	0.702382	0	-0.462486
InN	Astro	Cd24a	0.377551	0.772059	0	0.634647
InN	Astro	Cd47	0.0995387	0.584908	0	0.244357
InN	Astro	Cdkn2a	0.721772	0.878261	0	-0.0926473
InN	Astro	Chat	0.957117	0.977941	0	-0.093628
InN	Astro	Chodl	0.768921	0.88755	0	0.198959
InN	Astro	Chrna2	0.773177	0.88755	0	-0.182122
InN	Astro	Cldn5	0.366563	0.762963	0	-0.328332
InN	Astro	Clic4	0.329531	0.758621	0	1.07352
InN	Astro	Cnr1	0.994024	1	0	-0.428114
InN	Astro	Cpa6	0.0873752	0.584908	0	3.20634
InN	Astro	Cpne5	0.893242	0.93985	0	0.02264
InN	Astro	Cpne7	0.826725	0.893701	0	-0.284534
InN	Astro	Cpne9	0.665928	0.876712	0	0.805341
InN	Astro	Cr2	0.35552	0.762963	0	0.839696
InN	Astro	Crh	0.216203	0.705883	0	1.04309
InN	Astro	Crhbp	0.0907151	0.584908	0	0.521492
InN	Astro	Crhr2	0.601585	0.870647	0	-0.470178
InN	Astro	Crispld2	0.10246	0.584908	0	2.09205
InN	Astro	Csf1r	0.357232	0.762963	0	0.21277
InN	Astro	Cspg4	0.866898	0.923077	0	-0.0946875
InN	Astro	Ctps1	0.784544	0.88755	0	-0.376567
InN	Astro	Ctss	0.58248	0.870647	0	0.266273
InN	Astro	Cux2	0.0152392	0.584908	0	1.44933
InN	Astro	Cx3cr1	0.643714	0.870647	0	0.215889
InN	Astro	Cxcl10	0.856998	0.918288	0	0.253642
InN	Astro	Deptor	0.131103	0.586209	0	1.92384
InN	Astro	Dio2	0.594378	0.870647	0	0.151041
InN	Astro	Drd1	0.80928	0.88755	0	-0.147788
InN	Astro	Drd2	0.285774	0.747748	0	-0.669332
InN	Astro	Egfr	0.795404	0.88755	0	0.194591
InN	Astro	Emid1	0.736109	0.878261	0	0.0880942
InN	Astro	Eomes	0.0750567	0.584908	0	1.05879
InN	Astro	F13a1	0.194095	0.671054	0	-0.50479
InN	Astro	Fam107a	0.416494	0.857143	0	-0.217754
InN	Astro	Fcgr1	0.0869897	0.584908	0	-0.550833
InN	Astro	Flt1	0.313977	0.747748	0	1.60619
InN	Astro	Foxj1	0.807351	0.88755	0	0.0253335
InN	Astro	Gad1	0.0181498	0.584908	0	0.628759
InN	Astro	Gad2	0.305078	0.747748	0	0.452853
InN	Astro	Gata3	0.327952	0.758621	0	-0.422316
InN	Astro	Gbp6	0.330741	0.758621	0	1.64789
InN	Astro	Gfap	0.28795	0.747748	0	-0.429956
InN	Astro	Grin2c	0.0680964	0.584908	0	-0.704563
InN	Astro	Gsdmd	0.213122	0.702382	0	-0.623974
InN	Astro	H2-Ab1	0.580491	0.870647	0	-0.167004
InN	Astro	Hexb	0.0661027	0.584908	0	1.58696
InN	Astro	Hpse	0.643096	0.870647	0	-0.380838
InN	Astro	Htr4	0.0665197	0.584908	0	-0.508918
InN	Astro	Ifi44	0.456459	0.857143	0	0.198967
InN	Astro	Ifit3	0.897508	0.93985	0	-0.394433
InN	Astro	Ifitm3	0.430658	0.857143	0	0.30397
InN	Astro	Ifna12	0.338698	0.762963	0	0.676897
InN	Astro	Ifng	0.0722745	0.584908	0	0.670173
InN	Astro	Il12a	0.895123	0.93985	0	-0.174415
InN	Astro	Il13	0.306735	0.747748	0	0.736688
InN	Astro	Il15ra	0.154651	0.634922	0	-0.576569
InN	Astro	Il17f	0.148413	0.634922	0	0.475037
InN	Astro	Il18	0.988453	1	0	-0.12444
InN	Astro	Il22	0.488534	0.857143	0	-0.45921
InN	Astro	Il23a	0.146062	0.633335	0	2.15017
InN	Astro	Il2ra	0.70119	0.876712	0	0.236819
InN	Astro	Il2rb	0.217676	0.709303	0	1.12251
InN	Astro	Il2rg	0.364755	0.762963	0	0.8878
InN	Astro	Il33	0.649571	0.871921	0	0.550333
InN	Astro	Irf3	0.415021	0.857143	0	0.652899
InN	Astro	Irf7	0.243187	0.747748	0	0.616834
InN	Astro	Itgae	0.858876	0.918605	0	1.07428
InN	Astro	Itgax	0.68096	0.876712	0	-0.444544
InN	Astro	Itgb2	0.301475	0.747748	0	-0.462683
InN	Astro	Itpr2	0.288578	0.747748	0	1.30504
InN	Astro	Kcnip2	0.431237	0.857143	0	0.143366
InN	Astro	Klrb1	0.367918	0.762963	0	0.583164
InN	Astro	Klrg1	0.958909	0.977941	0	-0.354108
InN	Astro	Lama1	0.701679	0.876712	0	-0.117305
InN	Astro	Lamp5	0.992431	1	0	0.779428
InN	Astro	Lhx6	0.365363	0.762963	0	0.497776
InN	Astro	Lsp1	0.347072	0.762963	0	0.939023
InN	Astro	Mbp	0.368673	0.762963	0	0.606785
InN	Astro	Mfge8	0.762048	0.88755	0	0.763688
InN	Astro	Mrc1	0.87202	0.927203	0	0.0900477
InN	Astro	Ms4a1	0.677202	0.876712	0	-0.287337
InN	Astro	Myh11	0.911219	0.955224	0	-0.101206
InN	Astro	Ndst4	0.442688	0.857143	0	-0.57339
InN	Astro	Nfkb1	0.330043	0.758621	0	0.336182
InN	Astro	Nfkbia	0.120936	0.584908	0	1.80948
InN	Astro	Nlrp1b	0.196245	0.671054	0	-0.414162
InN	Astro	Npr3	0.938802	0.974074	0	-0.346529
InN	Astro	Nr4a2	0.336415	0.762963	0	0.524776
InN	Astro	Nxph2	0.353917	0.762963	0	0.79313
InN	Astro	Opalin	0.534871	0.869318	0	0.134248
InN	Astro	Osr1	0.108531	0.584908	0	1.57635
InN	Astro	Otof	0.0906218	0.584908	0	1.4506
InN	Astro	Parp14	0.496844	0.857143	0	-0.165592
InN	Astro	Pdcd1	0.0693909	0.584908	0	-0.473166
InN	Astro	Pdgfra	0.0780994	0.584908	0	-0.444789
InN	Astro	Pitpnm3	0.0471249	0.584908	0	0.963943
InN	Astro	Plekhg3	0.26992	0.747748	0	0.68614
InN	Astro	Plp1	0.724408	0.878261	0	-0.0910067
InN	Astro	Prox1	0.430586	0.857143	0	0.362705
InN	Astro	Ptges2	0.102074	0.584908	0	1.4107
InN	Astro	Ptprc	0.222581	0.724139	0	1.51103
InN	Astro	Ptpru	0.754826	0.88755	0	0.134243
InN	Astro	Pvalb	0.120046	0.584908	0	0.955464
InN	Astro	Rapgefl1	0.587766	0.870647	0	-0.0200286
InN	Astro	Rorb	0.469018	0.857143	0	0.325217
InN	Astro	Rxfp1	0.550215	0.870647	0	0.192128
InN	Astro	Satb2	0.497051	0.857143	0	0.501393
InN	Astro	Scube1	0.75075	0.883621	0	1.22634
InN	Astro	Serpina3n	0.0722726	0.584908	0	1.39947
InN	Astro	Serpinf1	0.181218	0.661973	0	1.36944
InN	Astro	Slc17a7	0.181197	0.661973	0	0.257606
InN	Astro	Slc17a8	0.588929	0.870647	0	0.101183
InN	Astro	Slc30a3	0.0217897	0.584908	0	1.22532
InN	Astro	Slc32a1	0.035776	0.584908	0	0.697436
InN	Astro	Sox10	0.266254	0.747748	0	-0.483177
InN	Astro	Sox6	0.290545	0.747748	0	0.0883958
InN	Astro	Spi1	0.029162	0.584908	0	1.33777
InN	Astro	Sst	0.742052	0.878261	0	0.348857
InN	Astro	Sulf1	0.171005	0.651517	0	0.3595
InN	Astro	Sulf2	0.466345	0.857143	0	0.691904
InN	Astro	Syt6	0.0590063	0.584908	0	-0.712055
InN	Astro	Tap1	0.199782	0.679488	0	-0.548433
InN	Astro	Tbr1	0.671955	0.876712	0	0.640234
InN	Astro	Tcap	0.580717	0.870647	0	-0.100283
InN	Astro	Tgfb2	0.141515	0.610171	0	0.298643
InN	Astro	Tgfb3	0.369232	0.762963	0	-0.136634
InN	Astro	Th	0.522248	0.869318	0	1.05092
InN	Astro	Tmem132c	0.449876	0.857143	0	-0.433112
InN	Astro	Tnf	0.523479	0.869318	0	-0.464142
InN	Astro	Trabd2b	0.492959	0.857143	0	0.786508
InN	Astro	Tshz2	0.431287	0.857143	0	2.08829
InN	Astro	Ttr	0.612961	0.870647	0	1.3273
InN	Astro	Ttyh2	0.0781172	0.584908	0	1.32015
InN	Astro	Uaca	0.675396	0.876712	0	-0.196103
InN	Astro	Vip	0.441298	0.857143	0	0.35454
InN	Astro	Vipr2	0.107137	0.584908	0	-0.510972
InN	Astro	Vtn	0.644517	0.870647	0	0.0984791
InN	Astro	Vwc2l	0.86763	0.923077	0	-0.198382
InN	Astro	Pcdhb16	0.0315479	0.584908	0	1.5811
InN	Astro	Lnpep	0.318131	0.747748	0	-0.417548
InN	Astro	Lrrc9	0.212548	0.702382	0	-0.427376
InN	Astro	Sptb	0.204382	0.696204	0	1.40055
InN	Astro	Ano3	0.421321	0.857143	0	0.796814
InN	Astro	Adgrg6	0.740293	0.878261	0	0.200016
InN	Astro	Sfmbt2	0.179984	0.661973	0	2.14085
InN	Astro	Nfia	0.778994	0.88755	0	-0.105574
InN	Astro	7630403G23Rik	0.16985	0.651517	0	-0.410954
InN	Astro	Grin2b	0.735042	0.878261	0	0.291736
InN	Astro	Onecut2	0.769987	0.88755	0	2.15846
InN	Astro	Tiparp	0.653131	0.871921	0	0.800216
InN	Astro	Slc24a3	0.525196	0.869318	0	0.114785
InN	Astro	Arid5b	0.607228	0.870647	0	0.79905
InN	Astro	Gsg1l	0.053414	0.584908	0	1.6107
InN	Astro	Mxi1	0.162017	0.640627	0	-0.2157
InN	Astro	Igf1	0.884641	0.93985	0	-0.372196
InN	Astro	Aff1	0.497159	0.857143	0	0.867051
InN	Astro	Banp	0.500795	0.857143	0	-0.237645
InN	Astro	Tox2	0.0952084	0.584908	0	0.727729
InN	Astro	Zfp804a	0.0912634	0.584908	0	1.02626
InN	Astro	Sirt7	0.281984	0.747748	0	0.254123
InN	Astro	Maf	0.768391	0.88755	0	-0.172024
InN	Astro	Nfe2l2	0.372902	0.762963	0	0.231585
InN	Astro	Grin3a	0.0392901	0.584908	0	0.717257
InN	Astro	Sptan1	0.0299605	0.584908	0	0.160644
InN	Astro	Cntnap5a	0.00319246	0.584908	0	1.28349
InN	Astro	Npas3	0.125989	0.586209	0	-0.514262
InN	Astro	Ctsb	0.0105624	0.584908	0	1.63329
InN	Astro	Ctsd	0.010872	0.584908	0	1.26642
InN	Astro	Bbx	0.451898	0.857143	0	0.332592
InN	Astro	Man1a	0.675655	0.876712	0	-0.104782
InN	Astro	Trio	0.421239	0.857143	0	-0.288952
InN	Astro	Creb3l2	0.469543	0.857143	0	-0.533435
InN	Astro	Adam12	0.67301	0.876712	0	0.96414
InN	Astro	Myt1l	0.349682	0.762963	0	0.105291
InN	Astro	Hs3st4	0.272383	0.747748	0	1.98894
InN	Astro	Aff3	0.817019	0.888446	0	-0.194618
InN	Astro	Cd209g	0.70149	0.876712	0	0.163061
InN	Astro	Sdk1	0.639243	0.870647	0	0.12571
InN	Astro	Nfib	0.625538	0.870647	0	-0.318739
InN	Astro	Nmnat2	0.646787	0.870647	0	-0.232437
InN	Astro	Fbln2	0.331679	0.762963	0	-0.772559
InN	Astro	Zfp827	0.271317	0.747748	0	0.732753
InN	Astro	Hmgb1	0.625881	0.870647	0	0.327955
InN	Astro	9530026P05Rik	0.288041	0.747748	0	-0.521327
InN	Astro	Maml3	0.513748	0.869318	0	-0.203881
InN	Astro	Ncor2	0.094064	0.584908	0	0.605233
InN	Astro	Srebf2	0.209103	0.702382	0	0.444971
InN	Astro	Zfp385b	0.122673	0.586209	0	2.07431
InN	Astro	Tcf25	0.00207801	0.584908	0	0.702352
InN	Astro	Chrm3	0.839918	0.905882	0	-0.361481
InN	Astro	Abca1	0.580621	0.870647	0	0.192416
InN	Astro	Cntnap5b	0.688626	0.876712	0	-0.584867
InN	Astro	Nr3c2	0.0412874	0.584908	0	0.539982
InN	Astro	Trps1	0.751636	0.883621	0	-0.452587
InN	Astro	Rsrp1	0.0790996	0.584908	0	-0.459128
InN	Astro	Ptpro	0.981977	1	0	-0.162109
InN	Astro	Sox5	0.918722	0.966543	0	-0.105862
InN	Astro	Col11a1	0.153999	0.634922	0	1.09485
InN	Astro	Parp1	0.271233	0.747748	0	0.385384
InN	Astro	Zbtb20	0.825968	0.893701	0	0.0417184
InN	Astro	Cd38	0.403872	0.857143	0	1.49963
InN	Astro	Fstl5	0.640898	0.870647	0	-0.102774
InN	Astro	Epb41l4a	0.197144	0.671054	0	0.126124
InN	Astro	Mef2c	0.975648	0.989011	0	-0.134957
InN	Astro	Pde3a	0.323484	0.758621	0	1.30909
InN	Astro	Hivep3	0.450529	0.857143	0	1.58432
InN	Astro	Lilrb4a	0.625625	0.870647	0	0.209188
InN	Astro	3222401L13Rik	0.991969	1	0	1.10974
InN	Astro	Sox2ot	0.0253284	0.584908	0	-0.839016
InN	Astro	Sirt3	0.609407	0.870647	0	1.14093
InN	Astro	Klf12	0.800709	0.88755	0	-0.193054
InN	Astro	Sirt2	0.108101	0.584908	0	0.860811
InN	Astro	Astn2	0.110171	0.584908	0	0.529352
InN	Astro	Zc3hav1	0.779029	0.88755	0	-0.272725
InN	Astro	Mitf	0.66939	0.876712	0	-0.119795
InN	Astro	Ccnd2	0.552	0.870647	0	0.118405
InN	Astro	Adarb2	0.115857	0.584908	0	-1.19966
InN	Astro	Nampt	0.985857	1	0	0.245356
InN	Astro	Rora	0.79704	0.88755	0	0.370368
InN	Astro	Hmbox1	0.0310561	0.584908	0	0.488519
InN	Astro	Thrb	0.358935	0.762963	0	0.61327
InN	Astro	Serinc3	0.598831	0.870647	0	0.145559
InN	Astro	Frmd4b	0.0285381	0.584908	0	-0.60877
InN	Astro	Sparc	0.227898	0.747748	0	-0.15083
InN	Astro	Parp4	0.655849	0.876712	0	-0.133387
InN	Astro	Rreb1	0.4406	0.857143	0	0.346387
InN	Astro	Kcnip3	0.50286	0.857143	0	0.989325
InN	Astro	Lyz2	0.873279	0.931298	0	0.0220616
InN	Astro	Hipk2	0.537711	0.869318	0	-0.428756
InN	Astro	Tnfsf8	0.811825	0.88755	0	-0.141953
InN	Astro	Tnks	0.0155271	0.584908	0	0.828408
InN	Astro	Hmgcr	0.481129	0.857143	0	1.00274
InN	Astro	Pbx3	0.304234	0.747748	0	-0.35763
InN	Astro	Ephb1	0.196802	0.671054	0	-0.401032
InN	Astro	E2f3	0.194482	0.671054	0	-0.452969
InN	Astro	Dach1	0.735034	0.878261	0	0.0261652
InN	Astro	Apoe	0.814795	0.888	0	-0.114189
InN	Astro	Tead2	0.676443	0.876712	0	-0.0966102
InN	Astro	Fth1	0.207205	0.702382	0	0.983746
InN	Astro	Arhgap6	0.788829	0.88755	0	-0.124834
InN	Astro	Kctd8	0.265455	0.747748	0	0.887187
InN	Astro	Jazf1	0.6306	0.870647	0	-0.139161
InN	Astro	Sp100	0.274484	0.747748	0	0.141243
InN	Astro	Cd74	0.692403	0.876712	0	0.0426324
InN	Astro	Rspo3	0.908569	0.955224	0	-0.249399
InN	Astro	Trpc6	0.47755	0.857143	0	0.0898072
InN	Astro	Jdp2	0.0551532	0.584908	0	2.26931
InN	Astro	Eif5b	0.522609	0.869318	0	1.29354
InN	Astro	Pde10a	0.340864	0.762963	0	0.67794
InN	Astro	S100a10	0.332802	0.762963	0	0.554549
InN	Astro	Pappa	0.130358	0.586209	0	-0.119879
InN	Astro	Hsbp1	0.124958	0.586209	0	0.783134
InN	Astro	Dgka	0.278637	0.747748	0	-0.114362
InN	Astro	Adra1a	0.52781	0.869318	0	0.600302
InN	Astro	Nkain3	0.732765	0.878261	0	0.249469
InN	Astro	Ildr2	0.201897	0.679488	0	1.53002
InN	Astro	Scg2	0.658442	0.876712	0	0.159072
InN	Astro	Csrnp3	0.425776	0.857143	0	0.172697
InN	Astro	Zeb1	0.729124	0.878261	0	-0.224355
InN	Astro	Dpysl3	0.0837784	0.584908	0	0.914426
InN	Olig	Abi3	0.73203	0.995841	0	-0.158466
InN	Olig	Acta2	0.419025	0.948303	0	-1.01407
InN	Olig	Adora2a	0.12098	0.999641	0	-0.744895
InN	Olig	Aif1	0.247247	0.948357	0	3.71539
InN	Olig	Aldoc	0.673691	0.987083	0	-0.323239
InN	Olig	Anln	0.799518	0.995841	0	-0.394771
InN	Olig	Ano2	0.0170385	0.948303	0	-2.60764
InN	Olig	Apln	0.843661	0.948303	0	0.166167
InN	Olig	B2m	0.0579509	0.948303	0	-2.54402
InN	Olig	Bcl11b	0.626287	0.948303	0	0.719192
InN	Olig	Bmp4	0.697343	0.998546	0	0.829349
InN	Olig	Bnc2	0.0635414	0.948303	0	2.23382
InN	Olig	C1qc	0.306461	0.966517	0	-1.66697
InN	Olig	C1ql1	0.477177	0.972772	0	0.814025
InN	Olig	C3	0.322556	0.948303	0	1.47707
InN	Olig	Calb1	0.38922	0.948303	0	1.14558
InN	Olig	Calb2	0.515902	0.948303	0	-1.25428
InN	Olig	Car3	0.074757	0.987083	0	-2.58637
InN	Olig	Ccl2	0.555131	0.948303	0	1.33786
InN	Olig	Cd14	0.374433	0.995841	0	-0.920173
InN	Olig	Cd24a	0.444805	0.998546	0	-0.525337
InN	Olig	Cd47	0.608871	0.998546	0	-1.08044
InN	Olig	Cdkn2a	0.847418	0.948303	0	-0.56905
InN	Olig	Chat	0.00361297	0.948303	0	4.5058
InN	Olig	Chodl	0.48396	0.948303	0	-0.509909
InN	Olig	Chrna2	0.41593	0.948303	0	-0.545507
InN	Olig	Cldn5	0.587499	0.995841	0	-0.95243
InN	Olig	Clic4	0.241987	0.948303	0	-1.94641
InN	Olig	Cnr1	0.697327	0.984463	0	0.34988
InN	Olig	Cpa6	0.194541	0.948303	0	-1.14827
InN	Olig	Cpne5	0.957943	0.948303	0	-0.0784792
InN	Olig	Cpne7	0.295647	0.987083	0	-2.05514
InN	Olig	Cpne9	0.738686	0.948303	0	-0.757846
InN	Olig	Cr2	0.763511	0.989418	0	0.278088
InN	Olig	Crh	0.159079	0.948303	0	1.79832
InN	Olig	Crhbp	0.553737	0.948303	0	-0.363597
InN	Olig	Crhr2	0.68236	0.948303	0	0.461827
InN	Olig	Crispld2	0.297565	0.948303	0	-0.583208
InN	Olig	Csf1r	0.0583801	0.948303	0	3.57382
InN	Olig	Cspg4	0.416282	0.952406	0	-0.615845
InN	Olig	Ctps1	0.667641	0.948303	0	0.289882
InN	Olig	Ctss	0.49169	0.948303	0	0.852313
InN	Olig	Cux2	0.787658	0.948303	0	0.326346
InN	Olig	Cx3cr1	0.418169	0.948303	0	-1.66551
InN	Olig	Cxcl10	0.880159	0.987083	0	-0.576827
InN	Olig	Deptor	0.877858	0.998912	0	-0.86158
InN	Olig	Dio2	0.730869	0.948303	0	0.90301
InN	Olig	Drd1	0.32005	0.948303	0	-1.00873
InN	Olig	Drd2	0.0288455	0.948303	0	-2.9355
InN	Olig	Egfr	0.260771	0.948303	0	-1.0089
InN	Olig	Emid1	0.144886	0.948303	0	-1.89675
InN	Olig	Eomes	0.922773	0.996978	0	-0.13038
InN	Olig	F13a1	0.871593	0.948303	0	0.0131827
InN	Olig	Fam107a	0.92852	0.948303	0	-0.198772
InN	Olig	Fcgr1	0.00495115	0.948303	0	-2.84052
InN	Olig	Flt1	0.299732	0.948303	0	1.42517
InN	Olig	Foxj1	0.4298	0.995841	0	0.919926
InN	Olig	Gad1	0.570351	0.995841	0	0.371162
InN	Olig	Gad2	0.711738	0.948303	0	-0.188583
InN	Olig	Gata3	0.848299	0.994787	0	0.19384
InN	Olig	Gbp6	0.790951	0.948303	0	-0.408059
InN	Olig	Gfap	0.983713	0.948303	0	-0.0761059
InN	Olig	Grin2c	0.80455	0.948303	0	-0.406038
InN	Olig	Gsdmd	0.708799	0.948303	0	-0.649796
InN	Olig	H2-Ab1	0.360414	0.948303	0	-1.16884
InN	Olig	Hexb	0.38294	0.948303	0	1.24566
InN	Olig	Hpse	0.61347	0.948303	0	-0.660801
InN	Olig	Htr4	0.108342	0.948303	0	-2.09829
InN	Olig	Ifi44	0.565602	0.980068	0	1.49472
InN	Olig	Ifit3	0.954653	0.948303	0	-0.248765
InN	Olig	Ifitm3	0.0367929	0.948303	0	3.52119
InN	Olig	Ifna12	0.510831	0.987957	0	1.21122
InN	Olig	Ifng	0.762789	0.994787	0	1.47622
InN	Olig	Il12a	0.0615014	0.973412	0	-2.56605
InN	Olig	Il13	0.85767	0.948303	0	0.286131
InN	Olig	Il15ra	0.49336	0.948303	0	0.56798
InN	Olig	Il17f	0.622826	0.985375	0	-0.493845
InN	Olig	Il18	0.398423	0.995841	0	-1.41436
InN	Olig	Il22	0.701734	0.948303	0	1.17073
InN	Olig	Il23a	0.0414474	0.948303	0	2.88612
InN	Olig	Il2ra	0.341816	0.963298	0	1.66808
InN	Olig	Il2rb	0.689767	0.948303	0	0.451663
InN	Olig	Il2rg	0.228692	0.948303	0	1.73131
InN	Olig	Il33	0.77622	0.98327	0	-0.232548
InN	Olig	Irf3	0.425167	0.948303	0	0.509946
InN	Olig	Irf7	0.423068	0.948303	0	1.03396
InN	Olig	Itgae	0.363012	0.948303	0	1.55415
InN	Olig	Itgax	0.00908778	0.987083	0	-3.26035
InN	Olig	Itgb2	0.28765	0.948303	0	-1.76596
InN	Olig	Itpr2	0.991295	0.948303	0	0.237734
InN	Olig	Kcnip2	0.0925878	0.948303	0	-1.27792
InN	Olig	Klrb1	0.829911	0.980592	0	-0.111268
InN	Olig	Klrg1	0.19904	0.948303	0	-2.16714
InN	Olig	Lama1	0.163879	0.948303	0	-3.50117
InN	Olig	Lamp5	0.46169	0.987083	0	-0.738262
InN	Olig	Lhx6	0.0119009	0.854553	0	2.07617
InN	Olig	Lsp1	0.0290551	0.987083	0	-2.69584
InN	Olig	Mbp	0.168706	0.948303	0	2.17688
InN	Olig	Mfge8	0.111184	0.948303	0	2.69215
InN	Olig	Mrc1	0.268531	0.948303	0	1.42581
InN	Olig	Ms4a1	0.2061	0.948303	0	2.29967
InN	Olig	Myh11	0.826547	0.984551	0	0.13457
InN	Olig	Ndst4	0.00439566	0.854553	0	2.38183
InN	Olig	Nfkb1	0.428149	0.948303	0	-1.52961
InN	Olig	Nfkbia	0.533795	0.995841	0	1.88546
InN	Olig	Nlrp1b	0.977406	0.948303	0	-0.0689899
InN	Olig	Npr3	0.685922	0.948303	0	-1.09224
InN	Olig	Nr4a2	0.484016	0.988496	0	-0.693065
InN	Olig	Nxph2	0.181927	0.948303	0	-1.54158
InN	Olig	Opalin	0.597268	0.987083	0	0.248179
InN	Olig	Osr1	0.172516	0.948303	0	-2.04694
InN	Olig	Otof	0.689919	0.948303	0	-0.539654
InN	Olig	Parp14	0.890561	0.948303	0	0.216346
InN	Olig	Pdcd1	0.537848	0.948303	0	-0.514286
InN	Olig	Pdgfra	0.360078	0.948303	0	1.09203
InN	Olig	Pitpnm3	0.323442	0.948303	0	0.839885
InN	Olig	Plekhg3	0.8932	0.987083	0	-0.225141
InN	Olig	Plp1	2.4874e-05	0.00279218	1	-5.13956
InN	Olig	Prox1	0.574316	0.985858	0	1.63414
InN	Olig	Ptges2	0.872374	0.952406	0	-0.246638
InN	Olig	Ptprc	0.986102	0.948303	0	1.05632
InN	Olig	Ptpru	0.236857	0.948303	0	1.84246
InN	Olig	Pvalb	0.574582	0.948303	0	-1.10566
InN	Olig	Rapgefl1	0.407926	0.948303	0	0.680776
InN	Olig	Rorb	0.063183	0.948303	0	-2.8188
InN	Olig	Rxfp1	0.522972	0.948303	0	-1.16453
InN	Olig	Satb2	0.375548	0.948303	0	2.26157
InN	Olig	Scube1	0.238647	0.948303	0	-2.33192
InN	Olig	Serpina3n	0.167334	0.854553	0	-2.54537
InN	Olig	Serpinf1	0.80532	0.948303	0	0.176173
InN	Olig	Slc17a7	0.295077	0.948303	0	1.45517
InN	Olig	Slc17a8	0.899693	0.948303	0	-0.47987
InN	Olig	Slc30a3	0.53652	0.948303	0	0.234629
InN	Olig	Slc32a1	0.595387	0.995841	0	0.436692
InN	Olig	Sox10	0.226159	0.948303	0	2.25621
InN	Olig	Sox6	0.160924	0.854553	0	1.42784
InN	Olig	Spi1	0.652995	0.988571	0	-0.209974
InN	Olig	Sst	0.0557475	0.854553	0	2.20185
InN	Olig	Sulf1	0.550347	0.987083	0	-0.707297
InN	Olig	Sulf2	0.931958	0.948303	0	-0.20259
InN	Olig	Syt6	0.797755	0.995841	0	-0.486349
InN	Olig	Tap1	0.191633	0.948303	0	-2.01897
InN	Olig	Tbr1	0.0693493	0.987083	0	-1.97142
InN	Olig	Tcap	0.283992	0.948303	0	1.61447
InN	Olig	Tgfb2	0.088996	0.948303	0	1.74398
InN	Olig	Tgfb3	0.781785	0.948303	0	0.440809
InN	Olig	Th	0.191851	0.948303	0	-1.28455
InN	Olig	Tmem132c	0.521327	0.948303	0	-1.16225
InN	Olig	Tnf	0.284437	0.948303	0	-0.878515
InN	Olig	Trabd2b	0.401007	0.987083	0	1.31158
InN	Olig	Tshz2	0.991007	0.948303	0	0.068729
InN	Olig	Ttr	0.537093	0.948303	0	0.84599
InN	Olig	Ttyh2	0.661764	0.948303	0	0.583308
InN	Olig	Uaca	0.954647	0.953584	0	-0.0725946
InN	Olig	Vip	0.314684	0.948303	0	3.37836
InN	Olig	Vipr2	0.963376	0.998546	0	-0.0730947
InN	Olig	Vtn	0.634775	0.948303	0	0.216755
InN	Olig	Vwc2l	0.646043	0.948303	0	0.886686
InN	Olig	Pcdhb16	0.261749	0.949038	0	1.38287
InN	Olig	Lnpep	0.665742	0.987957	0	-0.217949
InN	Olig	Lrrc9	0.170658	0.948303	0	2.80928
InN	Olig	Sptb	0.0271639	0.948303	0	3.48363
InN	Olig	Ano3	0.570111	0.948303	0	0.756988
InN	Olig	Adgrg6	0.338593	0.995841	0	-1.59135
InN	Olig	Sfmbt2	0.37742	0.948303	0	-1.46347
InN	Olig	Nfia	0.949012	0.995593	0	-0.230719
InN	Olig	7630403G23Rik	0.786213	0.987083	0	-0.231824
InN	Olig	Grin2b	0.00485848	0.936711	0	2.08436
InN	Olig	Onecut2	0.882683	0.948303	0	0.0126545
InN	Olig	Tiparp	0.823637	0.948303	0	-0.207316
InN	Olig	Slc24a3	0.318568	1	0	0.692437
InN	Olig	Arid5b	0.715202	0.987083	0	-0.497517
InN	Olig	Gsg1l	0.0232074	0.948303	0	-2.52952
InN	Olig	Mxi1	0.0381401	0.854553	0	3.88151
InN	Olig	Igf1	0.123738	0.948303	0	2.51982
InN	Olig	Aff1	0.154217	0.948303	0	1.94882
InN	Olig	Banp	0.184797	0.948303	0	1.73744
InN	Olig	Tox2	0.368983	0.988571	0	-0.572985
InN	Olig	Zfp804a	0.0988963	0.948303	0	1.97319
InN	Olig	Sirt7	0.955333	0.948303	0	0.436038
InN	Olig	Maf	0.602822	0.995841	0	-0.178199
InN	Olig	Nfe2l2	0.488668	0.948303	0	-0.654975
InN	Olig	Grin3a	0.0042035	0.854553	0	3.13254
InN	Olig	Sptan1	0.582024	0.948303	0	0.799066
InN	Olig	Cntnap5a	0.103759	0.948303	0	1.23034
InN	Olig	Npas3	0.13159	0.948303	0	3.31611
InN	Olig	Ctsb	0.806413	0.948303	0	0.0714079
InN	Olig	Ctsd	0.824159	0.948303	0	0.439295
InN	Olig	Bbx	0.124786	0.987957	0	-1.81136
InN	Olig	Man1a	0.248892	0.987083	0	-0.700575
InN	Olig	Trio	0.903956	0.987083	0	0.0533963
InN	Olig	Creb3l2	0.0355938	0.948303	0	-1.99385
InN	Olig	Adam12	0.504209	0.995841	0	-0.762784
InN	Olig	Myt1l	0.997568	0.985375	0	0.342753
InN	Olig	Hs3st4	0.278105	0.948303	0	-1.40224
InN	Olig	Aff3	0.805668	0.987083	0	0.507409
InN	Olig	Cd209g	0.178281	0.854553	0	2.35717
InN	Olig	Sdk1	0.242217	0.948303	0	2.38325
InN	Olig	Nfib	0.119106	0.948303	0	-2.2808
InN	Olig	Nmnat2	0.00424082	0.948303	0	3.47087
InN	Olig	Fbln2	0.333125	0.998546	0	-0.784563
InN	Olig	Zfp827	0.564213	0.948303	0	0.55089
InN	Olig	Hmgb1	0.815706	0.948303	0	0.134544
InN	Olig	9530026P05Rik	0.576773	0.948303	0	-1.53723
InN	Olig	Maml3	0.435266	0.998546	0	-0.917971
InN	Olig	Ncor2	0.16299	0.948303	0	-1.181
InN	Olig	Srebf2	0.4197	0.948303	0	-0.892612
InN	Olig	Zfp385b	0.655378	0.984594	0	-0.278651
InN	Olig	Tcf25	0.542842	0.998546	0	0.0755956
InN	Olig	Chrm3	0.556249	0.948303	0	1.15741
InN	Olig	Abca1	0.223999	0.914289	0	1.30195
InN	Olig	Cntnap5b	0.970994	0.984551	0	0.217323
InN	Olig	Nr3c2	0.547731	0.998546	0	1.04988
InN	Olig	Trps1	0.0338194	0.948303	0	-2.84175
InN	Olig	Rsrp1	0.303612	0.948303	0	-0.959885
InN	Olig	Ptpro	0.446118	0.948303	0	0.692259
InN	Olig	Sox5	0.00605897	0.854553	0	-3.39454
InN	Olig	Col11a1	0.518535	0.948303	0	-0.517612
InN	Olig	Parp1	0.0372011	0.854553	0	1.25209
InN	Olig	Zbtb20	0.627108	0.948303	0	-0.893085
InN	Olig	Cd38	0.473013	0.994787	0	-0.584448
InN	Olig	Fstl5	0.0526369	0.948303	0	1.74175
InN	Olig	Epb41l4a	0.816509	0.948303	0	0.191708
InN	Olig	Mef2c	0.374497	0.948303	0	0.924268
InN	Olig	Pde3a	0.864973	0.948303	0	0.78215
InN	Olig	Hivep3	0.00829211	0.948303	0	-3.1933
InN	Olig	Lilrb4a	0.202654	0.948303	0	0.9695
InN	Olig	3222401L13Rik	0.231057	0.948303	0	-1.55032
InN	Olig	Sox2ot	0.239912	0.948303	0	-1.04164
InN	Olig	Sirt3	0.903773	0.998546	0	-0.153843
InN	Olig	Klf12	0.344911	0.987083	0	-0.995261
InN	Olig	Sirt2	0.394622	0.998546	0	-0.557164
InN	Olig	Astn2	0.371025	0.948303	0	0.665399
InN	Olig	Zc3hav1	0.557054	0.948303	0	-0.846453
InN	Olig	Mitf	0.471967	0.998546	0	-0.856045
InN	Olig	Ccnd2	0.219244	0.998546	0	2.01179
InN	Olig	Adarb2	0.559959	0.948303	0	-0.594773
InN	Olig	Nampt	0.188144	0.948303	0	3.79492
InN	Olig	Rora	0.909131	0.949038	0	-0.171085
InN	Olig	Hmbox1	0.400472	0.948303	0	-1.00484
InN	Olig	Thrb	0.00468829	0.948303	0	-2.8354
InN	Olig	Serinc3	0.796677	0.948303	0	-0.178061
InN	Olig	Frmd4b	0.0947625	0.99964	0	-1.90451
InN	Olig	Sparc	0.972727	0.948303	0	0.158444
InN	Olig	Parp4	0.248879	0.948303	0	1.94874
InN	Olig	Rreb1	0.840937	0.995841	0	-0.159432
InN	Olig	Kcnip3	0.190811	0.995841	0	-1.40267
InN	Olig	Lyz2	0.739078	0.998546	0	-0.870155
InN	Olig	Hipk2	0.582506	0.948303	0	-1.12308
InN	Olig	Tnfsf8	0.995355	0.998546	0	0.698098
InN	Olig	Tnks	0.68556	0.952406	0	-0.354802
InN	Olig	Hmgcr	0.850677	0.948303	0	0.594325
InN	Olig	Pbx3	0.695529	0.987083	0	0.777408
InN	Olig	Ephb1	0.649493	0.973412	0	0.557404
InN	Olig	E2f3	0.470834	0.948303	0	0.97692
InN	Olig	Dach1	0.118765	0.948303	0	-1.27627
InN	Olig	Apoe	0.0991972	0.936711	0	3.06364
InN	Olig	Tead2	0.893077	0.948303	0	0.0469837
InN	Olig	Fth1	0.840444	0.971599	0	-0.09438
InN	Olig	Arhgap6	0.020301	0.948303	0	4.28099
InN	Olig	Kctd8	0.348388	0.987083	0	0.619221
InN	Olig	Jazf1	0.283106	0.948303	0	0.855532
InN	Olig	Sp100	0.539619	0.948303	0	1.21518
InN	Olig	Cd74	0.820384	0.987083	0	-0.00949685
InN	Olig	Rspo3	0.579311	0.962475	0	0.831418
InN	Olig	Trpc6	0.881942	0.948303	0	-0.494088
InN	Olig	Jdp2	0.119963	0.948303	0	-1.71657
InN	Olig	Eif5b	0.0907898	0.948303	0	1.71744
InN	Olig	Pde10a	0.0301155	0.995841	0	-2.14571
InN	Olig	S100a10	0.0686882	0.948303	0	-2.27356
InN	Olig	Pappa	0.802411	0.948303	0	0.110227
InN	Olig	Hsbp1	0.119182	0.948303	0	1.89085
InN	Olig	Dgka	0.458822	0.948303	0	0.715793
InN	Olig	Adra1a	0.660958	0.948303	0	0.275021
InN	Olig	Nkain3	0.856484	0.948303	0	0.0457023
InN	Olig	Ildr2	0.0153594	0.948303	0	3.41519
InN	Olig	Scg2	0.636019	0.948303	0	0.836578
InN	Olig	Csrnp3	0.264298	0.948303	0	1.06258
InN	Olig	Zeb1	0.0271488	0.854553	0	-3.43124
InN	Olig	Dpysl3	0.50468	0.948303	0	0.936134
InN	Micro	Abi3	0.205775	0.979837	0	2.30599
InN	Micro	Acta2	0.755401	0.979837	0	-0.576479
InN	Micro	Adora2a	0.846546	0.979837	0	-0.0981421
InN	Micro	Aif1	0.807714	0.979837	0	0.207515
InN	Micro	Aldoc	0.556407	0.979837	0	-0.311337
InN	Micro	Anln	0.259308	0.979837	0	1.65213
InN	Micro	Ano2	0.605122	0.979837	0	0.203975
InN	Micro	Apln	0.0378765	0.979837	0	2.66986
InN	Micro	B2m	0.583016	0.979837	0	-0.618865
InN	Micro	Bcl11b	0.265503	0.979837	0	0.480597
InN	Micro	Bmp4	0.864116	0.979837	0	-0.0385242
InN	Micro	Bnc2	0.766591	0.979837	0	-0.124357
InN	Micro	C1qc	0.21563	0.979837	0	-2.14315
InN	Micro	C1ql1	0.26118	0.981052	0	-1.72692
InN	Micro	C3	0.945721	0.979837	0	-0.1441
InN	Micro	Calb1	0.509275	0.979837	0	-0.396771
InN	Micro	Calb2	0.440267	0.979837	0	1.11974
InN	Micro	Car3	0.228397	0.979837	0	-1.8308
InN	Micro	Ccl2	0.511119	0.979837	0	1.78407
InN	Micro	Cd14	0.469487	0.979837	0	0.315877
InN	Micro	Cd24a	0.661643	0.979837	0	-0.403545
InN	Micro	Cd47	0.426842	0.979837	0	-1.15018
InN	Micro	Cdkn2a	0.981603	0.993651	0	0.00317966
InN	Micro	Chat	0.161111	0.979837	0	1.91232
InN	Micro	Chodl	0.713893	0.979837	0	-0.285888
InN	Micro	Chrna2	0.959836	0.993651	0	0.307434
InN	Micro	Cldn5	0.455299	0.979837	0	0.67839
InN	Micro	Clic4	0.52244	0.979837	0	-0.481923
InN	Micro	Cnr1	0.912256	0.979837	0	0.00956623
InN	Micro	Cpa6	0.538427	0.979837	0	-1.7191
InN	Micro	Cpne5	0.524164	0.979837	0	0.995441
InN	Micro	Cpne7	0.107275	0.979837	0	-1.44763
InN	Micro	Cpne9	0.263911	0.979837	0	1.61466
InN	Micro	Cr2	0.631461	0.979837	0	-1.05616
InN	Micro	Crh	0.977784	0.979837	0	-0.211017
InN	Micro	Crhbp	0.932428	0.979837	0	-0.00346484
InN	Micro	Crhr2	0.972198	0.979837	0	0.26562
InN	Micro	Crispld2	0.869221	0.979837	0	0.658986
InN	Micro	Csf1r	0.177662	0.979837	0	1.47494
InN	Micro	Cspg4	0.0807928	0.979837	0	1.93084
InN	Micro	Ctps1	0.073915	0.979837	0	1.27574
InN	Micro	Ctss	0.294595	0.979837	0	-0.589452
InN	Micro	Cux2	0.601592	0.979837	0	-0.968147
InN	Micro	Cx3cr1	0.907673	0.979837	0	-0.282571
InN	Micro	Cxcl10	0.166502	0.979837	0	-1.48939
InN	Micro	Deptor	0.0986595	0.979837	0	1.36042
InN	Micro	Dio2	0.784508	0.979837	0	0.135457
InN	Micro	Drd1	0.193192	0.979837	0	-1.68579
InN	Micro	Drd2	0.468064	0.979837	0	0.442865
InN	Micro	Egfr	0.307584	0.979837	0	1.01156
InN	Micro	Emid1	0.446146	0.979837	0	0.817065
InN	Micro	Eomes	0.452943	0.979837	0	0.222812
InN	Micro	F13a1	0.200229	0.979837	0	2.47717
InN	Micro	Fam107a	0.0164557	0.979837	0	2.21927
InN	Micro	Fcgr1	0.0212811	0.979837	0	-1.8632
InN	Micro	Flt1	0.829032	0.979837	0	0.0210351
InN	Micro	Foxj1	0.815865	0.995029	0	-0.153279
InN	Micro	Gad1	0.530675	0.993651	0	-0.32917
InN	Micro	Gad2	0.337447	0.979837	0	-0.957583
InN	Micro	Gata3	0.867508	0.979837	0	-0.210439
InN	Micro	Gbp6	0.638061	0.979837	0	0.931047
InN	Micro	Gfap	0.128182	0.979837	0	-1.88094
InN	Micro	Grin2c	0.352671	0.979837	0	-1.16414
InN	Micro	Gsdmd	0.427531	0.979837	0	-1.41972
InN	Micro	H2-Ab1	0.333584	0.979837	0	-0.927493
InN	Micro	Hexb	0.300097	0.979837	0	-0.593381
InN	Micro	Hpse	0.993601	0.979837	0	-0.0875289
InN	Micro	Htr4	0.500497	0.979837	0	0.815827
InN	Micro	Ifi44	0.242839	0.979837	0	1.2434
InN	Micro	Ifit3	0.757026	0.979837	0	0.115671
InN	Micro	Ifitm3	0.881031	0.979837	0	0.137184
InN	Micro	Ifna12	0.887987	0.979837	0	-0.0073211
InN	Micro	Ifng	0.722659	0.979837	0	0.810551
InN	Micro	Il12a	0.0594163	0.979837	0	2.67529
InN	Micro	Il13	0.759396	0.979837	0	-0.46673
InN	Micro	Il15ra	0.515532	0.979837	0	0.948795
InN	Micro	Il17f	0.0894965	0.979837	0	-1.34227
InN	Micro	Il18	0.64239	0.979837	0	1.24694
InN	Micro	Il22	0.538647	0.992037	0	-0.807401
InN	Micro	Il23a	0.879655	0.979837	0	0.0234277
InN	Micro	Il2ra	0.148517	0.979837	0	-2.08144
InN	Micro	Il2rb	0.48544	0.981052	0	-0.584423
InN	Micro	Il2rg	0.810825	0.979837	0	0.294493
InN	Micro	Il33	0.900278	0.979837	0	0.150814
InN	Micro	Irf3	0.301634	0.979837	0	-0.857504
InN	Micro	Irf7	0.874952	0.979837	0	-0.00606636
InN	Micro	Itgae	0.792644	0.979837	0	-0.120123
InN	Micro	Itgax	0.922456	0.979837	0	0.129653
InN	Micro	Itgb2	0.316748	0.979837	0	1.05304
InN	Micro	Itpr2	0.480652	0.979837	0	0.282399
InN	Micro	Kcnip2	0.156218	0.979837	0	-1.17926
InN	Micro	Klrb1	0.262177	0.979837	0	1.18722
InN	Micro	Klrg1	0.584682	0.979837	0	-0.231988
InN	Micro	Lama1	0.544135	0.979837	0	1.61732
InN	Micro	Lamp5	0.52932	0.979837	0	-0.282127
InN	Micro	Lhx6	0.718149	0.979837	0	-0.995673
InN	Micro	Lsp1	0.898659	0.979837	0	0.00739965
InN	Micro	Mbp	0.257651	0.979837	0	-1.14451
InN	Micro	Mfge8	0.325559	0.979837	0	1.27661
InN	Micro	Mrc1	0.173339	0.979837	0	-1.712
InN	Micro	Ms4a1	0.0441518	0.979837	0	2.75085
InN	Micro	Myh11	0.555466	0.979837	0	-0.862549
InN	Micro	Ndst4	0.186007	0.993651	0	2.3786
InN	Micro	Nfkb1	0.0941149	0.979837	0	-1.44691
InN	Micro	Nfkbia	0.0439125	0.979837	0	3.06149
InN	Micro	Nlrp1b	0.833079	0.979837	0	-0.379378
InN	Micro	Npr3	0.182805	0.979837	0	1.8399
InN	Micro	Nr4a2	0.849359	0.979837	0	0.149397
InN	Micro	Nxph2	0.222048	0.979837	0	-1.36521
InN	Micro	Opalin	0.77497	0.979837	0	0.0223317
InN	Micro	Osr1	0.423891	0.993651	0	1.53364
InN	Micro	Otof	0.0275634	0.979837	0	-2.2893
InN	Micro	Parp14	0.307947	0.979837	0	0.764493
InN	Micro	Pdcd1	0.871506	0.979837	0	0.284815
InN	Micro	Pdgfra	0.100378	0.979837	0	-1.47787
InN	Micro	Pitpnm3	0.201421	0.979837	0	0.742946
InN	Micro	Plekhg3	0.936844	0.979837	0	-0.2842
InN	Micro	Plp1	0.406496	0.979837	0	1.17286
InN	Micro	Prox1	0.121462	0.979837	0	-1.08994
InN	Micro	Ptges2	0.120223	0.979837	0	-1.86609
InN	Micro	Ptprc	0.918762	0.979837	0	0.091941
InN	Micro	Ptpru	0.136093	0.979837	0	1.07418
InN	Micro	Pvalb	0.126928	0.979837	0	1.55885
InN	Micro	Rapgefl1	0.518084	0.979837	0	-0.32131
InN	Micro	Rorb	0.529391	0.979837	0	-0.60311
InN	Micro	Rxfp1	0.12822	0.979837	0	1.35041
InN	Micro	Satb2	0.564477	0.979837	0	0.921167
InN	Micro	Scube1	0.675226	0.979837	0	0.285405
InN	Micro	Serpina3n	0.129063	0.979837	0	-1.25032
InN	Micro	Serpinf1	0.126841	0.979837	0	-1.25047
InN	Micro	Slc17a7	0.0398683	0.979837	0	2.43577
InN	Micro	Slc17a8	0.827978	0.979837	0	-0.0984519
InN	Micro	Slc30a3	0.955859	0.979837	0	-0.159979
InN	Micro	Slc32a1	0.0178927	0.979837	0	-1.03944
InN	Micro	Sox10	0.631552	0.979837	0	0.172412
InN	Micro	Sox6	0.294866	0.979837	0	0.779016
InN	Micro	Spi1	0.877148	0.979837	0	0.0646595
InN	Micro	Sst	0.389836	0.979837	0	-0.725137
InN	Micro	Sulf1	0.206741	0.979837	0	-1.74048
InN	Micro	Sulf2	0.317892	0.979837	0	-1.10598
InN	Micro	Syt6	0.0134695	0.979837	0	3.78245
InN	Micro	Tap1	0.247836	0.979837	0	-1.40491
InN	Micro	Tbr1	0.0918514	0.979837	0	-1.55592
InN	Micro	Tcap	0.587894	0.979837	0	-1.03714
InN	Micro	Tgfb2	0.243442	0.979837	0	2.88414
InN	Micro	Tgfb3	0.693205	0.979837	0	0.171128
InN	Micro	Th	0.346187	0.979837	0	-1.0995
InN	Micro	Tmem132c	0.263431	0.979837	0	0.390536
InN	Micro	Tnf	0.362984	0.979837	0	-0.592756
InN	Micro	Trabd2b	0.83636	0.979837	0	-0.247741
InN	Micro	Tshz2	0.895927	0.995029	0	-0.0873262
InN	Micro	Ttr	0.329711	0.979837	0	-0.406741
InN	Micro	Ttyh2	0.438361	0.979837	0	-0.615632
InN	Micro	Uaca	0.857501	0.979837	0	-0.16965
InN	Micro	Vip	0.510138	0.979837	0	-0.858487
InN	Micro	Vipr2	0.0217776	0.979837	0	3.01147
InN	Micro	Vtn	0.29307	0.979837	0	1.00928
InN	Micro	Vwc2l	0.153179	0.979837	0	2.92144
InN	Micro	Pcdhb16	0.523573	0.979837	0	-0.797363
InN	Micro	Lnpep	0.990432	0.979837	0	-0.0675403
InN	Micro	Lrrc9	0.743252	0.979837	0	0.0608536
InN	Micro	Sptb	0.464388	0.979837	0	-0.93553
InN	Micro	Ano3	0.829746	0.979837	0	-0.741816
InN	Micro	Adgrg6	0.876862	0.979837	0	0.326747
InN	Micro	Sfmbt2	0.663701	0.979837	0	0.370853
InN	Micro	Nfia	0.339914	0.979837	0	0.870546
InN	Micro	7630403G23Rik	0.985779	0.979837	0	0.23152
InN	Micro	Grin2b	0.280704	0.979837	0	-0.544081
InN	Micro	Onecut2	0.768183	0.979837	0	-0.766096
InN	Micro	Tiparp	0.360433	0.979837	0	2.08986
InN	Micro	Slc24a3	0.670683	0.979837	0	0.973782
InN	Micro	Arid5b	0.0290724	0.979837	0	-1.79131
InN	Micro	Gsg1l	0.360797	0.979837	0	1.27931
InN	Micro	Mxi1	0.526033	0.979837	0	-1.10367
InN	Micro	Igf1	0.73633	0.979837	0	-0.236476
InN	Micro	Aff1	0.553798	0.979837	0	-0.420117
InN	Micro	Banp	0.1966	0.979837	0	-1.4066
InN	Micro	Tox2	0.589856	0.979837	0	-0.075081
InN	Micro	Zfp804a	0.0663705	0.979837	0	1.54448
InN	Micro	Sirt7	0.814208	0.979837	0	0.428905
InN	Micro	Maf	0.917094	0.979837	0	-0.236661
InN	Micro	Nfe2l2	0.00906457	0.979837	0	3.08129
InN	Micro	Grin3a	0.472281	0.979837	0	0.350204
InN	Micro	Sptan1	0.330828	0.979837	0	-0.38045
InN	Micro	Cntnap5a	0.0624319	0.979837	0	-1.20187
InN	Micro	Npas3	0.641853	0.979837	0	0.239296
InN	Micro	Ctsb	0.891285	0.979837	0	0.158712
InN	Micro	Ctsd	0.843922	0.993651	0	-0.394817
InN	Micro	Bbx	0.686875	0.979837	0	0.148166
InN	Micro	Man1a	0.774767	0.979837	0	-0.123512
InN	Micro	Trio	0.474296	0.979837	0	0.436501
InN	Micro	Creb3l2	0.895371	0.979837	0	-0.107908
InN	Micro	Adam12	0.777859	0.979837	0	-0.386116
InN	Micro	Myt1l	0.110924	0.979837	0	-1.24173
InN	Micro	Hs3st4	0.036382	0.979837	0	3.2713
InN	Micro	Aff3	0.370117	0.979837	0	1.12488
InN	Micro	Cd209g	0.800734	0.979837	0	-0.5069
InN	Micro	Sdk1	0.713332	0.979837	0	-1.46185
InN	Micro	Nfib	0.836964	0.979837	0	-0.0050234
InN	Micro	Nmnat2	0.320103	0.979837	0	0.589051
InN	Micro	Fbln2	0.149184	0.979837	0	-1.42852
InN	Micro	Zfp827	0.6056	0.979837	0	0.337044
InN	Micro	Hmgb1	0.179805	0.979837	0	1.93116
InN	Micro	9530026P05Rik	0.0209275	0.979837	0	2.20371
InN	Micro	Maml3	0.600452	0.979837	0	-0.841554
InN	Micro	Ncor2	0.364984	0.979837	0	1.3308
InN	Micro	Srebf2	0.501025	0.979837	0	0.398547
InN	Micro	Zfp385b	0.262049	0.979837	0	1.53916
InN	Micro	Tcf25	0.337305	0.979837	0	-0.540963
InN	Micro	Chrm3	0.76109	0.979837	0	0.0779246
InN	Micro	Abca1	0.22986	0.979837	0	-1.11
InN	Micro	Cntnap5b	0.0826641	0.993651	0	-1.67474
InN	Micro	Nr3c2	0.0670946	0.979837	0	-1.3529
InN	Micro	Trps1	0.667621	0.993651	0	0.414397
InN	Micro	Rsrp1	0.493659	0.979837	0	-0.101512
InN	Micro	Ptpro	0.645784	0.979837	0	0.511632
InN	Micro	Sox5	0.950665	0.979837	0	0.072257
InN	Micro	Col11a1	0.477107	0.979837	0	1.76168
InN	Micro	Parp1	0.101565	0.979837	0	-1.00437
InN	Micro	Zbtb20	0.944402	0.979837	0	0.102605
InN	Micro	Cd38	0.888989	0.979837	0	0.144956
InN	Micro	Fstl5	0.959111	0.999553	0	0.0733968
InN	Micro	Epb41l4a	0.793321	0.979837	0	-0.118217
InN	Micro	Mef2c	0.489125	0.979837	0	0.173417
InN	Micro	Pde3a	0.894259	0.979837	0	-0.599345
InN	Micro	Hivep3	0.0701619	0.979837	0	2.15119
InN	Micro	Lilrb4a	0.241009	0.979837	0	0.887456
InN	Micro	3222401L13Rik	0.855648	0.979837	0	-0.698946
InN	Micro	Sox2ot	0.249296	0.979837	0	-0.145866
InN	Micro	Sirt3	0.276495	0.979837	0	0.460165
InN	Micro	Klf12	0.965181	0.979837	0	0.112624
InN	Micro	Sirt2	0.983914	0.979837	0	0.0811448
InN	Micro	Astn2	0.0524789	0.979837	0	-1.70924
InN	Micro	Zc3hav1	0.0270049	0.979837	0	-2.76205
InN	Micro	Mitf	0.845155	0.979837	0	-0.181736
InN	Micro	Ccnd2	0.738258	0.979837	0	0.564692
InN	Micro	Adarb2	0.793684	0.981052	0	0.414337
InN	Micro	Nampt	0.40981	0.979837	0	-0.888612
InN	Micro	Rora	0.84081	0.979837	0	-0.308631
InN	Micro	Hmbox1	0.774251	0.979837	0	-0.674603
InN	Micro	Thrb	0.540544	0.979837	0	0.157715
InN	Micro	Serinc3	0.6015	0.979837	0	-0.11503
InN	Micro	Frmd4b	0.397684	0.979837	0	1.46147
InN	Micro	Sparc	0.824174	0.979837	0	-0.00338292
InN	Micro	Parp4	0.910002	0.979837	0	-0.0866401
InN	Micro	Rreb1	0.348374	0.979837	0	0.933071
InN	Micro	Kcnip3	0.428504	0.979837	0	0.31105
InN	Micro	Lyz2	0.537731	0.979837	0	0.913441
InN	Micro	Hipk2	0.982239	0.979837	0	-0.0759915
InN	Micro	Tnfsf8	0.90655	0.979837	0	0.215781
InN	Micro	Tnks	0.408425	0.979837	0	0.23013
InN	Micro	Hmgcr	0.503672	0.979837	0	-0.443611
InN	Micro	Pbx3	0.455232	0.979837	0	2.24382
InN	Micro	Ephb1	0.907841	0.979837	0	0.318726
InN	Micro	E2f3	0.357043	0.979837	0	-1.51764
InN	Micro	Dach1	0.100659	0.979837	0	2.32708
InN	Micro	Apoe	0.767093	0.979837	0	0.460351
InN	Micro	Tead2	0.654077	0.979837	0	0.487465
InN	Micro	Fth1	0.230472	0.979837	0	1.12146
InN	Micro	Arhgap6	0.994378	0.979837	0	-0.138524
InN	Micro	Kctd8	0.684862	0.979837	0	-0.839546
InN	Micro	Jazf1	0.737312	0.979837	0	0.126103
InN	Micro	Sp100	0.935252	0.979837	0	0.0630326
InN	Micro	Cd74	0.186287	0.979837	0	-0.957735
InN	Micro	Rspo3	0.479907	0.979837	0	-1.27197
InN	Micro	Trpc6	0.322337	0.979837	0	1.37463
InN	Micro	Jdp2	0.271282	0.979837	0	1.61564
InN	Micro	Eif5b	0.107203	0.979837	0	1.10772
InN	Micro	Pde10a	0.783233	0.979837	0	-0.553449
InN	Micro	S100a10	0.330408	0.979837	0	0.937566
InN	Micro	Pappa	0.217665	0.979837	0	2.77334
InN	Micro	Hsbp1	0.205709	0.979837	0	-1.14473
InN	Micro	Dgka	0.129871	0.979837	0	-1.39668
InN	Micro	Adra1a	0.696232	0.979837	0	-0.244372
InN	Micro	Nkain3	0.202751	0.979837	0	0.399058
InN	Micro	Ildr2	0.23502	0.979837	0	1.52584
InN	Micro	Scg2	0.943143	0.979837	0	0.107375
InN	Micro	Csrnp3	0.696213	0.979837	0	-0.21169
InN	Micro	Zeb1	0.620771	0.979837	0	0.321943
InN	Micro	Dpysl3	0.474919	0.979837	0	0.254552
InN	Peri	Abi3	0.114062	1	0	6.68306
InN	Peri	Acta2	0.00811836	1	0	-4.494
InN	Peri	Adora2a	0.153138	1	0	-4.10867
InN	Peri	Aif1	0.803627	1	0	-2.92567
InN	Peri	Aldoc	0.0835823	1	0	2.12345
InN	Peri	Anln	0.605542	1	0	-1.63357
InN	Peri	Ano2	0.934325	1	0	0.180078
InN	Peri	Apln	0.819292	1	0	-0.0328622
InN	Peri	B2m	0.338474	1	0	4.16176
InN	Peri	Bcl11b	0.414755	1	0	-3.17351
InN	Peri	Bmp4	0.371675	1	0	-2.92858
InN	Peri	Bnc2	0.199435	1	0	4.37898
InN	Peri	C1qc	0.518974	1	0	0.878534
InN	Peri	C1ql1	0.885355	1	0	-1.15264
InN	Peri	C3	0.213205	1	0	4.62303
InN	Peri	Calb1	0.776651	1	0	1.0306
InN	Peri	Calb2	0.343418	1	0	-1.91807
InN	Peri	Car3	0.556072	1	0	-0.802824
InN	Peri	Ccl2	0.739301	1	0	1.86151
InN	Peri	Cd14	0.753626	1	0	-0.133115
InN	Peri	Cd24a	0.110045	1	0	-4.80033
InN	Peri	Cd47	0.302019	1	0	1.25175
InN	Peri	Cdkn2a	0.470787	1	0	-2.43229
InN	Peri	Chat	0.613116	1	0	1.04168
InN	Peri	Chodl	0.759493	1	0	0.25369
InN	Peri	Chrna2	0.0324015	1	0	-3.9793
InN	Peri	Cldn5	0.457041	1	0	3.17663
InN	Peri	Clic4	0.655965	1	0	1.1616
InN	Peri	Cnr1	0.0640434	1	0	4.31349
InN	Peri	Cpa6	0.0677938	1	0	4.34384
InN	Peri	Cpne5	0.383503	1	0	-2.86936
InN	Peri	Cpne7	0.00636175	1	0	5.42683
InN	Peri	Cpne9	0.908786	1	0	-1.82357
InN	Peri	Cr2	0.378961	1	0	-2.08823
InN	Peri	Crh	0.410978	1	0	0.50941
InN	Peri	Crhbp	0.111271	1	0	3.96878
InN	Peri	Crhr2	0.970619	1	0	0.0542476
InN	Peri	Crispld2	0.561105	1	0	2.78157
InN	Peri	Csf1r	0.247793	1	0	1.43957
InN	Peri	Cspg4	0.995441	1	0	-0.114581
InN	Peri	Ctps1	0.180638	1	0	3.34361
InN	Peri	Ctss	0.532802	1	0	-2.1478
InN	Peri	Cux2	0.0759464	1	0	3.56487
InN	Peri	Cx3cr1	0.300904	1	0	1.43243
InN	Peri	Cxcl10	0.854506	1	0	1.03014
InN	Peri	Deptor	0.871982	1	0	-2.21535
InN	Peri	Dio2	0.881324	1	0	-1.81404
InN	Peri	Drd1	0.490153	1	0	2.10939
InN	Peri	Drd2	0.0924195	1	0	4.20281
InN	Peri	Egfr	0.272104	1	0	3.82889
InN	Peri	Emid1	0.906665	1	0	-0.0252428
InN	Peri	Eomes	0.556893	1	0	-2.44272
InN	Peri	F13a1	0.904638	1	0	-0.308278
InN	Peri	Fam107a	0.925247	1	0	0.374946
InN	Peri	Fcgr1	0.693964	1	0	-0.804626
InN	Peri	Flt1	0.825298	1	0	3.00282
InN	Peri	Foxj1	0.362432	1	0	1.8519
InN	Peri	Gad1	0.568365	1	0	2.3136
InN	Peri	Gad2	0.0110132	1	0	3.93018
InN	Peri	Gata3	0.748347	1	0	0.654693
InN	Peri	Gbp6	0.559442	1	0	1.37202
InN	Peri	Gfap	0.382419	1	0	-1.95238
InN	Peri	Grin2c	0.770822	1	0	-1.85486
InN	Peri	Gsdmd	0.940672	1	0	-0.421727
InN	Peri	H2-Ab1	0.130942	1	0	5.09029
InN	Peri	Hexb	0.653285	1	0	1.13393
InN	Peri	Hpse	0.265954	1	0	-2.22956
InN	Peri	Htr4	0.0512146	1	0	3.32981
InN	Peri	Ifi44	0.796715	1	0	0.777323
InN	Peri	Ifit3	0.218137	1	0	1.91291
InN	Peri	Ifitm3	0.128316	1	0	4.80482
InN	Peri	Ifna12	0.221201	1	0	0.956653
InN	Peri	Ifng	0.0175958	1	0	2.58176
InN	Peri	Il12a	0.313996	1	0	1.35271
InN	Peri	Il13	0.955279	1	0	-1.55834
InN	Peri	Il15ra	0.586676	1	0	1.87043
InN	Peri	Il17f	0.0447001	1	0	6.27946
InN	Peri	Il18	0.330603	1	0	-4.38373
InN	Peri	Il22	0.571548	1	0	-3.01911
InN	Peri	Il23a	0.708682	1	0	2.59012
InN	Peri	Il2ra	0.154247	1	0	1.97663
InN	Peri	Il2rb	0.0527955	1	0	2.87237
InN	Peri	Il2rg	0.871186	1	0	0.497491
InN	Peri	Il33	0.193491	1	0	2.91246
InN	Peri	Irf3	0.683443	1	0	-0.228601
InN	Peri	Irf7	0.459975	1	0	1.45684
InN	Peri	Itgae	0.735605	1	0	-1.69307
InN	Peri	Itgax	0.41716	1	0	-2.71484
InN	Peri	Itgb2	0.045139	1	0	-4.0849
InN	Peri	Itpr2	0.00470783	1	0	-4.51247
InN	Peri	Kcnip2	0.732279	1	0	0.490759
InN	Peri	Klrb1	0.0313844	1	0	-3.91273
InN	Peri	Klrg1	0.27675	1	0	1.1865
InN	Peri	Lama1	0.704472	1	0	-1.57543
InN	Peri	Lamp5	0.29832	1	0	3.02772
InN	Peri	Lhx6	0.889919	1	0	-0.52288
InN	Peri	Lsp1	0.227641	1	0	-3.12485
InN	Peri	Mbp	0.02174	1	0	4.10479
InN	Peri	Mfge8	0.494972	1	0	0.984248
InN	Peri	Mrc1	0.896432	1	0	-0.152652
InN	Peri	Ms4a1	0.370846	1	0	0.869987
InN	Peri	Myh11	0.085922	1	0	-3.63037
InN	Peri	Ndst4	0.662841	1	0	1.02794
InN	Peri	Nfkb1	0.898473	1	0	-0.132589
InN	Peri	Nfkbia	0.399488	1	0	-2.24853
InN	Peri	Nlrp1b	0.395363	1	0	0.611841
InN	Peri	Npr3	0.876757	1	0	-1.03621
InN	Peri	Nr4a2	0.788901	1	0	2.48359
InN	Peri	Nxph2	0.460647	1	0	-2.4079
InN	Peri	Opalin	0.436469	1	0	0.802109
InN	Peri	Osr1	0.992464	1	0	0.597858
InN	Peri	Otof	0.561413	1	0	-2.02515
InN	Peri	Parp14	0.994114	1	0	0.233841
InN	Peri	Pdcd1	0.868804	1	0	0.407027
InN	Peri	Pdgfra	0.990108	1	0	0.185864
InN	Peri	Pitpnm3	0.0488668	1	0	5.70044
InN	Peri	Plekhg3	0.274892	1	0	2.50031
InN	Peri	Plp1	0.780164	1	0	-1.01066
InN	Peri	Prox1	0.304771	1	0	3.12367
InN	Peri	Ptges2	0.506184	1	0	-2.24765
InN	Peri	Ptprc	0.0883478	1	0	5.15057
InN	Peri	Ptpru	0.309726	1	0	1.85304
InN	Peri	Pvalb	0.124607	1	0	-2.36649
InN	Peri	Rapgefl1	0.077738	1	0	3.9277
InN	Peri	Rorb	0.918076	1	0	0.232649
InN	Peri	Rxfp1	0.897005	1	0	-0.0192868
InN	Peri	Satb2	0.748562	1	0	-2.29705
InN	Peri	Scube1	0.249837	1	0	0.39615
InN	Peri	Serpina3n	0.646154	1	0	2.24996
InN	Peri	Serpinf1	0.854318	1	0	-0.817159
InN	Peri	Slc17a7	0.718036	1	0	1.30577
InN	Peri	Slc17a8	0.210483	1	0	6.36613
InN	Peri	Slc30a3	0.137008	1	0	-3.01071
InN	Peri	Slc32a1	0.375339	1	0	0.65711
InN	Peri	Sox10	0.596396	1	0	2.97162
InN	Peri	Sox6	0.578028	1	0	1.05001
InN	Peri	Spi1	0.474942	1	0	-0.95482
InN	Peri	Sst	0.165373	1	0	2.48456
InN	Peri	Sulf1	0.56917	1	0	-0.622956
InN	Peri	Sulf2	0.0557588	1	0	3.82153
InN	Peri	Syt6	0.99227	1	0	-3.07336
InN	Peri	Tap1	0.660185	1	0	1.59477
InN	Peri	Tbr1	0.759054	1	0	0.221042
InN	Peri	Tcap	0.154027	1	0	4.29673
InN	Peri	Tgfb2	0.318023	1	0	2.6029
InN	Peri	Tgfb3	0.166703	1	0	-2.58743
InN	Peri	Th	0.597065	1	0	2.898
InN	Peri	Tmem132c	0.672743	1	0	-1.26471
InN	Peri	Tnf	0.367275	1	0	-2.29289
InN	Peri	Trabd2b	0.0151862	1	0	5.9366
InN	Peri	Tshz2	0.0214594	1	0	5.19217
InN	Peri	Ttr	0.438983	1	0	-2.09333
InN	Peri	Ttyh2	0.315064	1	0	-3.58655
InN	Peri	Uaca	0.23372	1	0	-4.7202
InN	Peri	Vip	0.673022	1	0	2.26575
InN	Peri	Vipr2	0.486492	1	0	3.34751
InN	Peri	Vtn	0.922078	1	0	-1.54419
InN	Peri	Vwc2l	0.120141	1	0	3.66188
InN	Peri	Pcdhb16	0.649007	1	0	-1.51652
InN	Peri	Lnpep	0.520212	1	0	0.332632
InN	Peri	Lrrc9	0.116145	1	0	5.19916
InN	Peri	Sptb	0.370436	1	0	3.22874
InN	Peri	Ano3	0.720656	1	0	-2.86214
InN	Peri	Adgrg6	0.319432	1	0	-3.18249
InN	Peri	Sfmbt2	0.694413	1	0	0.34103
InN	Peri	Nfia	0.320753	1	0	2.9428
InN	Peri	7630403G23Rik	0.816102	1	0	1.15699
InN	Peri	Grin2b	0.777119	1	0	0.207973
InN	Peri	Onecut2	0.668393	1	0	-2.45184
InN	Peri	Tiparp	0.346214	1	0	-2.99413
InN	Peri	Slc24a3	0.322906	1	0	1.32147
InN	Peri	Arid5b	0.151007	1	0	2.92943
InN	Peri	Gsg1l	0.661764	1	0	-0.460886
InN	Peri	Mxi1	0.9441	1	0	-0.873591
InN	Peri	Igf1	0.197333	1	0	2.48361
InN	Peri	Aff1	0.942791	1	0	0.479944
InN	Peri	Banp	0.370251	1	0	-1.96736
InN	Peri	Tox2	0.115533	1	0	5.76356
InN	Peri	Zfp804a	0.336574	1	0	2.79358
InN	Peri	Sirt7	0.164021	1	0	2.7606
InN	Peri	Maf	0.795922	1	0	-1.29204
InN	Peri	Nfe2l2	0.547317	1	0	2.19755
InN	Peri	Grin3a	0.832058	1	0	0.0796125
InN	Peri	Sptan1	0.209794	1	0	3.17055
InN	Peri	Cntnap5a	0.843999	1	0	-0.113113
InN	Peri	Npas3	0.48173	1	0	1.0336
InN	Peri	Ctsb	0.783117	1	0	-0.617681
InN	Peri	Ctsd	0.0395658	1	0	2.44731
InN	Peri	Bbx	0.250312	1	0	1.93164
InN	Peri	Man1a	0.905497	1	0	0.678138
InN	Peri	Trio	0.66326	1	0	-0.0636756
InN	Peri	Creb3l2	0.753776	1	0	1.8193
InN	Peri	Adam12	0.754912	1	0	-0.271052
InN	Peri	Myt1l	0.45796	1	0	0.787672
InN	Peri	Hs3st4	0.0538117	0.000559687	1	-5.45862
InN	Peri	Aff3	0.939015	1	0	-0.132616
InN	Peri	Cd209g	0.762812	1	0	-1.871
InN	Peri	Sdk1	0.0584913	1	0	-4.72965
InN	Peri	Nfib	0.867021	1	0	-1.23909
InN	Peri	Nmnat2	0.44428	1	0	4.53845
InN	Peri	Fbln2	0.418388	1	0	-3.83868
InN	Peri	Zfp827	0.412875	1	0	0.949834
InN	Peri	Hmgb1	0.86269	1	0	-0.586183
InN	Peri	9530026P05Rik	0.450288	1	0	-5.02265
InN	Peri	Maml3	0.403244	1	0	4.59041
InN	Peri	Ncor2	0.230253	1	0	1.38796
InN	Peri	Srebf2	0.81631	1	0	-1.31328
InN	Peri	Zfp385b	0.141765	1	0	1.47247
InN	Peri	Tcf25	0.122407	1	0	3.74837
InN	Peri	Chrm3	0.860234	1	0	0.0205944
InN	Peri	Abca1	0.629103	1	0	2.40897
InN	Peri	Cntnap5b	0.287523	1	0	1.45623
InN	Peri	Nr3c2	0.765107	1	0	-1.10819
InN	Peri	Trps1	0.492272	1	0	-1.73474
InN	Peri	Rsrp1	0.59598	1	0	-1.98666
InN	Peri	Ptpro	0.821744	1	0	0.162023
InN	Peri	Sox5	0.842212	1	0	-0.0835225
InN	Peri	Col11a1	0.778266	1	0	0.314183
InN	Peri	Parp1	0.731471	1	0	0.123351
InN	Peri	Zbtb20	0.903046	1	0	0.0728121
InN	Peri	Cd38	0.760732	1	0	1.10945
InN	Peri	Fstl5	0.0603037	1	0	3.00805
InN	Peri	Epb41l4a	0.167356	1	0	-3.91232
InN	Peri	Mef2c	0.998081	1	0	-0.596831
InN	Peri	Pde3a	0.881036	1	0	-0.284555
InN	Peri	Hivep3	0.672633	1	0	0.652685
InN	Peri	Lilrb4a	0.848843	1	0	-1.40237
InN	Peri	3222401L13Rik	0.974904	1	0	-0.114587
InN	Peri	Sox2ot	0.250885	1	0	1.04203
InN	Peri	Sirt3	0.421377	1	0	-1.52702
InN	Peri	Klf12	0.74113	1	0	0.0742595
InN	Peri	Sirt2	0.083996	1	0	4.83877
InN	Peri	Astn2	0.298071	1	0	2.66444
InN	Peri	Zc3hav1	0.119496	1	0	3.56547
InN	Peri	Mitf	0.515166	1	0	1.50517
InN	Peri	Ccnd2	0.956496	1	0	-0.328515
InN	Peri	Adarb2	0.847018	1	0	1.39668
InN	Peri	Nampt	0.677695	1	0	1.93981
InN	Peri	Rora	0.742309	1	0	0.029373
InN	Peri	Hmbox1	0.399115	1	0	-0.565325
InN	Peri	Thrb	0.0643861	1	0	4.58931
InN	Peri	Serinc3	0.147943	1	0	2.8622
InN	Peri	Frmd4b	0.268896	1	0	0.311644
InN	Peri	Sparc	0.829168	1	0	-0.575136
InN	Peri	Parp4	0.259088	1	0	2.06543
InN	Peri	Rreb1	0.440006	1	0	-2.55805
InN	Peri	Kcnip3	0.653677	1	0	-2.24148
InN	Peri	Lyz2	0.706431	1	0	-3.28191
InN	Peri	Hipk2	0.226205	1	0	-3.14045
InN	Peri	Tnfsf8	0.567337	1	0	0.307209
InN	Peri	Tnks	0.607955	1	0	0.0671691
InN	Peri	Hmgcr	0.660471	1	0	0.133129
InN	Peri	Pbx3	0.25719	1	0	3.90001
InN	Peri	Ephb1	0.010971	1	0	5.67567
InN	Peri	E2f3	0.439394	1	0	1.48055
InN	Peri	Dach1	0.418198	1	0	2.26357
InN	Peri	Apoe	0.949753	1	0	0.203855
InN	Peri	Tead2	0.320168	1	0	-3.40336
InN	Peri	Fth1	0.0305822	1	0	5.32769
InN	Peri	Arhgap6	0.590942	1	0	1.40885
InN	Peri	Kctd8	0.920411	1	0	0.348226
InN	Peri	Jazf1	0.025866	1	0	3.88576
InN	Peri	Sp100	0.116838	1	0	2.2652
InN	Peri	Cd74	0.639742	1	0	-1.69331
InN	Peri	Rspo3	0.803748	1	0	0.33368
InN	Peri	Trpc6	0.714779	1	0	0.301791
InN	Peri	Jdp2	0.480773	1	0	1.30128
InN	Peri	Eif5b	0.106868	1	0	-4.80307
InN	Peri	Pde10a	0.906533	1	0	-0.0428711
InN	Peri	S100a10	0.75262	1	0	0.0200437
InN	Peri	Pappa	0.837965	1	0	0.0694224
InN	Peri	Hsbp1	0.425856	1	0	0.223648
InN	Peri	Dgka	0.0783782	1	0	-3.93155
InN	Peri	Adra1a	0.0667465	1	0	2.10442
InN	Peri	Nkain3	0.024898	1	0	5.3068
InN	Peri	Ildr2	0.345342	1	0	-1.97665
InN	Peri	Scg2	0.148907	1	0	3.85659
InN	Peri	Csrnp3	0.615409	1	0	-0.754408
InN	Peri	Zeb1	0.662607	1	0	0.843466
InN	Peri	Dpysl3	0.18423	1	0	-3.2822
InN	OPC	Abi3	0.566768	0.994498	0	-2.84466
InN	OPC	Acta2	0.649028	0.953125	0	-0.759243
InN	OPC	Adora2a	0.308581	0.983601	0	2.09029
InN	OPC	Aif1	0.865151	0.946215	0	0.882402
InN	OPC	Aldoc	0.962021	0.986195	0	-0.0212681
InN	OPC	Anln	0.872862	0.934535	0	-0.739352
InN	OPC	Ano2	0.956174	0.994531	0	0.523021
InN	OPC	Apln	0.7996	1	0	-0.865358
InN	OPC	B2m	1.98498e-05	0.934535	0	9.58401
InN	OPC	Bcl11b	0.395168	0.943537	0	2.30696
InN	OPC	Bmp4	0.94283	0.873876	0	-0.674584
InN	OPC	Bnc2	0.502587	0.934535	0	-2.87739
InN	OPC	C1qc	0.853656	0.994531	0	-1.51923
InN	OPC	C1ql1	0.446215	0.994531	0	1.08766
InN	OPC	C3	0.296238	1	0	1.46341
InN	OPC	Calb1	0.93935	1	0	-0.23268
InN	OPC	Calb2	0.548932	0.873876	0	-2.01459
InN	OPC	Car3	0.7584	0.957961	0	0.724988
InN	OPC	Ccl2	0.569977	0.994531	0	-1.6087
InN	OPC	Cd14	0.47677	0.994954	0	-2.3016
InN	OPC	Cd24a	0.408636	0.972504	0	-2.66143
InN	OPC	Cd47	0.969506	0.943537	0	-0.136521
InN	OPC	Cdkn2a	0.768874	0.994498	0	0.723964
InN	OPC	Chat	0.749906	1	0	-1.33974
InN	OPC	Chodl	0.746253	0.934535	0	0.372792
InN	OPC	Chrna2	0.699063	0.983601	0	0.99231
InN	OPC	Cldn5	0.38357	0.957961	0	1.70583
InN	OPC	Clic4	0.0425255	0.873876	0	-4.41861
InN	OPC	Cnr1	0.827108	0.994531	0	0.441354
InN	OPC	Cpa6	0.595986	1	0	0.542875
InN	OPC	Cpne5	0.739528	0.994531	0	-0.0721405
InN	OPC	Cpne7	0.598225	0.994531	0	1.07315
InN	OPC	Cpne9	0.542464	0.983601	0	1.14544
InN	OPC	Cr2	0.894673	0.957961	0	0.465851
InN	OPC	Crh	0.553174	0.943537	0	1.89901
InN	OPC	Crhbp	0.883955	0.934535	0	0.52431
InN	OPC	Crhr2	0.914841	0.994531	0	-1.55562
InN	OPC	Crispld2	0.139175	0.953125	0	-4.00059
[truncated: 15,922 more rows]
