# Supplementary material for: QuadST identifies cell–cell interaction–changed genes in spatially resolved transcriptomics data
Source: Genome Res. 2025 Aug;35(8):1821–31. doi: 10.1101/gr.279859.124 (PMC12315707; doi:10.1101/gr.279859.124)
Supplement: Supplement 5 [file Supplemental_Table_S3.xlsx]

## Sheet: Legend
Supplementary Table 3: ICG identifications with comparison methods, including Giotto, NCEM and LR, in the SeqFISH+ mouse cortex dataset.
QuadST	Identificaiont of ICG in QuadST
Giotto_Network	Identificaiont of ICG in Giotto using network to group cell pairs
NCEM (59um)	Identificaiont of ICG in linear NCEM using 59um physical distance to gorup cells
NCEM (69um)	Identificaiont of ICG in linear NCEM using 69um physical distance to gorup cells
NCEM (79um)	Identificaiont of ICG in linear NCEM using 79um physical distance to gorup cells
Linear Regression	Identificaiont of ICG in linear regression

## Sheet: Summary
Dataset	Anchor	Neighbor	QuadST	Giotto_Network	NCEM (59um)	NCEM (69um)	NCEM (79um)	Linear Regression
SeqFish+	Astrocyte	Astrocyte	0	0	6	0	0	0
SeqFish+	Astrocyte	Endothelial	0	0	3	0	0	0
SeqFish+	Astrocyte	Excitatory neuron	3	0	24	0	0	0
SeqFish+	Astrocyte	Interneuron	14	0	4	11	10	0
SeqFish+	Astrocyte	Microglia	2	0	9	2	3	0
SeqFish+	Astrocyte	Oligodendrocyte	0	3	0	0	2	0
SeqFish+	Endothelial	Astrocyte	2	0	40	49	268	1
SeqFish+	Endothelial	Endothelial	1	0	25	33	43	0
SeqFish+	Endothelial	Excitatory neuron	0	NA	38	195	NA	0
SeqFish+	Endothelial	Interneuron	0	0	22	10	37	0
SeqFish+	Endothelial	Microglia	0	0	29	26	22	0
SeqFish+	Endothelial	Oligodendrocyte	2	0	15	27	52	0
SeqFish+	Excitatory neuron	Astrocyte	52	0	0	0	0	0
SeqFish+	Excitatory neuron	Endothelial	149	0	0	0	0	0
SeqFish+	Excitatory neuron	Excitatory neuron	326	NA	2489	2450	2309	6
SeqFish+	Excitatory neuron	Interneuron	2	1	2	0	0	4
SeqFish+	Excitatory neuron	Microglia	22	0	0	3	0	1
SeqFish+	Excitatory neuron	Oligodendrocyte	12	1	0	0	0	0
SeqFish+	Interneuron	Astrocyte	0	0	0	0	0	1
SeqFish+	Interneuron	Endothelial	0	1	0	0	0	0
SeqFish+	Interneuron	Excitatory neuron	19	0	0	0	0	0
SeqFish+	Interneuron	Interneuron	4	0	1	0	0	0
SeqFish+	Interneuron	Microglia	0	0	0	0	0	0
SeqFish+	Interneuron	Oligodendrocyte	2	2	1	0	0	0
SeqFish+	Microglia	Astrocyte	0	0	173	0	43	0
SeqFish+	Microglia	Endothelial	0	0	282	0	NA	0
SeqFish+	Microglia	Excitatory neuron	0	NA	224	251	262	0
SeqFish+	Microglia	Interneuron	0	2	82	77	98	3
SeqFish+	Microglia	Microglia	0	10	118	130	84	0
SeqFish+	Microglia	Oligodendrocyte	4	8	7	65	57	0
SeqFish+	Oligodendrocyte	Astrocyte	0	2	0	0	0	0
SeqFish+	Oligodendrocyte	Endothelial	5	1	0	0	267	0
SeqFish+	Oligodendrocyte	Excitatory neuron	3	0	253	69	NA	0
SeqFish+	Oligodendrocyte	Interneuron	0	0	13	6	23	0
SeqFish+	Oligodendrocyte	Microglia	2	0	0	0	1	0
SeqFish+	Oligodendrocyte	Oligodendrocyte	0	0	97	0	0	0

## Sheet: Giotto_Network
anchor	neighbor	gene	pvalue	pvalue_adj	ICG
Astrocyte	Astrocyte	Aatf	0.779035	0.996264	0
Astrocyte	Astrocyte	Abat	0.474654	0.990138	0
Astrocyte	Astrocyte	Abhd2	0.962904	0.997807	0
Astrocyte	Astrocyte	Abhd6	0.785249	0.996444	0
Astrocyte	Astrocyte	Abl1	0.68356	0.994513	0
Astrocyte	Astrocyte	Ablim2	0.0871421	0.966395	0
Astrocyte	Astrocyte	Acat1	0.861254	0.997807	0
Astrocyte	Astrocyte	Acsbg1	0.379891	0.989401	0
Astrocyte	Astrocyte	Acsf2	0.0142945	0.953588	0
Astrocyte	Astrocyte	Adam11	0.0518689	0.966395	0
Astrocyte	Astrocyte	Adamtsl2	0.509239	0.991005	0
Astrocyte	Astrocyte	Adap1	0.458191	0.989401	0
Astrocyte	Astrocyte	Adck5	0.936604	0.997807	0
Astrocyte	Astrocyte	Adcy1	0.0512572	0.966395	0
Astrocyte	Astrocyte	Adcy2	0.738868	0.994513	0
Astrocyte	Astrocyte	Adcy9	0.755375	0.994513	0
Astrocyte	Astrocyte	Add3	0.394879	0.989401	0
Astrocyte	Astrocyte	Adipor1	0.466856	0.989401	0
Astrocyte	Astrocyte	Afg3l2	0.0830418	0.966395	0
Astrocyte	Astrocyte	Agap2	0.0615134	0.966395	0
Astrocyte	Astrocyte	Aggf1	0.63238	0.994513	0
Astrocyte	Astrocyte	Ago2	0.910986	0.997807	0
Astrocyte	Astrocyte	Agpat3	0.260607	0.985331	0
Astrocyte	Astrocyte	Agrn	0.757724	0.994763	0
Astrocyte	Astrocyte	Aifm3	0.331375	0.989401	0
Astrocyte	Astrocyte	Ak5	0.903323	0.997807	0
Astrocyte	Astrocyte	Akap1	0.0255066	0.953588	0
Astrocyte	Astrocyte	Akap5	0.54128	0.994513	0
Astrocyte	Astrocyte	Akap6	0.863756	0.997807	0
Astrocyte	Astrocyte	Akt3	0.626741	0.994513	0
Astrocyte	Astrocyte	Aldh2	0.265	0.985331	0
Astrocyte	Astrocyte	Aldh5a1	0.522445	0.994513	0
Astrocyte	Astrocyte	Alpl	0.14561	0.985134	0
Astrocyte	Astrocyte	Als2	0.485668	0.990138	0
Astrocyte	Astrocyte	Als2cl	0.342917	0.989401	0
Astrocyte	Astrocyte	Ambra1	0.619808	0.994513	0
Astrocyte	Astrocyte	Amfr	0.527594	0.994513	0
Astrocyte	Astrocyte	Amhr2	0.777306	0.996264	0
Astrocyte	Astrocyte	Amotl2	0.812809	0.997807	0
Astrocyte	Astrocyte	Ankrd13d	0.497809	0.991005	0
Astrocyte	Astrocyte	Anks1	0.426322	0.989401	0
Astrocyte	Astrocyte	Anxa6	0.361474	0.989401	0
Astrocyte	Astrocyte	Ap1b1	0.279059	0.985331	0
Astrocyte	Astrocyte	Ap2a1	0.881614	0.997807	0
Astrocyte	Astrocyte	Ap2a2	0.998563	0.999789	0
Astrocyte	Astrocyte	Ap3b2	0.433643	0.989401	0
Astrocyte	Astrocyte	Ap3d1	0.237927	0.985331	0
Astrocyte	Astrocyte	Apba1	0.598187	0.994513	0
Astrocyte	Astrocyte	Aplp2	0.641278	0.994513	0
Astrocyte	Astrocyte	Appl2	0.239858	0.985331	0
Astrocyte	Astrocyte	Aqp4	0.061763	0.966395	0
Astrocyte	Astrocyte	Arc	0.354331	0.989401	0
Astrocyte	Astrocyte	Arfgap1	0.837355	0.997807	0
Astrocyte	Astrocyte	Arhgap1	0.509502	0.991005	0
Astrocyte	Astrocyte	Arhgap23	0.14853	0.985331	0
Astrocyte	Astrocyte	Arhgap31	0.116165	0.966395	0
Astrocyte	Astrocyte	Arhgap33	0.658518	0.994513	0
Astrocyte	Astrocyte	Arhgef10l	0.231429	0.985331	0
Astrocyte	Astrocyte	Arhgef19	0.0873845	0.966395	0
Astrocyte	Astrocyte	Arl2bp	0.173914	0.985331	0
Astrocyte	Astrocyte	Arnt2	0.440215	0.989401	0
Astrocyte	Astrocyte	Arntl	0.675398	0.994513	0
Astrocyte	Astrocyte	Arrb1	0.858294	0.997807	0
Astrocyte	Astrocyte	Astn1	0.951155	0.997807	0
Astrocyte	Astrocyte	Atg9a	0.383564	0.989401	0
Astrocyte	Astrocyte	Atic	0.6931	0.994513	0
Astrocyte	Astrocyte	Atp11a	0.948475	0.997807	0
Astrocyte	Astrocyte	Atp4a	0.361814	0.989401	0
Astrocyte	Astrocyte	Auts2	0.0258256	0.953588	0
Astrocyte	Astrocyte	Axl	0.742202	0.994513	0
Astrocyte	Astrocyte	B3gat1	0.742666	0.994513	0
Astrocyte	Astrocyte	B4galt2	0.239599	0.985331	0
Astrocyte	Astrocyte	B4galt5	0.89985	0.997807	0
Astrocyte	Astrocyte	Baalc	0.281832	0.985331	0
Astrocyte	Astrocyte	Bap1	0.941799	0.997807	0
Astrocyte	Astrocyte	Bckdha	0.633367	0.994513	0
Astrocyte	Astrocyte	Bcl7b	0.218991	0.985331	0
Astrocyte	Astrocyte	Bcl9	0.0742535	0.966395	0
Astrocyte	Astrocyte	Bicd2	0.225065	0.985331	0
Astrocyte	Astrocyte	Bin1	0.0915924	0.966395	0
Astrocyte	Astrocyte	Bivm	0.344151	0.989401	0
Astrocyte	Astrocyte	Brd2	0.553856	0.994513	0
Astrocyte	Astrocyte	Brf2	0.0603838	0.966395	0
Astrocyte	Astrocyte	Bri3bp	0.595428	0.994513	0
Astrocyte	Astrocyte	Bsn	0.245592	0.985331	0
Astrocyte	Astrocyte	Btbd17	0.601986	0.994513	0
Astrocyte	Astrocyte	Btd	0.599961	0.994513	0
Astrocyte	Astrocyte	Bub1b	0.977473	0.999695	0
Astrocyte	Astrocyte	Bub3	0.692465	0.994513	0
Astrocyte	Astrocyte	Cables1	0.0553564	0.966395	0
Astrocyte	Astrocyte	Cacna1c	0.987446	0.999695	0
Astrocyte	Astrocyte	Cacna1e	0.703506	0.994513	0
Astrocyte	Astrocyte	Cacna1g	0.709461	0.994513	0
Astrocyte	Astrocyte	Cacng3	0.108987	0.966395	0
Astrocyte	Astrocyte	Cactin	0.168851	0.985331	0
Astrocyte	Astrocyte	Camkk1	0.456312	0.989401	0
Astrocyte	Astrocyte	Capn15	0.93225	0.997807	0
Astrocyte	Astrocyte	Car2	0.94144	0.997807	0
Astrocyte	Astrocyte	Caskin2	0.143576	0.983396	0
Astrocyte	Astrocyte	Casp8ap2	0.992621	0.999789	0
Astrocyte	Astrocyte	Cc2d1a	0.376436	0.989401	0
Astrocyte	Astrocyte	Ccdc92	0.198189	0.985331	0
Astrocyte	Astrocyte	Ccdc97	0.32153	0.989401	0
Astrocyte	Astrocyte	Cdc42se1	0.844665	0.997807	0
Astrocyte	Astrocyte	Cdc5l	0.0934102	0.966395	0
Astrocyte	Astrocyte	Cdk16	0.597963	0.994513	0
Astrocyte	Astrocyte	Cdk5rap3	0.586781	0.994513	0
Astrocyte	Astrocyte	Cdkl5	0.118021	0.966395	0
Astrocyte	Astrocyte	Cdr2l	0.616263	0.994513	0
Astrocyte	Astrocyte	Cep170b	0.27045	0.985331	0
Astrocyte	Astrocyte	Chrm1	0.771617	0.996264	0
Astrocyte	Astrocyte	Chrnd	0.0453769	0.966395	0
Astrocyte	Astrocyte	Chst2	0.735381	0.994513	0
Astrocyte	Astrocyte	Ciao1	0.623243	0.994513	0
Astrocyte	Astrocyte	Cinp	0.407171	0.989401	0
Astrocyte	Astrocyte	Cit	0.598045	0.994513	0
Astrocyte	Astrocyte	Cited2	0.336486	0.989401	0
Astrocyte	Astrocyte	Clcn6	0.759837	0.994763	0
Astrocyte	Astrocyte	Cldn11	0.268133	0.985331	0
Astrocyte	Astrocyte	Cldn5	0.337987	0.989401	0
Astrocyte	Astrocyte	Clec16a	0.699106	0.994513	0
Astrocyte	Astrocyte	Clip1	0.804705	0.997753	0
Astrocyte	Astrocyte	Clstn2	0.546019	0.994513	0
Astrocyte	Astrocyte	Cmtm3	0.0184469	0.953588	0
Astrocyte	Astrocyte	Cmtr1	0.0214975	0.953588	0
Astrocyte	Astrocyte	Cnnm2	0.151422	0.985331	0
Astrocyte	Astrocyte	Cnot1	0.736636	0.994513	0
Astrocyte	Astrocyte	Cnp	0.85005	0.997807	0
Astrocyte	Astrocyte	Cnpy3	0.457074	0.989401	0
Astrocyte	Astrocyte	Cntn2	0.238698	0.985331	0
Astrocyte	Astrocyte	Cog4	0.307668	0.988178	0
Astrocyte	Astrocyte	Cog8	0.0394208	0.953588	0
Astrocyte	Astrocyte	Col11a2	0.339922	0.989401	0
Astrocyte	Astrocyte	Copb2	0.862661	0.997807	0
Astrocyte	Astrocyte	Cops4	0.48585	0.990138	0
Astrocyte	Astrocyte	Coro7	0.182442	0.985331	0
Astrocyte	Astrocyte	Cpeb4	0.0446005	0.966395	0
Astrocyte	Astrocyte	Cpox	0.803403	0.997753	0
Astrocyte	Astrocyte	Cpsf6	0.0699621	0.966395	0
Astrocyte	Astrocyte	Crb2	0.549199	0.994513	0
Astrocyte	Astrocyte	Creld1	0.786116	0.996597	0
Astrocyte	Astrocyte	Crim1	0.0253153	0.953588	0
Astrocyte	Astrocyte	Crot	0.93653	0.997807	0
Astrocyte	Astrocyte	Crtac1	0.268674	0.985331	0
Astrocyte	Astrocyte	Cs	0.417344	0.989401	0
Astrocyte	Astrocyte	Csnk1d	0.957454	0.997807	0
Astrocyte	Astrocyte	Cspg4	0.222463	0.985331	0
Astrocyte	Astrocyte	Csrnp2	0.831081	0.997807	0
Astrocyte	Astrocyte	Csrp1	0.482078	0.990138	0
Astrocyte	Astrocyte	Ctc1	0.729026	0.994513	0
Astrocyte	Astrocyte	Ctif	0.698428	0.994513	0
Astrocyte	Astrocyte	Ctnna1	0.21387	0.985331	0
Astrocyte	Astrocyte	Ctnnd2	0.326994	0.989401	0
Astrocyte	Astrocyte	Ctsd	0.817684	0.997807	0
Astrocyte	Astrocyte	Ctsf	0.139522	0.974318	0
Astrocyte	Astrocyte	Cuedc2	0.604843	0.994513	0
Astrocyte	Astrocyte	Cul4a	0.391457	0.989401	0
Astrocyte	Astrocyte	Cux2	0.64596	0.994513	0
Astrocyte	Astrocyte	Cyp2d22	0.710608	0.994513	0
Astrocyte	Astrocyte	Cyp2u1	0.0676364	0.966395	0
Astrocyte	Astrocyte	Cyr61	0.203352	0.985331	0
Astrocyte	Astrocyte	Dab2ip	0.695975	0.994513	0
Astrocyte	Astrocyte	Dalrd3	0.041195	0.953588	0
Astrocyte	Astrocyte	Dapk1	0.84704	0.997807	0
Astrocyte	Astrocyte	Daxx	0.696679	0.994513	0
Astrocyte	Astrocyte	Dcaf5	0.843689	0.997807	0
Astrocyte	Astrocyte	Dcaf6	0.00171687	0.953588	0
Astrocyte	Astrocyte	Dcaf8	0.45974	0.989401	0
Astrocyte	Astrocyte	Dcakd	0.946529	0.997807	0
Astrocyte	Astrocyte	Dchs1	0.600463	0.994513	0
Astrocyte	Astrocyte	Ddhd1	0.965772	0.997807	0
Astrocyte	Astrocyte	Ddost	0.656942	0.994513	0
Astrocyte	Astrocyte	Dennd5b	0.230221	0.985331	0
Astrocyte	Astrocyte	Dgat2	0.541005	0.994513	0
Astrocyte	Astrocyte	Dhodh	0.175163	0.985331	0
Astrocyte	Astrocyte	Dhrs7b	0.251724	0.985331	0
Astrocyte	Astrocyte	Dhx9	0.696617	0.994513	0
Astrocyte	Astrocyte	Dido1	0.643571	0.994513	0
Astrocyte	Astrocyte	Dip2a	0.566168	0.994513	0
Astrocyte	Astrocyte	Dip2b	0.399095	0.989401	0
Astrocyte	Astrocyte	Diras2	0.390627	0.989401	0
Astrocyte	Astrocyte	Dlgap3	0.799024	0.997753	0
Astrocyte	Astrocyte	Dmap1	0.984591	0.999695	0
Astrocyte	Astrocyte	Dmrta2	0.488643	0.990138	0
Astrocyte	Astrocyte	Dnajb12	0.00503578	0.953588	0
Astrocyte	Astrocyte	Dnajb5	0.505542	0.991005	0
Astrocyte	Astrocyte	Dock3	0.214853	0.985331	0
Astrocyte	Astrocyte	Dpf1	0.46803	0.989401	0
Astrocyte	Astrocyte	Dpysl5	0.263092	0.985331	0
Astrocyte	Astrocyte	Dscam	0.511197	0.991005	0
Astrocyte	Astrocyte	Dtx1	0.0343973	0.953588	0
Astrocyte	Astrocyte	Dtx3	0.195112	0.985331	0
Astrocyte	Astrocyte	Dusp1	0.683545	0.994513	0
Astrocyte	Astrocyte	Dusp14	0.436447	0.989401	0
Astrocyte	Astrocyte	Dusp18	0.792144	0.997753	0
Astrocyte	Astrocyte	Dusp6	0.693765	0.994513	0
Astrocyte	Astrocyte	Dvl1	0.968517	0.997835	0
Astrocyte	Astrocyte	Dvl3	0.95684	0.997807	0
Astrocyte	Astrocyte	Dync1li1	0.363158	0.989401	0
Astrocyte	Astrocyte	Eef1d	0.957853	0.997807	0
Astrocyte	Astrocyte	Eef2k	0.73704	0.994513	0
Astrocyte	Astrocyte	Efr3b	0.645135	0.994513	0
Astrocyte	Astrocyte	Eftud2	0.490088	0.990138	0
Astrocyte	Astrocyte	Eif3l	0.385794	0.989401	0
Astrocyte	Astrocyte	Eif4h	0.907676	0.997807	0
Astrocyte	Astrocyte	Eif6	0.210396	0.985331	0
Astrocyte	Astrocyte	Elavl4	0.921041	0.997807	0
Astrocyte	Astrocyte	Elfn2	0.291516	0.985331	0
Astrocyte	Astrocyte	Elovl4	0.479496	0.990138	0
Astrocyte	Astrocyte	Emc10	0.862679	0.997807	0
Astrocyte	Astrocyte	Emc3	0.819955	0.997807	0
Astrocyte	Astrocyte	Eme2	0.0996303	0.966395	0
Astrocyte	Astrocyte	Emx2	0.49273	0.990213	0
Astrocyte	Astrocyte	Ephx2	0.874349	0.997807	0
Astrocyte	Astrocyte	Epn1	0.402958	0.989401	0
Astrocyte	Astrocyte	Eps15	0.866608	0.997807	0
Astrocyte	Astrocyte	Eps15l1	0.429392	0.989401	0
Astrocyte	Astrocyte	Ergic1	0.753412	0.994513	0
Astrocyte	Astrocyte	Etaa1	0.379878	0.989401	0
Astrocyte	Astrocyte	Eva1a	0.75353	0.994513	0
Astrocyte	Astrocyte	Ezr	0.760003	0.994763	0
Astrocyte	Astrocyte	Faah	0.300057	0.988178	0
Astrocyte	Astrocyte	Faim2	0.51783	0.994513	0
Astrocyte	Astrocyte	Fam124b	0.785205	0.996444	0
Astrocyte	Astrocyte	Fam193a	0.680485	0.994513	0
Astrocyte	Astrocyte	Fam198a	0.820674	0.997807	0
Astrocyte	Astrocyte	Fam20c	0.755432	0.994513	0
Astrocyte	Astrocyte	Fam214b	0.475212	0.990138	0
Astrocyte	Astrocyte	Fam221b	0.453694	0.989401	0
Astrocyte	Astrocyte	Fam53c	0.92755	0.997807	0
Astrocyte	Astrocyte	Fbxl12	0.611367	0.994513	0
Astrocyte	Astrocyte	Fbxl19	0.747052	0.994513	0
Astrocyte	Astrocyte	Fbxo10	0.45765	0.989401	0
Astrocyte	Astrocyte	Fbxo41	0.649947	0.994513	0
Astrocyte	Astrocyte	Fbxw4	0.138134	0.974318	0
Astrocyte	Astrocyte	Fcgrt	0.0791237	0.966395	0
Astrocyte	Astrocyte	Fgf1	0.897694	0.997807	0
Astrocyte	Astrocyte	Fgfr3	0.731748	0.994513	0
Astrocyte	Astrocyte	Fgfrl1	0.35214	0.989401	0
Astrocyte	Astrocyte	Fhod3	0.768992	0.995587	0
Astrocyte	Astrocyte	Fkbp8	0.104985	0.966395	0
Astrocyte	Astrocyte	Flnc	0.918024	0.997807	0
Astrocyte	Astrocyte	Flot1	0.0491352	0.966395	0
Astrocyte	Astrocyte	Fosb	0.203885	0.985331	0
Astrocyte	Astrocyte	Foxn3	0.738945	0.994513	0
Astrocyte	Astrocyte	Foxo3	0.173926	0.985331	0
Astrocyte	Astrocyte	Fuca1	0.152249	0.985331	0
Astrocyte	Astrocyte	Fzd10	0.767464	0.994763	0
Astrocyte	Astrocyte	Gabbr2	0.0194565	0.953588	0
Astrocyte	Astrocyte	Gad2	0.807751	0.997753	0
Astrocyte	Astrocyte	Galnt16	0.946123	0.997807	0
Astrocyte	Astrocyte	Gclc	0.721851	0.994513	0
Astrocyte	Astrocyte	Gfod2	0.714926	0.994513	0
Astrocyte	Astrocyte	Gigyf2	0.58994	0.994513	0
Astrocyte	Astrocyte	Gna11	0.375935	0.989401	0
Astrocyte	Astrocyte	Gna12	0.891153	0.997807	0
Astrocyte	Astrocyte	Gnai3	0.957019	0.997807	0
Astrocyte	Astrocyte	Gne	0.0409299	0.953588	0
Astrocyte	Astrocyte	Gnl1	0.152902	0.985331	0
Astrocyte	Astrocyte	Golga7b	0.916919	0.997807	0
Astrocyte	Astrocyte	Golph3	0.0493093	0.966395	0
Astrocyte	Astrocyte	Gpc5	0.00514136	0.953588	0
Astrocyte	Astrocyte	Gpr107	0.322076	0.989401	0
Astrocyte	Astrocyte	Gprc5b	0.217374	0.985331	0
Astrocyte	Astrocyte	Gramd1b	0.773323	0.996264	0
Astrocyte	Astrocyte	Grik3	0.586	0.994513	0
Astrocyte	Astrocyte	Grik5	0.80664	0.997753	0
Astrocyte	Astrocyte	Gsn	0.884914	0.997807	0
Astrocyte	Astrocyte	Gtf2f1	0.756866	0.994763	0
Astrocyte	Astrocyte	Gtf2i	0.397074	0.989401	0
Astrocyte	Astrocyte	Gys1	0.814092	0.997807	0
Astrocyte	Astrocyte	Hadh	0.468739	0.989401	0
Astrocyte	Astrocyte	Hadha	0.115488	0.966395	0
Astrocyte	Astrocyte	Hdac11	0.431472	0.989401	0
Astrocyte	Astrocyte	Heatr6	0.67358	0.994513	0
Astrocyte	Astrocyte	Hectd1	0.312655	0.988178	0
Astrocyte	Astrocyte	Hhipl1	0.355692	0.989401	0
Astrocyte	Astrocyte	Hif1an	0.854205	0.997807	0
Astrocyte	Astrocyte	Hip1r	0.0104716	0.953588	0
Astrocyte	Astrocyte	Hipk1	0.734656	0.994513	0
Astrocyte	Astrocyte	Hivep1	0.659558	0.994513	0
Astrocyte	Astrocyte	Hivep3	0.0209561	0.953588	0
Astrocyte	Astrocyte	Hmbox1	0.354567	0.989401	0
Astrocyte	Astrocyte	Hmgcl	0.406208	0.989401	0
Astrocyte	Astrocyte	Hmgcr	0.596999	0.994513	0
Astrocyte	Astrocyte	Hmgxb3	0.872078	0.997807	0
Astrocyte	Astrocyte	Hnrnpf	0.199691	0.985331	0
Astrocyte	Astrocyte	Hnrnpl	0.614079	0.994513	0
Astrocyte	Astrocyte	Homer3	0.249554	0.985331	0
Astrocyte	Astrocyte	Hr	0.679426	0.994513	0
Astrocyte	Astrocyte	Hs3st2	0.278109	0.985331	0
Astrocyte	Astrocyte	Hs3st5	0.83274	0.997807	0
Astrocyte	Astrocyte	Hspa4	0.507446	0.991005	0
Astrocyte	Astrocyte	Hspb8	0.189727	0.985331	0
Astrocyte	Astrocyte	Htra2	0.324841	0.989401	0
Astrocyte	Astrocyte	Ide	0.806236	0.997753	0
Astrocyte	Astrocyte	Idh3a	0.940263	0.997807	0
Astrocyte	Astrocyte	Ids	0.547609	0.994513	0
Astrocyte	Astrocyte	Ier5	0.0832644	0.966395	0
Astrocyte	Astrocyte	Igfbp4	0.365878	0.989401	0
Astrocyte	Astrocyte	Igsf11	0.221346	0.985331	0
Astrocyte	Astrocyte	Igsf8	0.777267	0.996264	0
Astrocyte	Astrocyte	Impdh1	0.737716	0.994513	0
Astrocyte	Astrocyte	Inf2	0.960411	0.997807	0
Astrocyte	Astrocyte	Ing1	0.354014	0.989401	0
Astrocyte	Astrocyte	Inpp4a	0.0549606	0.966395	0
Astrocyte	Astrocyte	Inppl1	0.0599053	0.966395	0
Astrocyte	Astrocyte	Ints1	0.782715	0.996264	0
Astrocyte	Astrocyte	Iqsec2	0.624989	0.994513	0
Astrocyte	Astrocyte	Jakmip2	0.302505	0.988178	0
Astrocyte	Astrocyte	Jmy	0.658983	0.994513	0
Astrocyte	Astrocyte	Kank3	0.862527	0.997807	0
Astrocyte	Astrocyte	Kansl1	0.931997	0.997807	0
Astrocyte	Astrocyte	Kcnip3	0.217161	0.985331	0
Astrocyte	Astrocyte	Kcnj9	0.651119	0.994513	0
Astrocyte	Astrocyte	Kcnk1	0.0504901	0.966395	0
Astrocyte	Astrocyte	Kctd15	0.0553262	0.966395	0
Astrocyte	Astrocyte	Kctd17	0.648224	0.994513	0
Astrocyte	Astrocyte	Kctd2	0.292076	0.985331	0
Astrocyte	Astrocyte	Kctd20	0.449314	0.989401	0
Astrocyte	Astrocyte	Kctd3	0.997714	0.999789	0
Astrocyte	Astrocyte	Kdm4c	0.0822842	0.966395	0
Astrocyte	Astrocyte	Khsrp	0.291456	0.985331	0
Astrocyte	Astrocyte	Kidins220	0.120922	0.966395	0
Astrocyte	Astrocyte	Kif26b	0.477146	0.990138	0
Astrocyte	Astrocyte	Kifc3	0.536958	0.994513	0
Astrocyte	Astrocyte	Klf16	0.979847	0.999695	0
Astrocyte	Astrocyte	Klf8	0.636999	0.994513	0
Astrocyte	Astrocyte	Klhl5	0.244398	0.985331	0
Astrocyte	Astrocyte	Kmt2d	0.685351	0.994513	0
Astrocyte	Astrocyte	Kpna1	0.562108	0.994513	0
Astrocyte	Astrocyte	Kptn	0.151199	0.985331	0
Astrocyte	Astrocyte	Kremen1	0.819615	0.997807	0
Astrocyte	Astrocyte	Krt82	0.425789	0.989401	0
Astrocyte	Astrocyte	Larp4b	0.755203	0.994513	0
Astrocyte	Astrocyte	Lcat	0.589878	0.994513	0
Astrocyte	Astrocyte	Ldlrap1	0.25639	0.985331	0
Astrocyte	Astrocyte	Leo1	0.599132	0.994513	0
Astrocyte	Astrocyte	Letm1	0.285423	0.985331	0
Astrocyte	Astrocyte	Lhfpl4	0.894957	0.997807	0
Astrocyte	Astrocyte	Lhx6	0.506285	0.991005	0
Astrocyte	Astrocyte	Lifr	0.826999	0.997807	0
Astrocyte	Astrocyte	Lime1	0.361697	0.989401	0
Astrocyte	Astrocyte	Lipe	0.160474	0.985331	0
Astrocyte	Astrocyte	Lmtk2	0.951972	0.997807	0
Astrocyte	Astrocyte	Lmtk3	0.615781	0.994513	0
Astrocyte	Astrocyte	Lonp1	0.713998	0.994513	0
Astrocyte	Astrocyte	Lonp2	0.374194	0.989401	0
Astrocyte	Astrocyte	Lpcat4	0.980759	0.999695	0
Astrocyte	Astrocyte	Lpgat1	0.929651	0.997807	0
Astrocyte	Astrocyte	Lpin1	0.422398	0.989401	0
Astrocyte	Astrocyte	Lrp10	0.305243	0.988178	0
Astrocyte	Astrocyte	Lrp11	0.048338	0.966395	0
Astrocyte	Astrocyte	Lrp12	0.937862	0.997807	0
Astrocyte	Astrocyte	Lrp3	0.72421	0.994513	0
Astrocyte	Astrocyte	Lrp5	0.203444	0.985331	0
Astrocyte	Astrocyte	Lrrc42	0.905924	0.997807	0
Astrocyte	Astrocyte	Lrrc8c	0.936313	0.997807	0
Astrocyte	Astrocyte	Lsm14b	0.874852	0.997807	0
Astrocyte	Astrocyte	Luzp2	0.781048	0.996264	0
Astrocyte	Astrocyte	Ly6e	0.615701	0.994513	0
Astrocyte	Astrocyte	Lzic	0.576957	0.994513	0
Astrocyte	Astrocyte	Lzts1	0.270756	0.985331	0
Astrocyte	Astrocyte	Maea	0.622959	0.994513	0
Astrocyte	Astrocyte	Magee1	0.667678	0.994513	0
Astrocyte	Astrocyte	Man2c1	0.848145	0.997807	0
Astrocyte	Astrocyte	Map3k7	0.408188	0.989401	0
Astrocyte	Astrocyte	Map3k9	0.904345	0.997807	0
Astrocyte	Astrocyte	Map7d1	0.878938	0.997807	0
Astrocyte	Astrocyte	Mapk14	0.137285	0.973475	0
Astrocyte	Astrocyte	Mapkbp1	0.624165	0.994513	0
Astrocyte	Astrocyte	Mark1	0.646485	0.994513	0
Astrocyte	Astrocyte	Mark2	0.74807	0.994513	0
Astrocyte	Astrocyte	Maz	0.511241	0.991005	0
Astrocyte	Astrocyte	Mbd1	0.849043	0.997807	0
Astrocyte	Astrocyte	Mbnl1	0.182737	0.985331	0
Astrocyte	Astrocyte	Mcf2l	0.0981203	0.966395	0
Astrocyte	Astrocyte	Mcmbp	0.85076	0.997807	0
Astrocyte	Astrocyte	Mcur1	0.547523	0.994513	0
Astrocyte	Astrocyte	Mdga1	0.0828774	0.966395	0
Astrocyte	Astrocyte	Med13l	0.453843	0.989401	0
Astrocyte	Astrocyte	Med15	0.758592	0.994763	0
Astrocyte	Astrocyte	Med22	0.912202	0.997807	0
Astrocyte	Astrocyte	Med24	0.465766	0.989401	0
Astrocyte	Astrocyte	Med25	0.103741	0.966395	0
Astrocyte	Astrocyte	Mef2d	0.645267	0.994513	0
Astrocyte	Astrocyte	Meis3	0.471161	0.989401	0
Astrocyte	Astrocyte	Mfap3l	0.878049	0.997807	0
Astrocyte	Astrocyte	Mfsd2a	0.539065	0.994513	0
Astrocyte	Astrocyte	Mfsd5	0.561492	0.994513	0
Astrocyte	Astrocyte	Mgea5	0.10571	0.966395	0
Astrocyte	Astrocyte	Mical1	0.412024	0.989401	0
Astrocyte	Astrocyte	Micall1	0.488487	0.990138	0
Astrocyte	Astrocyte	Mink1	0.269575	0.985331	0
Astrocyte	Astrocyte	Mknk2	0.485795	0.990138	0
Astrocyte	Astrocyte	Mlec	0.640532	0.994513	0
Astrocyte	Astrocyte	Mllt6	0.309702	0.988178	0
Astrocyte	Astrocyte	Mlycd	0.120765	0.966395	0
Astrocyte	Astrocyte	Mmd2	0.232411	0.985331	0
Astrocyte	Astrocyte	Mnt	0.765658	0.994763	0
Astrocyte	Astrocyte	Mpi	0.175855	0.985331	0
Astrocyte	Astrocyte	Mpp3	0.515496	0.993652	0
Astrocyte	Astrocyte	Mpped1	0.133987	0.970898	0
Astrocyte	Astrocyte	Mrps27	0.0917555	0.966395	0
Astrocyte	Astrocyte	Msl1	0.0139422	0.953588	0
Astrocyte	Astrocyte	Msl3	0.400778	0.989401	0
Astrocyte	Astrocyte	Mta2	0.321393	0.989401	0
Astrocyte	Astrocyte	Mtmr3	0.141296	0.981221	0
Astrocyte	Astrocyte	Mtor	0.642746	0.994513	0
Astrocyte	Astrocyte	Myo18a	0.208543	0.985331	0
Astrocyte	Astrocyte	Mypop	0.81593	0.997807	0
Astrocyte	Astrocyte	Naaa	0.256573	0.985331	0
Astrocyte	Astrocyte	Nacc2	0.370606	0.989401	0
Astrocyte	Astrocyte	Nadk	0.950303	0.997807	0
Astrocyte	Astrocyte	Nagpa	0.364408	0.989401	0
Astrocyte	Astrocyte	Nat8l	0.221183	0.985331	0
Astrocyte	Astrocyte	Ncald	0.39156	0.989401	0
Astrocyte	Astrocyte	Nckap5l	0.94716	0.997807	0
Astrocyte	Astrocyte	Ncor2	0.144988	0.985134	0
Astrocyte	Astrocyte	Ncstn	0.905948	0.997807	0
Astrocyte	Astrocyte	Ndp	0.287929	0.985331	0
Astrocyte	Astrocyte	Ndst1	0.0913758	0.966395	0
Astrocyte	Astrocyte	Ndufaf3	0.732408	0.994513	0
Astrocyte	Astrocyte	Nelfa	0.760008	0.994763	0
Astrocyte	Astrocyte	Nell1	0.210295	0.985331	0
Astrocyte	Astrocyte	Neo1	0.387732	0.989401	0
Astrocyte	Astrocyte	Nfic	0.704015	0.994513	0
Astrocyte	Astrocyte	Nfkbia	0.971762	0.999695	0
Astrocyte	Astrocyte	Nkain1	0.484926	0.990138	0
Astrocyte	Astrocyte	Nnt	0.257613	0.985331	0
Astrocyte	Astrocyte	Npas3	0.1041	0.966395	0
Astrocyte	Astrocyte	Npc1	0.557922	0.994513	0
Astrocyte	Astrocyte	Nprl3	0.230525	0.985331	0
Astrocyte	Astrocyte	Nptxr	0.0690821	0.966395	0
Astrocyte	Astrocyte	Nr1h2	0.170693	0.985331	0
Astrocyte	Astrocyte	Nrbp1	0.567145	0.994513	0
Astrocyte	Astrocyte	Nsun4	0.639479	0.994513	0
Astrocyte	Astrocyte	Nub1	0.589537	0.994513	0
Astrocyte	Astrocyte	Numb	0.684427	0.994513	0
Astrocyte	Astrocyte	Oaz2	0.309012	0.988178	0
Astrocyte	Astrocyte	Ogfr	0.557442	0.994513	0
Astrocyte	Astrocyte	Onecut3	0.792244	0.997753	0
Astrocyte	Astrocyte	Opcml	0.556488	0.994513	0
Astrocyte	Astrocyte	Osbpl2	0.800716	0.997753	0
Astrocyte	Astrocyte	Oxa1l	5.06106e-05	0.126526	0
Astrocyte	Astrocyte	P2rx6	0.306112	0.988178	0
Astrocyte	Astrocyte	Pacsin3	0.503946	0.991005	0
Astrocyte	Astrocyte	Pak1	0.782958	0.996264	0
Astrocyte	Astrocyte	Panx2	0.810909	0.997807	0
Astrocyte	Astrocyte	Paqr7	0.834232	0.997807	0
Astrocyte	Astrocyte	Pask	0.956935	0.997807	0
Astrocyte	Astrocyte	Pcbp1	0.581009	0.994513	0
Astrocyte	Astrocyte	Pcbp4	0.3305	0.989401	0
Astrocyte	Astrocyte	Pcdh9	0.570491	0.994513	0
Astrocyte	Astrocyte	Pcnx	0.24305	0.985331	0
Astrocyte	Astrocyte	Pcx	0.704084	0.994513	0
Astrocyte	Astrocyte	Pde4a	0.851153	0.997807	0
Astrocyte	Astrocyte	Pdgfrb	0.796322	0.997753	0
Astrocyte	Astrocyte	Pdpn	0.684676	0.994513	0
Astrocyte	Astrocyte	Pex14	0.112047	0.966395	0
Astrocyte	Astrocyte	Pex19	0.168976	0.985331	0
Astrocyte	Astrocyte	Pex5	0.766398	0.994763	0
Astrocyte	Astrocyte	Pfkm	0.801923	0.997753	0
Astrocyte	Astrocyte	Pgm2	0.504843	0.991005	0
Astrocyte	Astrocyte	Phf2	0.00892159	0.953588	0
Astrocyte	Astrocyte	Phlda3	0.623439	0.994513	0
Astrocyte	Astrocyte	Phyhip	0.780369	0.996264	0
Astrocyte	Astrocyte	Pias4	0.10165	0.966395	0
Astrocyte	Astrocyte	Pigk	0.147376	0.985134	0
Astrocyte	Astrocyte	Pigo	0.191671	0.985331	0
Astrocyte	Astrocyte	Pigs	0.910488	0.997807	0
Astrocyte	Astrocyte	Pik3r1	0.947561	0.997807	0
Astrocyte	Astrocyte	Pik3r4	0.270247	0.985331	0
Astrocyte	Astrocyte	Pink1	0.225036	0.985331	0
Astrocyte	Astrocyte	Pitrm1	0.0689801	0.966395	0
Astrocyte	Astrocyte	Pknox2	0.0448955	0.966395	0
Astrocyte	Astrocyte	Pkp4	0.848154	0.997807	0
Astrocyte	Astrocyte	Plcb4	0.978844	0.999695	0
Astrocyte	Astrocyte	Plcg1	0.915406	0.997807	0
Astrocyte	Astrocyte	Plekha3	0.250302	0.985331	0
Astrocyte	Astrocyte	Plekhm2	0.897171	0.997807	0
Astrocyte	Astrocyte	Plxdc2	0.0167467	0.953588	0
Astrocyte	Astrocyte	Plxnb2	0.772815	0.996264	0
Astrocyte	Astrocyte	Pnkp	0.310425	0.988178	0
Astrocyte	Astrocyte	Pnmal1	0.125224	0.969547	0
Astrocyte	Astrocyte	Polrmt	0.864929	0.997807	0
Astrocyte	Astrocyte	Ppan	0.293111	0.985331	0
Astrocyte	Astrocyte	Ppard	0.860311	0.997807	0
Astrocyte	Astrocyte	Ppfia3	0.0961949	0.966395	0
Astrocyte	Astrocyte	Ppm1f	0.531507	0.994513	0
Astrocyte	Astrocyte	Ppp1ca	0.754726	0.994513	0
Astrocyte	Astrocyte	Ppp1r12a	0.805874	0.997753	0
Astrocyte	Astrocyte	Ppp1r12c	0.883042	0.997807	0
Astrocyte	Astrocyte	Ppp1r16a	0.0646121	0.966395	0
Astrocyte	Astrocyte	Ppp1r16b	0.256023	0.985331	0
Astrocyte	Astrocyte	Ppp2r5d	0.884649	0.997807	0
Astrocyte	Astrocyte	Ppp5c	0.624761	0.994513	0
Astrocyte	Astrocyte	Ppt1	0.399349	0.989401	0
Astrocyte	Astrocyte	Prdm2	0.272246	0.985331	0
Astrocyte	Astrocyte	Prkacb	0.00367678	0.953588	0
Astrocyte	Astrocyte	Prkcg	0.574213	0.994513	0
Astrocyte	Astrocyte	Prkcsh	0.0446057	0.966395	0
Astrocyte	Astrocyte	Prmt6	0.948597	0.997807	0
Astrocyte	Astrocyte	Prodh	0.0972997	0.966395	0
Astrocyte	Astrocyte	Prpf38b	0.331967	0.989401	0
Astrocyte	Astrocyte	Prpf6	0.621857	0.994513	0
Astrocyte	Astrocyte	Prpf8	0.921206	0.997807	0
Astrocyte	Astrocyte	Prr12	0.96224	0.997807	0
Astrocyte	Astrocyte	Prr5	0.354041	0.989401	0
Astrocyte	Astrocyte	Prrc2a	0.256136	0.985331	0
Astrocyte	Astrocyte	Psd2	0.0833102	0.966395	0
Astrocyte	Astrocyte	Psmd9	0.653302	0.994513	0
Astrocyte	Astrocyte	Ptdss2	0.304429	0.988178	0
Astrocyte	Astrocyte	Ptpra	0.838098	0.997807	0
Astrocyte	Astrocyte	Ptprg	0.558752	0.994513	0
Astrocyte	Astrocyte	Rab8a	0.336585	0.989401	0
Astrocyte	Astrocyte	Rad9a	0.414117	0.989401	0
Astrocyte	Astrocyte	Rapgef1	0.461603	0.989401	0
Astrocyte	Astrocyte	Raph1	0.126795	0.969547	0
Astrocyte	Astrocyte	Rasal1	0.112424	0.966395	0
Astrocyte	Astrocyte	Rasal2	0.297116	0.988178	0
Astrocyte	Astrocyte	Rassf2	0.187281	0.985331	0
Astrocyte	Astrocyte	Rbm26	0.0797751	0.966395	0
Astrocyte	Astrocyte	Rcan2	0.0237667	0.953588	0
Astrocyte	Astrocyte	Rdh13	0.26214	0.985331	0
Astrocyte	Astrocyte	Rfng	0.051243	0.966395	0
Astrocyte	Astrocyte	Rgma	0.717141	0.994513	0
Astrocyte	Astrocyte	Rhob	0.438097	0.989401	0
Astrocyte	Astrocyte	Rhog	0.0281372	0.953588	0
Astrocyte	Astrocyte	Rhoh	0.28726	0.985331	0
Astrocyte	Astrocyte	Rhoq	0.0376294	0.953588	0
Astrocyte	Astrocyte	Rit1	0.649018	0.994513	0
Astrocyte	Astrocyte	Rnf167	0.667617	0.994513	0
Astrocyte	Astrocyte	Rnf208	0.164366	0.985331	0
Astrocyte	Astrocyte	Rnh1	0.0947809	0.966395	0
Astrocyte	Astrocyte	Rnpep	0.900405	0.997807	0
Astrocyte	Astrocyte	Rorb	0.151364	0.985331	0
Astrocyte	Astrocyte	Rpa1	0.395091	0.989401	0
Astrocyte	Astrocyte	Rps6ka2	0.562709	0.994513	0
Astrocyte	Astrocyte	Rsf1	0.539907	0.994513	0
Astrocyte	Astrocyte	Rtn4r	0.18201	0.985331	0
Astrocyte	Astrocyte	Rundc3a	0.483449	0.990138	0
Astrocyte	Astrocyte	Rusc1	0.418262	0.989401	0
Astrocyte	Astrocyte	Sall1	0.119633	0.966395	0
Astrocyte	Astrocyte	Sall3	0.268611	0.985331	0
Astrocyte	Astrocyte	Samm50	0.282365	0.985331	0
Astrocyte	Astrocyte	Sap130	0.775199	0.996264	0
Astrocyte	Astrocyte	Sar1a	0.116059	0.966395	0
Astrocyte	Astrocyte	Sbf1	0.363267	0.989401	0
Astrocyte	Astrocyte	Scara3	0.129536	0.969547	0
Astrocyte	Astrocyte	Sdc3	0.29064	0.985331	0
Astrocyte	Astrocyte	Secisbp2l	0.144378	0.985134	0
Astrocyte	Astrocyte	Sel1l	0.403335	0.989401	0
Astrocyte	Astrocyte	Sema4d	0.0516475	0.966395	0
Astrocyte	Astrocyte	Sema6b	0.228875	0.985331	0
Astrocyte	Astrocyte	Setd1a	0.215375	0.985331	0
Astrocyte	Astrocyte	Setd1b	0.851573	0.997807	0
Astrocyte	Astrocyte	Sf3a2	0.365943	0.989401	0
Astrocyte	Astrocyte	Sh3bp4	0.423773	0.989401	0
Astrocyte	Astrocyte	Sh3bp5l	0.964311	0.997807	0
Astrocyte	Astrocyte	Shank1	0.654136	0.994513	0
Astrocyte	Astrocyte	Shc3	0.766455	0.994763	0
Astrocyte	Astrocyte	Sil1	0.534848	0.994513	0
Astrocyte	Astrocyte	Sipa1l2	0.987426	0.999695	0
Astrocyte	Astrocyte	Sirt2	0.174988	0.985331	0
Astrocyte	Astrocyte	Slc12a4	0.0290083	0.953588	0
Astrocyte	Astrocyte	Slc12a9	0.230787	0.985331	0
Astrocyte	Astrocyte	Slc13a3	0.837327	0.997807	0
Astrocyte	Astrocyte	Slc13a5	0.450134	0.989401	0
Astrocyte	Astrocyte	Slc16a1	0.0263205	0.953588	0
Astrocyte	Astrocyte	Slc22a23	0.521066	0.994513	0
Astrocyte	Astrocyte	Slc24a3	0.135453	0.973085	0
Astrocyte	Astrocyte	Slc25a29	0.670278	0.994513	0
Astrocyte	Astrocyte	Slc25a33	0.961604	0.997807	0
Astrocyte	Astrocyte	Slc25a44	0.597929	0.994513	0
Astrocyte	Astrocyte	Slc2a1	0.687096	0.994513	0
Astrocyte	Astrocyte	Slc2a8	0.08019	0.966395	0
Astrocyte	Astrocyte	Slc35b4	0.667045	0.994513	0
Astrocyte	Astrocyte	Slc39a1	0.317001	0.989075	0
Astrocyte	Astrocyte	Slc39a12	0.866742	0.997807	0
Astrocyte	Astrocyte	Slc41a2	0.970721	0.999095	0
Astrocyte	Astrocyte	Slc4a8	0.88074	0.997807	0
Astrocyte	Astrocyte	Slc6a11	0.172911	0.985331	0
Astrocyte	Astrocyte	Smad1	0.513472	0.991408	0
Astrocyte	Astrocyte	Smarcb1	0.607651	0.994513	0
Astrocyte	Astrocyte	Smarce1	0.600941	0.994513	0
Astrocyte	Astrocyte	Smg7	0.608242	0.994513	0
Astrocyte	Astrocyte	Smim13	0.105109	0.966395	0
Astrocyte	Astrocyte	Smo	0.943003	0.997807	0
Astrocyte	Astrocyte	Smurf1	0.286636	0.985331	0
Astrocyte	Astrocyte	Snapc4	0.797193	0.997753	0
Astrocyte	Astrocyte	Snx21	0.198902	0.985331	0
Astrocyte	Astrocyte	Snx30	0.597184	0.994513	0
Astrocyte	Astrocyte	Sox13	0.86072	0.997807	0
Astrocyte	Astrocyte	Sox21	0.77904	0.996264	0
Astrocyte	Astrocyte	Sox6	0.398511	0.989401	0
Astrocyte	Astrocyte	Sox9	0.365371	0.989401	0
Astrocyte	Astrocyte	Specc1	0.841711	0.997807	0
Astrocyte	Astrocyte	Sptlc1	0.544014	0.994513	0
Astrocyte	Astrocyte	Srcin1	0.815724	0.997807	0
Astrocyte	Astrocyte	Srgap3	0.229374	0.985331	0
Astrocyte	Astrocyte	Ssh3	0.36197	0.989401	0
Astrocyte	Astrocyte	St3gal5	0.19129	0.985331	0
Astrocyte	Astrocyte	St6gal1	0.394389	0.989401	0
Astrocyte	Astrocyte	Stac2	0.260685	0.985331	0
Astrocyte	Astrocyte	Steap3	0.829883	0.997807	0
Astrocyte	Astrocyte	Stim1	0.0525208	0.966395	0
Astrocyte	Astrocyte	Stk16	0.365056	0.989401	0
Astrocyte	Astrocyte	Stk32c	0.198726	0.985331	0
Astrocyte	Astrocyte	Stk40	0.712358	0.994513	0
Astrocyte	Astrocyte	Stoml1	0.435318	0.989401	0
Astrocyte	Astrocyte	Strn4	0.616703	0.994513	0
Astrocyte	Astrocyte	Stxbp1	0.154643	0.985331	0
Astrocyte	Astrocyte	Sult4a1	0.432658	0.989401	0
Astrocyte	Astrocyte	Supt7l	0.836818	0.997807	0
Astrocyte	Astrocyte	Susd4	0.288122	0.985331	0
Astrocyte	Astrocyte	Sv2a	0.579131	0.994513	0
Astrocyte	Astrocyte	Synpo	0.456349	0.989401	0
Astrocyte	Astrocyte	Syt7	0.927033	0.997807	0
Astrocyte	Astrocyte	Syvn1	0.531621	0.994513	0
Astrocyte	Astrocyte	Tacc2	0.87267	0.997807	0
Astrocyte	Astrocyte	Tbc1d10a	0.470156	0.989401	0
Astrocyte	Astrocyte	Tbc1d23	0.484261	0.990138	0
Astrocyte	Astrocyte	Tbc1d9b	0.670535	0.994513	0
Astrocyte	Astrocyte	Tbkbp1	0.995287	0.999789	0
Astrocyte	Astrocyte	Tctn1	0.252952	0.985331	0
Astrocyte	Astrocyte	Tecpr1	0.28556	0.985331	0
Astrocyte	Astrocyte	Tex2	0.506193	0.991005	0
Astrocyte	Astrocyte	Tfdp1	0.365377	0.989401	0
Astrocyte	Astrocyte	Tfe3	0.530559	0.994513	0
Astrocyte	Astrocyte	Thbs4	0.545666	0.994513	0
Astrocyte	Astrocyte	Thop1	0.870335	0.997807	0
Astrocyte	Astrocyte	Thrap3	0.0889571	0.966395	0
Astrocyte	Astrocyte	Thumpd1	0.859817	0.997807	0
Astrocyte	Astrocyte	Tmem119	0.197508	0.985331	0
Astrocyte	Astrocyte	Tmem132b	0.635351	0.994513	0
Astrocyte	Astrocyte	Tmem151a	0.168909	0.985331	0
Astrocyte	Astrocyte	Tmem151b	0.193148	0.985331	0
Astrocyte	Astrocyte	Tmem167b	0.198005	0.985331	0
Astrocyte	Astrocyte	Tmem175	0.579983	0.994513	0
Astrocyte	Astrocyte	Tmem184b	0.0728129	0.966395	0
Astrocyte	Astrocyte	Tmem214	0.553425	0.994513	0
Astrocyte	Astrocyte	Tmem222	0.994884	0.999789	0
Astrocyte	Astrocyte	Tmem246	0.280096	0.985331	0
Astrocyte	Astrocyte	Tmem259	0.905062	0.997807	0
Astrocyte	Astrocyte	Tmem63b	0.644318	0.994513	0
Astrocyte	Astrocyte	Tmem87a	0.652994	0.994513	0
Astrocyte	Astrocyte	Tnfrsf19	0.921979	0.997807	0
Astrocyte	Astrocyte	Tnfrsf21	0.963646	0.997807	0
Astrocyte	Astrocyte	Tnik	0.178271	0.985331	0
Astrocyte	Astrocyte	Tnk2	0.952226	0.997807	0
Astrocyte	Astrocyte	Tomm40	0.795375	0.997753	0
Astrocyte	Astrocyte	Tor2a	0.861655	0.997807	0
Astrocyte	Astrocyte	Tox4	0.547381	0.994513	0
Astrocyte	Astrocyte	Tpcn1	0.733447	0.994513	0
Astrocyte	Astrocyte	Trak1	0.977745	0.999695	0
Astrocyte	Astrocyte	Trappc10	0.950452	0.997807	0
Astrocyte	Astrocyte	Trerf1	0.423989	0.989401	0
Astrocyte	Astrocyte	Trim28	0.401894	0.989401	0
Astrocyte	Astrocyte	Trim35	0.783	0.996264	0
Astrocyte	Astrocyte	Trim8	0.372077	0.989401	0
Astrocyte	Astrocyte	Trim9	0.473147	0.989848	0
Astrocyte	Astrocyte	Trp53bp2	0.770878	0.996264	0
Astrocyte	Astrocyte	Trp53inp2	0.445591	0.989401	0
Astrocyte	Astrocyte	Trpc4ap	0.273787	0.985331	0
Astrocyte	Astrocyte	Tsc2	0.712072	0.994513	0
Astrocyte	Astrocyte	Tshz3	0.871976	0.997807	0
Astrocyte	Astrocyte	Tspan5	0.224437	0.985331	0
Astrocyte	Astrocyte	Tsr1	0.285181	0.985331	0
Astrocyte	Astrocyte	Tssc1	0.577588	0.994513	0
Astrocyte	Astrocyte	Ttc7b	0.237778	0.985331	0
Astrocyte	Astrocyte	Ttll1	0.23451	0.985331	0
Astrocyte	Astrocyte	Ttyh1	0.529362	0.994513	0
Astrocyte	Astrocyte	Tubb4a	0.997364	0.999789	0
Astrocyte	Astrocyte	Uba2	0.280346	0.985331	0
Astrocyte	Astrocyte	Ube2i	0.0883048	0.966395	0
Astrocyte	Astrocyte	Ube2ql1	0.813172	0.997807	0
Astrocyte	Astrocyte	Ubiad1	0.813856	0.997807	0
Astrocyte	Astrocyte	Ubqln1	0.327897	0.989401	0
Astrocyte	Astrocyte	Ufl1	0.482252	0.990138	0
Astrocyte	Astrocyte	Ulk1	0.448072	0.989401	0
Astrocyte	Astrocyte	Uqcrc1	0.101942	0.966395	0
Astrocyte	Astrocyte	Usf1	0.750341	0.994513	0
Astrocyte	Astrocyte	Usp11	0.0234773	0.953588	0
Astrocyte	Astrocyte	Usp19	0.358813	0.989401	0
Astrocyte	Astrocyte	Usp31	0.563975	0.994513	0
Astrocyte	Astrocyte	Usp46	0.304159	0.988178	0
Astrocyte	Astrocyte	Usp5	0.405656	0.989401	0
Astrocyte	Astrocyte	Vash1	0.440587	0.989401	0
Astrocyte	Astrocyte	Vat1	0.325785	0.989401	0
Astrocyte	Astrocyte	Vegfa	0.132251	0.969547	0
Astrocyte	Astrocyte	Vgf	0.00368757	0.953588	0
Astrocyte	Astrocyte	Vipas39	0.349435	0.989401	0
Astrocyte	Astrocyte	Vps13c	0.53408	0.994513	0
Astrocyte	Astrocyte	Vps37b	0.965209	0.997807	0
Astrocyte	Astrocyte	Vstm2a	0.554027	0.994513	0
Astrocyte	Astrocyte	Vsx2	0.16926	0.985331	0
Astrocyte	Astrocyte	Was	0.0902661	0.966395	0
Astrocyte	Astrocyte	Wasf3	0.50244	0.991005	0
Astrocyte	Astrocyte	Wbp1l	0.417338	0.989401	0
Astrocyte	Astrocyte	Wdfy3	0.901465	0.997807	0
Astrocyte	Astrocyte	Wdr13	0.975353	0.999695	0
Astrocyte	Astrocyte	Whamm	0.663443	0.994513	0
Astrocyte	Astrocyte	Wipf1	0.424709	0.989401	0
Astrocyte	Astrocyte	Wipi2	0.746051	0.994513	0
Astrocyte	Astrocyte	Wiz	0.0378093	0.953588	0
Astrocyte	Astrocyte	Wnk1	0.883723	0.997807	0
Astrocyte	Astrocyte	Wnk2	0.580279	0.994513	0
Astrocyte	Astrocyte	Wwc2	0.470555	0.989401	0
Astrocyte	Astrocyte	Xpot	0.129223	0.969547	0
Astrocyte	Astrocyte	Xylt1	0.673342	0.994513	0
Astrocyte	Astrocyte	Yif1b	0.352527	0.989401	0
Astrocyte	Astrocyte	Zc3h12d	0.81829	0.997807	0
Astrocyte	Astrocyte	Zc3h13	0.203036	0.985331	0
Astrocyte	Astrocyte	Zdhhc18	0.0649367	0.966395	0
Astrocyte	Astrocyte	Zfand2a	0.745263	0.994513	0
Astrocyte	Astrocyte	Zfand3	0.798926	0.997753	0
Astrocyte	Astrocyte	Zfp106	0.883575	0.997807	0
Astrocyte	Astrocyte	Zfp36l1	0.743482	0.994513	0
Astrocyte	Astrocyte	Zfp423	0.179808	0.985331	0
Astrocyte	Astrocyte	Zfp513	0.469905	0.989401	0
Astrocyte	Astrocyte	Zfp608	0.729292	0.994513	0
Astrocyte	Astrocyte	Zfp628	0.08418	0.966395	0
Astrocyte	Astrocyte	Zfp651	0.471519	0.989401	0
Astrocyte	Astrocyte	Zfyve1	0.453498	0.989401	0
Astrocyte	Astrocyte	Zic2	0.108553	0.966395	0
Astrocyte	Astrocyte	Zmat3	0.136553	0.973475	0
Astrocyte	Astrocyte	Atp6v0e2	0.706564	0.994513	0
Astrocyte	Astrocyte	Pclo	0.10463	0.966395	0
Astrocyte	Astrocyte	Srrm1	0.980231	0.999695	0
Astrocyte	Astrocyte	Mapk8ip3	0.427267	0.989401	0
Astrocyte	Astrocyte	Wbp11	0.316659	0.989075	0
Astrocyte	Astrocyte	Tanc2	0.510727	0.991005	0
Astrocyte	Astrocyte	Cadm3	0.716486	0.994513	0
Astrocyte	Astrocyte	Mast3	0.509418	0.991005	0
Astrocyte	Astrocyte	Icam5	0.121379	0.966395	0
Astrocyte	Astrocyte	Ntrk3	0.070722	0.966395	0
Astrocyte	Astrocyte	Otub1	0.19341	0.985331	0
Astrocyte	Astrocyte	Rangap1	0.853982	0.997807	0
Astrocyte	Astrocyte	Phactr1	0.566685	0.994513	0
Astrocyte	Astrocyte	Uba1	0.56177	0.994513	0
Astrocyte	Astrocyte	Ptprn2	0.110028	0.966395	0
Astrocyte	Astrocyte	Adora1	0.566976	0.994513	0
Astrocyte	Astrocyte	Ash1l	0.420241	0.989401	0
Astrocyte	Astrocyte	Lingo1	0.637593	0.994513	0
Astrocyte	Astrocyte	Add2	0.436904	0.989401	0
Astrocyte	Astrocyte	Zfp365	0.65432	0.994513	0
Astrocyte	Astrocyte	Trim37	0.573383	0.994513	0
Astrocyte	Astrocyte	Sipa1l1	0.0649213	0.966395	0
Astrocyte	Astrocyte	Napa	0.429159	0.989401	0
Astrocyte	Astrocyte	Pfkl	0.841234	0.997807	0
Astrocyte	Astrocyte	Dctn2	0.0761352	0.966395	0
Astrocyte	Astrocyte	B4galt6	0.654396	0.994513	0
Astrocyte	Astrocyte	Dnajc5	0.277841	0.985331	0
Astrocyte	Astrocyte	Macf1	0.0521386	0.966395	0
Astrocyte	Astrocyte	Amph	0.681603	0.994513	0
Astrocyte	Astrocyte	Kif5a	0.0507403	0.966395	0
Astrocyte	Astrocyte	Herc2	0.616867	0.994513	0
Astrocyte	Astrocyte	Stx12	0.529881	0.994513	0
Astrocyte	Astrocyte	Grin1	0.615079	0.994513	0
Astrocyte	Astrocyte	Ankrd46	0.611581	0.994513	0
Astrocyte	Astrocyte	Kcnab2	0.39512	0.989401	0
Astrocyte	Astrocyte	Omg	0.515506	0.993652	0
Astrocyte	Astrocyte	Gcc2	0.913512	0.997807	0
Astrocyte	Astrocyte	Prickle2	0.0981303	0.966395	0
Astrocyte	Astrocyte	Scamp5	0.613123	0.994513	0
Astrocyte	Astrocyte	Syngr3	0.778288	0.996264	0
Astrocyte	Astrocyte	Etnk1	0.247207	0.985331	0
Astrocyte	Astrocyte	Rbfox2	0.167967	0.985331	0
Astrocyte	Astrocyte	Gnb5	0.57928	0.994513	0
Astrocyte	Astrocyte	Cdip1	0.407604	0.989401	0
Astrocyte	Astrocyte	Scamp1	0.630793	0.994513	0
Astrocyte	Astrocyte	Prrc2b	0.0710205	0.966395	0
Astrocyte	Astrocyte	Eef1a2	0.85166	0.997807	0
Astrocyte	Astrocyte	Nkiras1	0.248978	0.985331	0
Astrocyte	Astrocyte	Ccdc32	0.57365	0.994513	0
Astrocyte	Astrocyte	Pum1	0.617199	0.994513	0
Astrocyte	Astrocyte	R3hdm4	0.883679	0.997807	0
Astrocyte	Astrocyte	Dlgap4	0.581972	0.994513	0
Astrocyte	Astrocyte	Hars	0.74283	0.994513	0
Astrocyte	Astrocyte	Cttn	0.320643	0.989401	0
Astrocyte	Astrocyte	Cend1	0.313344	0.988178	0
Astrocyte	Astrocyte	Slc17a7	0.0495884	0.966395	0
Astrocyte	Astrocyte	Lynx1	0.813227	0.997807	0
Astrocyte	Astrocyte	Pcnp	0.142489	0.983396	0
Astrocyte	Astrocyte	Unc13a	0.677925	0.994513	0
Astrocyte	Astrocyte	Ankrd17	0.384783	0.989401	0
Astrocyte	Astrocyte	Kif3c	0.501425	0.991005	0
Astrocyte	Astrocyte	Glg1	0.326528	0.989401	0
Astrocyte	Astrocyte	Dync1li2	0.475739	0.990138	0
Astrocyte	Astrocyte	Hnrnph2	0.0174605	0.953588	0
Astrocyte	Astrocyte	Pdia6	0.809492	0.997807	0
Astrocyte	Astrocyte	Tspyl1	0.484859	0.990138	0
Astrocyte	Astrocyte	Pam	0.117504	0.966395	0
Astrocyte	Astrocyte	Dner	0.40115	0.989401	0
Astrocyte	Astrocyte	Atp1a1	0.733485	0.994513	0
Astrocyte	Astrocyte	Wdr7	0.285804	0.985331	0
Astrocyte	Astrocyte	Nefm	0.779185	0.996264	0
Astrocyte	Astrocyte	Sphkap	0.784206	0.996444	0
Astrocyte	Astrocyte	Caln1	0.0667826	0.966395	0
Astrocyte	Astrocyte	Atp6v0a1	0.126693	0.969547	0
Astrocyte	Astrocyte	Ppm1k	0.253264	0.985331	0
Astrocyte	Astrocyte	Zer1	0.668159	0.994513	0
Astrocyte	Astrocyte	Camkk2	0.992748	0.999789	0
Astrocyte	Astrocyte	Scg3	0.0391033	0.953588	0
Astrocyte	Astrocyte	Prkaca	0.720823	0.994513	0
Astrocyte	Astrocyte	Fam81a	0.643034	0.994513	0
Astrocyte	Astrocyte	Cdk5	0.875703	0.997807	0
Astrocyte	Astrocyte	Ist1	0.85392	0.997807	0
Astrocyte	Astrocyte	Sltm	0.02037	0.953588	0
Astrocyte	Astrocyte	Dlg3	0.802469	0.997753	0
Astrocyte	Astrocyte	Ylpm1	0.685181	0.994513	0
Astrocyte	Astrocyte	Clip3	0.168885	0.985331	0
Astrocyte	Astrocyte	Fry	0.38248	0.989401	0
Astrocyte	Astrocyte	Mprip	0.432228	0.989401	0
Astrocyte	Astrocyte	Brd4	0.43144	0.989401	0
Astrocyte	Astrocyte	Mical2	0.0695421	0.966395	0
Astrocyte	Astrocyte	Glyr1	0.449444	0.989401	0
Astrocyte	Astrocyte	Snph	0.307844	0.988178	0
Astrocyte	Astrocyte	Tef	0.275492	0.985331	0
Astrocyte	Astrocyte	Arhgap32	0.710271	0.994513	0
Astrocyte	Astrocyte	Cab39	0.823728	0.997807	0
Astrocyte	Astrocyte	Gas7	0.629035	0.994513	0
Astrocyte	Astrocyte	Sdf2	0.307445	0.988178	0
Astrocyte	Astrocyte	Nap1l2	0.974692	0.999695	0
Astrocyte	Astrocyte	Pgbd5	0.392704	0.989401	0
Astrocyte	Astrocyte	Ttll7	0.23244	0.985331	0
Astrocyte	Astrocyte	Gps1	0.807309	0.997753	0
Astrocyte	Astrocyte	Por	0.128791	0.969547	0
Astrocyte	Astrocyte	Rabl6	0.323191	0.989401	0
Astrocyte	Astrocyte	Herc3	0.281573	0.985331	0
Astrocyte	Astrocyte	Ppp1r11	0.635019	0.994513	0
Astrocyte	Astrocyte	Sec14l1	0.844063	0.997807	0
Astrocyte	Astrocyte	Arhgap21	0.543956	0.994513	0
Astrocyte	Astrocyte	Cap1	0.827824	0.997807	0
Astrocyte	Astrocyte	Tub	0.915268	0.997807	0
Astrocyte	Astrocyte	Mfn2	0.710763	0.994513	0
Astrocyte	Astrocyte	Ddb1	0.116741	0.966395	0
Astrocyte	Astrocyte	Cpt1c	0.172471	0.985331	0
Astrocyte	Astrocyte	Cdc37	0.724447	0.994513	0
Astrocyte	Astrocyte	Dcaf7	0.456434	0.989401	0
Astrocyte	Astrocyte	Dctn1	0.862846	0.997807	0
Astrocyte	Astrocyte	Rasl11b	0.916223	0.997807	0
Astrocyte	Astrocyte	Psmd8	0.565492	0.994513	0
Astrocyte	Astrocyte	C2cd2l	0.792501	0.997753	0
Astrocyte	Astrocyte	Rtn4rl1	0.506368	0.991005	0
Astrocyte	Astrocyte	Apc	0.795689	0.997753	0
Astrocyte	Astrocyte	Eif4g1	0.305723	0.988178	0
Astrocyte	Astrocyte	Snx27	0.185651	0.985331	0
Astrocyte	Astrocyte	Rab15	0.110803	0.966395	0
Astrocyte	Astrocyte	Kpnb1	0.446202	0.989401	0
Astrocyte	Astrocyte	Mras	0.640864	0.994513	0
Astrocyte	Astrocyte	Man2a2	0.262092	0.985331	0
Astrocyte	Astrocyte	Fyn	0.675646	0.994513	0
Astrocyte	Astrocyte	Gripap1	0.800069	0.997753	0
Astrocyte	Astrocyte	Stip1	0.87781	0.997807	0
Astrocyte	Astrocyte	Wdr6	0.497949	0.991005	0
Astrocyte	Astrocyte	Naa35	0.300306	0.988178	0
Astrocyte	Astrocyte	Zfp462	0.264475	0.985331	0
Astrocyte	Astrocyte	Mgrn1	0.0233262	0.953588	0
Astrocyte	Astrocyte	Cmas	0.7047	0.994513	0
Astrocyte	Astrocyte	Rpn2	0.311632	0.988178	0
Astrocyte	Astrocyte	Dusp3	0.835746	0.997807	0
Astrocyte	Astrocyte	Snrnp70	0.862795	0.997807	0
Astrocyte	Astrocyte	Sumo3	0.407857	0.989401	0
Astrocyte	Astrocyte	Acin1	0.41382	0.989401	0
Astrocyte	Astrocyte	Puf60	0.522917	0.994513	0
Astrocyte	Astrocyte	Rnf157	0.0759641	0.966395	0
Astrocyte	Astrocyte	Nr2f1	0.17278	0.985331	0
Astrocyte	Astrocyte	Clstn3	0.4687	0.989401	0
Astrocyte	Astrocyte	Ppp1cc	0.114572	0.966395	0
Astrocyte	Astrocyte	Bcr	0.239012	0.985331	0
Astrocyte	Astrocyte	Sppl3	0.643435	0.994513	0
Astrocyte	Astrocyte	Kcnn2	0.919476	0.997807	0
Astrocyte	Astrocyte	Sf1	0.902598	0.997807	0
Astrocyte	Astrocyte	Uba5	0.0346746	0.953588	0
Astrocyte	Astrocyte	R3hdm2	0.500884	0.991005	0
Astrocyte	Astrocyte	Actr1a	0.761957	0.994763	0
Astrocyte	Astrocyte	Rab5b	0.777998	0.996264	0
Astrocyte	Astrocyte	Lancl2	0.897085	0.997807	0
Astrocyte	Astrocyte	Tcf20	0.967826	0.997835	0
Astrocyte	Astrocyte	Slc48a1	0.549329	0.994513	0
Astrocyte	Astrocyte	Smap2	0.335834	0.989401	0
Astrocyte	Astrocyte	Map3k12	0.31345	0.988178	0
Astrocyte	Astrocyte	Kifc2	0.0363746	0.953588	0
Astrocyte	Astrocyte	Reep2	0.988875	0.999735	0
Astrocyte	Astrocyte	Lix1	0.665654	0.994513	0
Astrocyte	Astrocyte	Atxn2	0.353869	0.989401	0
Astrocyte	Astrocyte	Tprgl	0.625994	0.994513	0
Astrocyte	Astrocyte	Fndc5	0.684436	0.994513	0
Astrocyte	Astrocyte	Supt5	0.312556	0.988178	0
Astrocyte	Astrocyte	Nf2	0.818021	0.997807	0
Astrocyte	Astrocyte	Rnf165	0.430348	0.989401	0
Astrocyte	Astrocyte	Pcyox1	0.641647	0.994513	0
Astrocyte	Astrocyte	Rere	0.502054	0.991005	0
Astrocyte	Astrocyte	Nrd1	0.00777397	0.953588	0
Astrocyte	Astrocyte	Asphd2	0.698895	0.994513	0
Astrocyte	Astrocyte	Actn4	0.455579	0.989401	0
Astrocyte	Astrocyte	Rnf220	0.556025	0.994513	0
Astrocyte	Astrocyte	Psmd3	0.471318	0.989401	0
Astrocyte	Astrocyte	Eif3d	0.243398	0.985331	0
Astrocyte	Astrocyte	Epdr1	0.655352	0.994513	0
Astrocyte	Astrocyte	Rnf34	0.553299	0.994513	0
Astrocyte	Astrocyte	Rnf10	0.44126	0.989401	0
Astrocyte	Astrocyte	Slc25a23	0.0791461	0.966395	0
Astrocyte	Astrocyte	P4hb	0.0792545	0.966395	0
Astrocyte	Astrocyte	Setd3	0.366458	0.989401	0
Astrocyte	Astrocyte	Dag1	0.296266	0.988178	0
Astrocyte	Astrocyte	Pcdh7	0.862234	0.997807	0
Astrocyte	Astrocyte	Ttyh3	0.0776357	0.966395	0
Astrocyte	Astrocyte	Pigq	0.704959	0.994513	0
Astrocyte	Astrocyte	Zcchc14	0.630828	0.994513	0
Astrocyte	Astrocyte	P4htm	0.319362	0.989401	0
Astrocyte	Astrocyte	Acly	0.794022	0.997753	0
Astrocyte	Astrocyte	Vps13d	0.990523	0.999735	0
Astrocyte	Astrocyte	Armcx1	0.229435	0.985331	0
Astrocyte	Astrocyte	Klhl22	0.367563	0.989401	0
Astrocyte	Astrocyte	Ganab	0.609693	0.994513	0
Astrocyte	Astrocyte	Nr2c2	0.485825	0.990138	0
Astrocyte	Astrocyte	Ube4b	0.751263	0.994513	0
Astrocyte	Astrocyte	Dpp9	0.174233	0.985331	0
Astrocyte	Astrocyte	Ubxn6	0.459238	0.989401	0
Astrocyte	Astrocyte	Fbxw11	0.0635419	0.966395	0
Astrocyte	Astrocyte	Tacc1	0.131295	0.969547	0
Astrocyte	Astrocyte	Ilf3	0.246051	0.985331	0
Astrocyte	Astrocyte	Drosha	0.553696	0.994513	0
Astrocyte	Astrocyte	Arhgef7	0.745762	0.994513	0
Astrocyte	Astrocyte	Os9	0.431685	0.989401	0
Astrocyte	Astrocyte	Ppm1a	0.259233	0.985331	0
Astrocyte	Astrocyte	Fam171a1	0.198327	0.985331	0
Astrocyte	Astrocyte	Sybu	0.30283	0.988178	0
Astrocyte	Astrocyte	Tbrg1	0.152116	0.985331	0
Astrocyte	Astrocyte	Abca2	0.495466	0.991005	0
Astrocyte	Astrocyte	Cltb	0.895768	0.997807	0
Astrocyte	Astrocyte	Bace1	0.259032	0.985331	0
Astrocyte	Astrocyte	Pkia	0.459376	0.989401	0
Astrocyte	Astrocyte	Sptbn4	0.205897	0.985331	0
Astrocyte	Astrocyte	Rab11fip3	0.8349	0.997807	0
Astrocyte	Astrocyte	Cog7	0.806365	0.997753	0
Astrocyte	Astrocyte	Hid1	0.7037	0.994513	0
Astrocyte	Astrocyte	Golga2	0.208484	0.985331	0
Astrocyte	Astrocyte	Taok2	0.265548	0.985331	0
Astrocyte	Astrocyte	Pip4k2b	0.00789224	0.953588	0
Astrocyte	Astrocyte	Srsf6	0.894787	0.997807	0
Astrocyte	Astrocyte	Cabin1	0.941696	0.997807	0
Astrocyte	Astrocyte	Trak2	0.467018	0.989401	0
Astrocyte	Astrocyte	Yars	0.96112	0.997807	0
Astrocyte	Astrocyte	Ythdf1	0.540073	0.994513	0
Astrocyte	Astrocyte	Vps26b	0.940016	0.997807	0
Astrocyte	Astrocyte	Fam120b	0.738506	0.994513	0
Astrocyte	Astrocyte	Gpd1l	0.678078	0.994513	0
Astrocyte	Astrocyte	Snx32	0.210841	0.985331	0
Astrocyte	Astrocyte	Megf8	0.160103	0.985331	0
Astrocyte	Astrocyte	Limch1	0.161443	0.985331	0
Astrocyte	Astrocyte	Papss1	0.367412	0.989401	0
Astrocyte	Astrocyte	Sun1	0.826895	0.997807	0
Astrocyte	Astrocyte	Stx1a	0.694814	0.994513	0
Astrocyte	Astrocyte	Zbtb4	0.0282065	0.953588	0
Astrocyte	Astrocyte	Gas6	0.924195	0.997807	0
Astrocyte	Astrocyte	Enpp2	0.56729	0.994513	0
Astrocyte	Astrocyte	Nt5dc3	0.121217	0.966395	0
Astrocyte	Astrocyte	Rab3gap2	0.131307	0.969547	0
Astrocyte	Astrocyte	Cstf2t	0.599549	0.994513	0
Astrocyte	Astrocyte	Map4k4	0.93781	0.997807	0
Astrocyte	Astrocyte	Sfxn1	0.040065	0.953588	0
Astrocyte	Astrocyte	Atxn7l3	0.866028	0.997807	0
Astrocyte	Astrocyte	Parp6	0.859421	0.997807	0
Astrocyte	Astrocyte	Abcf2	0.74294	0.994513	0
Astrocyte	Astrocyte	Nav3	0.66719	0.994513	0
Astrocyte	Astrocyte	Rapgefl1	0.866698	0.997807	0
Astrocyte	Astrocyte	Gtf3c1	0.649088	0.994513	0
Astrocyte	Astrocyte	Eif2b4	0.68161	0.994513	0
Astrocyte	Astrocyte	Gon4l	0.344145	0.989401	0
Astrocyte	Astrocyte	Nr4a1	0.139135	0.974318	0
Astrocyte	Astrocyte	Fbxo31	0.958787	0.997807	0
Astrocyte	Astrocyte	Nova2	0.604688	0.994513	0
Astrocyte	Astrocyte	Phactr3	0.924751	0.997807	0
Astrocyte	Astrocyte	Ubn2	0.97536	0.999695	0
Astrocyte	Astrocyte	Sirt3	0.394095	0.989401	0
Astrocyte	Astrocyte	Smpd1	0.0308432	0.953588	0
Astrocyte	Astrocyte	Ptdss1	0.648128	0.994513	0
Astrocyte	Astrocyte	Fryl	0.371465	0.989401	0
Astrocyte	Astrocyte	Zswim8	0.852867	0.997807	0
Astrocyte	Astrocyte	Pip5k1a	0.380988	0.989401	0
Astrocyte	Astrocyte	Cntnap1	0.879974	0.997807	0
Astrocyte	Astrocyte	Tmem132a	0.666839	0.994513	0
Astrocyte	Astrocyte	Tulp4	0.2623	0.985331	0
Astrocyte	Astrocyte	Lrrc7	0.440059	0.989401	0
Astrocyte	Astrocyte	Sqle	0.498269	0.991005	0
Astrocyte	Astrocyte	Sh3rf1	0.211781	0.985331	0
Astrocyte	Astrocyte	Anapc4	0.0821022	0.966395	0
Astrocyte	Astrocyte	Atp1b3	0.162619	0.985331	0
Astrocyte	Astrocyte	Dnm3	0.370957	0.989401	0
Astrocyte	Astrocyte	Stoml2	0.203463	0.985331	0
Astrocyte	Astrocyte	Ccdc85a	0.489633	0.990138	0
Astrocyte	Astrocyte	Dixdc1	0.989489	0.999735	0
Astrocyte	Astrocyte	Katnal1	0.698644	0.994513	0
Astrocyte	Astrocyte	Gramd1a	0.331987	0.989401	0
Astrocyte	Astrocyte	Lrp8	0.529388	0.994513	0
Astrocyte	Astrocyte	Ppp1r9b	0.710289	0.994513	0
Astrocyte	Astrocyte	Mapk9	0.933691	0.997807	0
Astrocyte	Astrocyte	Rad21	0.248312	0.985331	0
Astrocyte	Astrocyte	Tbk1	0.0207047	0.953588	0
Astrocyte	Astrocyte	Larp1	0.75392	0.994513	0
Astrocyte	Astrocyte	Coro2b	0.0551056	0.966395	0
Astrocyte	Astrocyte	Neurl1a	0.31822	0.989401	0
Astrocyte	Astrocyte	Hspa2	0.779057	0.996264	0
Astrocyte	Astrocyte	Btbd3	0.740466	0.994513	0
Astrocyte	Astrocyte	Bcl7a	0.895535	0.997807	0
Astrocyte	Astrocyte	Tmem127	0.715277	0.994513	0
Astrocyte	Astrocyte	Sgcb	0.937322	0.997807	0
Astrocyte	Astrocyte	Skiv2l	0.508551	0.991005	0
Astrocyte	Astrocyte	Poldip3	0.0125613	0.953588	0
Astrocyte	Astrocyte	Dazap2	0.710953	0.994513	0
Astrocyte	Astrocyte	Snx1	0.896463	0.997807	0
Astrocyte	Astrocyte	Bag6	0.425589	0.989401	0
Astrocyte	Astrocyte	Pdia4	0.934808	0.997807	0
Astrocyte	Astrocyte	Senp3	0.246473	0.985331	0
Astrocyte	Astrocyte	Bcl6	0.235307	0.985331	0
Astrocyte	Astrocyte	Sptb	0.285329	0.985331	0
Astrocyte	Astrocyte	Rbm6	0.913543	0.997807	0
Astrocyte	Astrocyte	Kctd6	0.688247	0.994513	0
Astrocyte	Astrocyte	Chka	0.182273	0.985331	0
Astrocyte	Astrocyte	Ostm1	0.00618829	0.953588	0
Astrocyte	Astrocyte	Keap1	0.545602	0.994513	0
Astrocyte	Astrocyte	Igfbp6	0.325846	0.989401	0
Astrocyte	Astrocyte	Ep300	0.608997	0.994513	0
Astrocyte	Astrocyte	Derl1	0.0865421	0.966395	0
Astrocyte	Astrocyte	Sec61a1	0.306897	0.988178	0
Astrocyte	Astrocyte	Xbp1	0.868174	0.997807	0
Astrocyte	Astrocyte	Ap1m1	0.843552	0.997807	0
Astrocyte	Astrocyte	Desi1	0.0308084	0.953588	0
Astrocyte	Astrocyte	Cluh	0.966276	0.997807	0
Astrocyte	Astrocyte	Rbm22	0.748189	0.994513	0
Astrocyte	Astrocyte	Etv5	0.626206	0.994513	0
Astrocyte	Astrocyte	Smarcd1	0.678866	0.994513	0
Astrocyte	Astrocyte	Eif3b	0.428195	0.989401	0
Astrocyte	Astrocyte	Sall2	0.238374	0.985331	0
Astrocyte	Astrocyte	Nptx2	0.915135	0.997807	0
Astrocyte	Astrocyte	Mast4	0.187592	0.985331	0
Astrocyte	Astrocyte	Sp3	0.806572	0.997753	0
Astrocyte	Astrocyte	Rprd2	0.931137	0.997807	0
Astrocyte	Astrocyte	Hecw1	0.442695	0.989401	0
Astrocyte	Astrocyte	Coq9	0.873927	0.997807	0
Astrocyte	Astrocyte	Ocrl	0.584765	0.994513	0
Astrocyte	Astrocyte	Tecpr2	0.00954764	0.953588	0
Astrocyte	Astrocyte	Dbnl	0.0888697	0.966395	0
Astrocyte	Astrocyte	Nfat5	0.569267	0.994513	0
Astrocyte	Astrocyte	Dlgap2	0.271558	0.985331	0
Astrocyte	Astrocyte	Ppp6r3	0.19092	0.985331	0
Astrocyte	Astrocyte	Trappc12	0.659867	0.994513	0
Astrocyte	Astrocyte	Pepd	0.117938	0.966395	0
Astrocyte	Astrocyte	Syt3	0.134406	0.970898	0
Astrocyte	Astrocyte	Ephb6	0.413762	0.989401	0
Astrocyte	Astrocyte	Tnrc18	0.42142	0.989401	0
Astrocyte	Astrocyte	Grn	0.689055	0.994513	0
Astrocyte	Astrocyte	Coq5	0.941877	0.997807	0
Astrocyte	Astrocyte	Btbd2	0.529638	0.994513	0
Astrocyte	Astrocyte	Acvr1	0.751448	0.994513	0
Astrocyte	Astrocyte	Usf2	0.00648122	0.953588	0
Astrocyte	Astrocyte	Spata2	0.469595	0.989401	0
Astrocyte	Astrocyte	Irf2bp2	0.191247	0.985331	0
Astrocyte	Astrocyte	Cyb5r3	0.125298	0.969547	0
Astrocyte	Astrocyte	Jakmip1	0.331203	0.989401	0
Astrocyte	Astrocyte	Shoc2	0.687424	0.994513	0
Astrocyte	Astrocyte	Fmn2	0.275295	0.985331	0
Astrocyte	Astrocyte	Fxr2	0.0882049	0.966395	0
Astrocyte	Astrocyte	Raf1	0.0685094	0.966395	0
Astrocyte	Astrocyte	Syt17	0.695994	0.994513	0
Astrocyte	Astrocyte	Btg1	0.875795	0.997807	0
Astrocyte	Astrocyte	Abhd16a	0.158343	0.985331	0
Astrocyte	Astrocyte	St3gal2	0.564343	0.994513	0
Astrocyte	Astrocyte	Fbxw5	0.540295	0.994513	0
Astrocyte	Astrocyte	Egr4	0.287825	0.985331	0
Astrocyte	Astrocyte	Sidt2	0.63163	0.994513	0
Astrocyte	Astrocyte	Gcn1l1	0.682639	0.994513	0
Astrocyte	Astrocyte	Btg2	0.936411	0.997807	0
Astrocyte	Astrocyte	Kcnc3	0.12534	0.969547	0
Astrocyte	Astrocyte	Lsm14a	0.746955	0.994513	0
Astrocyte	Astrocyte	Mex3b	0.42517	0.989401	0
Astrocyte	Astrocyte	Dr1	0.444505	0.989401	0
Astrocyte	Astrocyte	Dcaf11	0.268475	0.985331	0
Astrocyte	Astrocyte	U2af2	0.00783394	0.953588	0
Astrocyte	Astrocyte	Srp68	0.520158	0.994513	0
Astrocyte	Astrocyte	Cdk12	0.661098	0.994513	0
Astrocyte	Astrocyte	Pikfyve	0.0661439	0.966395	0
Astrocyte	Astrocyte	Slc36a1	0.539636	0.994513	0
Astrocyte	Astrocyte	Tpp1	0.447103	0.989401	0
Astrocyte	Astrocyte	Grk6	0.762352	0.994763	0
Astrocyte	Astrocyte	Znrf1	0.733886	0.994513	0
Astrocyte	Astrocyte	Pik3c3	0.961939	0.997807	0
Astrocyte	Astrocyte	Paqr4	0.692746	0.994513	0
Astrocyte	Astrocyte	Pef1	0.432101	0.989401	0
Astrocyte	Astrocyte	S100b	0.896563	0.997807	0
Astrocyte	Astrocyte	Cant1	0.117665	0.966395	0
Astrocyte	Astrocyte	Mrpl37	0.0774267	0.966395	0
Astrocyte	Astrocyte	Pdp1	0.654372	0.994513	0
Astrocyte	Astrocyte	Aacs	0.47705	0.990138	0
Astrocyte	Astrocyte	Prmt7	0.20179	0.985331	0
Astrocyte	Astrocyte	Igf1r	0.0348033	0.953588	0
Astrocyte	Astrocyte	Ptprz1	0.0671478	0.966395	0
Astrocyte	Astrocyte	Wrnip1	0.716887	0.994513	0
Astrocyte	Astrocyte	Myh9	0.568934	0.994513	0
Astrocyte	Astrocyte	Rexo1	0.562682	0.994513	0
Astrocyte	Astrocyte	Gpn1	0.28356	0.985331	0
Astrocyte	Astrocyte	Mrpl9	0.44754	0.989401	0
Astrocyte	Astrocyte	Nucb1	0.828899	0.997807	0
Astrocyte	Astrocyte	Srebf2	0.74003	0.994513	0
Astrocyte	Astrocyte	Grin2a	0.523635	0.994513	0
Astrocyte	Astrocyte	Arfgap2	0.725682	0.994513	0
Astrocyte	Astrocyte	Zfp740	0.863041	0.997807	0
Astrocyte	Astrocyte	Rnf214	0.147169	0.985134	0
Astrocyte	Astrocyte	Sec24c	0.621373	0.994513	0
Astrocyte	Astrocyte	Psat1	0.244813	0.985331	0
Astrocyte	Astrocyte	Kcnk2	0.0561472	0.966395	0
Astrocyte	Astrocyte	Tsc22d3	0.147135	0.985134	0
Astrocyte	Astrocyte	Dda1	0.28826	0.985331	0
Astrocyte	Astrocyte	Hyou1	0.846104	0.997807	0
Astrocyte	Astrocyte	Pitpnm1	0.628868	0.994513	0
Astrocyte	Astrocyte	Ranbp3	0.764676	0.994763	0
Astrocyte	Astrocyte	Hrh3	0.298153	0.988178	0
Astrocyte	Astrocyte	Pcp4l1	0.224128	0.985331	0
Astrocyte	Astrocyte	Eif2b1	0.442619	0.989401	0
Astrocyte	Astrocyte	Men1	0.573777	0.994513	0
Astrocyte	Astrocyte	Aar2	0.760846	0.994763	0
Astrocyte	Astrocyte	Lrrc59	0.967029	0.997835	0
Astrocyte	Astrocyte	Ddx41	0.945455	0.997807	0
Astrocyte	Astrocyte	Vps11	0.0123609	0.953588	0
Astrocyte	Astrocyte	Sema7a	0.0676009	0.966395	0
Astrocyte	Astrocyte	Urgcp	0.965501	0.997807	0
Astrocyte	Astrocyte	Ddx56	0.974449	0.999695	0
Astrocyte	Astrocyte	Cox10	0.0708152	0.966395	0
Astrocyte	Astrocyte	Pogz	0.634446	0.994513	0
Astrocyte	Astrocyte	Lrrc8d	0.403952	0.989401	0
Astrocyte	Astrocyte	Ptpn3	0.606187	0.994513	0
Astrocyte	Astrocyte	Cdh10	0.0472306	0.966395	0
Astrocyte	Astrocyte	Adck1	0.635532	0.994513	0
Astrocyte	Astrocyte	Eml2	0.920167	0.997807	0
Astrocyte	Astrocyte	Ampd2	0.279754	0.985331	0
Astrocyte	Astrocyte	Mgat2	0.322951	0.989401	0
Astrocyte	Astrocyte	Clk3	0.99746	0.999789	0
Astrocyte	Astrocyte	Atg13	0.503542	0.991005	0
Astrocyte	Astrocyte	Arhgef11	0.555124	0.994513	0
Astrocyte	Astrocyte	Nck2	0.416206	0.989401	0
Astrocyte	Astrocyte	Ubqln4	0.589404	0.994513	0
Astrocyte	Astrocyte	Dhx40	0.106135	0.966395	0
Astrocyte	Astrocyte	Hey1	0.139184	0.974318	0
Astrocyte	Astrocyte	Cotl1	0.72008	0.994513	0
Astrocyte	Astrocyte	Actr8	0.408903	0.989401	0
Astrocyte	Astrocyte	Plat	0.0486455	0.966395	0
Astrocyte	Astrocyte	Lasp1	0.341292	0.989401	0
Astrocyte	Astrocyte	Hdac5	0.848795	0.997807	0
Astrocyte	Astrocyte	Kat2a	0.80336	0.997753	0
Astrocyte	Astrocyte	Fkrp	0.839643	0.997807	0
Astrocyte	Astrocyte	Ncln	0.0848651	0.966395	0
Astrocyte	Astrocyte	Mfhas1	0.108092	0.966395	0
Astrocyte	Astrocyte	Alkbh5	0.828851	0.997807	0
Astrocyte	Astrocyte	Vcl	0.303685	0.988178	0
Astrocyte	Astrocyte	Ccdc6	0.990538	0.999735	0
Astrocyte	Astrocyte	Rc3h1	0.969098	0.997835	0
Astrocyte	Astrocyte	Mapk4	0.525937	0.994513	0
Astrocyte	Astrocyte	Tbc1d17	0.0615489	0.966395	0
Astrocyte	Astrocyte	Zdhhc8	0.409787	0.989401	0
Astrocyte	Astrocyte	Dcun1d2	0.72111	0.994513	0
Astrocyte	Astrocyte	Rprm	0.489874	0.990138	0
Astrocyte	Astrocyte	Txlna	0.707847	0.994513	0
Astrocyte	Astrocyte	Map1s	0.902532	0.997807	0
Astrocyte	Astrocyte	Abcb8	0.630188	0.994513	0
Astrocyte	Astrocyte	Xab2	0.443357	0.989401	0
Astrocyte	Astrocyte	Tkt	0.175346	0.985331	0
Astrocyte	Astrocyte	Gatad2b	0.47789	0.990138	0
Astrocyte	Astrocyte	Ephb3	0.406939	0.989401	0
Astrocyte	Astrocyte	Pygb	0.363291	0.989401	0
Astrocyte	Astrocyte	Hsdl1	0.547539	0.994513	0
Astrocyte	Astrocyte	Ctnna2	0.373223	0.989401	0
Astrocyte	Astrocyte	Akt2	0.737519	0.994513	0
Astrocyte	Astrocyte	Scaf8	0.637494	0.994513	0
Astrocyte	Astrocyte	Tsc1	0.301293	0.988178	0
Astrocyte	Astrocyte	Pttg1ip	0.0565049	0.966395	0
Astrocyte	Astrocyte	Fsd1	0.651493	0.994513	0
Astrocyte	Astrocyte	Nlgn2	0.225403	0.985331	0
Astrocyte	Astrocyte	Nav2	0.290107	0.985331	0
Astrocyte	Astrocyte	B4galnt4	0.468031	0.989401	0
Astrocyte	Astrocyte	Dennd1a	0.441137	0.989401	0
Astrocyte	Astrocyte	Satb1	0.312796	0.988178	0
Astrocyte	Astrocyte	Arhgef26	0.606987	0.994513	0
Astrocyte	Astrocyte	Letmd1	0.284416	0.985331	0
Astrocyte	Astrocyte	Ubac2	0.735993	0.994513	0
Astrocyte	Astrocyte	Nelfb	0.436972	0.989401	0
Astrocyte	Astrocyte	Bysl	0.28752	0.985331	0
Astrocyte	Astrocyte	Rnf123	0.535748	0.994513	0
Astrocyte	Astrocyte	Chst11	0.801784	0.997753	0
Astrocyte	Astrocyte	Flcn	0.716025	0.994513	0
Astrocyte	Astrocyte	Dtnb	0.671221	0.994513	0
Astrocyte	Astrocyte	Rab35	0.20984	0.985331	0
Astrocyte	Astrocyte	Rnf19b	0.533865	0.994513	0
Astrocyte	Astrocyte	Ptpdc1	0.925052	0.997807	0
Astrocyte	Astrocyte	Phf12	0.0733805	0.966395	0
Astrocyte	Astrocyte	Sec16a	0.108145	0.966395	0
Astrocyte	Astrocyte	Myo6	0.649192	0.994513	0
Astrocyte	Astrocyte	Cdc42bpb	0.273326	0.985331	0
Astrocyte	Astrocyte	Mars	0.242176	0.985331	0
Astrocyte	Astrocyte	Scube1	0.899344	0.997807	0
Astrocyte	Astrocyte	Med23	0.436464	0.989401	0
Astrocyte	Astrocyte	Med16	0.957038	0.997807	0
Astrocyte	Astrocyte	Dus1l	0.840112	0.997807	0
Astrocyte	Astrocyte	Dnpep	0.0182802	0.953588	0
Astrocyte	Astrocyte	Txnrd1	0.841592	0.997807	0
Astrocyte	Astrocyte	Neurl1b	0.0733439	0.966395	0
Astrocyte	Astrocyte	Osbpl11	0.289813	0.985331	0
Astrocyte	Astrocyte	Sbk1	0.22503	0.985331	0
Astrocyte	Astrocyte	Nup85	0.22888	0.985331	0
Astrocyte	Astrocyte	Hdac6	0.220579	0.985331	0
Astrocyte	Astrocyte	Ece1	0.213009	0.985331	0
Astrocyte	Astrocyte	Slc25a39	0.425124	0.989401	0
Astrocyte	Astrocyte	Fam174b	0.0418558	0.959996	0
Astrocyte	Astrocyte	Fam110b	0.544565	0.994513	0
Astrocyte	Astrocyte	Amer2	0.744984	0.994513	0
Astrocyte	Astrocyte	Ets2	0.504067	0.991005	0
Astrocyte	Astrocyte	Nhsl1	0.59874	0.994513	0
Astrocyte	Astrocyte	Grm3	0.107174	0.966395	0
Astrocyte	Astrocyte	Isyna1	0.0760787	0.966395	0
Astrocyte	Astrocyte	Hibadh	0.989786	0.999735	0
Astrocyte	Astrocyte	Carm1	0.998255	0.999789	0
Astrocyte	Astrocyte	Kcnc1	0.728799	0.994513	0
Astrocyte	Astrocyte	Slc4a1ap	0.522845	0.994513	0
Astrocyte	Astrocyte	Csnk1g2	0.201975	0.985331	0
Astrocyte	Astrocyte	Gosr1	0.225207	0.985331	0
Astrocyte	Astrocyte	Inpp5a	0.948473	0.997807	0
Astrocyte	Astrocyte	Tcof1	0.999209	0.999789	0
Astrocyte	Astrocyte	Lhpp	0.651175	0.994513	0
Astrocyte	Astrocyte	Irs2	0.216173	0.985331	0
Astrocyte	Astrocyte	Hs3st1	0.0830908	0.966395	0
Astrocyte	Astrocyte	Slc1a4	0.290164	0.985331	0
Astrocyte	Astrocyte	Srprb	0.431232	0.989401	0
Astrocyte	Astrocyte	Rufy1	0.0111135	0.953588	0
Astrocyte	Astrocyte	Zdhhc5	0.887714	0.997807	0
Astrocyte	Astrocyte	Mib2	0.163488	0.985331	0
Astrocyte	Astrocyte	Taz	0.387287	0.989401	0
Astrocyte	Astrocyte	Cep120	0.415816	0.989401	0
Astrocyte	Astrocyte	Fbxl6	0.693196	0.994513	0
Astrocyte	Astrocyte	Elovl5	0.167408	0.985331	0
Astrocyte	Astrocyte	Cacna1i	0.434695	0.989401	0
Astrocyte	Astrocyte	Ddx49	0.87732	0.997807	0
Astrocyte	Astrocyte	Dnajb2	0.743579	0.994513	0
Astrocyte	Astrocyte	Gatsl2	0.0987441	0.966395	0
Astrocyte	Astrocyte	Rap1gap2	0.952344	0.997807	0
Astrocyte	Astrocyte	Cachd1	0.764084	0.994763	0
Astrocyte	Astrocyte	Slc6a1	0.490337	0.990138	0
Astrocyte	Astrocyte	Cog3	0.342392	0.989401	0
Astrocyte	Astrocyte	Nfx1	0.891035	0.997807	0
Astrocyte	Astrocyte	Jdp2	0.421492	0.989401	0
Astrocyte	Astrocyte	Slc20a2	0.296933	0.988178	0
Astrocyte	Astrocyte	Irf2bp1	0.61583	0.994513	0
Astrocyte	Astrocyte	Nup214	0.559857	0.994513	0
Astrocyte	Astrocyte	Smyd5	0.402376	0.989401	0
Astrocyte	Astrocyte	Sertad2	0.928559	0.997807	0
Astrocyte	Astrocyte	Gnal	0.601707	0.994513	0
Astrocyte	Astrocyte	Ntsr2	0.33209	0.989401	0
Astrocyte	Astrocyte	Col4a2	0.118636	0.966395	0
Astrocyte	Astrocyte	Pcbp3	0.765661	0.994763	0
Astrocyte	Astrocyte	Usp39	0.785597	0.996444	0
Astrocyte	Astrocyte	Fads1	0.347729	0.989401	0
Astrocyte	Astrocyte	Chpf2	0.302672	0.988178	0
Astrocyte	Astrocyte	Bckdk	0.142901	0.983396	0
Astrocyte	Astrocyte	Flad1	0.787641	0.996855	0
Astrocyte	Astrocyte	Tada3	0.961049	0.997807	0
Astrocyte	Astrocyte	Pitpnc1	0.739024	0.994513	0
Astrocyte	Astrocyte	Inpp1	0.533626	0.994513	0
Astrocyte	Astrocyte	Ahdc1	0.235728	0.985331	0
Astrocyte	Astrocyte	Naa40	0.913993	0.997807	0
Astrocyte	Astrocyte	Icmt	0.233346	0.985331	0
Astrocyte	Astrocyte	Rabgef1	0.293581	0.985331	0
Astrocyte	Astrocyte	Mkrn2	0.632352	0.994513	0
Astrocyte	Astrocyte	Kif21b	0.0667074	0.966395	0
Astrocyte	Astrocyte	Scyl1	0.993198	0.999789	0
Astrocyte	Astrocyte	Kirrel3	0.703583	0.994513	0
Astrocyte	Astrocyte	Hs6st1	0.543664	0.994513	0
Astrocyte	Astrocyte	Gpr19	0.614154	0.994513	0
Astrocyte	Astrocyte	Zfp609	0.0342276	0.953588	0
Astrocyte	Astrocyte	Chtf8	0.133022	0.969547	0
Astrocyte	Astrocyte	Slc38a10	0.0771202	0.966395	0
Astrocyte	Astrocyte	Sirt7	0.240465	0.985331	0
Astrocyte	Astrocyte	Mus81	0.221941	0.985331	0
Astrocyte	Astrocyte	Mboat2	0.27921	0.985331	0
Astrocyte	Astrocyte	Dgcr14	0.442647	0.989401	0
Astrocyte	Astrocyte	Arfgap3	0.759508	0.994763	0
Astrocyte	Astrocyte	Smad7	0.639659	0.994513	0
Astrocyte	Astrocyte	Ttc27	0.985873	0.999695	0
Astrocyte	Astrocyte	Islr2	0.592452	0.994513	0
Astrocyte	Astrocyte	Brpf1	0.910691	0.997807	0
Astrocyte	Astrocyte	Tbc1d9	0.55001	0.994513	0
Astrocyte	Astrocyte	Ppp3cc	0.843093	0.997807	0
Astrocyte	Astrocyte	Usp35	0.439309	0.989401	0
Astrocyte	Astrocyte	Tor1aip1	0.271568	0.985331	0
Astrocyte	Astrocyte	Armc6	0.616191	0.994513	0
Astrocyte	Astrocyte	Nr1d1	0.932121	0.997807	0
Astrocyte	Astrocyte	Aldh6a1	0.314509	0.989075	0
Astrocyte	Astrocyte	Ddit4	0.799728	0.997753	0
Astrocyte	Astrocyte	Dars2	0.0594141	0.966395	0
Astrocyte	Astrocyte	Gtpbp1	0.156723	0.985331	0
Astrocyte	Astrocyte	Rpap1	0.830533	0.997807	0
Astrocyte	Astrocyte	Ext2	0.783462	0.996264	0
Astrocyte	Astrocyte	Stk11	0.776833	0.996264	0
Astrocyte	Astrocyte	Gal3st3	0.673993	0.994513	0
Astrocyte	Astrocyte	Ddit4l	0.671308	0.994513	0
Astrocyte	Astrocyte	Cpne2	0.132877	0.969547	0
Astrocyte	Astrocyte	Aco1	0.701843	0.994513	0
Astrocyte	Astrocyte	Ip6k2	0.0242192	0.953588	0
Astrocyte	Astrocyte	Phka2	0.202118	0.985331	0
Astrocyte	Astrocyte	Mn1	0.946025	0.997807	0
Astrocyte	Astrocyte	Tmem198	0.391398	0.989401	0
Astrocyte	Astrocyte	Fbxw8	0.377842	0.989401	0
Astrocyte	Astrocyte	Fbxo42	0.807338	0.997753	0
Astrocyte	Astrocyte	Tbrg4	0.147943	0.985331	0
Astrocyte	Astrocyte	Fam207a	0.726263	0.994513	0
Astrocyte	Astrocyte	Fmnl2	0.672526	0.994513	0
Astrocyte	Astrocyte	Traf3	0.471746	0.989401	0
Astrocyte	Astrocyte	Trib2	0.208581	0.985331	0
Astrocyte	Astrocyte	Zdhhc7	0.104175	0.966395	0
Astrocyte	Astrocyte	Tpra1	0.347686	0.989401	0
Astrocyte	Astrocyte	Bcar1	0.97575	0.999695	0
Astrocyte	Astrocyte	Tsen2	0.288131	0.985331	0
Astrocyte	Astrocyte	Fam217b	0.330829	0.989401	0
Astrocyte	Astrocyte	Pcyox1l	0.948504	0.997807	0
Astrocyte	Astrocyte	Zfp236	0.0142776	0.953588	0
Astrocyte	Astrocyte	Pak6	0.648704	0.994513	0
Astrocyte	Astrocyte	Arsa	0.308435	0.988178	0
Astrocyte	Astrocyte	Pcif1	0.175548	0.985331	0
Astrocyte	Astrocyte	Ciz1	0.367227	0.989401	0
Astrocyte	Astrocyte	Zc3h4	0.712635	0.994513	0
Astrocyte	Astrocyte	Ltbp4	0.815534	0.997807	0
Astrocyte	Astrocyte	Slc39a13	0.795562	0.997753	0
Astrocyte	Astrocyte	Nufip1	0.790196	0.997753	0
Astrocyte	Astrocyte	Lmf1	0.694016	0.994513	0
Astrocyte	Astrocyte	Prmt3	0.706613	0.994513	0
Astrocyte	Astrocyte	Mid1ip1	0.491884	0.990138	0
Astrocyte	Astrocyte	Rasl10b	0.352155	0.989401	0
Astrocyte	Astrocyte	Ubap1	0.900812	0.997807	0
Astrocyte	Astrocyte	Tspyl2	0.031344	0.953588	0
Astrocyte	Astrocyte	Rnpepl1	0.0947003	0.966395	0
Astrocyte	Astrocyte	Abca1	0.590166	0.994513	0
Astrocyte	Astrocyte	Pde1b	0.729978	0.994513	0
Astrocyte	Astrocyte	Fbrs	0.836784	0.997807	0
Astrocyte	Astrocyte	Scrt1	0.589618	0.994513	0
Astrocyte	Astrocyte	Tnks1bp1	0.841353	0.997807	0
Astrocyte	Astrocyte	Cog2	0.511573	0.991005	0
Astrocyte	Astrocyte	Pltp	0.460613	0.989401	0
Astrocyte	Astrocyte	Smg9	0.533808	0.994513	0
Astrocyte	Astrocyte	Pgd	0.196315	0.985331	0
Astrocyte	Astrocyte	Npr2	0.465779	0.989401	0
Astrocyte	Astrocyte	Dhcr7	0.323701	0.989401	0
Astrocyte	Astrocyte	Tsc22d4	0.213018	0.985331	0
Astrocyte	Astrocyte	Smcr8	0.944996	0.997807	0
Astrocyte	Astrocyte	Trub2	0.350795	0.989401	0
Astrocyte	Astrocyte	Axin1	0.674508	0.994513	0
Astrocyte	Astrocyte	Slc35e4	0.490834	0.990138	0
Astrocyte	Astrocyte	Mgat4b	0.173328	0.985331	0
Astrocyte	Astrocyte	Ncoa3	0.960769	0.997807	0
Astrocyte	Astrocyte	Rab33b	0.763581	0.994763	0
Astrocyte	Astrocyte	Tmem115	0.670834	0.994513	0
Astrocyte	Astrocyte	Pacs2	0.53186	0.994513	0
Astrocyte	Astrocyte	Pmm2	0.479088	0.990138	0
Astrocyte	Astrocyte	Pik3ip1	0.516155	0.994135	0
Astrocyte	Astrocyte	Wnt7b	0.124382	0.969547	0
Astrocyte	Astrocyte	Tmem44	0.664845	0.994513	0
Astrocyte	Astrocyte	Llgl1	0.179064	0.985331	0
Astrocyte	Astrocyte	Wwc1	0.392169	0.989401	0
Astrocyte	Astrocyte	Scarb2	0.684118	0.994513	0
Astrocyte	Astrocyte	Nhlrc1	0.905232	0.997807	0
Astrocyte	Astrocyte	Fmnl1	0.891755	0.997807	0
Astrocyte	Astrocyte	Xrcc1	0.0364397	0.953588	0
Astrocyte	Astrocyte	Adcy5	0.359287	0.989401	0
Astrocyte	Astrocyte	Zfp592	0.0235174	0.953588	0
Astrocyte	Astrocyte	Coro1a	0.656893	0.994513	0
Astrocyte	Astrocyte	Aph1a	0.870623	0.997807	0
Astrocyte	Astrocyte	Cuedc1	0.742654	0.994513	0
Astrocyte	Astrocyte	Kdm4a	0.358156	0.989401	0
Astrocyte	Astrocyte	Ptcd1	0.252742	0.985331	0
Astrocyte	Astrocyte	Ppp1r15a	0.443046	0.989401	0
Astrocyte	Astrocyte	Pcdh1	0.356921	0.989401	0
Astrocyte	Astrocyte	Alg3	0.682302	0.994513	0
Astrocyte	Astrocyte	Xpo5	0.0288564	0.953588	0
Astrocyte	Astrocyte	Hsf1	0.156436	0.985331	0
Astrocyte	Astrocyte	Trim11	0.506163	0.991005	0
Astrocyte	Astrocyte	Iqce	0.0226026	0.953588	0
Astrocyte	Astrocyte	Med12	0.782092	0.996264	0
Astrocyte	Astrocyte	Mapk7	0.795035	0.997753	0
Astrocyte	Astrocyte	Tmem97	0.904204	0.997807	0
Astrocyte	Astrocyte	Timp3	0.901603	0.997807	0
Astrocyte	Astrocyte	Ppif	0.896789	0.997807	0
Astrocyte	Astrocyte	Sdc4	0.46019	0.989401	0
Astrocyte	Astrocyte	Kcnq3	0.274206	0.985331	0
Astrocyte	Astrocyte	Igfbp5	0.577475	0.994513	0
Astrocyte	Astrocyte	Slc7a5	0.517268	0.994513	0
Astrocyte	Astrocyte	Unc119b	0.84014	0.997807	0
Astrocyte	Astrocyte	Pde7a	0.773334	0.996264	0
Astrocyte	Astrocyte	Kcnc4	0.47305	0.989848	0
Astrocyte	Astrocyte	Mpzl1	0.543849	0.994513	0
Astrocyte	Astrocyte	Arhgef1	0.317977	0.989401	0
Astrocyte	Astrocyte	Doc2a	0.646178	0.994513	0
Astrocyte	Astrocyte	Zgpat	0.652244	0.994513	0
Astrocyte	Astrocyte	Rasd2	0.654569	0.994513	0
Astrocyte	Astrocyte	Pla2g6	0.417429	0.989401	0
Astrocyte	Astrocyte	Sox8	0.285408	0.985331	0
Astrocyte	Astrocyte	Slc25a42	0.456406	0.989401	0
Astrocyte	Astrocyte	Ano8	0.093482	0.966395	0
Astrocyte	Astrocyte	Trp53i11	0.409044	0.989401	0
Astrocyte	Astrocyte	Idh2	0.568003	0.994513	0
Astrocyte	Astrocyte	Fdxr	0.687103	0.994513	0
Astrocyte	Astrocyte	Fkbp9	0.58411	0.994513	0
Astrocyte	Astrocyte	Nlrx1	0.858744	0.997807	0
Astrocyte	Astrocyte	Lrfn3	0.481522	0.990138	0
Astrocyte	Astrocyte	Rab31	0.361723	0.989401	0
Astrocyte	Astrocyte	Zfp777	0.622093	0.994513	0
Astrocyte	Astrocyte	Zbtb1	0.403723	0.989401	0
Astrocyte	Astrocyte	Dact2	0.618796	0.994513	0
Astrocyte	Astrocyte	Ddah1	0.548936	0.994513	0
Astrocyte	Astrocyte	Pla2g16	0.543613	0.994513	0
Astrocyte	Astrocyte	Grm2	0.398029	0.989401	0
Astrocyte	Astrocyte	Pde12	0.373298	0.989401	0
Astrocyte	Astrocyte	Qsox1	0.571142	0.994513	0
Astrocyte	Astrocyte	Iglon5	0.0942051	0.966395	0
Astrocyte	Astrocyte	Cebpa	0.25078	0.985331	0
Astrocyte	Astrocyte	Elmod3	0.00288759	0.953588	0
Astrocyte	Astrocyte	Slc35c1	0.274192	0.985331	0
Astrocyte	Astrocyte	Aars2	0.420645	0.989401	0
Astrocyte	Astrocyte	Trp53	0.648312	0.994513	0
Astrocyte	Astrocyte	Axin2	0.168708	0.985331	0
Astrocyte	Astrocyte	Fance	0.146771	0.985134	0
Astrocyte	Astrocyte	G6pdx	0.584415	0.994513	0
Astrocyte	Astrocyte	Garnl3	0.139281	0.974318	0
Astrocyte	Astrocyte	P2rx4	0.255179	0.985331	0
Astrocyte	Astrocyte	Eps8	0.216354	0.985331	0
Astrocyte	Astrocyte	Ptprt	0.912571	0.997807	0
Astrocyte	Astrocyte	Map3k5	0.84044	0.997807	0
Astrocyte	Astrocyte	Chadl	0.357327	0.989401	0
Astrocyte	Astrocyte	Polr3c	0.141095	0.981221	0
Astrocyte	Astrocyte	Slc29a3	0.602508	0.994513	0
Astrocyte	Astrocyte	Itga6	0.710033	0.994513	0
Astrocyte	Astrocyte	Paqr9	0.895384	0.997807	0
Astrocyte	Astrocyte	Slc29a2	0.168251	0.985331	0
Astrocyte	Astrocyte	Slc6a9	0.475142	0.990138	0
Astrocyte	Astrocyte	Bag3	0.477078	0.990138	0
Astrocyte	Astrocyte	Syngap1	0.865104	0.997807	0
Astrocyte	Astrocyte	Pitpnm3	0.331361	0.989401	0
Astrocyte	Astrocyte	Cdc42ep3	0.938275	0.997807	0
Astrocyte	Astrocyte	Ephb1	0.92489	0.997807	0
Astrocyte	Astrocyte	Pfkfb4	0.173114	0.985331	0
Astrocyte	Astrocyte	Serpinh1	0.949385	0.997807	0
Astrocyte	Astrocyte	Tmbim1	0.385984	0.989401	0
Astrocyte	Astrocyte	Necab3	0.617163	0.994513	0
Astrocyte	Astrocyte	Wdr91	0.197141	0.985331	0
Astrocyte	Astrocyte	Abhd5	0.0226701	0.953588	0
Astrocyte	Astrocyte	Eif4ebp2	0.781541	0.996264	0
Astrocyte	Astrocyte	Ring1	0.468268	0.989401	0
Astrocyte	Astrocyte	Armc5	0.564952	0.994513	0
Astrocyte	Astrocyte	Itpr2	0.221837	0.985331	0
Astrocyte	Astrocyte	Sema5a	0.841691	0.997807	0
Astrocyte	Astrocyte	Mtss1l	0.222025	0.985331	0
Astrocyte	Astrocyte	Prom1	0.95758	0.997807	0
Astrocyte	Astrocyte	Xkr6	0.955468	0.997807	0
Astrocyte	Astrocyte	Vcam1	0.7512	0.994513	0
Astrocyte	Astrocyte	Trib1	0.242461	0.985331	0
Astrocyte	Astrocyte	Fat1	0.467694	0.989401	0
Astrocyte	Astrocyte	Emp2	0.117524	0.966395	0
Astrocyte	Astrocyte	Abhd4	0.557197	0.994513	0
Astrocyte	Astrocyte	Szrd1	0.161592	0.985331	0
Astrocyte	Astrocyte	Itih5	0.650058	0.994513	0
Astrocyte	Astrocyte	Naga	0.131914	0.969547	0
Astrocyte	Astrocyte	Srebf1	0.655165	0.994513	0
Astrocyte	Astrocyte	Aff1	0.815833	0.997807	0
Astrocyte	Astrocyte	Clip2	0.271191	0.985331	0
Astrocyte	Astrocyte	Hcn2	0.190131	0.985331	0
Astrocyte	Astrocyte	Ttyh2	0.75364	0.994513	0
Astrocyte	Astrocyte	Bcas1	0.86497	0.997807	0
Astrocyte	Astrocyte	Gjb6	0.345742	0.989401	0
Astrocyte	Astrocyte	Zfp787	0.122968	0.969547	0
Astrocyte	Astrocyte	Carhsp1	0.0552906	0.966395	0
Astrocyte	Astrocyte	Slc7a10	0.421011	0.989401	0
Astrocyte	Astrocyte	Zhx3	0.427574	0.989401	0
Astrocyte	Astrocyte	Sp2	0.722326	0.994513	0
Astrocyte	Astrocyte	Tmem104	0.322187	0.989401	0
Astrocyte	Astrocyte	Zdhhc15	0.745683	0.994513	0
Astrocyte	Astrocyte	Fam219a	0.258217	0.985331	0
Astrocyte	Astrocyte	Bak1	0.101466	0.966395	0
Astrocyte	Astrocyte	Pamr1	0.874158	0.997807	0
Astrocyte	Astrocyte	Morn1	0.654581	0.994513	0
Astrocyte	Astrocyte	Sema4b	0.541474	0.994513	0
Astrocyte	Astrocyte	Ksr2	0.942223	0.997807	0
Astrocyte	Astrocyte	Gpr17	0.333931	0.989401	0
Astrocyte	Astrocyte	Rhbdf1	0.853104	0.997807	0
Astrocyte	Astrocyte	Pdzrn3	0.928716	0.997807	0
Astrocyte	Astrocyte	Brinp3	0.0744923	0.966395	0
Astrocyte	Astrocyte	Zbed3	0.645064	0.994513	0
Astrocyte	Astrocyte	Tsen54	0.277301	0.985331	0
Astrocyte	Astrocyte	Arhgef10	0.0701841	0.966395	0
Astrocyte	Astrocyte	Nyap2	0.983349	0.999695	0
Astrocyte	Astrocyte	Rab11fip4	0.670448	0.994513	0
Astrocyte	Astrocyte	Gramd4	0.0643194	0.966395	0
Astrocyte	Astrocyte	Raver1	0.463814	0.989401	0
Astrocyte	Astrocyte	Trim62	0.0376231	0.953588	0
Astrocyte	Astrocyte	Tns3	0.389374	0.989401	0
Astrocyte	Astrocyte	Sun2	0.871017	0.997807	0
Astrocyte	Astrocyte	Zcchc24	0.215143	0.985331	0
Astrocyte	Astrocyte	Map3k11	0.898517	0.997807	0
Astrocyte	Astrocyte	Carf	0.544827	0.994513	0
Astrocyte	Astrocyte	Myo16	0.518151	0.994513	0
Astrocyte	Astrocyte	Zfp219	0.292569	0.985331	0
Astrocyte	Astrocyte	Naglu	0.550481	0.994513	0
Astrocyte	Astrocyte	Hes6	0.851515	0.997807	0
Astrocyte	Astrocyte	Sesn3	0.659072	0.994513	0
Astrocyte	Astrocyte	Ctdsp1	0.492237	0.990138	0
Astrocyte	Astrocyte	Fzd1	0.811772	0.997807	0
Astrocyte	Astrocyte	Pmp22	0.036966	0.953588	0
Astrocyte	Astrocyte	Sox10	0.737522	0.994513	0
Astrocyte	Astrocyte	Tmem121	0.726865	0.994513	0
Astrocyte	Astrocyte	Gal3st1	0.236022	0.985331	0
Astrocyte	Astrocyte	Plce1	0.555558	0.994513	0
Astrocyte	Astrocyte	Gpt	0.847498	0.997807	0
Astrocyte	Astrocyte	Irak2	0.954626	0.997807	0
Astrocyte	Astrocyte	Anks6	0.788918	0.99762	0
Astrocyte	Astrocyte	Kctd16	0.34948	0.989401	0
Astrocyte	Astrocyte	Amigo2	0.737276	0.994513	0
Astrocyte	Astrocyte	Ubl7	0.70396	0.994513	0
Astrocyte	Astrocyte	Cpt1a	0.306073	0.988178	0
Astrocyte	Astrocyte	Aldh1l1	0.752357	0.994513	0
Astrocyte	Astrocyte	Fzd2	0.37322	0.989401	0
Astrocyte	Astrocyte	Dock1	0.742191	0.994513	0
Astrocyte	Astrocyte	Otud3	0.397654	0.989401	0
Astrocyte	Astrocyte	Entpd2	0.989331	0.999735	0
Astrocyte	Astrocyte	Ppp1r3d	0.0778877	0.966395	0
Astrocyte	Astrocyte	Notch2	0.835462	0.997807	0
Astrocyte	Astrocyte	Cdc42ep1	0.0683779	0.966395	0
Astrocyte	Astrocyte	Gjc1	0.523776	0.994513	0
Astrocyte	Astrocyte	Pdpr	0.807229	0.997753	0
Astrocyte	Astrocyte	Egr3	0.82429	0.997807	0
Astrocyte	Astrocyte	Phkg1	0.605509	0.994513	0
Astrocyte	Astrocyte	Rapgef3	0.237689	0.985331	0
Astrocyte	Astrocyte	Itgb5	0.186511	0.985331	0
Astrocyte	Astrocyte	Igsf9b	0.661308	0.994513	0
Astrocyte	Astrocyte	Gpam	0.134761	0.970898	0
Astrocyte	Astrocyte	Mgat5	0.233338	0.985331	0
Astrocyte	Astrocyte	Ppp1r37	0.300639	0.988178	0
Astrocyte	Astrocyte	Megf10	0.983999	0.999695	0
Astrocyte	Astrocyte	Tcn2	0.00990633	0.953588	0
Astrocyte	Astrocyte	Olfml1	0.223902	0.985331	0
Astrocyte	Astrocyte	Oplah	0.97645	0.999695	0
Astrocyte	Astrocyte	Lamb2	0.926632	0.997807	0
Astrocyte	Astrocyte	Nkd1	0.317295	0.989075	0
Astrocyte	Astrocyte	Stat5b	0.933492	0.997807	0
Astrocyte	Astrocyte	Gdf10	0.810061	0.997807	0
Astrocyte	Astrocyte	Kank1	0.0200768	0.953588	0
Astrocyte	Astrocyte	Lrp4	0.121142	0.966395	0
Astrocyte	Astrocyte	Sdk2	0.767233	0.994763	0
Astrocyte	Astrocyte	Plcd4	0.482004	0.990138	0
Astrocyte	Astrocyte	Adora2b	0.761152	0.994763	0
Astrocyte	Astrocyte	Sod3	0.683337	0.994513	0
Astrocyte	Astrocyte	Abtb2	0.0502001	0.966395	0
Astrocyte	Astrocyte	Ptgfrn	0.329646	0.989401	0
Astrocyte	Astrocyte	Tmem196	0.247751	0.985331	0
Astrocyte	Astrocyte	Cpne9	0.508266	0.991005	0
Astrocyte	Astrocyte	Prrx1	0.329086	0.989401	0
Astrocyte	Astrocyte	Hey2	0.846446	0.997807	0
Astrocyte	Astrocyte	Gpr153	0.935508	0.997807	0
Astrocyte	Astrocyte	Smtn	0.429345	0.989401	0
Astrocyte	Astrocyte	Gli3	0.595203	0.994513	0
Astrocyte	Astrocyte	Fkbp10	0.953722	0.997807	0
Astrocyte	Astrocyte	Sardh	0.42726	0.989401	0
Astrocyte	Astrocyte	Tor3a	0.574555	0.994513	0
Astrocyte	Astrocyte	Rilp	0.549583	0.994513	0
Astrocyte	Astrocyte	Lfng	0.850966	0.997807	0
Astrocyte	Astrocyte	Kirrel2	0.557439	0.994513	0
Astrocyte	Astrocyte	Ptch1	0.534294	0.994513	0
Astrocyte	Astrocyte	Egfr	0.276347	0.985331	0
Astrocyte	Astrocyte	Tdg	0.15531	0.985331	0
Astrocyte	Astrocyte	Tnfrsf1a	0.715536	0.994513	0
Astrocyte	Astrocyte	Rgs6	0.308901	0.988178	0
Astrocyte	Astrocyte	Ephb4	0.932509	0.997807	0
Astrocyte	Astrocyte	Dok1	0.232379	0.985331	0
Astrocyte	Astrocyte	Sufu	0.247914	0.985331	0
Astrocyte	Astrocyte	Erbb2	0.732628	0.994513	0
Astrocyte	Astrocyte	Tsku	0.410216	0.989401	0
Astrocyte	Astrocyte	Flg2	0.544772	0.994513	0
Astrocyte	Astrocyte	Stc2	0.944134	0.997807	0
Astrocyte	Astrocyte	Fga	0.882635	0.997807	0
Astrocyte	Astrocyte	Rab44	0.918529	0.997807	0
Astrocyte	Astrocyte	Myo5a	0.906112	0.997807	0
Astrocyte	Astrocyte	Trip12	0.186479	0.985331	0
Astrocyte	Astrocyte	Tmem38a	0.831579	0.997807	0
Astrocyte	Astrocyte	Trrap	0.106698	0.966395	0
Astrocyte	Astrocyte	Gapvd1	0.726536	0.994513	0
Astrocyte	Astrocyte	Aars	0.692611	0.994513	0
Astrocyte	Astrocyte	Hif1a	0.0447858	0.966395	0
Astrocyte	Astrocyte	Dclk2	0.63391	0.994513	0
Astrocyte	Astrocyte	Trappc11	0.834271	0.997807	0
Astrocyte	Astrocyte	Hexa	0.807222	0.997753	0
Astrocyte	Astrocyte	Pde4d	0.203419	0.985331	0
Astrocyte	Astrocyte	Atp8b2	0.416665	0.989401	0
Astrocyte	Astrocyte	Ust	0.977738	0.999695	0
Astrocyte	Astrocyte	Mpp2	0.270351	0.985331	0
Astrocyte	Astrocyte	Coro1b	0.849536	0.997807	0
Astrocyte	Astrocyte	Ube2g2	0.474091	0.990138	0
Astrocyte	Astrocyte	Plec	0.834699	0.997807	0
Astrocyte	Astrocyte	Flywch1	0.865351	0.997807	0
Astrocyte	Astrocyte	Atn1	0.275903	0.985331	0
Astrocyte	Astrocyte	Psme3	0.509572	0.991005	0
Astrocyte	Astrocyte	Tm9sf1	0.382702	0.989401	0
Astrocyte	Astrocyte	Sugp1	0.929455	0.997807	0
Astrocyte	Astrocyte	Iffo1	0.0904315	0.966395	0
Astrocyte	Astrocyte	Inip	0.034209	0.953588	0
Astrocyte	Astrocyte	Sp1	0.821727	0.997807	0
Astrocyte	Astrocyte	Ralb	0.242935	0.985331	0
Astrocyte	Astrocyte	Cd320	0.201817	0.985331	0
Astrocyte	Astrocyte	Thtpa	0.938864	0.997807	0
Astrocyte	Astrocyte	Ighmbp2	0.961611	0.997807	0
Astrocyte	Astrocyte	Pcsk7	0.462336	0.989401	0
Astrocyte	Astrocyte	Epas1	0.353959	0.989401	0
Astrocyte	Astrocyte	Capn10	0.81234	0.997807	0
Astrocyte	Astrocyte	Ogdhl	0.395127	0.989401	0
Astrocyte	Astrocyte	Rgmb	0.263154	0.985331	0
Astrocyte	Astrocyte	Gpr176	0.129366	0.969547	0
Astrocyte	Astrocyte	Atad5	0.238086	0.985331	0
Astrocyte	Astrocyte	Daam2	0.442771	0.989401	0
Astrocyte	Astrocyte	Tcf19	0.685335	0.994513	0
Astrocyte	Astrocyte	Pi4ka	0.824061	0.997807	0
Astrocyte	Astrocyte	Svop	0.511293	0.991005	0
Astrocyte	Astrocyte	Arhgap44	0.217056	0.985331	0
Astrocyte	Astrocyte	Opa1	0.29078	0.985331	0
Astrocyte	Astrocyte	Smarcc2	0.0391932	0.953588	0
Astrocyte	Astrocyte	Fasn	0.254904	0.985331	0
Astrocyte	Astrocyte	Pcdh10	0.0312322	0.953588	0
Astrocyte	Astrocyte	Fscn1	0.714686	0.994513	0
Astrocyte	Astrocyte	Clstn1	0.013098	0.953588	0
Astrocyte	Astrocyte	Trim46	0.526781	0.994513	0
Astrocyte	Astrocyte	Arhgef17	0.728545	0.994513	0
Astrocyte	Astrocyte	Dlst	0.549752	0.994513	0
Astrocyte	Astrocyte	Kars	0.747739	0.994513	0
Astrocyte	Astrocyte	Me1	0.187812	0.985331	0
Astrocyte	Astrocyte	Pmpca	0.465942	0.989401	0
Astrocyte	Astrocyte	Ipo13	0.130148	0.969547	0
Astrocyte	Astrocyte	Anp32e	0.597786	0.994513	0
Astrocyte	Astrocyte	Gdap1l1	0.238923	0.985331	0
Astrocyte	Astrocyte	Nmnat2	0.80665	0.997753	0
Astrocyte	Astrocyte	Tusc2	0.220168	0.985331	0
Astrocyte	Astrocyte	Mtmr4	0.669123	0.994513	0
Astrocyte	Astrocyte	Mag	0.0117263	0.953588	0
Astrocyte	Astrocyte	Ift46	0.508856	0.991005	0
Astrocyte	Astrocyte	Arid2	0.0564252	0.966395	0
Astrocyte	Astrocyte	Orai3	0.0350499	0.953588	0
Astrocyte	Astrocyte	Cadm4	0.0484061	0.966395	0
Astrocyte	Astrocyte	Dgke	0.0464965	0.966395	0
Astrocyte	Astrocyte	Dhx33	0.669863	0.994513	0
Astrocyte	Astrocyte	Fosl2	0.718739	0.994513	0
Astrocyte	Astrocyte	Acaca	0.530699	0.994513	0
Astrocyte	Astrocyte	Galnt1	0.351218	0.989401	0
Astrocyte	Astrocyte	Ppp2r3a	0.6982	0.994513	0
Astrocyte	Astrocyte	Dhx38	0.0991319	0.966395	0
Astrocyte	Astrocyte	Rnd1	0.767559	0.994763	0
Astrocyte	Astrocyte	Pofut2	0.927291	0.997807	0
Astrocyte	Astrocyte	S1pr1	0.381025	0.989401	0
Astrocyte	Astrocyte	Hip1	0.308335	0.988178	0
Astrocyte	Astrocyte	Pde9a	0.191104	0.985331	0
Astrocyte	Astrocyte	Plekhb1	0.556417	0.994513	0
Astrocyte	Astrocyte	Lmf2	0.898907	0.997807	0
Astrocyte	Astrocyte	Polr1e	0.37799	0.989401	0
Astrocyte	Astrocyte	Pag1	0.131335	0.969547	0
Astrocyte	Astrocyte	Kctd7	0.906228	0.997807	0
Astrocyte	Astrocyte	Exo5	0.9261	0.997807	0
Astrocyte	Astrocyte	Orai1	0.359523	0.989401	0
Astrocyte	Astrocyte	Tmem63a	0.336749	0.989401	0
Astrocyte	Astrocyte	Slc9a3r1	0.912222	0.997807	0
Astrocyte	Astrocyte	Dyrk1b	0.728487	0.994513	0
Astrocyte	Astrocyte	Mettl13	0.733609	0.994513	0
Astrocyte	Astrocyte	Optn	0.966086	0.997807	0
Astrocyte	Astrocyte	Myh11	0.602391	0.994513	0
Astrocyte	Astrocyte	Gramd3	0.800223	0.997753	0
Astrocyte	Astrocyte	Bend7	0.414798	0.989401	0
Astrocyte	Astrocyte	Klhdc7a	0.963595	0.997807	0
Astrocyte	Astrocyte	Tktl2	0.33589	0.989401	0
Astrocyte	Astrocyte	Kcnn4	0.873531	0.997807	0
Astrocyte	Astrocyte	C7	0.0459786	0.966395	0
Astrocyte	Astrocyte	Nisch	0.328882	0.989401	0
Astrocyte	Astrocyte	Tomm20	0.339809	0.989401	0
Astrocyte	Astrocyte	Dmtn	0.512511	0.991012	0
Astrocyte	Astrocyte	Abhd12	0.464918	0.989401	0
Astrocyte	Astrocyte	Dync1i1	0.909139	0.997807	0
Astrocyte	Astrocyte	Src	0.810358	0.997807	0
Astrocyte	Astrocyte	Eif4b	0.879766	0.997807	0
Astrocyte	Astrocyte	Stox2	0.299076	0.988178	0
Astrocyte	Astrocyte	Cdipt	0.999362	0.999789	0
Astrocyte	Astrocyte	Caskin1	0.985947	0.999695	0
Astrocyte	Astrocyte	Hnrnpm	0.451785	0.989401	0
Astrocyte	Astrocyte	Golgb1	0.779718	0.996264	0
Astrocyte	Astrocyte	Plxna1	0.921614	0.997807	0
Astrocyte	Astrocyte	Rap1gap	0.723811	0.994513	0
Astrocyte	Astrocyte	Alg2	0.996619	0.999789	0
Astrocyte	Astrocyte	Exoc7	0.257775	0.985331	0
Astrocyte	Astrocyte	Fbll1	0.952936	0.997807	0
Astrocyte	Astrocyte	Mvb12b	0.624029	0.994513	0
Astrocyte	Astrocyte	Capn5	0.637547	0.994513	0
Astrocyte	Astrocyte	Tram1l1	0.733545	0.994513	0
Astrocyte	Astrocyte	Osbp	0.41492	0.989401	0
Astrocyte	Astrocyte	Irgq	0.0791512	0.966395	0
Astrocyte	Astrocyte	Vps52	0.922175	0.997807	0
Astrocyte	Astrocyte	Npc2	0.125425	0.969547	0
Astrocyte	Astrocyte	Pitpnm2	0.911699	0.997807	0
Astrocyte	Astrocyte	Pycr2	0.153765	0.985331	0
Astrocyte	Astrocyte	Gpr162	0.57841	0.994513	0
Astrocyte	Astrocyte	Mepce	0.866381	0.997807	0
Astrocyte	Astrocyte	Champ1	0.481544	0.990138	0
Astrocyte	Astrocyte	Ube4a	0.565923	0.994513	0
Astrocyte	Astrocyte	Satb2	0.589695	0.994513	0
Astrocyte	Astrocyte	Crtc1	0.260002	0.985331	0
Astrocyte	Astrocyte	Gart	0.822206	0.997807	0
Astrocyte	Astrocyte	Sec14l2	0.223301	0.985331	0
Astrocyte	Astrocyte	Erf	0.128307	0.969547	0
Astrocyte	Astrocyte	Slco1c1	0.872334	0.997807	0
Astrocyte	Astrocyte	Elp6	0.226894	0.985331	0
Astrocyte	Astrocyte	Wdtc1	0.365005	0.989401	0
Astrocyte	Astrocyte	Tmem129	0.358759	0.989401	0
Astrocyte	Astrocyte	Farp1	0.983965	0.999695	0
Astrocyte	Astrocyte	Polr2a	0.537027	0.994513	0
Astrocyte	Astrocyte	Tnip1	0.654836	0.994513	0
Astrocyte	Astrocyte	Ggcx	0.357898	0.989401	0
Astrocyte	Astrocyte	Mgat5b	0.580557	0.994513	0
Astrocyte	Astrocyte	Klhl11	0.170816	0.985331	0
Astrocyte	Astrocyte	Fn1	0.6373	0.994513	0
Astrocyte	Astrocyte	Mtmr9	0.202112	0.985331	0
Astrocyte	Astrocyte	Adat1	0.782179	0.996264	0
Astrocyte	Astrocyte	Zcwpw1	0.741743	0.994513	0
Astrocyte	Astrocyte	Limd1	0.373696	0.989401	0
Astrocyte	Astrocyte	Tmem132d	0.266679	0.985331	0
Astrocyte	Astrocyte	Npepl1	0.457484	0.989401	0
Astrocyte	Astrocyte	Ttk	0.106743	0.966395	0
Astrocyte	Astrocyte	Epn3	0.647916	0.994513	0
Astrocyte	Astrocyte	Tmie	0.448278	0.989401	0
Astrocyte	Astrocyte	Col6a6	0.983308	0.999695	0
Astrocyte	Astrocyte	Sqstm1	0.820927	0.997807	0
Astrocyte	Astrocyte	Nceh1	0.419317	0.989401	0
Astrocyte	Astrocyte	Cadps	0.757465	0.994763	0
Astrocyte	Astrocyte	Wdr1	0.191421	0.985331	0
Astrocyte	Astrocyte	Snw1	0.507799	0.991005	0
Astrocyte	Astrocyte	Usp33	0.681526	0.994513	0
Astrocyte	Astrocyte	Ssrp1	0.582906	0.994513	0
Astrocyte	Astrocyte	Hspa4l	0.480561	0.990138	0
Astrocyte	Astrocyte	Trank1	0.180393	0.985331	0
Astrocyte	Astrocyte	Fh1	0.921801	0.997807	0
Astrocyte	Astrocyte	Sbds	0.901524	0.997807	0
Astrocyte	Astrocyte	Degs1	0.695259	0.994513	0
Astrocyte	Astrocyte	Syt16	0.944096	0.997807	0
Astrocyte	Astrocyte	Atp13a2	0.30743	0.988178	0
Astrocyte	Astrocyte	Golga4	0.485605	0.990138	0
Astrocyte	Astrocyte	Xpnpep1	0.49683	0.991005	0
Astrocyte	Astrocyte	Wdr45b	0.544833	0.994513	0
Astrocyte	Astrocyte	Nrip1	0.457953	0.989401	0
Astrocyte	Astrocyte	Bag5	0.107186	0.966395	0
Astrocyte	Astrocyte	Scamp3	0.834958	0.997807	0
Astrocyte	Astrocyte	Srrt	0.492296	0.990138	0
Astrocyte	Astrocyte	Rnf41	0.605169	0.994513	0
Astrocyte	Astrocyte	Atxn2l	0.369989	0.989401	0
Astrocyte	Astrocyte	Abhd8	0.146508	0.985134	0
Astrocyte	Astrocyte	Rnf19a	0.907912	0.997807	0
Astrocyte	Astrocyte	Ptrh2	0.132916	0.969547	0
Astrocyte	Astrocyte	Ccnt2	0.406567	0.989401	0
Astrocyte	Astrocyte	Acsl6	0.536392	0.994513	0
Astrocyte	Astrocyte	Fam57b	0.680487	0.994513	0
Astrocyte	Astrocyte	Slc41a1	0.991449	0.999789	0
Astrocyte	Astrocyte	Klhl26	0.600672	0.994513	0
Astrocyte	Astrocyte	Rbck1	0.0263322	0.953588	0
Astrocyte	Astrocyte	Galnt11	0.0336812	0.953588	0
Astrocyte	Astrocyte	Mcoln1	0.162422	0.985331	0
Astrocyte	Astrocyte	Dpp3	0.100774	0.966395	0
Astrocyte	Astrocyte	Trim41	0.50935	0.991005	0
Astrocyte	Astrocyte	Mtx3	0.348499	0.989401	0
Astrocyte	Astrocyte	Htra1	0.61431	0.994513	0
Astrocyte	Astrocyte	Dazap1	0.596035	0.994513	0
Astrocyte	Astrocyte	Paqr8	0.713011	0.994513	0
Astrocyte	Astrocyte	Flii	0.132931	0.969547	0
Astrocyte	Astrocyte	Top1mt	0.380077	0.989401	0
Astrocyte	Astrocyte	Tmem178b	0.438599	0.989401	0
Astrocyte	Astrocyte	Tspan9	0.0411419	0.953588	0
Astrocyte	Astrocyte	Plxnd1	0.580443	0.994513	0
Astrocyte	Astrocyte	Dffb	0.995392	0.999789	0
Astrocyte	Astrocyte	Zfp36l2	0.609018	0.994513	0
Astrocyte	Astrocyte	Nsun5	0.025626	0.953588	0
Astrocyte	Astrocyte	Lamc1	0.489067	0.990138	0
Astrocyte	Astrocyte	Bmpr1b	0.911149	0.997807	0
Astrocyte	Astrocyte	Pold2	0.870912	0.997807	0
Astrocyte	Astrocyte	Sympk	0.251767	0.985331	0
Astrocyte	Astrocyte	Ezh2	0.874839	0.997807	0
Astrocyte	Astrocyte	Tpbg	0.126317	0.969547	0
Astrocyte	Astrocyte	Pgm1	0.181932	0.985331	0
Astrocyte	Astrocyte	Palm3	0.281953	0.985331	0
Astrocyte	Astrocyte	Boc	0.830787	0.997807	0
Astrocyte	Astrocyte	Hinfp	0.310446	0.988178	0
Astrocyte	Astrocyte	Mmp14	0.314627	0.989075	0
Astrocyte	Astrocyte	Eln	0.0742903	0.966395	0
Astrocyte	Astrocyte	Adra1a	0.043656	0.966395	0
Astrocyte	Astrocyte	Ticam1	0.994072	0.999789	0
Astrocyte	Astrocyte	Apln	0.209237	0.985331	0
Astrocyte	Astrocyte	Bcar3	0.108278	0.966395	0
Astrocyte	Astrocyte	Foxf2	0.75393	0.994513	0
Astrocyte	Astrocyte	Zfp473	0.639883	0.994513	0
Astrocyte	Astrocyte	Map3k19	0.090185	0.966395	0
Astrocyte	Astrocyte	Sfrp5	0.232911	0.985331	0
Astrocyte	Astrocyte	Fut4-ps1	0.456905	0.989401	0
Astrocyte	Astrocyte	Nptx1	0.256182	0.985331	0
Astrocyte	Astrocyte	Pou3f1	0.0566387	0.966395	0
Astrocyte	Astrocyte	Cdh2	0.915113	0.997807	0
Astrocyte	Astrocyte	Immt	0.685597	0.994513	0
Astrocyte	Astrocyte	Safb	0.381022	0.989401	0
Astrocyte	Astrocyte	Cplx1	0.00160504	0.953588	0
Astrocyte	Astrocyte	Kcnj4	0.284661	0.985331	0
Astrocyte	Astrocyte	Zfp91	0.250847	0.985331	0
Astrocyte	Astrocyte	Nipbl	0.385464	0.989401	0
Astrocyte	Astrocyte	Slc3a2	0.222397	0.985331	0
Astrocyte	Astrocyte	Chpf	0.194382	0.985331	0
Astrocyte	Astrocyte	Tbc1d24	0.63845	0.994513	0
Astrocyte	Astrocyte	Mrpl49	0.577967	0.994513	0
Astrocyte	Astrocyte	Atf6b	0.413905	0.989401	0
Astrocyte	Astrocyte	Mog	0.404646	0.989401	0
Astrocyte	Astrocyte	Pik3r2	0.891701	0.997807	0
Astrocyte	Astrocyte	Ncaph2	0.120599	0.966395	0
Astrocyte	Astrocyte	Tmub2	0.46654	0.989401	0
Astrocyte	Astrocyte	Dlg1	0.321314	0.989401	0
Astrocyte	Astrocyte	Ireb2	0.424537	0.989401	0
Astrocyte	Astrocyte	Tmem131	0.426679	0.989401	0
Astrocyte	Astrocyte	Pomgnt1	0.536399	0.994513	0
Astrocyte	Astrocyte	Plbd2	0.92694	0.997807	0
Astrocyte	Astrocyte	Nop14	0.489788	0.990138	0
Astrocyte	Astrocyte	Magi1	0.058223	0.966395	0
Astrocyte	Astrocyte	Ddx27	0.036284	0.953588	0
Astrocyte	Astrocyte	Psph	0.344631	0.989401	0
Astrocyte	Astrocyte	Zfp532	0.0917975	0.966395	0
Astrocyte	Astrocyte	Tmem178	0.167162	0.985331	0
Astrocyte	Astrocyte	Pygo2	0.664644	0.994513	0
Astrocyte	Astrocyte	Trafd1	0.892593	0.997807	0
Astrocyte	Astrocyte	Gid8	0.960494	0.997807	0
Astrocyte	Astrocyte	Ankfy1	0.384957	0.989401	0
Astrocyte	Astrocyte	Lrrc47	0.335941	0.989401	0
Astrocyte	Astrocyte	Myrip	0.922121	0.997807	0
Astrocyte	Astrocyte	Map3k10	0.136993	0.973475	0
Astrocyte	Astrocyte	Elmo1	0.461618	0.989401	0
Astrocyte	Astrocyte	Mbd6	0.453372	0.989401	0
Astrocyte	Astrocyte	Mlc1	0.238989	0.985331	0
Astrocyte	Astrocyte	Cdkn1b	0.673928	0.994513	0
Astrocyte	Astrocyte	Mfsd10	0.719692	0.994513	0
Astrocyte	Astrocyte	Tln1	0.5014	0.991005	0
Astrocyte	Astrocyte	Nutf2	0.826635	0.997807	0
Astrocyte	Astrocyte	Chrm4	0.453082	0.989401	0
Astrocyte	Astrocyte	Tril	0.764489	0.994763	0
Astrocyte	Astrocyte	Mtus1	0.0229289	0.953588	0
Astrocyte	Astrocyte	Galk1	0.422924	0.989401	0
Astrocyte	Astrocyte	Ldlr	0.962059	0.997807	0
Astrocyte	Astrocyte	Stk35	0.376633	0.989401	0
Astrocyte	Astrocyte	Ptar1	0.278065	0.985331	0
Astrocyte	Astrocyte	Cckbr	0.165957	0.985331	0
Astrocyte	Astrocyte	Dio2	0.620189	0.994513	0
Astrocyte	Astrocyte	Gldc	0.611698	0.994513	0
Astrocyte	Astrocyte	Pla2g4c	0.316534	0.989075	0
Astrocyte	Astrocyte	Acot12	0.612844	0.994513	0
Astrocyte	Astrocyte	Tmem72	0.371607	0.989401	0
Astrocyte	Astrocyte	Tspyl4	0.726801	0.994513	0
Astrocyte	Astrocyte	Reep5	0.799948	0.997753	0
Astrocyte	Astrocyte	Etv1	0.624043	0.994513	0
Astrocyte	Astrocyte	Kmt2a	0.209166	0.985331	0
Astrocyte	Astrocyte	Ubl3	0.903739	0.997807	0
Astrocyte	Astrocyte	Bptf	0.326897	0.989401	0
Astrocyte	Astrocyte	Thoc2	0.74971	0.994513	0
Astrocyte	Astrocyte	Mapre2	0.73824	0.994513	0
Astrocyte	Astrocyte	Ogdh	0.535368	0.994513	0
Astrocyte	Astrocyte	Brinp2	0.877342	0.997807	0
Astrocyte	Astrocyte	Hspbp1	0.154022	0.985331	0
Astrocyte	Astrocyte	Tet3	0.517717	0.994513	0
Astrocyte	Astrocyte	Atg12	0.946478	0.997807	0
Astrocyte	Astrocyte	Ptpn11	0.3721	0.989401	0
Astrocyte	Astrocyte	Ube2h	0.683032	0.994513	0
Astrocyte	Astrocyte	Arhgef4	0.00614526	0.953588	0
Astrocyte	Astrocyte	Paf1	0.17325	0.985331	0
Astrocyte	Astrocyte	Dmwd	0.825714	0.997807	0
Astrocyte	Astrocyte	Sik3	0.271336	0.985331	0
Astrocyte	Astrocyte	Yipf3	0.118233	0.966395	0
Astrocyte	Astrocyte	Fam131b	0.283412	0.985331	0
Astrocyte	Astrocyte	Lamp5	0.0971785	0.966395	0
Astrocyte	Astrocyte	Ppp2r5b	0.754353	0.994513	0
Astrocyte	Astrocyte	Tcp11l2	0.423809	0.989401	0
Astrocyte	Astrocyte	Ak3	0.709122	0.994513	0
Astrocyte	Astrocyte	Slc37a4	0.204743	0.985331	0
Astrocyte	Astrocyte	Nyap1	0.55663	0.994513	0
Astrocyte	Astrocyte	Scfd2	0.452635	0.989401	0
Astrocyte	Astrocyte	Tspan33	0.557917	0.994513	0
Astrocyte	Astrocyte	D16ertd472e	0.541743	0.994513	0
Astrocyte	Astrocyte	Ephx1	0.157953	0.985331	0
Astrocyte	Astrocyte	Sertad1	0.73303	0.994513	0
Astrocyte	Astrocyte	Zfp518a	0.31662	0.989075	0
Astrocyte	Astrocyte	Olfm2	0.807487	0.997753	0
Astrocyte	Astrocyte	Lhfp	0.463826	0.989401	0
Astrocyte	Astrocyte	Mertk	0.380817	0.989401	0
Astrocyte	Astrocyte	Lpcat1	0.609432	0.994513	0
Astrocyte	Astrocyte	Itga7	0.172828	0.985331	0
Astrocyte	Astrocyte	Ralgps1	0.0326616	0.953588	0
Astrocyte	Astrocyte	Kif26a	0.349257	0.989401	0
Astrocyte	Astrocyte	Mmp15	0.8738	0.997807	0
Astrocyte	Astrocyte	Hif3a	0.407187	0.989401	0
Astrocyte	Astrocyte	Ppp1r3g	0.846187	0.997807	0
Astrocyte	Astrocyte	Emid1	0.657674	0.994513	0
Astrocyte	Astrocyte	Gpr157	0.403562	0.989401	0
Astrocyte	Astrocyte	Txlnb	0.350575	0.989401	0
Astrocyte	Astrocyte	Il12b	0.0648983	0.966395	0
Astrocyte	Astrocyte	Aox2	0.466661	0.989401	0
Astrocyte	Astrocyte	Arel1	0.356621	0.989401	0
Astrocyte	Astrocyte	Copa	0.921599	0.997807	0
Astrocyte	Astrocyte	Tnpo2	0.136268	0.973475	0
Astrocyte	Astrocyte	Supt6	0.524468	0.994513	0
Astrocyte	Astrocyte	Cry2	0.721803	0.994513	0
Astrocyte	Astrocyte	Cpeb3	0.0684708	0.966395	0
Astrocyte	Astrocyte	Rab1b	0.407556	0.989401	0
Astrocyte	Astrocyte	Map2k2	0.722593	0.994513	0
Astrocyte	Astrocyte	Rin1	0.996942	0.999789	0
Astrocyte	Astrocyte	Sulf2	0.10566	0.966395	0
Astrocyte	Astrocyte	Dohh	0.785157	0.996444	0
Astrocyte	Astrocyte	Kat7	0.932789	0.997807	0
Astrocyte	Astrocyte	Stx5a	0.152416	0.985331	0
Astrocyte	Astrocyte	Prex1	0.0725889	0.966395	0
Astrocyte	Astrocyte	Gpr37l1	0.687808	0.994513	0
Astrocyte	Astrocyte	Tesk1	0.292347	0.985331	0
Astrocyte	Astrocyte	Insig1	0.911909	0.997807	0
Astrocyte	Astrocyte	Chst12	0.461128	0.989401	0
Astrocyte	Astrocyte	Slc25a1	0.786762	0.996855	0
Astrocyte	Astrocyte	Ier2	0.986421	0.999695	0
Astrocyte	Astrocyte	Dlg5	0.65239	0.994513	0
Astrocyte	Astrocyte	Il6st	0.460395	0.989401	0
Astrocyte	Astrocyte	Socs6	0.255118	0.985331	0
Astrocyte	Astrocyte	Cbs	0.895215	0.997807	0
Astrocyte	Astrocyte	Frem2	0.427118	0.989401	0
Astrocyte	Astrocyte	Xirp2	0.999789	0.999789	0
Astrocyte	Astrocyte	Ntng2	0.968807	0.997835	0
Astrocyte	Astrocyte	Ap2b1	0.980142	0.999695	0
Astrocyte	Astrocyte	Rbm5	0.287389	0.985331	0
Astrocyte	Astrocyte	Slc25a12	0.693448	0.994513	0
Astrocyte	Astrocyte	Birc6	0.95617	0.997807	0
Astrocyte	Astrocyte	Lztr1	0.0303812	0.953588	0
Astrocyte	Astrocyte	Arid1b	0.967927	0.997835	0
Astrocyte	Astrocyte	Syt13	0.283919	0.985331	0
Astrocyte	Astrocyte	Ski	0.85586	0.997807	0
Astrocyte	Astrocyte	Dpy19l1	0.184406	0.985331	0
Astrocyte	Astrocyte	Copz1	0.963887	0.997807	0
Astrocyte	Astrocyte	Snd1	0.926758	0.997807	0
Astrocyte	Astrocyte	Tomm34	0.235613	0.985331	0
Astrocyte	Astrocyte	Qrich1	0.241438	0.985331	0
Astrocyte	Astrocyte	Entpd6	0.747336	0.994513	0
Astrocyte	Astrocyte	Otud4	0.511755	0.991005	0
Astrocyte	Astrocyte	Megf9	0.986064	0.999695	0
Astrocyte	Astrocyte	Sestd1	0.240136	0.985331	0
Astrocyte	Astrocyte	Egln2	0.99464	0.999789	0
Astrocyte	Astrocyte	Tcta	0.0348192	0.953588	0
Astrocyte	Astrocyte	Dhcr24	0.119998	0.966395	0
Astrocyte	Astrocyte	Numa1	0.118565	0.966395	0
Astrocyte	Astrocyte	Dnajc11	0.472278	0.989685	0
Astrocyte	Astrocyte	Adrb1	0.695735	0.994513	0
Astrocyte	Astrocyte	Arhgap20	0.901963	0.997807	0
Astrocyte	Astrocyte	Cryl1	0.287591	0.985331	0
Astrocyte	Astrocyte	Midn	0.892896	0.997807	0
Astrocyte	Astrocyte	Sash1	0.451997	0.989401	0
Astrocyte	Astrocyte	Ryr1	0.511556	0.991005	0
Astrocyte	Astrocyte	Rnft1	0.0306172	0.953588	0
Astrocyte	Astrocyte	Scamp2	0.302002	0.988178	0
Astrocyte	Astrocyte	Wnk3	0.378653	0.989401	0
Astrocyte	Astrocyte	Zfp598	0.339483	0.989401	0
Astrocyte	Astrocyte	Jmjd6	0.902157	0.997807	0
Astrocyte	Astrocyte	Sema6d	0.407332	0.989401	0
Astrocyte	Astrocyte	Fam107a	0.143576	0.983396	0
Astrocyte	Astrocyte	Prr14	0.456251	0.989401	0
Astrocyte	Astrocyte	Brat1	0.0188867	0.953588	0
Astrocyte	Astrocyte	Sfxn5	0.688694	0.994513	0
Astrocyte	Astrocyte	Nudt13	0.453756	0.989401	0
Astrocyte	Astrocyte	Pm20d2	0.305821	0.988178	0
Astrocyte	Astrocyte	Frzb	0.743467	0.994513	0
Astrocyte	Astrocyte	Bcl9l	0.899379	0.997807	0
Astrocyte	Astrocyte	Mttp	0.504681	0.991005	0
Astrocyte	Astrocyte	Slc38a3	0.905427	0.997807	0
Astrocyte	Astrocyte	Slc44a2	0.642578	0.994513	0
Astrocyte	Astrocyte	Fam109a	0.974517	0.999695	0
Astrocyte	Astrocyte	Slc29a1	0.0359695	0.953588	0
Astrocyte	Astrocyte	Plxnb3	0.243873	0.985331	0
Astrocyte	Astrocyte	Grk1	0.838735	0.997807	0
Astrocyte	Astrocyte	Sox3	0.808579	0.997753	0
Astrocyte	Astrocyte	St6galnac5	0.177367	0.985331	0
Astrocyte	Astrocyte	Sh3glb2	0.539427	0.994513	0
Astrocyte	Astrocyte	Trio	0.0141281	0.953588	0
Astrocyte	Astrocyte	Efnb3	0.74693	0.994513	0
Astrocyte	Astrocyte	Rab24	0.164647	0.985331	0
Astrocyte	Astrocyte	Adprh	0.749707	0.994513	0
Astrocyte	Astrocyte	Gprin1	0.119638	0.966395	0
Astrocyte	Astrocyte	Usp2	0.467438	0.989401	0
Astrocyte	Astrocyte	Nap1l4	0.804018	0.997753	0
Astrocyte	Astrocyte	Arid1a	0.029422	0.953588	0
Astrocyte	Astrocyte	Aftph	0.65161	0.994513	0
[truncated: 80,285 more rows]

## Sheet: NCEM_59um
anchor	neighbor	gene	pvalue	pvalue_adj	ICG
Astrocyte	Astrocyte	Aatf	0.418120189957941	0.930458	0
Astrocyte	Astrocyte	Abat	0.0518056652524637	0.608048	0
Astrocyte	Astrocyte	Abhd2	0.988305202122418	0.999086	0
Astrocyte	Astrocyte	Abhd6	0.49197992066636	0.941544	0
Astrocyte	Astrocyte	Abl1	0.221707231912858	0.84094	0
Astrocyte	Astrocyte	Ablim2	0.074307269136245	0.656758	0
Astrocyte	Astrocyte	Acat1	0.00388081737424048	0.362237	0
Astrocyte	Astrocyte	Acbd5	0.990436605056503	0.999086	0
Astrocyte	Astrocyte	Ackr3	0.287994688162985	0.893396	0
Astrocyte	Astrocyte	Acox1	0.261572740777144	0.873984	0
Astrocyte	Astrocyte	Acsbg1	0.574349346849139	0.948503	0
Astrocyte	Astrocyte	Actr10	0.995238485348819	0.999086	0
Astrocyte	Astrocyte	Adam11	0.538187653930786	0.947868	0
Astrocyte	Astrocyte	Adap1	0.317161163725874	0.897998	0
Astrocyte	Astrocyte	Adarb1	0.558515330728289	0.948503	0
Astrocyte	Astrocyte	Adcy1	0.181406034361676	0.8201	0
Astrocyte	Astrocyte	Adcy2	0.233726829882759	0.845167	0
Astrocyte	Astrocyte	Adcy9	0.237407649427978	0.847068	0
Astrocyte	Astrocyte	Add3	0.34000562442806	0.913833	0
Astrocyte	Astrocyte	Adh7	0.51206124658691	0.943619	0
Astrocyte	Astrocyte	Adipor1	0.393130111233534	0.922681	0
Astrocyte	Astrocyte	Afg3l2	0.628070856699963	0.96646	0
Astrocyte	Astrocyte	Agap2	0.225407232762211	0.845167	0
Astrocyte	Astrocyte	Aggf1	0.260163225304361	0.873031	0
Astrocyte	Astrocyte	Ago2	0.0646885424807311	0.639561	0
Astrocyte	Astrocyte	Agpat3	0.667613632011825	0.969312	0
Astrocyte	Astrocyte	Agps	0.510642465823354	0.943619	0
Astrocyte	Astrocyte	Agrn	0.880269085606222	0.995707	0
Astrocyte	Astrocyte	Ak5	0.509468092977558	0.943619	0
Astrocyte	Astrocyte	Akap1	0.25505715272097	0.864015	0
Astrocyte	Astrocyte	Akap5	0.698157759107465	0.978311	0
Astrocyte	Astrocyte	Akap6	0.810567115174527	0.995707	0
Astrocyte	Astrocyte	Akt3	0.64930333504419	0.969312	0
Astrocyte	Astrocyte	Aldh2	0.0222839104775251	0.530569	0
Astrocyte	Astrocyte	Als2	0.268007491196458	0.878513	0
Astrocyte	Astrocyte	Ambra1	0.296951173423711	0.893396	0
Astrocyte	Astrocyte	Amfr	0.501438952658335	0.943619	0
Astrocyte	Astrocyte	Amhr2	0.95911415745774	0.999086	0
Astrocyte	Astrocyte	Amot	0.303294755000823	0.893396	0
Astrocyte	Astrocyte	Amotl2	0.948602388961552	0.996891	0
Astrocyte	Astrocyte	Ankrd13d	0.460750009778011	0.938975	0
Astrocyte	Astrocyte	Anks1	0.114148698746441	0.729851	0
Astrocyte	Astrocyte	Ap1b1	0.395401194093253	0.922681	0
Astrocyte	Astrocyte	Ap2a1	0.874739204378522	0.995707	0
Astrocyte	Astrocyte	Ap2a2	0.522725800483421	0.943619	0
Astrocyte	Astrocyte	Ap3b2	0.170628795915312	0.810043	0
Astrocyte	Astrocyte	Ap3d1	0.752105080750077	0.983695	0
Astrocyte	Astrocyte	Apba1	0.272287778429843	0.881599	0
Astrocyte	Astrocyte	Aplp2	0.417602977544237	0.930458	0
Astrocyte	Astrocyte	Apmap	0.357765972360724	0.914108	0
Astrocyte	Astrocyte	Arc	0.51474773348587	0.943619	0
Astrocyte	Astrocyte	Arfgap1	0.456856012200563	0.938975	0
Astrocyte	Astrocyte	Arhgap1	0.301227137161697	0.893396	0
Astrocyte	Astrocyte	Arhgap23	0.475162306627021	0.94089	0
Astrocyte	Astrocyte	Arhgap31	0.86059466813755	0.995707	0
Astrocyte	Astrocyte	Arhgap33	0.0191835344773828	0.519428	0
Astrocyte	Astrocyte	Arhgef10l	0.0285429091463257	0.538479	0
Astrocyte	Astrocyte	Arid3a	0.274388708370272	0.883782	0
Astrocyte	Astrocyte	Arl2bp	0.987761919770055	0.999086	0
Astrocyte	Astrocyte	Arl4d	0.216908267031588	0.834263	0
Astrocyte	Astrocyte	Arnt2	0.0869975555002667	0.681799	0
Astrocyte	Astrocyte	Arntl	0.21004776240135	0.834137	0
Astrocyte	Astrocyte	Arrb1	0.989871392879142	0.999086	0
Astrocyte	Astrocyte	Asic1	0.430841469838637	0.930458	0
Astrocyte	Astrocyte	Astn1	0.050666098963794	0.606054	0
Astrocyte	Astrocyte	Atg9a	0.484109644324763	0.941544	0
Astrocyte	Astrocyte	Atic	0.0379060407820586	0.581381	0
Astrocyte	Astrocyte	Auts2	0.0114859495325499	0.519428	0
Astrocyte	Astrocyte	Axl	0.412969127655759	0.927817	0
Astrocyte	Astrocyte	B3galnt1	0.533968671894298	0.94639	0
Astrocyte	Astrocyte	B3galt2	0.914349271524592	0.996891	0
Astrocyte	Astrocyte	B3gat1	0.516975954464088	0.943619	0
Astrocyte	Astrocyte	B4galt2	0.02178144215002	0.523592	0
Astrocyte	Astrocyte	B4galt3	0.532089933076394	0.94639	0
Astrocyte	Astrocyte	Baalc	0.252630832039308	0.863401	0
Astrocyte	Astrocyte	Bap1	0.145425114973022	0.791271	0
Astrocyte	Astrocyte	Bbs10	0.534899836346626	0.94639	0
Astrocyte	Astrocyte	Bcl7b	0.288662190319652	0.893396	0
Astrocyte	Astrocyte	Bcl9	0.74394048187072	0.983695	0
Astrocyte	Astrocyte	Bicd2	0.488890310530652	0.941544	0
Astrocyte	Astrocyte	Bin1	0.374331186337532	0.91861	0
Astrocyte	Astrocyte	Bivm	0.329714840135078	0.907805	0
Astrocyte	Astrocyte	Bms1	0.493168673670982	0.941544	0
Astrocyte	Astrocyte	Brd2	0.161060824940765	0.806079	0
Astrocyte	Astrocyte	Brf2	0.353466571294989	0.913833	0
Astrocyte	Astrocyte	Bsdc1	0.813673405803368	0.995707	0
Astrocyte	Astrocyte	Bsn	0.771972627504174	0.986256	0
Astrocyte	Astrocyte	Btd	0.719138678633003	0.979332	0
Astrocyte	Astrocyte	Bub3	0.396652600457949	0.922681	0
Astrocyte	Astrocyte	Cacna1b	0.868459383171166	0.995707	0
Astrocyte	Astrocyte	Cacna1c	0.477219599209989	0.94089	0
Astrocyte	Astrocyte	Cacna1e	0.184878022280007	0.823055	0
Astrocyte	Astrocyte	Cacna1g	0.762019862671722	0.986072	0
Astrocyte	Astrocyte	Cacng2	0.455865795562297	0.938975	0
Astrocyte	Astrocyte	Cacng3	0.535865655005814	0.94642	0
Astrocyte	Astrocyte	Cactin	0.104682120350073	0.728407	0
Astrocyte	Astrocyte	Camk1d	0.760870666070449	0.985741	0
Astrocyte	Astrocyte	Camkk1	0.854662032766505	0.995707	0
Astrocyte	Astrocyte	Capn15	0.309813490673962	0.893396	0
Astrocyte	Astrocyte	Car2	0.0941164607763059	0.708708	0
Astrocyte	Astrocyte	Caskin2	0.0685254824444523	0.656374	0
Astrocyte	Astrocyte	Cc2d1a	0.935312861989951	0.996891	0
Astrocyte	Astrocyte	Ccdc92	0.160486479916479	0.806079	0
Astrocyte	Astrocyte	Ccdc97	0.663933227201275	0.969312	0
Astrocyte	Astrocyte	Cdc42se1	0.862701459982081	0.995707	0
Astrocyte	Astrocyte	Cdk16	0.0733709847289165	0.656758	0
Astrocyte	Astrocyte	Cdkl5	0.29217529640398	0.893396	0
Astrocyte	Astrocyte	Cep170b	0.623078317656457	0.963921	0
Astrocyte	Astrocyte	Chrm1	0.559241889573647	0.948503	0
Astrocyte	Astrocyte	Chrnd	0.0273716495812521	0.538479	0
Astrocyte	Astrocyte	Chst2	0.660038840427896	0.969312	0
Astrocyte	Astrocyte	Ciao1	0.682133764331	0.972814	0
Astrocyte	Astrocyte	Cinp	0.947099253311692	0.996891	0
Astrocyte	Astrocyte	Cit	0.831152318552013	0.995707	0
Astrocyte	Astrocyte	Cited2	0.0887288380918455	0.686756	0
Astrocyte	Astrocyte	Clcn6	0.472127664537986	0.939912	0
Astrocyte	Astrocyte	Cldn11	0.757907540252472	0.984926	0
Astrocyte	Astrocyte	Cldn5	0.0157538541835231	0.519428	0
Astrocyte	Astrocyte	Clec16a	0.0565199155148789	0.619736	0
Astrocyte	Astrocyte	Clip1	0.482971054487628	0.941544	0
Astrocyte	Astrocyte	Clip4	0.826611236640407	0.995707	0
Astrocyte	Astrocyte	Clstn2	0.127458124628133	0.760366	0
Astrocyte	Astrocyte	Cmtm6	0.614125855317402	0.959845	0
Astrocyte	Astrocyte	Cmtr1	0.231837142105936	0.845167	0
Astrocyte	Astrocyte	Cnot1	0.937423698060653	0.996891	0
Astrocyte	Astrocyte	Cnp	0.800903543096684	0.99469	0
Astrocyte	Astrocyte	Cnpy3	0.21228422959353	0.834137	0
Astrocyte	Astrocyte	Cntn2	0.9036025487807	0.996891	0
Astrocyte	Astrocyte	Cog8	0.215656936562406	0.834137	0
Astrocyte	Astrocyte	Cops4	0.212981799246201	0.834137	0
Astrocyte	Astrocyte	Coro1c	0.789809729234241	0.992475	0
Astrocyte	Astrocyte	Coro7	0.207131747199956	0.834137	0
Astrocyte	Astrocyte	Cpeb4	0.00320280790983562	0.339578	0
Astrocyte	Astrocyte	Cpox	0.635668818185448	0.968093	0
Astrocyte	Astrocyte	Creld1	0.740303880808551	0.983695	0
Astrocyte	Astrocyte	Crtac1	0.933006811414309	0.996891	0
Astrocyte	Astrocyte	Cs	0.978426440785903	0.999086	0
Astrocyte	Astrocyte	Csnk1d	0.396157144550459	0.922681	0
Astrocyte	Astrocyte	Cspg4	0.834107000574939	0.995707	0
Astrocyte	Astrocyte	Csrnp2	0.0502961612580602	0.605546	0
Astrocyte	Astrocyte	Csrp1	0.668210358394231	0.969312	0
Astrocyte	Astrocyte	Ctif	0.48336282053978	0.941544	0
Astrocyte	Astrocyte	Ctnna1	0.294951567582518	0.893396	0
Astrocyte	Astrocyte	Ctnnd2	0.837452171681223	0.995707	0
Astrocyte	Astrocyte	Ctsd	0.00722804580335916	0.459335	0
Astrocyte	Astrocyte	Ctsf	0.28364533374145	0.891832	0
Astrocyte	Astrocyte	Cttnbp2nl	0.213752218004773	0.834137	0
Astrocyte	Astrocyte	Cuedc2	0.222244156458026	0.84094	0
Astrocyte	Astrocyte	Cul4a	0.574039046159242	0.948503	0
Astrocyte	Astrocyte	Cux2	0.467249790486617	0.939523	0
Astrocyte	Astrocyte	Cyth3	0.186105213543354	0.823055	0
Astrocyte	Astrocyte	Dab2ip	0.969566162891758	0.999086	0
Astrocyte	Astrocyte	Dalrd3	0.297919702510625	0.893396	0
Astrocyte	Astrocyte	Dapk1	0.515345251648156	0.943619	0
Astrocyte	Astrocyte	Daxx	0.372891164663319	0.91861	0
Astrocyte	Astrocyte	Dcaf5	0.587175382318733	0.954114	0
Astrocyte	Astrocyte	Dcaf6	0.0790736398772156	0.656758	0
Astrocyte	Astrocyte	Dcaf8	0.000469595752832442	0.117221	0
Astrocyte	Astrocyte	Dcakd	0.905593496745566	0.996891	0
Astrocyte	Astrocyte	Dclk3	0.556767990154509	0.948503	0
Astrocyte	Astrocyte	Ddost	0.594833547053252	0.954114	0
Astrocyte	Astrocyte	Ddx42	0.470655892538405	0.939523	0
Astrocyte	Astrocyte	Deaf1	0.518414254367201	0.943619	0
Astrocyte	Astrocyte	Dennd5b	0.00553499882847929	0.406985	0
Astrocyte	Astrocyte	Dgat2	0.264111642064785	0.874539	0
Astrocyte	Astrocyte	Dgcr8	0.604282163775103	0.955478	0
Astrocyte	Astrocyte	Dhx9	0.760992058369101	0.985741	0
Astrocyte	Astrocyte	Dido1	0.760326202385191	0.985741	0
Astrocyte	Astrocyte	Dip2a	0.0410197395229552	0.597415	0
Astrocyte	Astrocyte	Dip2b	0.0737713093463298	0.656758	0
Astrocyte	Astrocyte	Dip2c	0.281866307608097	0.889485	0
Astrocyte	Astrocyte	Diras2	0.201307079270432	0.834137	0
Astrocyte	Astrocyte	Dis3l	0.635914380312876	0.968093	0
Astrocyte	Astrocyte	Dlgap3	0.446999491497458	0.935586	0
Astrocyte	Astrocyte	Dmap1	0.47126488649204	0.939523	0
Astrocyte	Astrocyte	Dnajb12	0.160054804372909	0.806079	0
Astrocyte	Astrocyte	Dnajb5	0.407149546012213	0.925531	0
Astrocyte	Astrocyte	Dock3	0.349220901868716	0.913833	0
Astrocyte	Astrocyte	Dpf1	0.593109403374037	0.954114	0
Astrocyte	Astrocyte	Dpysl5	0.541158611058183	0.947868	0
Astrocyte	Astrocyte	Dscam	0.332749796866032	0.909789	0
Astrocyte	Astrocyte	Dtx1	0.214710736718727	0.834137	0
Astrocyte	Astrocyte	Dtx3	0.00456355639419081	0.368029	0
Astrocyte	Astrocyte	Dusp1	0.0357218748432024	0.57781	0
Astrocyte	Astrocyte	Dusp14	0.567169119260424	0.948503	0
Astrocyte	Astrocyte	Dusp6	0.325119983247258	0.902078	0
Astrocyte	Astrocyte	Dvl1	0.293551819714307	0.893396	0
Astrocyte	Astrocyte	Dvl3	0.400631205079521	0.922681	0
Astrocyte	Astrocyte	Dync1li1	0.030642245826429	0.547183	0
Astrocyte	Astrocyte	E4f1	0.046145445080175	0.605546	0
Astrocyte	Astrocyte	Eef1d	0.235632251987524	0.845167	0
Astrocyte	Astrocyte	Efr3b	0.3270151653547	0.903726	0
Astrocyte	Astrocyte	Eftud2	0.682526406894263	0.972814	0
Astrocyte	Astrocyte	Egr2	0.430486925598656	0.930458	0
Astrocyte	Astrocyte	Ehbp1	0.210267067046411	0.834137	0
Astrocyte	Astrocyte	Eif3l	0.569558799440995	0.948503	0
Astrocyte	Astrocyte	Eif4h	0.668637452548649	0.969312	0
Astrocyte	Astrocyte	Eif6	0.786188246908217	0.992161	0
Astrocyte	Astrocyte	Elavl4	0.469782442003025	0.939523	0
Astrocyte	Astrocyte	Elfn2	0.197184859152186	0.834137	0
Astrocyte	Astrocyte	Elk1	0.792065917998926	0.992475	0
Astrocyte	Astrocyte	Elp2	0.684678617076634	0.973661	0
Astrocyte	Astrocyte	Emc10	0.461162424719665	0.938975	0
Astrocyte	Astrocyte	Emc3	0.105251388610865	0.728407	0
Astrocyte	Astrocyte	Eme2	0.362331435547095	0.914154	0
Astrocyte	Astrocyte	Epn1	0.0208593939782688	0.519428	0
Astrocyte	Astrocyte	Eps15	0.279649938654294	0.887395	0
Astrocyte	Astrocyte	Eps15l1	0.565158823960417	0.948503	0
Astrocyte	Astrocyte	Erbb3	0.253645520765843	0.863915	0
Astrocyte	Astrocyte	Ergic1	0.681521172689968	0.972814	0
Astrocyte	Astrocyte	Etl4	0.276512594263823	0.883992	0
Astrocyte	Astrocyte	Exoc1	0.292836772232938	0.893396	0
Astrocyte	Astrocyte	Ezr	0.706261267489233	0.979007	0
Astrocyte	Astrocyte	Faah	0.753769098962972	0.983695	0
Astrocyte	Astrocyte	Faim2	0.046979367466579	0.605546	0
Astrocyte	Astrocyte	Fam126b	0.672975244814544	0.970824	0
Astrocyte	Astrocyte	Fam189a1	0.573746839317254	0.948503	0
Astrocyte	Astrocyte	Fam192a	0.138035227255869	0.776405	0
Astrocyte	Astrocyte	Fam193a	0.508714110703839	0.943619	0
Astrocyte	Astrocyte	Fam20c	0.351187741915342	0.913833	0
Astrocyte	Astrocyte	Fam53c	0.256057374468474	0.866229	0
Astrocyte	Astrocyte	Fbxl12	0.883399953713195	0.995707	0
Astrocyte	Astrocyte	Fbxl19	0.160691276805642	0.806079	0
Astrocyte	Astrocyte	Fbxo41	0.0912997009103183	0.698273	0
Astrocyte	Astrocyte	Fbxo8	0.194117044432984	0.826734	0
Astrocyte	Astrocyte	Fbxw4	0.0092404951489396	0.459335	0
Astrocyte	Astrocyte	Fcgrt	0.102136189811906	0.728407	0
Astrocyte	Astrocyte	Fgfr3	0.107300033978736	0.728407	0
Astrocyte	Astrocyte	Fhod3	0.348549040997825	0.913833	0
Astrocyte	Astrocyte	Fkbp8	0.11105766929	0.728725	0
Astrocyte	Astrocyte	Flot1	0.0201617922777389	0.519428	0
Astrocyte	Astrocyte	Foxn3	0.160474932023228	0.806079	0
Astrocyte	Astrocyte	Foxo3	0.897480437263285	0.996891	0
Astrocyte	Astrocyte	Gabbr2	0.936514917719747	0.996891	0
Astrocyte	Astrocyte	Gabrd	0.618948624877566	0.959908	0
Astrocyte	Astrocyte	Gad2	0.00538918600881475	0.406985	0
Astrocyte	Astrocyte	Galnt16	0.927711181168132	0.996891	0
Astrocyte	Astrocyte	Galnt9	0.503656123463429	0.943619	0
Astrocyte	Astrocyte	Gatm	0.771139831069275	0.986256	0
Astrocyte	Astrocyte	Gdpd5	0.0193128559861337	0.519428	0
Astrocyte	Astrocyte	Gfod2	0.0187865667001877	0.519428	0
Astrocyte	Astrocyte	Gga1	0.907008573521605	0.996891	0
Astrocyte	Astrocyte	Gls2	0.921282747392808	0.996891	0
Astrocyte	Astrocyte	Gna11	0.317891397085388	0.897998	0
Astrocyte	Astrocyte	Gna12	0.080473251568519	0.661787	0
Astrocyte	Astrocyte	Gnai3	0.209411799561413	0.834137	0
Astrocyte	Astrocyte	Gne	0.0787554937384162	0.656758	0
Astrocyte	Astrocyte	Gng3	0.0631085972027901	0.639561	0
Astrocyte	Astrocyte	Gnl1	0.521733870826556	0.943619	0
Astrocyte	Astrocyte	Gnl2	0.288467310813738	0.893396	0
Astrocyte	Astrocyte	Golga7b	0.855693536467592	0.995707	0
Astrocyte	Astrocyte	Golph3	0.364062567549036	0.914154	0
Astrocyte	Astrocyte	Gpd1	0.482262290107269	0.941544	0
Astrocyte	Astrocyte	Gprc5b	0.45568916861759	0.938975	0
Astrocyte	Astrocyte	Gramd1b	0.646885043561875	0.969312	0
Astrocyte	Astrocyte	Grik3	0.575949684554052	0.949159	0
Astrocyte	Astrocyte	Grik5	0.830773639643808	0.995707	0
Astrocyte	Astrocyte	Gsn	0.930350136153065	0.996891	0
Astrocyte	Astrocyte	Gtdc1	0.7769932711981	0.987191	0
Astrocyte	Astrocyte	Gtf2f1	0.534815415256486	0.94639	0
Astrocyte	Astrocyte	Gtf2i	0.979449092204019	0.999086	0
Astrocyte	Astrocyte	Hap1	0.0571015496366676	0.620246	0
Astrocyte	Astrocyte	Hdac11	0.400435795572774	0.922681	0
Astrocyte	Astrocyte	Hdac9	0.743912522741242	0.983695	0
Astrocyte	Astrocyte	Hectd1	0.294270325075676	0.893396	0
Astrocyte	Astrocyte	Heg1	0.960738121065301	0.999086	0
Astrocyte	Astrocyte	Helz	0.531096137021333	0.945684	0
Astrocyte	Astrocyte	Hgs	0.579606271661631	0.950705	0
Astrocyte	Astrocyte	Hip1r	0.26951048693421	0.878513	0
Astrocyte	Astrocyte	Hipk1	0.309474790682877	0.893396	0
Astrocyte	Astrocyte	Hivep1	0.805243424830685	0.995603	0
Astrocyte	Astrocyte	Hivep3	0.8914763591229	0.996891	0
Astrocyte	Astrocyte	Hmbox1	0.227934533556455	0.845167	0
Astrocyte	Astrocyte	Hmgcr	0.13542445938613	0.7723	0
Astrocyte	Astrocyte	Hmgxb3	0.250755919183758	0.861112	0
Astrocyte	Astrocyte	Hnrnpf	0.243530580072338	0.853894	0
Astrocyte	Astrocyte	Hnrnpl	0.23244495707776	0.845167	0
Astrocyte	Astrocyte	Hr	0.859329512066335	0.995707	0
Astrocyte	Astrocyte	Hs3st2	0.0446631102934646	0.605546	0
Astrocyte	Astrocyte	Htra2	0.111783823036418	0.729851	0
Astrocyte	Astrocyte	Htt	0.199069375722749	0.834137	0
Astrocyte	Astrocyte	Ide	0.873493085885842	0.995707	0
Astrocyte	Astrocyte	Idh3a	0.849313558121706	0.995707	0
Astrocyte	Astrocyte	Ids	0.166752358245412	0.807266	0
Astrocyte	Astrocyte	Ier5	0.0162546756347249	0.519428	0
Astrocyte	Astrocyte	Igfbp4	0.476918269672765	0.94089	0
Astrocyte	Astrocyte	Igsf11	0.924566960886621	0.996891	0
Astrocyte	Astrocyte	Igsf8	0.0647235915818267	0.639561	0
Astrocyte	Astrocyte	Ikbkap	0.167375331183432	0.807266	0
Astrocyte	Astrocyte	Impdh1	0.429043051648905	0.930458	0
Astrocyte	Astrocyte	Inf2	0.756103263078962	0.984452	0
Astrocyte	Astrocyte	Ing1	0.711110169634646	0.979007	0
Astrocyte	Astrocyte	Inpp4a	0.957340138544454	0.998894	0
Astrocyte	Astrocyte	Inppl1	0.154144888934616	0.801678	0
Astrocyte	Astrocyte	Ints1	0.850043687379954	0.995707	0
Astrocyte	Astrocyte	Ipo11	0.502784006805537	0.943619	0
Astrocyte	Astrocyte	Iqsec2	0.718824762676231	0.979332	0
Astrocyte	Astrocyte	Jakmip2	0.086826885557853	0.681799	0
Astrocyte	Astrocyte	Jmy	0.815039897938658	0.995707	0
Astrocyte	Astrocyte	Kank3	0.748908815931704	0.983695	0
Astrocyte	Astrocyte	Kansl1	0.49810138946374	0.942871	0
Astrocyte	Astrocyte	Kcnb1	0.726760824029978	0.981579	0
Astrocyte	Astrocyte	Kcnd3	0.794187581607065	0.992475	0
Astrocyte	Astrocyte	Kcnf1	0.478999101441214	0.941019	0
Astrocyte	Astrocyte	Kcng1	0.0372718330446431	0.578755	0
Astrocyte	Astrocyte	Kcnh5	0.981219844451273	0.999086	0
Astrocyte	Astrocyte	Kcnip3	0.355515891793908	0.914108	0
Astrocyte	Astrocyte	Kcnj9	0.440354388959018	0.935586	0
Astrocyte	Astrocyte	Kcnk1	0.211794079786558	0.834137	0
Astrocyte	Astrocyte	Kctd17	0.72164788320436	0.979332	0
Astrocyte	Astrocyte	Kctd2	0.30743492050495	0.893396	0
Astrocyte	Astrocyte	Khsrp	0.948639208844284	0.996891	0
Astrocyte	Astrocyte	Kidins220	0.0491598210113444	0.605546	0
Astrocyte	Astrocyte	Kif26b	0.511658966746806	0.943619	0
Astrocyte	Astrocyte	Kifc3	0.768348720915166	0.986256	0
Astrocyte	Astrocyte	Klf16	0.061375454979411	0.632707	0
Astrocyte	Astrocyte	Klhl5	0.483303191045643	0.941544	0
Astrocyte	Astrocyte	Kmt2d	0.122967690393336	0.753478	0
Astrocyte	Astrocyte	Kpna1	0.896539047022194	0.996891	0
Astrocyte	Astrocyte	Kptn	0.249368463881418	0.859891	0
Astrocyte	Astrocyte	Krt80	0.690618926376242	0.976005	0
Astrocyte	Astrocyte	Krt82	0.992233271112016	0.999086	0
Astrocyte	Astrocyte	Laptm5	0.849134574439285	0.995707	0
Astrocyte	Astrocyte	Larp4b	0.0472567334416706	0.605546	0
Astrocyte	Astrocyte	Lcat	0.412076529584404	0.927817	0
Astrocyte	Astrocyte	Ldlrad4	0.380539983030892	0.922681	0
Astrocyte	Astrocyte	Leo1	0.310840131750837	0.893396	0
Astrocyte	Astrocyte	Letm1	0.543309035065282	0.947868	0
Astrocyte	Astrocyte	Lgmn	0.608200170260035	0.956891	0
Astrocyte	Astrocyte	Lhfpl4	0.367237834906716	0.914154	0
Astrocyte	Astrocyte	Lifr	0.6987905978728	0.978311	0
Astrocyte	Astrocyte	Lmtk2	0.726629371434977	0.981579	0
Astrocyte	Astrocyte	Lmtk3	0.924305711892747	0.996891	0
Astrocyte	Astrocyte	Lonp1	0.983441794058203	0.999086	0
Astrocyte	Astrocyte	Lonp2	0.00892071092720621	0.459335	0
Astrocyte	Astrocyte	Lpar5	0.856694010833614	0.995707	0
Astrocyte	Astrocyte	Lpcat4	0.0851351043376501	0.673537	0
Astrocyte	Astrocyte	Lpgat1	0.940552913538003	0.996891	0
Astrocyte	Astrocyte	Lrp10	0.250604935150246	0.861112	0
Astrocyte	Astrocyte	Lrp11	0.367074520849319	0.914154	0
Astrocyte	Astrocyte	Lrp3	0.915921528329463	0.996891	0
Astrocyte	Astrocyte	Lrp5	0.428518822764	0.930458	0
Astrocyte	Astrocyte	Lsm14b	0.825647550951028	0.995707	0
Astrocyte	Astrocyte	Ly6e	0.613788868276689	0.959845	0
Astrocyte	Astrocyte	Lzts1	0.497336157542661	0.942639	0
Astrocyte	Astrocyte	Maea	0.874925744832228	0.995707	0
Astrocyte	Astrocyte	Magee1	0.237496164354744	0.847068	0
Astrocyte	Astrocyte	Mamld1	0.582847701706448	0.951608	0
Astrocyte	Astrocyte	Man1a2	0.819305140931481	0.995707	0
Astrocyte	Astrocyte	Man2c1	0.00982968181958565	0.463664	0
Astrocyte	Astrocyte	Map3k9	0.235516137914773	0.845167	0
Astrocyte	Astrocyte	Map7d1	0.97791344987106	0.999086	0
Astrocyte	Astrocyte	Mapk14	0.398632911786976	0.922681	0
Astrocyte	Astrocyte	Mapkbp1	0.795867977541474	0.992475	0
Astrocyte	Astrocyte	Mark1	0.695335389447462	0.978311	0
Astrocyte	Astrocyte	Mark2	0.629984075621775	0.96646	0
Astrocyte	Astrocyte	Mark3	0.97757835404228	0.999086	0
Astrocyte	Astrocyte	Maz	0.844775675635492	0.995707	0
Astrocyte	Astrocyte	Mbd1	0.858729862723089	0.995707	0
Astrocyte	Astrocyte	Mbnl1	0.338302578509382	0.913833	0
Astrocyte	Astrocyte	Mcf2l	0.777906877422024	0.987191	0
Astrocyte	Astrocyte	Med13l	0.923134925116318	0.996891	0
Astrocyte	Astrocyte	Med15	0.877503395073443	0.995707	0
Astrocyte	Astrocyte	Med22	0.56263230295471	0.948503	0
Astrocyte	Astrocyte	Med24	0.433898625815835	0.933517	0
Astrocyte	Astrocyte	Med25	0.148265288519937	0.793711	0
Astrocyte	Astrocyte	Mef2d	0.702866973287712	0.979007	0
Astrocyte	Astrocyte	Meis3	0.468390159807255	0.939523	0
Astrocyte	Astrocyte	Mfng	0.415597946361999	0.929182	0
Astrocyte	Astrocyte	Mfsd2a	0.440667719232135	0.935586	0
Astrocyte	Astrocyte	Mfsd5	0.095723341158997	0.716017	0
Astrocyte	Astrocyte	Mgea5	0.84109662633815	0.995707	0
Astrocyte	Astrocyte	Mib1	0.488369783263902	0.941544	0
Astrocyte	Astrocyte	Mical1	0.915369152168879	0.996891	0
Astrocyte	Astrocyte	Micall1	0.400806327281269	0.922681	0
Astrocyte	Astrocyte	Mink1	0.557287731120694	0.948503	0
Astrocyte	Astrocyte	Mknk2	0.109950155185932	0.728407	0
Astrocyte	Astrocyte	Mllt6	0.544874306316021	0.947868	0
Astrocyte	Astrocyte	Mlxip	0.65548124327168	0.969312	0
Astrocyte	Astrocyte	Mlycd	0.0767830330934056	0.656758	0
Astrocyte	Astrocyte	Mmd2	0.0543224831428086	0.614481	0
Astrocyte	Astrocyte	Mnt	0.557469082998787	0.948503	0
Astrocyte	Astrocyte	Mocs3	0.528595698175491	0.944618	0
Astrocyte	Astrocyte	Mon2	0.051273802981521	0.60751	0
Astrocyte	Astrocyte	Morn4	0.0751982885988936	0.656758	0
Astrocyte	Astrocyte	Mpi	0.62967132538302	0.96646	0
Astrocyte	Astrocyte	Mpp3	0.973068181925628	0.999086	0
Astrocyte	Astrocyte	Mpped1	0.597344699291671	0.954915	0
Astrocyte	Astrocyte	Mrps27	0.0847694834276343	0.673537	0
Astrocyte	Astrocyte	Msl1	0.0120196329506615	0.519428	0
Astrocyte	Astrocyte	Mta2	0.180848249576611	0.819059	0
Astrocyte	Astrocyte	Mtdh	0.0279932131984645	0.538479	0
Astrocyte	Astrocyte	Mtmr3	0.495864804582411	0.942639	0
Astrocyte	Astrocyte	Mtor	0.0739816825072283	0.656758	0
Astrocyte	Astrocyte	Myo18a	0.0476852317198305	0.605546	0
Astrocyte	Astrocyte	Mypop	0.540095834985473	0.947868	0
Astrocyte	Astrocyte	Naaa	0.275430106223213	0.883782	0
Astrocyte	Astrocyte	Nacc2	0.651067645452912	0.969312	0
Astrocyte	Astrocyte	Nadk	0.166608163600408	0.807266	0
Astrocyte	Astrocyte	Nap1l5	0.654746795817116	0.969312	0
Astrocyte	Astrocyte	Nasp	0.344767863452986	0.913833	0
Astrocyte	Astrocyte	Ncald	0.995293810706575	0.999086	0
Astrocyte	Astrocyte	Ncor2	0.211153292848638	0.834137	0
Astrocyte	Astrocyte	Ndst1	0.466568807374709	0.939523	0
Astrocyte	Astrocyte	Ndufaf3	0.788094284590998	0.992475	0
Astrocyte	Astrocyte	Nefh	0.862613841800053	0.995707	0
Astrocyte	Astrocyte	Nell1	0.72056725583313	0.979332	0
Astrocyte	Astrocyte	Nfic	0.177007129344729	0.814307	0
Astrocyte	Astrocyte	Nfkbia	0.771495992280142	0.986256	0
Astrocyte	Astrocyte	Nicn1	0.758032886048317	0.984926	0
Astrocyte	Astrocyte	Nipsnap1	0.617080268139946	0.959908	0
Astrocyte	Astrocyte	Nkain1	0.551420056632717	0.948503	0
Astrocyte	Astrocyte	Nktr	0.753048768736467	0.983695	0
Astrocyte	Astrocyte	Nnt	0.0662896034781479	0.640882	0
Astrocyte	Astrocyte	Noc2l	0.528771610772033	0.944618	0
Astrocyte	Astrocyte	Nolc1	0.510970819478998	0.943619	0
Astrocyte	Astrocyte	Nosip	0.0442423187127623	0.605546	0
Astrocyte	Astrocyte	Nprl3	0.728383607929554	0.982305	0
Astrocyte	Astrocyte	Nptxr	0.652057304456338	0.969312	0
Astrocyte	Astrocyte	Nr1h2	0.822784045089718	0.995707	0
Astrocyte	Astrocyte	Nrbp1	0.969050920029297	0.999086	0
Astrocyte	Astrocyte	Nub1	0.691461080198513	0.976005	0
Astrocyte	Astrocyte	Numb	0.793503740989183	0.992475	0
Astrocyte	Astrocyte	Nupl1	0.514104248760817	0.943619	0
Astrocyte	Astrocyte	Oaz2	0.0133499919658993	0.519428	0
Astrocyte	Astrocyte	Ogfr	0.127444002546596	0.760366	0
Astrocyte	Astrocyte	Ogfrl1	0.896178322441744	0.996891	0
Astrocyte	Astrocyte	Opcml	0.400477081008686	0.922681	0
Astrocyte	Astrocyte	Osbp2	0.672582355228023	0.970817	0
Astrocyte	Astrocyte	Osbpl10	0.136233778804768	0.7723	0
Astrocyte	Astrocyte	Osbpl2	0.730436476795663	0.982305	0
Astrocyte	Astrocyte	Oxa1l	0.134287294749549	0.7723	0
Astrocyte	Astrocyte	Pabpc1l	0.297591703477072	0.893396	0
Astrocyte	Astrocyte	Pacsin3	0.50249880128888	0.943619	0
Astrocyte	Astrocyte	Pak1	0.682474132271817	0.972814	0
Astrocyte	Astrocyte	Pak1ip1	0.959296995540719	0.999086	0
Astrocyte	Astrocyte	Panx2	0.364884811399241	0.914154	0
Astrocyte	Astrocyte	Papd7	0.498213271510783	0.942871	0
Astrocyte	Astrocyte	Paqr7	0.543706955185257	0.947868	0
Astrocyte	Astrocyte	Pcbp1	0.275575761018745	0.883782	0
Astrocyte	Astrocyte	Pcbp4	0.618510264639379	0.959908	0
Astrocyte	Astrocyte	Pcnx	0.15535359514445	0.801678	0
Astrocyte	Astrocyte	Pcx	0.869588953102089	0.995707	0
Astrocyte	Astrocyte	Pde4a	0.266162693309716	0.876689	0
Astrocyte	Astrocyte	Pdgfb	0.885341082507373	0.995707	0
Astrocyte	Astrocyte	Pdgfrb	0.0342024472559812	0.573867	0
Astrocyte	Astrocyte	Pdxdc1	0.980414949741889	0.999086	0
Astrocyte	Astrocyte	Pdzd2	0.115160706244241	0.73225	0
Astrocyte	Astrocyte	Pex14	0.662041289648401	0.969312	0
Astrocyte	Astrocyte	Pex19	0.973338280411595	0.999086	0
Astrocyte	Astrocyte	Pex5	0.420631874722383	0.930458	0
Astrocyte	Astrocyte	Pfkm	0.581680075857354	0.951608	0
Astrocyte	Astrocyte	Phf2	0.471076262392711	0.939523	0
Astrocyte	Astrocyte	Phlda3	0.324655906004493	0.902078	0
Astrocyte	Astrocyte	Phldb1	0.0555490627237644	0.614481	0
Astrocyte	Astrocyte	Phyhip	0.715626492379973	0.979332	0
Astrocyte	Astrocyte	Pias4	0.00262053496204455	0.311968	0
Astrocyte	Astrocyte	Pick1	0.919210595915988	0.996891	0
Astrocyte	Astrocyte	Pigk	0.345097677053846	0.913833	0
Astrocyte	Astrocyte	Pigs	0.47271795764182	0.940171	0
Astrocyte	Astrocyte	Pik3r1	0.904034760673095	0.996891	0
Astrocyte	Astrocyte	Pik3r4	0.387093810813404	0.922681	0
Astrocyte	Astrocyte	Pink1	0.198384659843174	0.834137	0
Astrocyte	Astrocyte	Pitrm1	0.0264444209971723	0.538198	0
Astrocyte	Astrocyte	Pknox2	0.0623554669380509	0.638449	0
Astrocyte	Astrocyte	Pkp4	0.893284737119273	0.996891	0
Astrocyte	Astrocyte	Plcb4	0.634343099940195	0.968093	0
Astrocyte	Astrocyte	Plcg1	0.552246676680601	0.948503	0
Astrocyte	Astrocyte	Plch2	0.751914617429449	0.983695	0
Astrocyte	Astrocyte	Plcl2	0.762036683028502	0.986072	0
Astrocyte	Astrocyte	Plekhm2	0.276913439075693	0.884143	0
Astrocyte	Astrocyte	Plxnb2	0.941902725852253	0.996891	0
Astrocyte	Astrocyte	Pmepa1	0.525643618650895	0.943619	0
Astrocyte	Astrocyte	Pnmal1	0.510119724579516	0.943619	0
Astrocyte	Astrocyte	Polrmt	0.879785575052018	0.995707	0
Astrocyte	Astrocyte	Ppfia3	0.21520158025636	0.834137	0
Astrocyte	Astrocyte	Ppp1ca	0.840181464185101	0.995707	0
Astrocyte	Astrocyte	Ppp1r12a	0.171062252015949	0.810043	0
Astrocyte	Astrocyte	Ppp1r12c	0.787498017687417	0.992475	0
Astrocyte	Astrocyte	Ppp1r16a	0.0413411336150919	0.597415	0
Astrocyte	Astrocyte	Ppp1r16b	0.642965892848019	0.969312	0
Astrocyte	Astrocyte	Ppp2r5d	0.229772167346724	0.845167	0
Astrocyte	Astrocyte	Ppp5c	0.16758834536495	0.807266	0
Astrocyte	Astrocyte	Ppt1	0.500118948615353	0.943619	0
Astrocyte	Astrocyte	Prdm2	0.343186697708342	0.913833	0
Astrocyte	Astrocyte	Prkacb	0.0312251780041946	0.549739	0
Astrocyte	Astrocyte	Prkcg	0.360293949778147	0.914108	0
Astrocyte	Astrocyte	Prkcsh	0.260023185666428	0.873031	0
Astrocyte	Astrocyte	Prmt8	0.495062776480683	0.9419	0
Astrocyte	Astrocyte	Prodh	0.106447196700754	0.728407	0
Astrocyte	Astrocyte	Prpf38b	0.976288623298688	0.999086	0
Astrocyte	Astrocyte	Prpf6	0.175978448774991	0.814307	0
Astrocyte	Astrocyte	Prpf8	0.191071552450281	0.823058	0
Astrocyte	Astrocyte	Prr12	0.26446067862915	0.874539	0
Astrocyte	Astrocyte	Prrc2a	0.0086509728399105	0.459335	0
Astrocyte	Astrocyte	Prss12	0.387719348625096	0.922681	0
Astrocyte	Astrocyte	Psd2	0.954225473884732	0.997309	0
Astrocyte	Astrocyte	Psmd9	0.874417717010997	0.995707	0
Astrocyte	Astrocyte	Ptdss2	0.307731458210405	0.893396	0
Astrocyte	Astrocyte	Ptpra	0.041309594776651	0.597415	0
Astrocyte	Astrocyte	Ptprb	0.113674720284079	0.729851	0
Astrocyte	Astrocyte	Pxn	0.934670424793196	0.996891	0
Astrocyte	Astrocyte	Qsox2	0.528699900523389	0.944618	0
Astrocyte	Astrocyte	Rab7	0.901088439419047	0.996891	0
Astrocyte	Astrocyte	Rab8a	0.17790562929359	0.814307	0
Astrocyte	Astrocyte	Ralgapb	0.826398311251602	0.995707	0
Astrocyte	Astrocyte	Rap2a	0.888954897613793	0.996891	0
Astrocyte	Astrocyte	Rapgef1	0.640937958565924	0.969312	0
Astrocyte	Astrocyte	Raph1	0.234299111112052	0.845167	0
Astrocyte	Astrocyte	Rars	0.489474830512773	0.941544	0
Astrocyte	Astrocyte	Rasal1	0.443639272129891	0.935586	0
Astrocyte	Astrocyte	Rasal2	0.850296766649051	0.995707	0
Astrocyte	Astrocyte	Rassf2	0.778755875406981	0.987767	0
Astrocyte	Astrocyte	Rbbp7	0.442840336268978	0.935586	0
Astrocyte	Astrocyte	Rbm26	0.221925370920772	0.84094	0
Astrocyte	Astrocyte	Rcan1	0.186306894034311	0.823055	0
Astrocyte	Astrocyte	Rcan2	0.591704901813914	0.954114	0
Astrocyte	Astrocyte	Rfng	0.358451450451623	0.914108	0
Astrocyte	Astrocyte	Rgma	0.135709291016152	0.7723	0
Astrocyte	Astrocyte	Rhob	0.306749073697417	0.893396	0
Astrocyte	Astrocyte	Rhog	0.00688219199748936	0.452776	0
Astrocyte	Astrocyte	Rilpl1	0.999437597655403	0.99993	0
Astrocyte	Astrocyte	Rimbp2	0.989595214160231	0.999086	0
Astrocyte	Astrocyte	Rit1	0.375804019300172	0.919354	0
Astrocyte	Astrocyte	Rnf146	0.383905105548332	0.922681	0
Astrocyte	Astrocyte	Rnf167	0.321343007302124	0.900625	0
Astrocyte	Astrocyte	Rnf20	0.575255679916307	0.948877	0
Astrocyte	Astrocyte	Rnf208	0.332982703270533	0.909789	0
Astrocyte	Astrocyte	Rnh1	0.00921761641005695	0.459335	0
Astrocyte	Astrocyte	Rnpep	0.656510554377198	0.969312	0
Astrocyte	Astrocyte	Robo4	0.33636396300542	0.913833	0
Astrocyte	Astrocyte	Rpa1	0.798325217606517	0.993931	0
Astrocyte	Astrocyte	Rps6ka2	0.366850521543099	0.914154	0
Astrocyte	Astrocyte	Rps6kc1	0.821910873191189	0.995707	0
Astrocyte	Astrocyte	Rps6kl1	0.869754064302835	0.995707	0
Astrocyte	Astrocyte	Rsf1	0.636170381551584	0.968093	0
Astrocyte	Astrocyte	Rtn4r	0.399590890755893	0.922681	0
Astrocyte	Astrocyte	Rundc3a	0.40383085968907	0.922831	0
Astrocyte	Astrocyte	Rusc1	0.874577442429337	0.995707	0
Astrocyte	Astrocyte	Safb2	0.0740595300083145	0.656758	0
Astrocyte	Astrocyte	Samm50	0.944012751063285	0.996891	0
Astrocyte	Astrocyte	Sap130	0.592314703580009	0.954114	0
Astrocyte	Astrocyte	Sbf1	0.505025826981498	0.943619	0
Astrocyte	Astrocyte	Scmh1	0.690739922076157	0.976005	0
Astrocyte	Astrocyte	Sdc3	0.424657726351061	0.930458	0
Astrocyte	Astrocyte	Secisbp2l	0.16363504671332	0.807266	0
Astrocyte	Astrocyte	Sel1l	0.680206098719908	0.972814	0
Astrocyte	Astrocyte	Sema4d	0.461053610961638	0.938975	0
Astrocyte	Astrocyte	Sema6b	0.941465004085437	0.996891	0
Astrocyte	Astrocyte	Setd1b	0.81942829816235	0.995707	0
Astrocyte	Astrocyte	Sf3a2	0.258606808610896	0.871317	0
Astrocyte	Astrocyte	Sf3b3	0.413342413965979	0.927817	0
Astrocyte	Astrocyte	Sfswap	0.0656892835427277	0.640882	0
Astrocyte	Astrocyte	Sh2d3c	0.126507695662559	0.760366	0
Astrocyte	Astrocyte	Sh2d5	0.732076854295473	0.982305	0
Astrocyte	Astrocyte	Sh3bp4	0.401882337852068	0.922681	0
Astrocyte	Astrocyte	Sh3bp5l	0.409312986705059	0.925658	0
Astrocyte	Astrocyte	Shank1	0.0548190937774712	0.614481	0
Astrocyte	Astrocyte	Shc3	0.17880715417119	0.814307	0
Astrocyte	Astrocyte	Sik2	0.330926544113946	0.908141	0
Astrocyte	Astrocyte	Sil1	0.504685905115101	0.943619	0
Astrocyte	Astrocyte	Sipa1l2	0.0751465886541386	0.656758	0
Astrocyte	Astrocyte	Sirt2	0.62635434383194	0.96646	0
Astrocyte	Astrocyte	Slc12a4	0.0515617905472535	0.60804	0
Astrocyte	Astrocyte	Slc12a9	0.466325275979376	0.939523	0
Astrocyte	Astrocyte	Slc16a1	0.511781632961785	0.943619	0
Astrocyte	Astrocyte	Slc22a23	0.0286782087483876	0.538479	0
Astrocyte	Astrocyte	Slc24a3	0.253149145996352	0.863401	0
Astrocyte	Astrocyte	Slc25a33	0.0992290138297525	0.725358	0
Astrocyte	Astrocyte	Slc25a44	0.142000740676456	0.777841	0
Astrocyte	Astrocyte	Slc2a1	0.400413121386314	0.922681	0
Astrocyte	Astrocyte	Slc2a8	0.0643128493724052	0.639561	0
Astrocyte	Astrocyte	Slc30a9	0.903978567455788	0.996891	0
Astrocyte	Astrocyte	Slc35b4	0.205689064272686	0.834137	0
Astrocyte	Astrocyte	Slc35e2	0.466876363037836	0.939523	0
Astrocyte	Astrocyte	Slc39a12	0.0612872599619959	0.632707	0
Astrocyte	Astrocyte	Slc39a3	0.465475283587838	0.939523	0
Astrocyte	Astrocyte	Slc41a2	0.88526588947818	0.995707	0
Astrocyte	Astrocyte	Slc4a8	0.856963972074838	0.995707	0
Astrocyte	Astrocyte	Slc6a11	0.710009371704444	0.979007	0
Astrocyte	Astrocyte	Slc6a6	0.394384550303766	0.922681	0
Astrocyte	Astrocyte	Slc9a3r2	0.154312008358729	0.801678	0
Astrocyte	Astrocyte	Slx4	0.690121230538275	0.976005	0
Astrocyte	Astrocyte	Smarcb1	0.230043174249444	0.845167	0
Astrocyte	Astrocyte	Smarce1	0.0215699882710928	0.523543	0
Astrocyte	Astrocyte	Smg7	0.381186846677199	0.922681	0
Astrocyte	Astrocyte	Smim13	0.448026024090309	0.935586	0
Astrocyte	Astrocyte	Smurf1	0.442126234063191	0.935586	0
Astrocyte	Astrocyte	Snrk	0.152198618362424	0.801678	0
Astrocyte	Astrocyte	Snx21	0.496510218142043	0.942639	0
Astrocyte	Astrocyte	Sox21	0.252998800848785	0.863401	0
Astrocyte	Astrocyte	Sox6	0.916773183836562	0.996891	0
Astrocyte	Astrocyte	Sox9	0.202909528799647	0.834137	0
Astrocyte	Astrocyte	Specc1	0.461975708591339	0.938975	0
Astrocyte	Astrocyte	Srcin1	0.284495243513666	0.891832	0
Astrocyte	Astrocyte	Srf	0.712660624180511	0.979007	0
Astrocyte	Astrocyte	Srgap3	0.400402439611976	0.922681	0
Astrocyte	Astrocyte	Sstr4	0.208829035108871	0.834137	0
Astrocyte	Astrocyte	Ssx2ip	0.165547461743278	0.807266	0
Astrocyte	Astrocyte	St3gal5	0.0209241068212736	0.519428	0
Astrocyte	Astrocyte	St6gal1	0.65460662710629	0.969312	0
Astrocyte	Astrocyte	Stac2	0.458823032923204	0.938975	0
Astrocyte	Astrocyte	Stim1	6.0716754492461e-05	0.0869046	1
Astrocyte	Astrocyte	Stk16	0.54471158227749	0.947868	0
Astrocyte	Astrocyte	Stk32c	0.737094178981066	0.983695	0
Astrocyte	Astrocyte	Stk40	0.533734032327879	0.94639	0
Astrocyte	Astrocyte	Stoml1	0.41981158219301	0.930458	0
Astrocyte	Astrocyte	Stx16	0.202182855982608	0.834137	0
Astrocyte	Astrocyte	Stxbp1	0.868432434186912	0.995707	0
Astrocyte	Astrocyte	Sult4a1	0.398020023333015	0.922681	0
Astrocyte	Astrocyte	Susd4	0.909080856951416	0.996891	0
Astrocyte	Astrocyte	Sv2a	0.820232273024575	0.995707	0
Astrocyte	Astrocyte	Synpo	0.429978140415258	0.930458	0
Astrocyte	Astrocyte	Syt7	0.491384630215381	0.941544	0
Astrocyte	Astrocyte	Syvn1	0.391957010470575	0.922681	0
Astrocyte	Astrocyte	Tacc2	0.739838290202181	0.983695	0
Astrocyte	Astrocyte	Tbc1d10a	0.175197042049616	0.814307	0
Astrocyte	Astrocyte	Tbc1d10b	0.135897750866424	0.7723	0
Astrocyte	Astrocyte	Tbc1d9b	0.737872134587338	0.983695	0
Astrocyte	Astrocyte	Tbkbp1	0.827420574431601	0.995707	0
Astrocyte	Astrocyte	Tctn1	0.128222470133903	0.761376	0
Astrocyte	Astrocyte	Tecpr1	0.245882419371466	0.855029	0
Astrocyte	Astrocyte	Tex2	0.840265742480397	0.995707	0
Astrocyte	Astrocyte	Tfdp1	0.980218597045852	0.999086	0
Astrocyte	Astrocyte	Thoc5	0.558026240900401	0.948503	0
Astrocyte	Astrocyte	Thop1	0.0595581198649809	0.630912	0
Astrocyte	Astrocyte	Thrap3	0.845712450519729	0.995707	0
Astrocyte	Astrocyte	Tiam2	0.763755688705947	0.986103	0
Astrocyte	Astrocyte	Tk2	0.705610517885515	0.979007	0
Astrocyte	Astrocyte	Tmeff2	0.970744301200046	0.999086	0
Astrocyte	Astrocyte	Tmem119	0.380489072477121	0.922681	0
Astrocyte	Astrocyte	Tmem130	0.574413609822529	0.948503	0
Astrocyte	Astrocyte	Tmem132b	0.291527083006694	0.893396	0
Astrocyte	Astrocyte	Tmem145	0.844306940884244	0.995707	0
Astrocyte	Astrocyte	Tmem151a	0.837243704455391	0.995707	0
Astrocyte	Astrocyte	Tmem151b	0.51878927926499	0.943619	0
Astrocyte	Astrocyte	Tmem181a	0.713467988240717	0.979332	0
Astrocyte	Astrocyte	Tmem184b	0.346236123436817	0.913833	0
Astrocyte	Astrocyte	Tmem214	0.929539244757523	0.996891	0
Astrocyte	Astrocyte	Tmem222	0.631175992829984	0.966875	0
Astrocyte	Astrocyte	Tmem246	0.0483130375353838	0.605546	0
Astrocyte	Astrocyte	Tmem259	0.94376450722967	0.996891	0
Astrocyte	Astrocyte	Tmem63b	0.618439253360931	0.959908	0
Astrocyte	Astrocyte	Tmem9b	0.593883859334028	0.954114	0
Astrocyte	Astrocyte	Tnfaip1	0.0575588378920364	0.620246	0
Astrocyte	Astrocyte	Tnfrsf19	0.834658659853483	0.995707	0
Astrocyte	Astrocyte	Tnfrsf21	0.813345620840615	0.995707	0
Astrocyte	Astrocyte	Tnik	0.826656852183224	0.995707	0
Astrocyte	Astrocyte	Tnk2	0.67726118365644	0.970845	0
Astrocyte	Astrocyte	Tns1	0.654367757195667	0.969312	0
Astrocyte	Astrocyte	Tomm40	0.744882947477496	0.983695	0
Astrocyte	Astrocyte	Tor2a	0.49292378466813	0.941544	0
Astrocyte	Astrocyte	Tox4	0.504527050215734	0.943619	0
Astrocyte	Astrocyte	Tpcn1	0.90519974937743	0.996891	0
Astrocyte	Astrocyte	Trak1	0.491685172323485	0.941544	0
Astrocyte	Astrocyte	Trappc10	0.287010914212555	0.893396	0
Astrocyte	Astrocyte	Trerf1	0.963500745965154	0.999086	0
Astrocyte	Astrocyte	Trim28	0.491894191845953	0.941544	0
Astrocyte	Astrocyte	Trim35	0.146182556900431	0.791271	0
Astrocyte	Astrocyte	Trim8	0.526695148369711	0.94421	0
Astrocyte	Astrocyte	Trim9	0.0252263418500504	0.538198	0
Astrocyte	Astrocyte	Trp53bp2	0.0882407576876941	0.686756	0
Astrocyte	Astrocyte	Trp53inp2	0.397686696831518	0.922681	0
Astrocyte	Astrocyte	Trpc4ap	0.243522862480516	0.853894	0
Astrocyte	Astrocyte	Tsc2	0.692857203262322	0.976956	0
Astrocyte	Astrocyte	Tshz3	0.596113578520505	0.954114	0
Astrocyte	Astrocyte	Tspan5	0.117972458107723	0.739176	0
Astrocyte	Astrocyte	Tsr1	0.0821802329646406	0.66922	0
Astrocyte	Astrocyte	Tssc1	0.842373829670773	0.995707	0
Astrocyte	Astrocyte	Ttc7b	0.764638236484797	0.986103	0
Astrocyte	Astrocyte	Ttl	0.157972678321932	0.806079	0
Astrocyte	Astrocyte	Ttll1	0.705621641087219	0.979007	0
Astrocyte	Astrocyte	Ttyh1	0.0347388519054587	0.57781	0
Astrocyte	Astrocyte	Tubb4a	0.110500112288609	0.728407	0
Astrocyte	Astrocyte	Tvp23a	0.863172745190985	0.995707	0
Astrocyte	Astrocyte	Uba2	0.0481165207681124	0.605546	0
Astrocyte	Astrocyte	Ubald1	0.68052536267482	0.972814	0
Astrocyte	Astrocyte	Ube2i	0.993383576039834	0.999086	0
Astrocyte	Astrocyte	Ube2ql1	0.826687739730355	0.995707	0
Astrocyte	Astrocyte	Ube3b	0.849354353149083	0.995707	0
Astrocyte	Astrocyte	Ubqln1	0.640335397438253	0.969312	0
Astrocyte	Astrocyte	Ubr3	0.862468565819528	0.995707	0
Astrocyte	Astrocyte	Ulk1	0.783836632439161	0.991627	0
Astrocyte	Astrocyte	Unc13d	0.829797733822549	0.995707	0
Astrocyte	Astrocyte	Unc5a	0.524011397907471	0.943619	0
Astrocyte	Astrocyte	Uqcrc1	0.302607144982702	0.893396	0
Astrocyte	Astrocyte	Usf1	0.792379995889034	0.992475	0
Astrocyte	Astrocyte	Uso1	0.991806632446464	0.999086	0
Astrocyte	Astrocyte	Usp11	0.0750385349342615	0.656758	0
Astrocyte	Astrocyte	Usp19	0.651224318200867	0.969312	0
Astrocyte	Astrocyte	Usp22	0.598856618542572	0.955419	0
Astrocyte	Astrocyte	Usp31	0.770505417770495	0.986256	0
Astrocyte	Astrocyte	Usp46	0.155420157343881	0.801678	0
Astrocyte	Astrocyte	Usp5	0.366078339126193	0.914154	0
Astrocyte	Astrocyte	Vash1	0.647064920966309	0.969312	0
Astrocyte	Astrocyte	Vasp	0.60127269742726	0.955478	0
Astrocyte	Astrocyte	Vat1	0.885809018606728	0.995707	0
Astrocyte	Astrocyte	Vcpip1	0.859909853458866	0.995707	0
Astrocyte	Astrocyte	Vegfa	0.000194592631356492	0.0990888	1
Astrocyte	Astrocyte	Vgf	0.204724181269332	0.834137	0
Astrocyte	Astrocyte	Vps13c	0.720038771232492	0.979332	0
Astrocyte	Astrocyte	Vps37b	0.448707163585988	0.935586	0
Astrocyte	Astrocyte	Wars	0.605454525114949	0.955478	0
Astrocyte	Astrocyte	Wasf3	0.418826291256638	0.930458	0
Astrocyte	Astrocyte	Wdfy3	0.969608962197179	0.999086	0
Astrocyte	Astrocyte	Wdr13	0.831954659528244	0.995707	0
Astrocyte	Astrocyte	Wdr60	0.660370788552715	0.969312	0
Astrocyte	Astrocyte	Wipi2	0.457463254232416	0.938975	0
Astrocyte	Astrocyte	Wiz	0.146543359466621	0.791271	0
Astrocyte	Astrocyte	Wnk1	0.0594012930615939	0.630912	0
Astrocyte	Astrocyte	Wnk2	0.932728953440999	0.996891	0
Astrocyte	Astrocyte	Wwc2	0.148129821361938	0.793711	0
Astrocyte	Astrocyte	Xylt1	0.292638161556659	0.893396	0
Astrocyte	Astrocyte	Yif1b	0.173754697866667	0.811938	0
Astrocyte	Astrocyte	Ykt6	0.860162634870627	0.995707	0
Astrocyte	Astrocyte	Zc3h7b	0.352617630639123	0.913833	0
Astrocyte	Astrocyte	Zc3hc1	0.391730085716186	0.922681	0
Astrocyte	Astrocyte	Zfand2a	0.122008952859743	0.751287	0
Astrocyte	Astrocyte	Zfp106	0.930912077857211	0.996891	0
Astrocyte	Astrocyte	Zfp423	0.000459293465871672	0.117221	0
Astrocyte	Astrocyte	Zfp608	0.113630078753911	0.729851	0
Astrocyte	Astrocyte	Zfp628	0.132623876067491	0.7723	0
Astrocyte	Astrocyte	Zfp865	0.97794452398021	0.999086	0
Astrocyte	Astrocyte	Zfyve1	0.0446603577385751	0.605546	0
Astrocyte	Astrocyte	Zyx	0.658881678985977	0.969312	0
Astrocyte	Astrocyte	Atp6v0e2	0.632191108926797	0.967837	0
Astrocyte	Astrocyte	Pclo	0.868336781877526	0.995707	0
Astrocyte	Astrocyte	Srrm1	0.880884023710165	0.995707	0
Astrocyte	Astrocyte	Mapk8ip3	0.523315968063061	0.943619	0
Astrocyte	Astrocyte	Wbp11	0.214794003008799	0.834137	0
Astrocyte	Astrocyte	Tanc2	0.572746855438001	0.948503	0
Astrocyte	Astrocyte	Cadm3	0.847048537184243	0.995707	0
Astrocyte	Astrocyte	Mast3	0.464343535867005	0.939523	0
Astrocyte	Astrocyte	Icam5	0.0202147064241613	0.519428	0
Astrocyte	Astrocyte	Ntrk3	0.140184226814893	0.777074	0
Astrocyte	Astrocyte	Otub1	0.870306799787698	0.995707	0
Astrocyte	Astrocyte	Rangap1	0.712717415706602	0.979007	0
Astrocyte	Astrocyte	Phactr1	0.24302503887539	0.853894	0
Astrocyte	Astrocyte	Uba1	0.503569670151502	0.943619	0
Astrocyte	Astrocyte	Ptprn2	0.628821762224853	0.96646	0
Astrocyte	Astrocyte	Adora1	0.538821502449922	0.947868	0
Astrocyte	Astrocyte	Ddx6	0.936219331956176	0.996891	0
Astrocyte	Astrocyte	Lingo1	0.73643658340031	0.983695	0
Astrocyte	Astrocyte	Add2	0.536052417816811	0.94642	0
Astrocyte	Astrocyte	Npepps	0.568969060608966	0.948503	0
Astrocyte	Astrocyte	Zfp365	0.873018208011819	0.995707	0
Astrocyte	Astrocyte	Trim37	0.411860700659837	0.927817	0
Astrocyte	Astrocyte	Sipa1l1	0.0234835945035638	0.538198	0
Astrocyte	Astrocyte	Napa	0.12751075838858	0.760366	0
Astrocyte	Astrocyte	Pfkl	0.155136733711277	0.801678	0
Astrocyte	Astrocyte	Dctn2	0.188782042288997	0.823055	0
Astrocyte	Astrocyte	Dnajc5	0.026479333513363	0.538198	0
Astrocyte	Astrocyte	Macf1	0.0473924294188658	0.605546	0
Astrocyte	Astrocyte	Amph	0.616074994812997	0.959908	0
Astrocyte	Astrocyte	Kif5a	0.189631903306476	0.823055	0
Astrocyte	Astrocyte	Herc2	0.549819785144111	0.948503	0
Astrocyte	Astrocyte	Stx12	0.880660055000546	0.995707	0
Astrocyte	Astrocyte	Grin1	0.30617238000828	0.893396	0
Astrocyte	Astrocyte	Ankrd46	0.5694233448619	0.948503	0
Astrocyte	Astrocyte	Kcnab2	0.0330147149059234	0.561475	0
Astrocyte	Astrocyte	Omg	0.0165587271816291	0.519428	0
Astrocyte	Astrocyte	Gcc2	0.327148741010218	0.903726	0
Astrocyte	Astrocyte	Kcnq2	0.774278524107662	0.987097	0
Astrocyte	Astrocyte	Prickle2	0.150505408621165	0.801678	0
Astrocyte	Astrocyte	Scamp5	0.0604242161887094	0.632707	0
Astrocyte	Astrocyte	Syngr3	0.630155415873474	0.96646	0
Astrocyte	Astrocyte	Etnk1	0.753411013617825	0.983695	0
Astrocyte	Astrocyte	Rbfox2	0.851558405777339	0.995707	0
Astrocyte	Astrocyte	Gnb5	0.515942241770074	0.943619	0
Astrocyte	Astrocyte	Cdip1	0.821433232844464	0.995707	0
Astrocyte	Astrocyte	Scamp1	0.231673392480676	0.845167	0
Astrocyte	Astrocyte	Prrc2b	0.603426868339681	0.955478	0
Astrocyte	Astrocyte	Eef1a2	0.995877294261809	0.999086	0
Astrocyte	Astrocyte	Ccdc32	0.602567788637427	0.955478	0
Astrocyte	Astrocyte	Pum1	0.883333712644289	0.995707	0
Astrocyte	Astrocyte	Camsap2	0.533349653207789	0.94639	0
Astrocyte	Astrocyte	R3hdm4	0.307788711597556	0.893396	0
Astrocyte	Astrocyte	Dlgap4	0.525445302466498	0.943619	0
Astrocyte	Astrocyte	Hars	0.941672929664384	0.996891	0
Astrocyte	Astrocyte	Nrip3	0.249720898076857	0.85992	0
Astrocyte	Astrocyte	Cttn	0.0291022666687396	0.538479	0
Astrocyte	Astrocyte	Cend1	0.731806692128888	0.982305	0
Astrocyte	Astrocyte	Slc17a7	0.272608241613781	0.881599	0
Astrocyte	Astrocyte	Lynx1	0.298191355220135	0.893396	0
Astrocyte	Astrocyte	Pcnp	0.477070685054731	0.94089	0
Astrocyte	Astrocyte	Unc13a	0.3415743767464	0.913833	0
Astrocyte	Astrocyte	Ankrd17	0.563253488649389	0.948503	0
Astrocyte	Astrocyte	Kif3c	0.195139299674062	0.829674	0
Astrocyte	Astrocyte	Glg1	0.88575923012133	0.995707	0
Astrocyte	Astrocyte	Dync1li2	0.993022369138364	0.999086	0
Astrocyte	Astrocyte	Hnrnph2	0.618853580030264	0.959908	0
Astrocyte	Astrocyte	Pdia6	0.889140533600791	0.996891	0
Astrocyte	Astrocyte	Tspyl1	0.101372097396111	0.728407	0
Astrocyte	Astrocyte	Pam	0.564445539962529	0.948503	0
Astrocyte	Astrocyte	Dner	0.19673793582962	0.834137	0
Astrocyte	Astrocyte	Atp1a1	0.733119652754528	0.982305	0
Astrocyte	Astrocyte	Wdr7	0.918211255275913	0.996891	0
Astrocyte	Astrocyte	Brd3	0.685364177606128	0.974082	0
Astrocyte	Astrocyte	Nefm	0.402469384018952	0.922681	0
Astrocyte	Astrocyte	Sphkap	0.122324972226471	0.751382	0
Astrocyte	Astrocyte	Caln1	0.0450068210143408	0.605546	0
Astrocyte	Astrocyte	Atp6v0a1	0.999938868293524	0.999939	0
Astrocyte	Astrocyte	Zer1	0.151144980429805	0.801678	0
Astrocyte	Astrocyte	Camkk2	0.106942241544442	0.728407	0
Astrocyte	Astrocyte	Scg3	0.0253428583310266	0.538198	0
Astrocyte	Astrocyte	Prkaca	0.205188136888122	0.834137	0
Astrocyte	Astrocyte	Fam81a	0.684439483853291	0.973661	0
Astrocyte	Astrocyte	Cdk5	0.215422973993991	0.834137	0
Astrocyte	Astrocyte	Ist1	0.18224370542602	0.820918	0
Astrocyte	Astrocyte	Sltm	0.425711187123883	0.930458	0
Astrocyte	Astrocyte	Dlg3	0.839234662478306	0.995707	0
Astrocyte	Astrocyte	Ildr2	0.953426170708952	0.996891	0
Astrocyte	Astrocyte	Ylpm1	0.985634082109684	0.999086	0
Astrocyte	Astrocyte	Clip3	0.0575235553663009	0.620246	0
Astrocyte	Astrocyte	Gprasp2	0.206513711210802	0.834137	0
Astrocyte	Astrocyte	Plekhg5	0.790794511407962	0.992475	0
Astrocyte	Astrocyte	Fry	0.230324187900253	0.845167	0
Astrocyte	Astrocyte	Mprip	0.349743145198004	0.913833	0
Astrocyte	Astrocyte	Brd4	0.872289129702904	0.995707	0
Astrocyte	Astrocyte	Mical2	0.177642004648614	0.814307	0
Astrocyte	Astrocyte	Glyr1	0.240278065403756	0.84964	0
Astrocyte	Astrocyte	Snph	0.883302142295782	0.995707	0
Astrocyte	Astrocyte	Tef	0.0184427103378718	0.519428	0
Astrocyte	Astrocyte	Arhgap32	0.984714898280233	0.999086	0
Astrocyte	Astrocyte	Cab39	0.613762607570207	0.959845	0
Astrocyte	Astrocyte	Gas7	0.232731156137604	0.845167	0
Astrocyte	Astrocyte	Sdf2	0.768079654390725	0.986256	0
Astrocyte	Astrocyte	Nap1l2	0.329403586806856	0.907805	0
Astrocyte	Astrocyte	Pgbd5	0.365272178576109	0.914154	0
Astrocyte	Astrocyte	Ttll7	0.913956238591143	0.996891	0
Astrocyte	Astrocyte	Gps1	0.0534779592046072	0.614481	0
Astrocyte	Astrocyte	Por	0.359631848781452	0.914108	0
Astrocyte	Astrocyte	Rabl6	0.299136470461379	0.893396	0
Astrocyte	Astrocyte	Herc3	0.559485611122552	0.948503	0
Astrocyte	Astrocyte	Sec14l1	0.397566129003581	0.922681	0
Astrocyte	Astrocyte	Arpc4	0.751379091774618	0.983695	0
Astrocyte	Astrocyte	Arhgap21	0.708045156621343	0.979007	0
Astrocyte	Astrocyte	Cap1	0.987777266701976	0.999086	0
Astrocyte	Astrocyte	Tub	0.756453058419216	0.984452	0
Astrocyte	Astrocyte	Mfn2	0.111987643355815	0.729851	0
Astrocyte	Astrocyte	Ddb1	0.669257304883446	0.969312	0
Astrocyte	Astrocyte	Arhgef2	0.340478087400973	0.913833	0
Astrocyte	Astrocyte	Cpt1c	0.698891478918777	0.978311	0
Astrocyte	Astrocyte	Cdc37	0.1788701578888	0.814307	0
Astrocyte	Astrocyte	Dcaf7	0.966685222090983	0.999086	0
Astrocyte	Astrocyte	Dctn1	0.471149348619363	0.939523	0
Astrocyte	Astrocyte	Tenm4	0.114146851314626	0.729851	0
Astrocyte	Astrocyte	Rasl11b	0.807975755182812	0.995707	0
Astrocyte	Astrocyte	Psmd8	0.699635010539102	0.978311	0
Astrocyte	Astrocyte	Dpp6	0.130685179165877	0.768736	0
Astrocyte	Astrocyte	C2cd2l	0.476082210284905	0.94089	0
Astrocyte	Astrocyte	Ajap1	0.050369023190726	0.605546	0
Astrocyte	Astrocyte	Slc2a3	0.712565995651303	0.979007	0
Astrocyte	Astrocyte	Myadm	0.963774892161793	0.999086	0
Astrocyte	Astrocyte	Rtn4rl1	0.315716392965036	0.897998	0
Astrocyte	Astrocyte	Apc	0.162305956971392	0.807266	0
Astrocyte	Astrocyte	Eif4g1	0.965844504987234	0.999086	0
Astrocyte	Astrocyte	Snx27	6.95236568762638e-05	0.0869046	1
Astrocyte	Astrocyte	Rab15	0.555935026761548	0.948503	0
Astrocyte	Astrocyte	Sgta	0.160491624490774	0.806079	0
Astrocyte	Astrocyte	Kpnb1	0.945296013542423	0.996891	0
Astrocyte	Astrocyte	Mras	0.311151602206179	0.893396	0
Astrocyte	Astrocyte	Cops8	0.557524677406237	0.948503	0
Astrocyte	Astrocyte	Man2a2	0.613695263323625	0.959845	0
Astrocyte	Astrocyte	Fyn	0.213191533512364	0.834137	0
Astrocyte	Astrocyte	Gripap1	0.612738198179974	0.959845	0
Astrocyte	Astrocyte	Ina	0.133837700757013	0.7723	0
Astrocyte	Astrocyte	Dcaf12l1	0.837223556587686	0.995707	0
Astrocyte	Astrocyte	Stip1	0.862351805922561	0.995707	0
Astrocyte	Astrocyte	Slc8a2	0.192621618432145	0.825993	0
Astrocyte	Astrocyte	Wdr6	0.677005066586963	0.970845	0
Astrocyte	Astrocyte	Mgrn1	0.0916134563397737	0.698273	0
Astrocyte	Astrocyte	Cmas	0.34774449546359	0.913833	0
Astrocyte	Astrocyte	Rpn2	0.165505841061491	0.807266	0
Astrocyte	Astrocyte	Dusp3	0.269879135380914	0.878513	0
Astrocyte	Astrocyte	Clptm1l	0.385428427667275	0.922681	0
Astrocyte	Astrocyte	Ccdc25	0.353470619085118	0.913833	0
Astrocyte	Astrocyte	Snrnp70	0.281640750045642	0.889485	0
Astrocyte	Astrocyte	Sumo3	0.105109782335025	0.728407	0
Astrocyte	Astrocyte	Acin1	0.121001689228162	0.746924	0
Astrocyte	Astrocyte	Puf60	0.278878305203236	0.887018	0
Astrocyte	Astrocyte	Rnf157	0.438629420747412	0.935586	0
Astrocyte	Astrocyte	Nr2f1	0.466348316799912	0.939523	0
Astrocyte	Astrocyte	Clstn3	0.59478779895501	0.954114	0
Astrocyte	Astrocyte	Ppp1cc	0.884414764641506	0.995707	0
Astrocyte	Astrocyte	Enpp5	0.158304057511702	0.806079	0
Astrocyte	Astrocyte	Bcr	0.00124632946950035	0.207722	0
Astrocyte	Astrocyte	Sppl3	0.0465507572050606	0.605546	0
Astrocyte	Astrocyte	Kcnn2	0.515938494806769	0.943619	0
Astrocyte	Astrocyte	R3hdm2	0.172336969725802	0.810043	0
Astrocyte	Astrocyte	Actr1a	0.905395202267428	0.996891	0
Astrocyte	Astrocyte	Pcmtd2	0.894600793137612	0.996891	0
Astrocyte	Astrocyte	Rab5b	0.967641698793944	0.999086	0
Astrocyte	Astrocyte	Lancl2	0.961172546693343	0.999086	0
Astrocyte	Astrocyte	Tcf20	0.293601296665431	0.893396	0
Astrocyte	Astrocyte	Slc48a1	0.842690266553253	0.995707	0
Astrocyte	Astrocyte	Smap2	0.443805883446833	0.935586	0
Astrocyte	Astrocyte	Map3k12	0.29630070205884	0.893396	0
Astrocyte	Astrocyte	Kifc2	0.269557322045237	0.878513	0
Astrocyte	Astrocyte	Reep2	0.324500937872649	0.902078	0
Astrocyte	Astrocyte	Lix1	0.614119644659196	0.959845	0
Astrocyte	Astrocyte	Mkrn1	0.710807494525116	0.979007	0
Astrocyte	Astrocyte	Atxn2	0.290900100502362	0.893396	0
Astrocyte	Astrocyte	Kcnv1	0.539765750169879	0.947868	0
Astrocyte	Astrocyte	Tprgl	0.61869927469954	0.959908	0
Astrocyte	Astrocyte	Fndc5	0.791060567645337	0.992475	0
Astrocyte	Astrocyte	Supt5	0.359808641054365	0.914108	0
Astrocyte	Astrocyte	Nf2	0.752338197934994	0.983695	0
Astrocyte	Astrocyte	Rnf165	0.75235229036723	0.983695	0
Astrocyte	Astrocyte	Pcyox1	0.211817807514861	0.834137	0
Astrocyte	Astrocyte	Rere	0.603671923843103	0.955478	0
Astrocyte	Astrocyte	Asphd2	0.238713312737457	0.847068	0
Astrocyte	Astrocyte	Actn4	0.645988420137369	0.969312	0
Astrocyte	Astrocyte	Rnf220	0.864429976298733	0.995707	0
Astrocyte	Astrocyte	Ehd3	0.123951392223445	0.755801	0
Astrocyte	Astrocyte	Psmd3	0.318387913495479	0.898253	0
Astrocyte	Astrocyte	Eif3d	0.402742480193829	0.922681	0
Astrocyte	Astrocyte	Epdr1	0.0663953477700858	0.640882	0
Astrocyte	Astrocyte	Rnf34	0.90923857646256	0.996891	0
Astrocyte	Astrocyte	Rnf10	0.169974376625155	0.810043	0
Astrocyte	Astrocyte	Slc25a23	0.949523425170297	0.996891	0
Astrocyte	Astrocyte	P4hb	0.305070938043616	0.893396	0
Astrocyte	Astrocyte	Setd3	0.894577785706836	0.996891	0
Astrocyte	Astrocyte	Dag1	0.00312014383820756	0.339578	0
Astrocyte	Astrocyte	Pcdh7	0.622678264448747	0.963898	0
Astrocyte	Astrocyte	Ttyh3	0.0364028691288326	0.57781	0
Astrocyte	Astrocyte	Pigq	0.939020271287219	0.996891	0
Astrocyte	Astrocyte	Zcchc14	0.354963918870231	0.914108	0
Astrocyte	Astrocyte	Nat14	0.795870927856996	0.992475	0
Astrocyte	Astrocyte	P4htm	0.29957912929447	0.893396	0
Astrocyte	Astrocyte	Acly	0.844148150033512	0.995707	0
Astrocyte	Astrocyte	Vps13d	0.1930794598895	0.825993	0
Astrocyte	Astrocyte	Armcx1	0.251663217728676	0.862664	0
Astrocyte	Astrocyte	Klhl22	0.791442476771549	0.992475	0
Astrocyte	Astrocyte	Ganab	0.580267956825293	0.950705	0
Astrocyte	Astrocyte	Nr2c2	0.11038739553851	0.728407	0
Astrocyte	Astrocyte	Ube4b	0.669449891012157	0.969312	0
Astrocyte	Astrocyte	Dpp9	0.994870124083692	0.999086	0
Astrocyte	Astrocyte	Ubxn6	0.809044967448356	0.995707	0
Astrocyte	Astrocyte	Fbxw11	0.465356488901031	0.939523	0
Astrocyte	Astrocyte	Tacc1	0.94928390708639	0.996891	0
Astrocyte	Astrocyte	Ilf3	0.707597882426579	0.979007	0
Astrocyte	Astrocyte	Drosha	0.015706178710602	0.519428	0
Astrocyte	Astrocyte	Arhgef7	0.792388096746632	0.992475	0
Astrocyte	Astrocyte	Os9	0.249152112499019	0.859891	0
Astrocyte	Astrocyte	Ppm1a	0.719771911015536	0.979332	0
Astrocyte	Astrocyte	Fam171a1	0.597394570441583	0.954915	0
Astrocyte	Astrocyte	Atp2b4	0.930497645370968	0.996891	0
Astrocyte	Astrocyte	Sybu	0.285603917345644	0.892512	0
Astrocyte	Astrocyte	Tbrg1	0.430119942948976	0.930458	0
Astrocyte	Astrocyte	Pcdh8	0.538014605388451	0.947868	0
Astrocyte	Astrocyte	Abca2	0.0184887227992592	0.519428	0
Astrocyte	Astrocyte	Cltb	0.153977344152315	0.801678	0
Astrocyte	Astrocyte	Srpk1	0.755775207678396	0.984452	0
Astrocyte	Astrocyte	Bace1	0.520168735470369	0.943619	0
Astrocyte	Astrocyte	Pkia	0.437548650120363	0.935586	0
Astrocyte	Astrocyte	Sptbn4	0.937237214410081	0.996891	0
Astrocyte	Astrocyte	Exoc6b	0.950049232914006	0.996891	0
Astrocyte	Astrocyte	Rab11fip3	0.594513587513847	0.954114	0
Astrocyte	Astrocyte	Rmnd5b	0.67213576675642	0.970817	0
Astrocyte	Astrocyte	Cog7	0.254676353508428	0.864015	0
Astrocyte	Astrocyte	Hid1	0.705218998043459	0.979007	0
Astrocyte	Astrocyte	Golga2	0.873789918105851	0.995707	0
Astrocyte	Astrocyte	Taok2	0.0625680323045716	0.638449	0
Astrocyte	Astrocyte	Pip4k2b	0.222344567317997	0.84094	0
Astrocyte	Astrocyte	Ifngr2	0.742765649527339	0.983695	0
Astrocyte	Astrocyte	Srsf6	0.966668681884531	0.999086	0
Astrocyte	Astrocyte	Trak2	0.716292334002193	0.979332	0
Astrocyte	Astrocyte	Yars	0.558974122757167	0.948503	0
Astrocyte	Astrocyte	Ythdf1	0.963411708217129	0.999086	0
Astrocyte	Astrocyte	Gpd1l	0.141008036086166	0.777432	0
Astrocyte	Astrocyte	Snx32	0.776443607998176	0.987191	0
Astrocyte	Astrocyte	Megf8	0.473375500553745	0.94073	0
Astrocyte	Astrocyte	Limch1	0.0644725743887162	0.639561	0
Astrocyte	Astrocyte	Papss1	0.343311868964513	0.913833	0
Astrocyte	Astrocyte	Sun1	0.459011772412669	0.938975	0
Astrocyte	Astrocyte	Stx1a	0.82931022033119	0.995707	0
Astrocyte	Astrocyte	Zbtb4	0.454948721250157	0.938975	0
Astrocyte	Astrocyte	Gas6	0.00420194479231807	0.362237	0
Astrocyte	Astrocyte	Enpp2	0.743264427951508	0.983695	0
Astrocyte	Astrocyte	Nt5dc3	0.810762330400996	0.995707	0
Astrocyte	Astrocyte	Rab3gap2	0.369382055630724	0.914368	0
Astrocyte	Astrocyte	Cstf2t	0.155740971584031	0.801678	0
Astrocyte	Astrocyte	Map4k4	0.721279121951077	0.979332	0
Astrocyte	Astrocyte	Sfxn1	0.795436794248009	0.992475	0
Astrocyte	Astrocyte	Trappc5	0.41549454151237	0.929182	0
Astrocyte	Astrocyte	Slc6a7	0.743672024759067	0.983695	0
Astrocyte	Astrocyte	Atxn7l3	0.285029354401563	0.891832	0
Astrocyte	Astrocyte	Parp6	0.28863894546609	0.893396	0
Astrocyte	Astrocyte	Abcf2	0.802626055530629	0.99469	0
Astrocyte	Astrocyte	Akap8	0.717716246818849	0.979332	0
Astrocyte	Astrocyte	Nav3	0.816667119837165	0.995707	0
Astrocyte	Astrocyte	Ptprj	0.446546888459436	0.935586	0
Astrocyte	Astrocyte	Rapgefl1	0.50840752765621	0.943619	0
Astrocyte	Astrocyte	Gtf3c1	0.262474573887714	0.873984	0
Astrocyte	Astrocyte	Eif2b4	0.67702114804836	0.970845	0
Astrocyte	Astrocyte	Gon4l	0.0324254387699357	0.557623	0
Astrocyte	Astrocyte	Nr4a1	0.360430813488727	0.914108	0
Astrocyte	Astrocyte	Fbxo31	0.145942067051276	0.791271	0
Astrocyte	Astrocyte	Nova2	0.127741442298125	0.760366	0
Astrocyte	Astrocyte	Phactr3	0.334563297584957	0.913109	0
Astrocyte	Astrocyte	Zcchc6	0.15872417064494	0.806079	0
Astrocyte	Astrocyte	Sirt3	0.067087336073464	0.645071	0
Astrocyte	Astrocyte	Mdp1	0.905410294952089	0.996891	0
Astrocyte	Astrocyte	Smpd1	0.461185494168355	0.938975	0
Astrocyte	Astrocyte	Ptdss1	0.763213385677975	0.986103	0
Astrocyte	Astrocyte	Zswim8	0.767180248837146	0.986256	0
Astrocyte	Astrocyte	Pip5k1a	0.0848936393135658	0.673537	0
Astrocyte	Astrocyte	Cntnap1	0.52498524958927	0.943619	0
Astrocyte	Astrocyte	Tmem132a	0.752875476065186	0.983695	0
Astrocyte	Astrocyte	Tulp4	0.254547371604848	0.864015	0
Astrocyte	Astrocyte	Lrrc7	0.353084286758166	0.913833	0
Astrocyte	Astrocyte	Sqle	0.369276536565476	0.914368	0
Astrocyte	Astrocyte	Sh3rf1	0.479667372271041	0.941263	0
Astrocyte	Astrocyte	Atp1b3	0.436709505207758	0.935586	0
Astrocyte	Astrocyte	Dnm3	0.65053346334637	0.969312	0
Astrocyte	Astrocyte	Ube2z	0.844820014161148	0.995707	0
Astrocyte	Astrocyte	Prpf18	0.526869399976028	0.94421	0
Astrocyte	Astrocyte	Stoml2	0.461310816760338	0.938975	0
Astrocyte	Astrocyte	Ccdc85a	0.878205631770321	0.995707	0
Astrocyte	Astrocyte	Atp2b3	0.21095896026911	0.834137	0
Astrocyte	Astrocyte	Gramd1a	0.284756129114156	0.891832	0
Astrocyte	Astrocyte	Lrp8	0.571639327024094	0.948503	0
Astrocyte	Astrocyte	Ppp1r9b	0.0425739297762548	0.604743	0
Astrocyte	Astrocyte	Mapk9	0.1768045133896	0.814307	0
Astrocyte	Astrocyte	Rad21	0.351232374437367	0.913833	0
Astrocyte	Astrocyte	Tbk1	0.0457071495414459	0.605546	0
Astrocyte	Astrocyte	Larp1	0.214067570215721	0.834137	0
Astrocyte	Astrocyte	Coro2b	0.766085637278205	0.986256	0
Astrocyte	Astrocyte	Neurl1a	0.110717899138865	0.728407	0
Astrocyte	Astrocyte	Prickle1	0.193612719523561	0.825993	0
Astrocyte	Astrocyte	Hspa2	0.430451290691087	0.930458	0
Astrocyte	Astrocyte	Btbd3	0.984792319109627	0.999086	0
Astrocyte	Astrocyte	Bcl7a	0.472212003113404	0.939912	0
Astrocyte	Astrocyte	Usp4	0.871818355667934	0.995707	0
Astrocyte	Astrocyte	Tmem127	0.405309444369664	0.923764	0
Astrocyte	Astrocyte	Cecr6	0.70854203025401	0.979007	0
Astrocyte	Astrocyte	Cyb561	0.53965153549269	0.947868	0
Astrocyte	Astrocyte	Tspyl5	0.403164717099996	0.922681	0
Astrocyte	Astrocyte	Skiv2l	0.478790570101747	0.941019	0
Astrocyte	Astrocyte	Poldip3	0.03942038489924	0.588484	0
Astrocyte	Astrocyte	Dazap2	0.565233295250515	0.948503	0
Astrocyte	Astrocyte	Snx1	0.854393348991694	0.995707	0
Astrocyte	Astrocyte	Bag6	0.561360453199887	0.948503	0
Astrocyte	Astrocyte	Cep170	0.410024026143532	0.92598	0
Astrocyte	Astrocyte	Pdia4	0.239071053579582	0.847068	0
Astrocyte	Astrocyte	Senp3	0.501954550182279	0.943619	0
Astrocyte	Astrocyte	Sptb	0.795964976510706	0.992475	0
Astrocyte	Astrocyte	Kctd6	0.420976605130551	0.930458	0
Astrocyte	Astrocyte	Chka	0.628751516207187	0.96646	0
Astrocyte	Astrocyte	Cnnm1	0.0467667986856866	0.605546	0
Astrocyte	Astrocyte	Jarid2	0.567897447546607	0.948503	0
Astrocyte	Astrocyte	Ostm1	0.427252697690257	0.930458	0
Astrocyte	Astrocyte	Keap1	0.871441749261472	0.995707	0
Astrocyte	Astrocyte	Ep300	0.824250886926461	0.995707	0
Astrocyte	Astrocyte	Derl1	0.0837997241665853	0.673537	0
Astrocyte	Astrocyte	Sec61a1	0.451794419928657	0.938372	0
Astrocyte	Astrocyte	Xbp1	0.564089157948599	0.948503	0
Astrocyte	Astrocyte	Ap1m1	0.626113310123135	0.96646	0
Astrocyte	Astrocyte	Desi1	0.705166576871263	0.979007	0
Astrocyte	Astrocyte	Cluh	0.892752662719477	0.996891	0
Astrocyte	Astrocyte	Rbm22	0.646981315855259	0.969312	0
Astrocyte	Astrocyte	Etv5	0.605191809202994	0.955478	0
Astrocyte	Astrocyte	Smarcd1	0.99209625025301	0.999086	0
Astrocyte	Astrocyte	Eif3b	0.576828279063975	0.949981	0
Astrocyte	Astrocyte	Sall2	0.383763860759435	0.922681	0
Astrocyte	Astrocyte	Sgk1	0.429356958650099	0.930458	0
Astrocyte	Astrocyte	Mical3	0.510483109698887	0.943619	0
Astrocyte	Astrocyte	Nptx2	0.189012280083472	0.823055	0
Astrocyte	Astrocyte	Mast4	0.833434244712563	0.995707	0
Astrocyte	Astrocyte	Sp3	0.704866950949245	0.979007	0
Astrocyte	Astrocyte	Rprd2	0.786795843963865	0.992427	0
Astrocyte	Astrocyte	Hecw1	0.30299717875859	0.893396	0
Astrocyte	Astrocyte	Coq9	0.900648684859737	0.996891	0
Astrocyte	Astrocyte	Slc7a8	0.559801081497004	0.948503	0
Astrocyte	Astrocyte	Tecpr2	0.0318057553545289	0.556045	0
Astrocyte	Astrocyte	Dbnl	0.0334733243749722	0.565428	0
Astrocyte	Astrocyte	Dlgap2	0.842491223731852	0.995707	0
Astrocyte	Astrocyte	Trappc12	0.900487901016698	0.996891	0
Astrocyte	Astrocyte	Pepd	0.385263547248567	0.922681	0
Astrocyte	Astrocyte	Syt3	0.224211825619035	0.845167	0
Astrocyte	Astrocyte	Ephb6	0.0783137439355478	0.656758	0
Astrocyte	Astrocyte	Tnrc18	0.949838842821191	0.996891	0
Astrocyte	Astrocyte	Grn	0.894150951706241	0.996891	0
Astrocyte	Astrocyte	Ppp1r21	0.726098866630348	0.981579	0
Astrocyte	Astrocyte	Csmd1	0.512395248003986	0.943619	0
Astrocyte	Astrocyte	Setbp1	0.0263169898173377	0.538198	0
Astrocyte	Astrocyte	Coq5	0.399451032308266	0.922681	0
Astrocyte	Astrocyte	Btbd2	0.638615119329001	0.969221	0
Astrocyte	Astrocyte	Acvr1	0.133232602595743	0.7723	0
Astrocyte	Astrocyte	Gba2	0.739378436967166	0.983695	0
Astrocyte	Astrocyte	Usf2	0.728910854559088	0.982305	0
Astrocyte	Astrocyte	Lrrc49	0.45885266070849	0.938975	0
Astrocyte	Astrocyte	Ablim1	0.153585167647225	0.801678	0
Astrocyte	Astrocyte	Spata2	0.655165475403259	0.969312	0
Astrocyte	Astrocyte	Irf2bp2	0.367855897751966	0.914154	0
Astrocyte	Astrocyte	Cyb5r3	0.154343446874685	0.801678	0
Astrocyte	Astrocyte	Jakmip1	0.913658096990569	0.996891	0
Astrocyte	Astrocyte	Fmn2	0.434513889238762	0.934037	0
Astrocyte	Astrocyte	Fxr2	0.95920959532096	0.999086	0
Astrocyte	Astrocyte	Arhgef3	0.934543724696471	0.996891	0
Astrocyte	Astrocyte	Raf1	0.409511157238885	0.925658	0
Astrocyte	Astrocyte	Syt17	0.213979029889951	0.834137	0
Astrocyte	Astrocyte	Abhd16a	0.747905104062636	0.983695	0
Astrocyte	Astrocyte	St3gal2	0.7539041669659	0.983695	0
Astrocyte	Astrocyte	Fbxw5	0.407233851922496	0.925531	0
Astrocyte	Astrocyte	Tmcc2	0.985563995727559	0.999086	0
Astrocyte	Astrocyte	Egr4	0.768589861770336	0.986256	0
Astrocyte	Astrocyte	Sidt2	0.322405072574074	0.902078	0
Astrocyte	Astrocyte	Gcn1l1	0.348873528488504	0.913833	0
Astrocyte	Astrocyte	Btg2	0.911511312837832	0.996891	0
Astrocyte	Astrocyte	Kcnc3	0.208951154096666	0.834137	0
Astrocyte	Astrocyte	Lsm14a	0.490514309575576	0.941544	0
Astrocyte	Astrocyte	Oprl1	0.231018926754515	0.845167	0
Astrocyte	Astrocyte	Mex3b	0.543458486265456	0.947868	0
Astrocyte	Astrocyte	Dr1	0.014586274225064	0.519428	0
Astrocyte	Astrocyte	Dcaf11	0.714737363304752	0.979332	0
Astrocyte	Astrocyte	Wscd2	0.975792242350351	0.999086	0
Astrocyte	Astrocyte	U2af2	0.0182643523376673	0.519428	0
Astrocyte	Astrocyte	Srp68	0.319252072080984	0.898687	0
Astrocyte	Astrocyte	Tars	0.875859670861661	0.995707	0
Astrocyte	Astrocyte	Cdk12	0.308922224277146	0.893396	0
Astrocyte	Astrocyte	Tpp1	0.401429100489011	0.922681	0
Astrocyte	Astrocyte	Grk6	0.383484852467455	0.922681	0
Astrocyte	Astrocyte	Tmem170b	0.197504305716522	0.834137	0
Astrocyte	Astrocyte	Paqr4	0.27983321402357	0.887395	0
Astrocyte	Astrocyte	Ccdc149	0.160152444596224	0.806079	0
Astrocyte	Astrocyte	Pef1	0.0248965591481837	0.538198	0
Astrocyte	Astrocyte	S100b	0.34749933383133	0.913833	0
Astrocyte	Astrocyte	Sgsm3	0.989620555615221	0.999086	0
Astrocyte	Astrocyte	Zfp251	0.95059157320541	0.996891	0
Astrocyte	Astrocyte	Cant1	0.186007353909209	0.823055	0
Astrocyte	Astrocyte	Mrpl37	0.522847211910606	0.943619	0
Astrocyte	Astrocyte	Pdp1	0.819835030234514	0.995707	0
Astrocyte	Astrocyte	Aacs	0.113083683659614	0.729851	0
Astrocyte	Astrocyte	Prmt7	0.0393674526570654	0.588484	0
Astrocyte	Astrocyte	Igf1r	0.0421820568257846	0.602601	0
Astrocyte	Astrocyte	Ptprz1	0.246047095058067	0.855029	0
Astrocyte	Astrocyte	Wrnip1	0.517753932377314	0.943619	0
Astrocyte	Astrocyte	Myh9	0.245044204816132	0.855029	0
Astrocyte	Astrocyte	Get4	0.996288465959798	0.999086	0
Astrocyte	Astrocyte	Dnaja3	0.00927681759511985	0.459335	0
Astrocyte	Astrocyte	Ap3s2	0.978764996903196	0.999086	0
Astrocyte	Astrocyte	Faxc	0.579384678193319	0.950705	0
Astrocyte	Astrocyte	Gpn1	0.327834509997059	0.904621	0
Astrocyte	Astrocyte	Mrpl9	0.653392701731623	0.969312	0
Astrocyte	Astrocyte	Nucb1	0.163162667924619	0.807266	0
Astrocyte	Astrocyte	Srebf2	0.0716420195501487	0.656758	0
Astrocyte	Astrocyte	Grin2a	0.373382685172199	0.91861	0
Astrocyte	Astrocyte	Mdm2	0.588428344699777	0.954114	0
Astrocyte	Astrocyte	Arfgap2	0.65839352253127	0.969312	0
Astrocyte	Astrocyte	Zfp740	0.00055261231808306	0.117221	0
Astrocyte	Astrocyte	Rnf214	0.582905110132122	0.951608	0
Astrocyte	Astrocyte	Sec24c	0.445121607913616	0.935586	0
Astrocyte	Astrocyte	Psat1	0.212738617843034	0.834137	0
Astrocyte	Astrocyte	Kcnk2	0.0605992324340002	0.632707	0
Astrocyte	Astrocyte	Tsc22d3	0.175937231808773	0.814307	0
Astrocyte	Astrocyte	Dda1	0.0190343518035913	0.519428	0
Astrocyte	Astrocyte	Hyou1	0.668877158330413	0.969312	0
Astrocyte	Astrocyte	Blmh	0.773312762819288	0.986872	0
Astrocyte	Astrocyte	Pitpnm1	0.294040122071019	0.893396	0
Astrocyte	Astrocyte	Ranbp3	0.289523095161436	0.893396	0
Astrocyte	Astrocyte	Iars	0.459937208266713	0.938975	0
Astrocyte	Astrocyte	Hrh3	0.422927635619986	0.930458	0
Astrocyte	Astrocyte	Pcp4l1	0.54204666714295	0.947868	0
Astrocyte	Astrocyte	Eif2b1	0.653723219834985	0.969312	0
Astrocyte	Astrocyte	Men1	0.359574117739737	0.914108	0
Astrocyte	Astrocyte	Abcg4	0.374577738187203	0.91861	0
Astrocyte	Astrocyte	Lrrc59	0.665884445231948	0.969312	0
Astrocyte	Astrocyte	Ddx41	0.189241606552375	0.823055	0
Astrocyte	Astrocyte	Lgi3	0.912197162668258	0.996891	0
Astrocyte	Astrocyte	Gng7	0.0187628753950292	0.519428	0
Astrocyte	Astrocyte	Vps11	0.577475655285043	0.950421	0
Astrocyte	Astrocyte	Sema7a	0.273403105540079	0.881946	0
Astrocyte	Astrocyte	Urgcp	0.590324484410812	0.954114	0
Astrocyte	Astrocyte	Papd5	0.474171774699107	0.94089	0
Astrocyte	Astrocyte	Pogz	0.289456577001173	0.893396	0
Astrocyte	Astrocyte	Lrrc8d	0.807144297055625	0.995707	0
Astrocyte	Astrocyte	Adck1	0.970756217091831	0.999086	0
Astrocyte	Astrocyte	Eml2	0.748166815536008	0.983695	0
Astrocyte	Astrocyte	Mgat2	0.669479908772237	0.969312	0
Astrocyte	Astrocyte	Clk3	0.469702437034824	0.939523	0
Astrocyte	Astrocyte	Atg13	0.603024783382851	0.955478	0
Astrocyte	Astrocyte	Rbm33	0.171095457273833	0.810043	0
Astrocyte	Astrocyte	Arhgef11	0.878637969052936	0.995707	0
Astrocyte	Astrocyte	Nck2	0.389688767032167	0.922681	0
Astrocyte	Astrocyte	Eif4enif1	0.215343334252295	0.834137	0
Astrocyte	Astrocyte	Ubqln4	0.0359105513033035	0.57781	0
Astrocyte	Astrocyte	Cotl1	0.0302187154838501	0.543502	0
Astrocyte	Astrocyte	Actr8	0.423087556330396	0.930458	0
Astrocyte	Astrocyte	Dnajc14	0.0543158412624052	0.614481	0
Astrocyte	Astrocyte	Lasp1	0.0444308377521486	0.605546	0
Astrocyte	Astrocyte	Hdac5	0.897369393818322	0.996891	0
Astrocyte	Astrocyte	Kat2a	0.691792125476545	0.976005	0
Astrocyte	Astrocyte	Fkrp	0.448133407728874	0.935586	0
Astrocyte	Astrocyte	Ncln	0.948943376607893	0.996891	0
Astrocyte	Astrocyte	Alkbh5	0.56944359331281	0.948503	0
Astrocyte	Astrocyte	Vcl	0.0152683534687819	0.519428	0
Astrocyte	Astrocyte	Ccdc6	0.44122562445804	0.935586	0
Astrocyte	Astrocyte	Aff3	0.960354044628853	0.999086	0
Astrocyte	Astrocyte	Mapk4	0.00975853840037598	0.463664	0
Astrocyte	Astrocyte	Casc3	0.090233016987589	0.694627	0
Astrocyte	Astrocyte	Zdhhc8	0.902116966322281	0.996891	0
Astrocyte	Astrocyte	Dcun1d2	0.824305293903992	0.995707	0
Astrocyte	Astrocyte	Rprm	0.774249498194614	0.987097	0
Astrocyte	Astrocyte	Spns2	0.79699408571991	0.993263	0
Astrocyte	Astrocyte	Ptpn12	0.35468990801543	0.914108	0
Astrocyte	Astrocyte	Txlna	0.802317851637725	0.99469	0
Astrocyte	Astrocyte	Map1s	0.138327653281155	0.776405	0
Astrocyte	Astrocyte	Abcb8	0.152228811802874	0.801678	0
Astrocyte	Astrocyte	Xab2	0.822108297008493	0.995707	0
Astrocyte	Astrocyte	Tkt	0.906431223091714	0.996891	0
Astrocyte	Astrocyte	Gatad2b	0.000562661832129125	0.117221	0
Astrocyte	Astrocyte	Pygb	0.447956387555516	0.935586	0
Astrocyte	Astrocyte	Hsdl1	0.661774332183359	0.969312	0
Astrocyte	Astrocyte	Ctnna2	0.686065368888376	0.974525	0
Astrocyte	Astrocyte	Akt2	0.749989173196572	0.983695	0
Astrocyte	Astrocyte	Scaf8	0.233503188054265	0.845167	0
Astrocyte	Astrocyte	Tsc1	0.0436173489824453	0.605546	0
Astrocyte	Astrocyte	Pttg1ip	0.301259458655889	0.893396	0
Astrocyte	Astrocyte	Fsd1	0.878721752855808	0.995707	0
Astrocyte	Astrocyte	Nlgn2	0.79501724695794	0.992475	0
Astrocyte	Astrocyte	Nav2	0.616010313076699	0.959908	0
Astrocyte	Astrocyte	Cdk8	0.246248271748628	0.855029	0
Astrocyte	Astrocyte	Vps8	0.928095929294515	0.996891	0
Astrocyte	Astrocyte	Rbm10	0.774925752297388	0.987191	0
Astrocyte	Astrocyte	B4galnt4	0.64495022637588	0.969312	0
Astrocyte	Astrocyte	Dennd1a	0.0782295491510451	0.656758	0
Astrocyte	Astrocyte	Satb1	0.737502457798592	0.983695	0
Astrocyte	Astrocyte	Letmd1	0.810816541809287	0.995707	0
Astrocyte	Astrocyte	Nelfb	0.132883964993461	0.7723	0
Astrocyte	Astrocyte	Rnf123	0.0209848999781747	0.519428	0
Astrocyte	Astrocyte	Chst11	0.727555244250283	0.982121	0
Astrocyte	Astrocyte	Flcn	0.781218792748587	0.990389	0
Astrocyte	Astrocyte	Ehd1	0.30285199773134	0.893396	0
Astrocyte	Astrocyte	Dtnb	0.44482358385301	0.935586	0
Astrocyte	Astrocyte	Rab35	0.31589992278809	0.897998	0
Astrocyte	Astrocyte	Rnf19b	0.967915230840376	0.999086	0
Astrocyte	Astrocyte	Sephs2	0.593089398920234	0.954114	0
Astrocyte	Astrocyte	Ptpdc1	0.237990087365025	0.847068	0
Astrocyte	Astrocyte	Mbd5	0.203225728190888	0.834137	0
Astrocyte	Astrocyte	Phf12	0.572565448293335	0.948503	0
Astrocyte	Astrocyte	Dpysl4	0.127269884653664	0.760366	0
Astrocyte	Astrocyte	Crcp	0.141181572437914	0.777432	0
Astrocyte	Astrocyte	Sec16a	0.756424867943763	0.984452	0
Astrocyte	Astrocyte	Fam114a2	0.596068710771425	0.954114	0
Astrocyte	Astrocyte	Cdc42bpb	0.1730252023708	0.810043	0
Astrocyte	Astrocyte	Klhl29	0.922570756509142	0.996891	0
Astrocyte	Astrocyte	Cog1	0.54487364623139	0.947868	0
Astrocyte	Astrocyte	Dus1l	0.964205515641035	0.999086	0
Astrocyte	Astrocyte	Dnpep	0.335487297162984	0.913833	0
Astrocyte	Astrocyte	Txnrd1	0.744756395870423	0.983695	0
Astrocyte	Astrocyte	Neurl1b	0.110267673553784	0.728407	0
Astrocyte	Astrocyte	Per2	0.188155152051217	0.823055	0
Astrocyte	Astrocyte	Sbk1	0.430486744415433	0.930458	0
Astrocyte	Astrocyte	Nup85	0.92452197149458	0.996891	0
Astrocyte	Astrocyte	Hdac6	0.594531333212271	0.954114	0
Astrocyte	Astrocyte	Ece1	0.662369214547452	0.969312	0
Astrocyte	Astrocyte	Slc25a39	0.000484297305676128	0.117221	0
Astrocyte	Astrocyte	Fam174b	0.443832254964777	0.935586	0
Astrocyte	Astrocyte	Synj2	0.178044430375048	0.814307	0
Astrocyte	Astrocyte	Fam110b	0.110421407063026	0.728407	0
Astrocyte	Astrocyte	Amer2	0.0701548881142156	0.656758	0
Astrocyte	Astrocyte	Ets2	0.107313667688896	0.728407	0
Astrocyte	Astrocyte	Kctd10	0.530536914447751	0.945362	0
Astrocyte	Astrocyte	Flnb	0.956419721366271	0.998767	0
Astrocyte	Astrocyte	Nhsl1	0.964657981947336	0.999086	0
Astrocyte	Astrocyte	Grm3	0.972961409215855	0.999086	0
Astrocyte	Astrocyte	Isyna1	0.367798304391105	0.914154	0
Astrocyte	Astrocyte	Hibadh	0.108499646765297	0.728407	0
Astrocyte	Astrocyte	Dgkh	0.162652529835134	0.807266	0
Astrocyte	Astrocyte	Carm1	0.952849198437626	0.996891	0
Astrocyte	Astrocyte	Kcnc1	0.351867954255257	0.913833	0
Astrocyte	Astrocyte	Slc4a1ap	0.522320518337026	0.943619	0
Astrocyte	Astrocyte	Csnk1g2	0.708425764898976	0.979007	0
Astrocyte	Astrocyte	Itgb1	0.635772190136884	0.968093	0
Astrocyte	Astrocyte	Fam43b	0.325469632443134	0.902078	0
Astrocyte	Astrocyte	Tubgcp2	0.636928466923027	0.968565	0
Astrocyte	Astrocyte	Atmin	0.572426654926431	0.948503	0
Astrocyte	Astrocyte	Fcho1	0.637326172845125	0.968581	0
Astrocyte	Astrocyte	Irs2	0.469889055535846	0.939523	0
Astrocyte	Astrocyte	Hs3st1	0.0148405792246136	0.519428	0
Astrocyte	Astrocyte	Slc1a4	0.627366397743423	0.96646	0
Astrocyte	Astrocyte	Srprb	0.524104391272915	0.943619	0
Astrocyte	Astrocyte	Dlc1	0.070885020908766	0.656758	0
Astrocyte	Astrocyte	Zdhhc5	0.770059106814796	0.986256	0
Astrocyte	Astrocyte	Mib2	0.282144623662744	0.889485	0
Astrocyte	Astrocyte	Taz	0.0291400677767909	0.538479	0
Astrocyte	Astrocyte	Mcu	0.303627210003715	0.893396	0
Astrocyte	Astrocyte	Fbxl6	0.525317349992937	0.943619	0
Astrocyte	Astrocyte	Elovl5	0.603192581612663	0.955478	0
Astrocyte	Astrocyte	Cacna1i	0.13188681846148	0.7723	0
Astrocyte	Astrocyte	Ddx49	0.842277443659976	0.995707	0
Astrocyte	Astrocyte	Dnajb2	0.374389236562277	0.91861	0
Astrocyte	Astrocyte	Gatsl2	0.191607836129252	0.823058	0
Astrocyte	Astrocyte	Vtn	0.555116282302379	0.948503	0
Astrocyte	Astrocyte	Ppargc1b	0.942398548433478	0.996891	0
Astrocyte	Astrocyte	Rap1gap2	0.561298785806672	0.948503	0
Astrocyte	Astrocyte	Slc6a1	0.155475578072628	0.801678	0
Astrocyte	Astrocyte	Nfx1	0.80773225496099	0.995707	0
Astrocyte	Astrocyte	Jdp2	0.266762913341431	0.87751	0
Astrocyte	Astrocyte	Lonrf2	0.886665662233444	0.995707	0
Astrocyte	Astrocyte	Srrm3	0.266041577043617	0.876689	0
Astrocyte	Astrocyte	Irf2bp1	0.615340717036296	0.959908	0
Astrocyte	Astrocyte	Nup214	0.675553095677686	0.970845	0
Astrocyte	Astrocyte	Smyd5	0.0973325349255055	0.719915	0
Astrocyte	Astrocyte	Gnal	0.82365759364052	0.995707	0
Astrocyte	Astrocyte	Ntsr2	0.180619781888516	0.819059	0
Astrocyte	Astrocyte	Phf23	0.444893088708797	0.935586	0
Astrocyte	Astrocyte	Slc7a1	0.578529175440032	0.950705	0
Astrocyte	Astrocyte	Sergef	0.38189942165826	0.922681	0
Astrocyte	Astrocyte	Col4a2	0.987276714971412	0.999086	0
Astrocyte	Astrocyte	Pcbp3	0.753459378548644	0.983695	0
Astrocyte	Astrocyte	Glcci1	0.777538176274343	0.987191	0
Astrocyte	Astrocyte	Usp39	0.0790525417995556	0.656758	0
Astrocyte	Astrocyte	Ache	0.590711399649468	0.954114	0
Astrocyte	Astrocyte	Fads1	0.961874056350959	0.999086	0
Astrocyte	Astrocyte	Chpf2	0.68886021289304	0.975723	0
Astrocyte	Astrocyte	Bckdk	0.341298171835814	0.913833	0
Astrocyte	Astrocyte	Ncam2	0.783385600369051	0.991627	0
Astrocyte	Astrocyte	Tada3	0.67467996149097	0.970845	0
Astrocyte	Astrocyte	Ahdc1	0.822777076343897	0.995707	0
Astrocyte	Astrocyte	Naa40	0.243212203712133	0.853894	0
Astrocyte	Astrocyte	Icmt	0.386330598487097	0.922681	0
Astrocyte	Astrocyte	Man1b1	0.620832486925462	0.962233	0
Astrocyte	Astrocyte	Rabgef1	0.14218930070823	0.777841	0
Astrocyte	Astrocyte	Eif2ak1	0.71015605779566	0.979007	0
Astrocyte	Astrocyte	Map6d1	0.51832009116565	0.943619	0
Astrocyte	Astrocyte	Mkrn2	0.301651653235977	0.893396	0
Astrocyte	Astrocyte	Kif21b	0.0130510472064267	0.519428	0
Astrocyte	Astrocyte	Scyl1	0.691269210384379	0.976005	0
Astrocyte	Astrocyte	Kirrel3	0.235524179819319	0.845167	0
Astrocyte	Astrocyte	Hs6st1	0.140944369855988	0.777432	0
Astrocyte	Astrocyte	Gcdh	0.519592285263995	0.943619	0
Astrocyte	Astrocyte	Zfp609	0.074398097238143	0.656758	0
Astrocyte	Astrocyte	Chtf8	0.136994339490206	0.773106	0
Astrocyte	Astrocyte	Slc38a10	0.0301325439280297	0.543502	0
Astrocyte	Astrocyte	Sirt7	0.134894109472272	0.7723	0
Astrocyte	Astrocyte	Mboat2	0.911252541943943	0.996891	0
Astrocyte	Astrocyte	Smad7	0.0960306795798029	0.716017	0
Astrocyte	Astrocyte	Islr2	0.460797472798997	0.938975	0
Astrocyte	Astrocyte	Brpf1	0.353154600573137	0.913833	0
Astrocyte	Astrocyte	Tbc1d9	0.819674741542333	0.995707	0
Astrocyte	Astrocyte	Ppp3cc	0.405585743751424	0.923764	0
Astrocyte	Astrocyte	Usp35	0.859038346086572	0.995707	0
Astrocyte	Astrocyte	Dlk2	0.500794944265983	0.943619	0
Astrocyte	Astrocyte	Armc6	0.426080168578507	0.930458	0
Astrocyte	Astrocyte	Nr1d1	0.54521339658299	0.947868	0
Astrocyte	Astrocyte	Aldh6a1	0.0173904404853039	0.519428	0
Astrocyte	Astrocyte	Ddit4	0.515761020216922	0.943619	0
Astrocyte	Astrocyte	Prep	0.921824654149739	0.996891	0
Astrocyte	Astrocyte	Gtpbp1	0.126684837513783	0.760366	0
Astrocyte	Astrocyte	Usp12	0.24507548841309	0.855029	0
Astrocyte	Astrocyte	Panx1	0.0595467652422183	0.630912	0
Astrocyte	Astrocyte	Rpap1	0.000520772275099932	0.117221	0
Astrocyte	Astrocyte	Ext2	0.856479221427363	0.995707	0
Astrocyte	Astrocyte	Stk11	0.220867335610322	0.84094	0
Astrocyte	Astrocyte	Gal3st3	0.604984974286407	0.955478	0
Astrocyte	Astrocyte	Cpne2	0.511874405459451	0.943619	0
Astrocyte	Astrocyte	Aco1	0.350265734011713	0.913833	0
Astrocyte	Astrocyte	Ip6k2	0.0749834463868386	0.656758	0
Astrocyte	Astrocyte	Arhgap17	0.140075416293527	0.777074	0
Astrocyte	Astrocyte	Mn1	0.476735651685665	0.94089	0
Astrocyte	Astrocyte	Ttll11	0.813549822894614	0.995707	0
Astrocyte	Astrocyte	Tmem198	0.553449445032698	0.948503	0
Astrocyte	Astrocyte	Fbxo42	0.712138484371163	0.979007	0
Astrocyte	Astrocyte	Tbrg4	0.604127657375759	0.955478	0
Astrocyte	Astrocyte	Fam207a	0.00882985398637278	0.459335	0
Astrocyte	Astrocyte	Fmnl2	0.917653702546132	0.996891	0
Astrocyte	Astrocyte	Trib2	0.10269093317215	0.728407	0
Astrocyte	Astrocyte	Zdhhc7	0.398081365241811	0.922681	0
Astrocyte	Astrocyte	Tpra1	0.983453639371138	0.999086	0
Astrocyte	Astrocyte	Rrp12	0.938832533138422	0.996891	0
Astrocyte	Astrocyte	Bcar1	0.348697012842539	0.913833	0
Astrocyte	Astrocyte	Ttc17	0.317728473796185	0.897998	0
Astrocyte	Astrocyte	Fam217b	0.467121379355833	0.939523	0
Astrocyte	Astrocyte	Pcyox1l	0.912126003928966	0.996891	0
Astrocyte	Astrocyte	Pak6	0.0776444439055693	0.656758	0
Astrocyte	Astrocyte	Arsa	0.669005100726904	0.969312	0
Astrocyte	Astrocyte	Pcif1	0.402563651553189	0.922681	0
Astrocyte	Astrocyte	Ciz1	0.647511132998829	0.969312	0
Astrocyte	Astrocyte	Zc3h4	0.767122768600404	0.986256	0
Astrocyte	Astrocyte	Ltbp4	0.163438758738115	0.807266	0
Astrocyte	Astrocyte	Sh3pxd2a	0.0551882193547616	0.614481	0
Astrocyte	Astrocyte	Lmf1	0.931035710710933	0.996891	0
Astrocyte	Astrocyte	Nab2	0.301415770635755	0.893396	0
Astrocyte	Astrocyte	Mid1ip1	0.080217422438085	0.661787	0
Astrocyte	Astrocyte	Rasl10b	0.649851281102937	0.969312	0
Astrocyte	Astrocyte	Ubap1	0.56040995848056	0.948503	0
Astrocyte	Astrocyte	Tspyl2	0.210665662573919	0.834137	0
Astrocyte	Astrocyte	Rnpepl1	0.350170304793946	0.913833	0
Astrocyte	Astrocyte	Pde1b	0.200821574657621	0.834137	0
Astrocyte	Astrocyte	Fbrs	0.0998496540854855	0.725652	0
Astrocyte	Astrocyte	Scrt1	0.571243574809937	0.948503	0
Astrocyte	Astrocyte	Tnks1bp1	0.311711895986416	0.893396	0
Astrocyte	Astrocyte	Pltp	0.312057537796879	0.893396	0
Astrocyte	Astrocyte	Smg9	0.30624534454185	0.893396	0
Astrocyte	Astrocyte	Pgd	0.824587339099517	0.995707	0
Astrocyte	Astrocyte	Dhcr7	0.174236982553291	0.812672	0
Astrocyte	Astrocyte	Tsc22d4	0.42364610271858	0.930458	0
Astrocyte	Astrocyte	Smcr8	0.654012637193441	0.969312	0
Astrocyte	Astrocyte	Axin1	0.46030405124163	0.938975	0
Astrocyte	Astrocyte	Aldh1b1	0.970559280435524	0.999086	0
Astrocyte	Astrocyte	Mgat4b	0.374717107169806	0.91861	0
Astrocyte	Astrocyte	Ncoa3	0.585005529024509	0.952778	0
Astrocyte	Astrocyte	Tmem115	0.20340241602287	0.834137	0
Astrocyte	Astrocyte	Mllt1	0.397079292606771	0.922681	0
Astrocyte	Astrocyte	Pacs2	0.557635405812514	0.948503	0
Astrocyte	Astrocyte	Pmm2	0.489437462911369	0.941544	0
Astrocyte	Astrocyte	Pik3ip1	0.190328455344126	0.823058	0
Astrocyte	Astrocyte	Stk11ip	0.69660274591006	0.978311	0
Astrocyte	Astrocyte	Tmem44	0.415901655167761	0.929182	0
Astrocyte	Astrocyte	Llgl1	0.849353726872011	0.995707	0
Astrocyte	Astrocyte	Wwc1	0.699727163855994	0.978311	0
Astrocyte	Astrocyte	Scarb2	0.136832203891144	0.773106	0
Astrocyte	Astrocyte	Lrfn2	0.310763013188583	0.893396	0
Astrocyte	Astrocyte	Fmnl1	0.980825399005714	0.999086	0
Astrocyte	Astrocyte	Adcy5	0.404288163645738	0.923032	0
Astrocyte	Astrocyte	Zfp592	0.528545639069604	0.944618	0
Astrocyte	Astrocyte	Coro1a	0.588946115898335	0.954114	0
Astrocyte	Astrocyte	Cuedc1	0.0563958216926485	0.619736	0
Astrocyte	Astrocyte	Kdm4a	0.178335181393678	0.814307	0
Astrocyte	Astrocyte	Ptcd1	0.13925861454556	0.777074	0
Astrocyte	Astrocyte	Dgki	0.777731300752867	0.987191	0
Astrocyte	Astrocyte	Pcdh1	0.471171477937721	0.939523	0
Astrocyte	Astrocyte	Furin	0.538290326115836	0.947868	0
Astrocyte	Astrocyte	Xpo5	0.0354215922851496	0.57781	0
Astrocyte	Astrocyte	Hsf1	0.359896214017299	0.914108	0
Astrocyte	Astrocyte	Trim11	0.342595239152767	0.913833	0
Astrocyte	Astrocyte	Mapk7	0.155846200831114	0.801678	0
Astrocyte	Astrocyte	Tmod1	0.379332417510699	0.922681	0
Astrocyte	Astrocyte	Tmem97	0.0262449548827006	0.538198	0
Astrocyte	Astrocyte	Timp3	0.808311073122306	0.995707	0
Astrocyte	Astrocyte	Sdc4	0.326510190252577	0.903726	0
Astrocyte	Astrocyte	Kcnq3	0.399517168349797	0.922681	0
Astrocyte	Astrocyte	Sorcs1	0.528986342331931	0.944618	0
Astrocyte	Astrocyte	Igfbp5	0.856131484748322	0.995707	0
Astrocyte	Astrocyte	Slc7a5	0.462453779222968	0.939183	0
Astrocyte	Astrocyte	Amer3	0.568334240384151	0.948503	0
Astrocyte	Astrocyte	Kcnc4	0.164619046893458	0.807266	0
Astrocyte	Astrocyte	Mpzl1	0.189273564135896	0.823055	0
Astrocyte	Astrocyte	Pard3	0.118412386194192	0.740077	0
Astrocyte	Astrocyte	Tdp1	0.9470780122311	0.996891	0
Astrocyte	Astrocyte	Arhgef1	0.970335617623979	0.999086	0
Astrocyte	Astrocyte	Doc2a	0.263199984869676	0.873984	0
Astrocyte	Astrocyte	Zgpat	0.0549139023870091	0.614481	0
Astrocyte	Astrocyte	Rasd2	0.943480447214723	0.996891	0
Astrocyte	Astrocyte	Pla2g6	0.097274463817073	0.719915	0
Astrocyte	Astrocyte	Sox8	0.0185140761801702	0.519428	0
Astrocyte	Astrocyte	Slc25a42	0.540369905280147	0.947868	0
Astrocyte	Astrocyte	Tmem63c	0.492326987097904	0.941544	0
Astrocyte	Astrocyte	Ano8	0.135111727887022	0.7723	0
Astrocyte	Astrocyte	Trp53i11	0.449820068430863	0.936446	0
Astrocyte	Astrocyte	Idh2	0.829382800292649	0.995707	0
Astrocyte	Astrocyte	Elmsan1	0.2069258778498	0.834137	0
Astrocyte	Astrocyte	Tmem181b-ps	0.809811585209372	0.995707	0
Astrocyte	Astrocyte	Tbc1d30	0.664946665288608	0.969312	0
Astrocyte	Astrocyte	Lrfn3	0.0325339993473153	0.557623	0
Astrocyte	Astrocyte	Rab31	0.0689274685769646	0.656758	0
Astrocyte	Astrocyte	Zfp777	0.157023835680813	0.805624	0
Astrocyte	Astrocyte	Dact2	0.209017307746267	0.834137	0
Astrocyte	Astrocyte	R3hcc1	0.930010561069467	0.996891	0
Astrocyte	Astrocyte	Grm2	0.424267832997536	0.930458	0
Astrocyte	Astrocyte	Plk3	0.52569749096485	0.943619	0
Astrocyte	Astrocyte	Cygb	0.245863757920118	0.855029	0
Astrocyte	Astrocyte	Adra1d	0.552988673081247	0.948503	0
Astrocyte	Astrocyte	Qsox1	0.172600147339154	0.810043	0
Astrocyte	Astrocyte	Iglon5	0.0295086347284327	0.538479	0
Astrocyte	Astrocyte	Cebpa	0.490494955883477	0.941544	0
Astrocyte	Astrocyte	Slc35c1	0.859010550057645	0.995707	0
Astrocyte	Astrocyte	Trp53	0.278767253668743	0.887018	0
Astrocyte	Astrocyte	Axin2	0.568256481001971	0.948503	0
Astrocyte	Astrocyte	Fance	0.398062939100547	0.922681	0
Astrocyte	Astrocyte	Garnl3	0.624435749007916	0.965423	0
Astrocyte	Astrocyte	Grik4	0.203929700495155	0.834137	0
Astrocyte	Astrocyte	P2rx4	0.116395959680724	0.734823	0
Astrocyte	Astrocyte	Eps8	0.186592237211607	0.823055	0
Astrocyte	Astrocyte	Ptprt	0.422399808740185	0.930458	0
Astrocyte	Astrocyte	Map3k5	0.900957830574675	0.996891	0
Astrocyte	Astrocyte	Paqr9	0.336064486019902	0.913833	0
Astrocyte	Astrocyte	Slc6a9	0.31870022401993	0.898253	0
Astrocyte	Astrocyte	Gpatch2l	0.368221328482553	0.914154	0
Astrocyte	Astrocyte	Med26	0.233578087088379	0.845167	0
Astrocyte	Astrocyte	Chrna4	0.874783805451355	0.995707	0
Astrocyte	Astrocyte	Syngap1	0.283099542579151	0.891371	0
Astrocyte	Astrocyte	Pitpnm3	0.437001733727313	0.935586	0
Astrocyte	Astrocyte	Cdc42ep3	0.490595508775623	0.941544	0
Astrocyte	Astrocyte	Ephb1	0.369770359741202	0.914368	0
Astrocyte	Astrocyte	Hcrtr2	0.281402464650144	0.889485	0
Astrocyte	Astrocyte	Csf1r	0.863586129944483	0.995707	0
Astrocyte	Astrocyte	Tmbim1	0.000611615884464554	0.117618	0
Astrocyte	Astrocyte	Necab3	0.667956752059173	0.969312	0
Astrocyte	Astrocyte	Wdr91	0.095755046539423	0.716017	0
Astrocyte	Astrocyte	Eif4ebp2	0.618211317371123	0.959908	0
Astrocyte	Astrocyte	Ring1	0.0260220389551547	0.538198	0
Astrocyte	Astrocyte	Plekhm1	0.22661542620558	0.845167	0
Astrocyte	Astrocyte	Sema5a	0.560755104247324	0.948503	0
Astrocyte	Astrocyte	Mtss1l	0.0723771272925978	0.656758	0
Astrocyte	Astrocyte	Dock6	0.546055871208485	0.948503	0
Astrocyte	Astrocyte	Trib1	0.873083646096254	0.995707	0
Astrocyte	Astrocyte	Abhd4	0.657566637065882	0.969312	0
Astrocyte	Astrocyte	Utrn	0.600164979433581	0.955478	0
Astrocyte	Astrocyte	Fstl4	0.433380754061802	0.933206	0
Astrocyte	Astrocyte	Itih5	0.0281994502655139	0.538479	0
Astrocyte	Astrocyte	Srebf1	0.308313586409222	0.893396	0
Astrocyte	Astrocyte	Sema4c	0.0903014564658523	0.694627	0
Astrocyte	Astrocyte	Clip2	0.166648680040378	0.807266	0
Astrocyte	Astrocyte	Hcn2	0.0599907594133414	0.632707	0
Astrocyte	Astrocyte	Ttyh2	0.972407355503093	0.999086	0
Astrocyte	Astrocyte	Bcas1	0.736283753905494	0.983695	0
Astrocyte	Astrocyte	Gjb6	0.168183913072972	0.808577	0
Astrocyte	Astrocyte	Ccm2	0.653602074540737	0.969312	0
Astrocyte	Astrocyte	Zfp787	0.255000357630345	0.864015	0
Astrocyte	Astrocyte	Slc7a10	0.820088544779153	0.995707	0
Astrocyte	Astrocyte	Zhx3	0.0503814316270275	0.605546	0
Astrocyte	Astrocyte	Tatdn2	0.873518917885099	0.995707	0
Astrocyte	Astrocyte	Fam219a	0.208200756639662	0.834137	0
Astrocyte	Astrocyte	Bak1	0.36207863987467	0.914154	0
Astrocyte	Astrocyte	Ksr2	0.138510577760662	0.776405	0
Astrocyte	Astrocyte	Gpr17	0.759422499413774	0.985741	0
Astrocyte	Astrocyte	Pdzrn3	0.2961766826255	0.893396	0
Astrocyte	Astrocyte	Brinp3	0.0184679959909693	0.519428	0
Astrocyte	Astrocyte	Arhgef10	0.935082752843033	0.996891	0
Astrocyte	Astrocyte	Nyap2	0.862960041868192	0.995707	0
Astrocyte	Astrocyte	Rab11fip4	0.0478490768353235	0.605546	0
Astrocyte	Astrocyte	Raver1	0.275739904513297	0.883782	0
Astrocyte	Astrocyte	Trim62	0.291828953995825	0.893396	0
Astrocyte	Astrocyte	Afap1l1	0.17575489895909	0.814307	0
Astrocyte	Astrocyte	Tns3	0.553965345127822	0.948503	0
Astrocyte	Astrocyte	Zcchc24	0.00325995204691374	0.339578	0
Astrocyte	Astrocyte	Map3k11	0.794259248928608	0.992475	0
Astrocyte	Astrocyte	Zfp219	0.0192515058990287	0.519428	0
Astrocyte	Astrocyte	Hes6	0.895485914505931	0.996891	0
Astrocyte	Astrocyte	Rcor2	0.856276015693174	0.995707	0
Astrocyte	Astrocyte	Gsg1l	0.914899178742561	0.996891	0
Astrocyte	Astrocyte	Sesn3	0.830029153133351	0.995707	0
Astrocyte	Astrocyte	Pmp22	0.0810764468317734	0.664561	0
Astrocyte	Astrocyte	Sox10	0.0536151158075663	0.614481	0
Astrocyte	Astrocyte	Gjc2	0.710842440855534	0.979007	0
Astrocyte	Astrocyte	Tmem121	0.340423635520126	0.913833	0
Astrocyte	Astrocyte	Gal3st1	0.378085968972163	0.922161	0
Astrocyte	Astrocyte	Gpt	0.0554278734194458	0.614481	0
Astrocyte	Astrocyte	Tshz1	0.216541915103678	0.834137	0
Astrocyte	Astrocyte	Kctd16	0.0876170007738022	0.684508	0
Astrocyte	Astrocyte	Ubl7	0.553125356204085	0.948503	0
Astrocyte	Astrocyte	Cpt1a	0.33692827373546	0.913833	0
Astrocyte	Astrocyte	Slc37a1	0.594741658985185	0.954114	0
Astrocyte	Astrocyte	Slc22a8	0.0608048639486015	0.632707	0
Astrocyte	Astrocyte	Aldh1l1	0.323070339294918	0.902078	0
Astrocyte	Astrocyte	Kcnh2	0.952998020002562	0.996891	0
Astrocyte	Astrocyte	Otud3	0.496833357292526	0.942639	0
Astrocyte	Astrocyte	Slc32a1	0.818752803612807	0.995707	0
Astrocyte	Astrocyte	Cdc42ep1	0.0711976075537522	0.656758	0
Astrocyte	Astrocyte	Ctgf	0.360524349478119	0.914108	0
Astrocyte	Astrocyte	Egr3	0.99095826253471	0.999086	0
Astrocyte	Astrocyte	Itgb5	0.22032117097505	0.84094	0
Astrocyte	Astrocyte	Igsf9b	0.0280931154764083	0.538479	0
Astrocyte	Astrocyte	Gpam	0.926793847755576	0.996891	0
Astrocyte	Astrocyte	Mgat5	0.525454092330879	0.943619	0
Astrocyte	Astrocyte	Ppp1r37	0.395341414545445	0.922681	0
Astrocyte	Astrocyte	Nid1	0.246933535958998	0.855033	0
Astrocyte	Astrocyte	Arhgap10	0.35767806797967	0.914108	0
Astrocyte	Astrocyte	Lamb2	0.0461386929388485	0.605546	0
Astrocyte	Astrocyte	Nkd1	0.675072494650089	0.970845	0
Astrocyte	Astrocyte	Lrp4	0.272942898772297	0.881599	0
Astrocyte	Astrocyte	Lrfn1	0.454595772702067	0.938975	0
Astrocyte	Astrocyte	Sdk2	0.825092820331489	0.995707	0
Astrocyte	Astrocyte	Sod3	0.108259010467987	0.728407	0
Astrocyte	Astrocyte	Abtb2	0.856755551523375	0.995707	0
Astrocyte	Astrocyte	Ptgfrn	0.128520257900741	0.761376	0
Astrocyte	Astrocyte	Tmem196	0.813643831268948	0.995707	0
Astrocyte	Astrocyte	Cpne9	0.658528518302147	0.969312	0
Astrocyte	Astrocyte	Cdh5	0.995358230711193	0.999086	0
Astrocyte	Astrocyte	Smtn	0.169682156129172	0.810043	0
Astrocyte	Astrocyte	Fkbp10	0.736479783453431	0.983695	0
Astrocyte	Astrocyte	Rasgrp2	0.1895999984268	0.823055	0
Astrocyte	Astrocyte	Lfng	0.825395559103823	0.995707	0
Astrocyte	Astrocyte	Adrb2	0.14695006046511	0.791757	0
Astrocyte	Astrocyte	Ptch1	0.0325651898895468	0.557623	0
Astrocyte	Astrocyte	Kcnh4	0.115402674878679	0.73225	0
Astrocyte	Astrocyte	Egfr	0.539208804162554	0.947868	0
Astrocyte	Astrocyte	Tdg	0.000111223375869513	0.0926861	1
Astrocyte	Astrocyte	Ucp2	0.0920777627291496	0.699679	0
Astrocyte	Astrocyte	Adap2	0.569788171775662	0.948503	0
Astrocyte	Astrocyte	Grm4	0.593270970085949	0.954114	0
Astrocyte	Astrocyte	Nlrp3	0.721213151973822	0.979332	0
Astrocyte	Astrocyte	Olfml3	0.497037120963049	0.942639	0
Astrocyte	Astrocyte	Kcnj5	0.304183532389019	0.893396	0
Astrocyte	Astrocyte	Flg2	0.751018661913823	0.983695	0
Astrocyte	Astrocyte	Stc2	0.722537279013584	0.979332	0
Astrocyte	Astrocyte	Rasgef1c	0.0845380552432254	0.673537	0
Astrocyte	Astrocyte	Tgfb1	0.504326167328274	0.943619	0
Astrocyte	Astrocyte	Rab44	0.943764337741165	0.996891	0
Astrocyte	Astrocyte	Adam22	0.123450043346917	0.754585	0
Astrocyte	Astrocyte	Myo5a	0.71460266276029	0.979332	0
Astrocyte	Astrocyte	Trip12	0.120639314393554	0.74653	0
Astrocyte	Astrocyte	Ktn1	0.943361488474158	0.996891	0
Astrocyte	Astrocyte	Tmem38a	0.567387218844956	0.948503	0
Astrocyte	Astrocyte	Setd5	0.844589677756291	0.995707	0
Astrocyte	Astrocyte	Trrap	0.317271838479049	0.897998	0
Astrocyte	Astrocyte	Gapvd1	0.385257136097064	0.922681	0
Astrocyte	Astrocyte	Aars	0.117971523200533	0.739176	0
Astrocyte	Astrocyte	Hif1a	0.647939358016597	0.969312	0
Astrocyte	Astrocyte	Dclk2	0.0361260013816089	0.57781	0
Astrocyte	Astrocyte	Hexa	0.103738808920447	0.728407	0
Astrocyte	Astrocyte	Pgrmc2	0.857081921098317	0.995707	0
Astrocyte	Astrocyte	Pde4d	0.508188694090856	0.943619	0
Astrocyte	Astrocyte	Atp8b2	0.0185270946292723	0.519428	0
Astrocyte	Astrocyte	Mpp2	0.78311510366271	0.991627	0
Astrocyte	Astrocyte	Coro1b	0.925394761105093	0.996891	0
Astrocyte	Astrocyte	Gatad1	0.44708200238031	0.935586	0
Astrocyte	Astrocyte	Ube2g2	0.448672289384653	0.935586	0
Astrocyte	Astrocyte	Plec	0.263426153808488	0.873984	0
Astrocyte	Astrocyte	Flywch1	0.372453468293632	0.91861	0
Astrocyte	Astrocyte	Atn1	0.451466347773109	0.938372	0
Astrocyte	Astrocyte	Grip1	0.595556748566539	0.954114	0
Astrocyte	Astrocyte	Psme3	0.22675185746702	0.845167	0
Astrocyte	Astrocyte	Tm9sf1	0.892993737573033	0.996891	0
Astrocyte	Astrocyte	Fam222b	0.994091965159047	0.999086	0
Astrocyte	Astrocyte	Sc5d	0.400039804602221	0.922681	0
Astrocyte	Astrocyte	Sugp1	0.764472539339421	0.986103	0
Astrocyte	Astrocyte	Iffo1	0.031088552412652	0.549739	0
Astrocyte	Astrocyte	Samd5	0.367551218397017	0.914154	0
Astrocyte	Astrocyte	Inip	0.0833722944540436	0.673537	0
Astrocyte	Astrocyte	Foxo6	0.913887188363234	0.996891	0
Astrocyte	Astrocyte	Cd164	0.700079569370262	0.978311	0
Astrocyte	Astrocyte	Ralb	0.999517142550622	0.99993	0
Astrocyte	Astrocyte	Cd320	0.69545162428826	0.978311	0
Astrocyte	Astrocyte	Thtpa	0.23167774797542	0.845167	0
Astrocyte	Astrocyte	Ighmbp2	0.464511049950546	0.939523	0
Astrocyte	Astrocyte	Pcsk7	0.422717528061079	0.930458	0
Astrocyte	Astrocyte	Rhbdd3	0.331911804492656	0.908882	0
Astrocyte	Astrocyte	Epas1	0.0181674634670904	0.519428	0
Astrocyte	Astrocyte	Capn10	0.66400313720739	0.969312	0
Astrocyte	Astrocyte	Ogdhl	0.5238065962681	0.943619	0
Astrocyte	Astrocyte	Rgmb	0.21220451694741	0.834137	0
Astrocyte	Astrocyte	Daam2	0.871838449327161	0.995707	0
Astrocyte	Astrocyte	Sox18	0.0980709322559532	0.72111	0
Astrocyte	Astrocyte	Tcf19	0.0721884034801468	0.656758	0
Astrocyte	Astrocyte	Nudcd3	0.85500197069645	0.995707	0
Astrocyte	Astrocyte	Gnl3l	0.478407067456748	0.941019	0
Astrocyte	Astrocyte	Pi4ka	0.455556987556213	0.938975	0
Astrocyte	Astrocyte	Svop	0.187350692144001	0.823055	0
Astrocyte	Astrocyte	Map2k4	0.00145390935176486	0.227173	0
Astrocyte	Astrocyte	Arhgap44	0.488227913598788	0.941544	0
Astrocyte	Astrocyte	Opa1	0.413806252392239	0.927817	0
Astrocyte	Astrocyte	Btbd10	0.866347430112925	0.995707	0
Astrocyte	Astrocyte	Smarcc2	0.731794648962004	0.982305	0
Astrocyte	Astrocyte	Fasn	0.681159924571006	0.972814	0
Astrocyte	Astrocyte	Dnmt3a	0.262490698613949	0.873984	0
Astrocyte	Astrocyte	Pcdh10	0.399338600837319	0.922681	0
Astrocyte	Astrocyte	Fscn1	0.30968983875601	0.893396	0
Astrocyte	Astrocyte	Clstn1	0.535302778854073	0.94642	0
Astrocyte	Astrocyte	Trim46	0.319752418348015	0.898687	0
Astrocyte	Astrocyte	Tmem8b	0.17229072992857	0.810043	0
Astrocyte	Astrocyte	Arhgef17	0.259059332506644	0.871667	0
Astrocyte	Astrocyte	Dlst	0.803749736485351	0.99469	0
Astrocyte	Astrocyte	Kars	0.179147628884906	0.814307	0
Astrocyte	Astrocyte	Me1	0.860752907770368	0.995707	0
Astrocyte	Astrocyte	Zmym5	0.0409356792194923	0.597415	0
Astrocyte	Astrocyte	Pmpca	0.441386227405462	0.935586	0
Astrocyte	Astrocyte	Ipo13	0.18710338793763	0.823055	0
Astrocyte	Astrocyte	Anp32e	0.481672645941903	0.941544	0
Astrocyte	Astrocyte	Gdap1l1	0.00578562417472009	0.413259	0
Astrocyte	Astrocyte	Insr	0.715950871872361	0.979332	0
Astrocyte	Astrocyte	Nmnat2	0.367826037462946	0.914154	0
Astrocyte	Astrocyte	Fbxo18	0.596130551259125	0.954114	0
Astrocyte	Astrocyte	Tusc2	0.549868472828385	0.948503	0
Astrocyte	Astrocyte	Mtmr4	0.113586562879169	0.729851	0
Astrocyte	Astrocyte	Arl5a	0.107966515482837	0.728407	0
Astrocyte	Astrocyte	Mag	0.971742539401694	0.999086	0
Astrocyte	Astrocyte	Ift46	0.169142470609	0.810043	0
Astrocyte	Astrocyte	Arid2	0.447418859121388	0.935586	0
Astrocyte	Astrocyte	Orai3	0.154549238722537	0.801678	0
Astrocyte	Astrocyte	Cadm4	0.0771663557413336	0.656758	0
Astrocyte	Astrocyte	Dhx33	0.697066660601305	0.978311	0
Astrocyte	Astrocyte	Zranb1	0.384613832164326	0.922681	0
Astrocyte	Astrocyte	Celf6	0.885144511704828	0.995707	0
Astrocyte	Astrocyte	Acaca	0.530395720055876	0.945362	0
Astrocyte	Astrocyte	Galnt1	0.865059609416622	0.995707	0
Astrocyte	Astrocyte	Ppp2r3a	0.802790864000229	0.99469	0
Astrocyte	Astrocyte	Lipa	0.457997575663103	0.938975	0
Astrocyte	Astrocyte	Dhx38	0.718806838323771	0.979332	0
Astrocyte	Astrocyte	Otud1	0.859634724257295	0.995707	0
Astrocyte	Astrocyte	Dpf2	0.0248926198941953	0.538198	0
Astrocyte	Astrocyte	Rnd1	0.284666294060817	0.891832	0
Astrocyte	Astrocyte	Pofut2	0.886403711608892	0.995707	0
Astrocyte	Astrocyte	S1pr1	0.792866441591867	0.992475	0
Astrocyte	Astrocyte	Pde9a	0.564968631030152	0.948503	0
Astrocyte	Astrocyte	Plekhb1	0.311501101687152	0.893396	0
Astrocyte	Astrocyte	Zfpm2	0.650806943744433	0.969312	0
Astrocyte	Astrocyte	Lmf2	0.993640998075715	0.999086	0
Astrocyte	Astrocyte	Pag1	0.125175084631058	0.760366	0
Astrocyte	Astrocyte	Tmem63a	0.957183378639719	0.998894	0
Astrocyte	Astrocyte	Slc9a3r1	0.376831343342039	0.920898	0
Astrocyte	Astrocyte	Dyrk1b	0.389686980398713	0.922681	0
Astrocyte	Astrocyte	Bend7	0.669530421880797	0.969312	0
Astrocyte	Astrocyte	Kcnn4	0.271248089062504	0.881599	0
Astrocyte	Astrocyte	Nisch	0.546785420005654	0.948503	0
Astrocyte	Astrocyte	Tomm20	0.819369232122534	0.995707	0
Astrocyte	Astrocyte	Dmtn	0.243102346989765	0.853894	0
Astrocyte	Astrocyte	Abhd12	0.615954799357964	0.959908	0
Astrocyte	Astrocyte	Dync1i1	0.734932010394107	0.983581	0
Astrocyte	Astrocyte	Src	0.0789296660061009	0.656758	0
Astrocyte	Astrocyte	Eif4b	0.515987721003945	0.943619	0
Astrocyte	Astrocyte	Chrm3	0.84312905158825	0.995707	0
Astrocyte	Astrocyte	Clns1a	0.269149863258472	0.878513	0
Astrocyte	Astrocyte	Stox2	0.956253093267231	0.998767	0
Astrocyte	Astrocyte	Cdipt	0.580690549903412	0.950705	0
Astrocyte	Astrocyte	Ddx46	0.371189101882411	0.916969	0
Astrocyte	Astrocyte	Caskin1	0.817659683590131	0.995707	0
Astrocyte	Astrocyte	Hnrnpm	0.409470686229809	0.925658	0
Astrocyte	Astrocyte	Zdhhc17	0.569243471017353	0.948503	0
Astrocyte	Astrocyte	Golgb1	0.946319962366016	0.996891	0
Astrocyte	Astrocyte	Plxna1	0.642166401657009	0.969312	0
Astrocyte	Astrocyte	Ccny	0.648178167062143	0.969312	0
Astrocyte	Astrocyte	Rap1gap	0.268671147380192	0.878513	0
Astrocyte	Astrocyte	Alg2	0.455768351974781	0.938975	0
Astrocyte	Astrocyte	Mtus2	0.167516931655739	0.807266	0
Astrocyte	Astrocyte	Exoc7	0.269734948223917	0.878513	0
Astrocyte	Astrocyte	Fbll1	0.837568757514259	0.995707	0
Astrocyte	Astrocyte	Mvb12b	0.367026327506387	0.914154	0
Astrocyte	Astrocyte	Capn5	0.722770593408552	0.979332	0
Astrocyte	Astrocyte	Tram1l1	0.167253417860369	0.807266	0
Astrocyte	Astrocyte	Osbp	0.4016458259931	0.922681	0
Astrocyte	Astrocyte	Irgq	0.59827933410395	0.955419	0
Astrocyte	Astrocyte	Vps52	0.994960785871608	0.999086	0
Astrocyte	Astrocyte	Pitpnm2	0.101825274973101	0.728407	0
Astrocyte	Astrocyte	Pycr2	0.657099350521047	0.969312	0
Astrocyte	Astrocyte	Gpr162	0.0526203146156923	0.614481	0
Astrocyte	Astrocyte	Tmco3	0.806862226682522	0.995707	0
Astrocyte	Astrocyte	Mepce	0.99604264116075	0.999086	0
Astrocyte	Astrocyte	Champ1	0.200978480707953	0.834137	0
Astrocyte	Astrocyte	Ube4a	0.0759319612757012	0.656758	0
Astrocyte	Astrocyte	Satb2	0.425883732224206	0.930458	0
Astrocyte	Astrocyte	Crtc1	0.662827895829879	0.969312	0
Astrocyte	Astrocyte	Gart	0.589519999215594	0.954114	0
Astrocyte	Astrocyte	Sec14l2	0.600460995706135	0.955478	0
Astrocyte	Astrocyte	Erf	0.0691215486095104	0.656758	0
Astrocyte	Astrocyte	Cdk5rap1	0.10671187929661	0.728407	0
Astrocyte	Astrocyte	Slco1c1	0.822199010607642	0.995707	0
Astrocyte	Astrocyte	Elp6	0.33035060801916	0.908141	0
Astrocyte	Astrocyte	Hexdc	0.325206105283234	0.902078	0
Astrocyte	Astrocyte	Wdtc1	0.835223513856165	0.995707	0
Astrocyte	Astrocyte	Farp1	0.0490251634115521	0.605546	0
Astrocyte	Astrocyte	Polr2a	0.556360943352941	0.948503	0
Astrocyte	Astrocyte	Tnip1	0.216228429109979	0.834137	0
Astrocyte	Astrocyte	Ggcx	0.0378239947011328	0.581381	0
Astrocyte	Astrocyte	Mgat5b	0.411317785550505	0.927817	0
Astrocyte	Astrocyte	Klhl11	0.295418323735853	0.893396	0
Astrocyte	Astrocyte	Fn1	0.448221969684281	0.935586	0
Astrocyte	Astrocyte	Gpank1	0.921883834498493	0.996891	0
Astrocyte	Astrocyte	Mtmr9	0.112471972502184	0.729851	0
Astrocyte	Astrocyte	Zcwpw1	0.493631303184497	0.941544	0
Astrocyte	Astrocyte	Tmem132d	0.17294186229573	0.810043	0
Astrocyte	Astrocyte	Tmie	0.906516357707727	0.996891	0
Astrocyte	Astrocyte	Col6a6	0.941075076302411	0.996891	0
Astrocyte	Astrocyte	Sqstm1	0.970165553146469	0.999086	0
Astrocyte	Astrocyte	Pcdh19	0.877426994096008	0.995707	0
Astrocyte	Astrocyte	Nceh1	0.749366468386428	0.983695	0
Astrocyte	Astrocyte	Cadps	0.165554496908682	0.807266	0
Astrocyte	Astrocyte	Wdr1	0.0285088902926303	0.538479	0
Astrocyte	Astrocyte	Snw1	0.770294983889292	0.986256	0
Astrocyte	Astrocyte	Kcnab1	0.212897775571856	0.834137	0
Astrocyte	Astrocyte	C1ql3	0.213543944112921	0.834137	0
Astrocyte	Astrocyte	Usp33	0.662373346044372	0.969312	0
Astrocyte	Astrocyte	Ssrp1	0.105324196673336	0.728407	0
Astrocyte	Astrocyte	Hspa4l	0.764506559120726	0.986103	0
Astrocyte	Astrocyte	Trank1	0.864174720829847	0.995707	0
Astrocyte	Astrocyte	Fh1	0.315208663997933	0.897998	0
Astrocyte	Astrocyte	Sbds	0.646558726389973	0.969312	0
Astrocyte	Astrocyte	Smim14	0.849471246788312	0.995707	0
Astrocyte	Astrocyte	Degs1	0.013227381736398	0.519428	0
Astrocyte	Astrocyte	Syt16	0.302670171363394	0.893396	0
Astrocyte	Astrocyte	Atp13a2	0.608043168776865	0.956891	0
Astrocyte	Astrocyte	Golga4	0.2242045621088	0.845167	0
Astrocyte	Astrocyte	Xpnpep1	0.541509541167777	0.947868	0
Astrocyte	Astrocyte	Wdr45b	0.564290984568774	0.948503	0
Astrocyte	Astrocyte	Nrip1	0.966496800679251	0.999086	0
Astrocyte	Astrocyte	Bag5	0.147919618244872	0.793711	0
Astrocyte	Astrocyte	Scamp3	0.87484738926149	0.995707	0
Astrocyte	Astrocyte	Srrt	0.10842496679423	0.728407	0
Astrocyte	Astrocyte	Rnf41	0.785762909934407	0.992125	0
Astrocyte	Astrocyte	Atxn2l	0.864388592575869	0.995707	0
Astrocyte	Astrocyte	Qars	0.374792683823599	0.91861	0
Astrocyte	Astrocyte	Abhd8	0.169268510087285	0.810043	0
Astrocyte	Astrocyte	Ccnt2	0.834324024768014	0.995707	0
Astrocyte	Astrocyte	Acsl6	0.998420283891996	0.99993	0
Astrocyte	Astrocyte	Fam57b	0.0767978649714943	0.656758	0
Astrocyte	Astrocyte	Slc41a1	0.481998254465035	0.941544	0
Astrocyte	Astrocyte	Klhl26	0.0256369687078523	0.538198	0
Astrocyte	Astrocyte	Rbck1	0.873988355794154	0.995707	0
Astrocyte	Astrocyte	Galnt11	0.9806358752495	0.999086	0
Astrocyte	Astrocyte	Mcoln1	0.771651833073947	0.986256	0
Astrocyte	Astrocyte	Dpp3	0.402017801511633	0.922681	0
Astrocyte	Astrocyte	Trim41	0.0827972942284123	0.672056	0
Astrocyte	Astrocyte	Htra1	0.430545267932019	0.930458	0
Astrocyte	Astrocyte	Dazap1	0.448513122932972	0.935586	0
Astrocyte	Astrocyte	Paqr8	0.935592638923061	0.996891	0
Astrocyte	Astrocyte	Flii	0.0416604283583278	0.598569	0
Astrocyte	Astrocyte	Top1mt	0.699174837305778	0.978311	0
Astrocyte	Astrocyte	Tmem178b	0.238693499720285	0.847068	0
Astrocyte	Astrocyte	Tspan9	0.000226841369533675	0.0990888	1
Astrocyte	Astrocyte	Plxnd1	0.89787110795328	0.996891	0
Astrocyte	Astrocyte	Mapk6	0.817295724971386	0.995707	0
Astrocyte	Astrocyte	Tmem110	0.696964157202843	0.978311	0
Astrocyte	Astrocyte	Zfp36l2	0.802932123390227	0.99469	0
Astrocyte	Astrocyte	Bcl2	0.00223173513883128	0.278967	0
Astrocyte	Astrocyte	Lamc1	0.233540419557085	0.845167	0
Astrocyte	Astrocyte	Pold2	0.801962274801128	0.99469	0
Astrocyte	Astrocyte	Kcnk3	0.720002463560933	0.979332	0
Astrocyte	Astrocyte	Sympk	0.0533874139966469	0.614481	0
Astrocyte	Astrocyte	Krt9	0.215859643505076	0.834137	0
Astrocyte	Astrocyte	Boc	0.228725154952708	0.845167	0
Astrocyte	Astrocyte	Hinfp	0.436021086712757	0.935586	0
Astrocyte	Astrocyte	Lgi2	0.22576004473205	0.845167	0
Astrocyte	Astrocyte	Creb3l2	0.568099640027897	0.948503	0
Astrocyte	Astrocyte	Eln	0.664176286574734	0.969312	0
Astrocyte	Astrocyte	Adra1a	0.0209048849540705	0.519428	0
Astrocyte	Astrocyte	Apln	0.261474804093272	0.873984	0
Astrocyte	Astrocyte	Foxf2	0.233262931791434	0.845167	0
Astrocyte	Astrocyte	Nptx1	0.785053586242259	0.992025	0
Astrocyte	Astrocyte	Pou3f1	0.0645506845135972	0.639561	0
Astrocyte	Astrocyte	Sobp	0.64907627448953	0.969312	0
Astrocyte	Astrocyte	Cdh2	0.49407350439211	0.941544	0
Astrocyte	Astrocyte	Immt	0.675638412309828	0.970845	0
Astrocyte	Astrocyte	Safb	0.836475003306688	0.995707	0
Astrocyte	Astrocyte	Cacna2d3	0.384430380338567	0.922681	0
Astrocyte	Astrocyte	Pin1	0.825455521830767	0.995707	0
Astrocyte	Astrocyte	Cplx1	0.00622731053141739	0.420764	0
Astrocyte	Astrocyte	Kcnj4	0.331923730035643	0.908882	0
Astrocyte	Astrocyte	Zfp91	0.852169608692885	0.995707	0
Astrocyte	Astrocyte	Slc3a2	0.0255924432852039	0.538198	0
Astrocyte	Astrocyte	Chpf	0.752804701000243	0.983695	0
Astrocyte	Astrocyte	Tbc1d24	0.942182768000053	0.996891	0
Astrocyte	Astrocyte	Atf6b	0.0146065561537592	0.519428	0
Astrocyte	Astrocyte	Hdac3	0.298481497838398	0.893396	0
Astrocyte	Astrocyte	Mog	0.57044041645782	0.948503	0
Astrocyte	Astrocyte	Pik3r2	0.769222303532897	0.986256	0
Astrocyte	Astrocyte	Ncaph2	0.555552408801263	0.948503	0
Astrocyte	Astrocyte	Tmub2	0.693275219757424	0.976994	0
Astrocyte	Astrocyte	Dlg1	0.860519052558664	0.995707	0
Astrocyte	Astrocyte	Fut8	0.42405013402812	0.930458	0
Astrocyte	Astrocyte	Tmem131	0.89726836072775	0.996891	0
Astrocyte	Astrocyte	Eml1	0.485908441869006	0.941544	0
Astrocyte	Astrocyte	Pomgnt1	0.996199562631654	0.999086	0
Astrocyte	Astrocyte	Plbd2	0.542788304779642	0.947868	0
Astrocyte	Astrocyte	Ppfia4	0.856583154232904	0.995707	0
Astrocyte	Astrocyte	Magi1	0.267314493154332	0.878169	0
Astrocyte	Astrocyte	Ddx27	0.918147854972023	0.996891	0
Astrocyte	Astrocyte	Mapk1ip1l	0.451919718236357	0.938372	0
Astrocyte	Astrocyte	Psph	0.60740591159143	0.956891	0
Astrocyte	Astrocyte	Inpp5j	0.899277661186739	0.996891	0
Astrocyte	Astrocyte	Zfp532	0.641028053124782	0.969312	0
Astrocyte	Astrocyte	Tmem178	0.494498990986069	0.941544	0
Astrocyte	Astrocyte	Pygo2	0.511015631289408	0.943619	0
Astrocyte	Astrocyte	Trafd1	0.494367809972339	0.941544	0
Astrocyte	Astrocyte	Dnlz	0.293635928284053	0.893396	0
Astrocyte	Astrocyte	Lrrc47	0.730971286568135	0.982305	0
Astrocyte	Astrocyte	Myrip	0.977063161459088	0.999086	0
Astrocyte	Astrocyte	Rbm45	0.914088281712603	0.996891	0
Astrocyte	Astrocyte	Map3k10	0.202620284123881	0.834137	0
Astrocyte	Astrocyte	Elmo1	0.588221478279708	0.954114	0
Astrocyte	Astrocyte	Brap	0.312331295280856	0.893396	0
Astrocyte	Astrocyte	Mbd6	0.0663226124003186	0.640882	0
Astrocyte	Astrocyte	Fam13b	0.239113263762311	0.847068	0
Astrocyte	Astrocyte	Mlc1	0.188672145267591	0.823055	0
Astrocyte	Astrocyte	Cdkn1b	0.206081048575742	0.834137	0
Astrocyte	Astrocyte	Tln1	0.0570685749029447	0.620246	0
Astrocyte	Astrocyte	Chrm4	0.707387076479431	0.979007	0
Astrocyte	Astrocyte	Tril	0.90829136794944	0.996891	0
Astrocyte	Astrocyte	Mtus1	0.00450642817835833	0.368029	0
Astrocyte	Astrocyte	Galk1	0.642571808919485	0.969312	0
Astrocyte	Astrocyte	Ldlr	0.483444336993606	0.941544	0
Astrocyte	Astrocyte	Stk35	0.422166127747082	0.930458	0
Astrocyte	Astrocyte	Ptar1	0.879502910817978	0.995707	0
Astrocyte	Astrocyte	Cckbr	0.126622493919858	0.760366	0
Astrocyte	Astrocyte	Dio2	0.480467601226233	0.941544	0
Astrocyte	Astrocyte	Gldc	0.688235505398225	0.97539	0
Astrocyte	Astrocyte	Trim72	0.364217960054205	0.914154	0
Astrocyte	Astrocyte	Slfn14	0.725401959428481	0.981334	0
Astrocyte	Astrocyte	Tspyl4	0.359077006614186	0.914108	0
Astrocyte	Astrocyte	Reep5	0.863275306271342	0.995707	0
Astrocyte	Astrocyte	Etv1	0.330605509607277	0.908141	0
Astrocyte	Astrocyte	Ptprd	0.689704934558559	0.976005	0
Astrocyte	Astrocyte	Kmt2a	0.621793255795673	0.963125	0
Astrocyte	Astrocyte	Ubl3	0.917881139391616	0.996891	0
Astrocyte	Astrocyte	Bptf	0.036816132788967	0.57781	0
Astrocyte	Astrocyte	Mapre2	0.650947535254102	0.969312	0
Astrocyte	Astrocyte	Pdia3	0.38495065722457	0.922681	0
Astrocyte	Astrocyte	Ogdh	0.22722523982454	0.845167	0
Astrocyte	Astrocyte	Brinp2	0.139800528825291	0.777074	0
Astrocyte	Astrocyte	Rad23b	0.638910201168699	0.969221	0
Astrocyte	Astrocyte	Hspbp1	0.349665133994244	0.913833	0
Astrocyte	Astrocyte	Ext1	0.294309260367419	0.893396	0
Astrocyte	Astrocyte	Arhgdia	0.114985408723042	0.73225	0
Astrocyte	Astrocyte	Hapln4	0.455550017116242	0.938975	0
Astrocyte	Astrocyte	Tet3	0.583526327330399	0.951608	0
Astrocyte	Astrocyte	Atg12	0.117613743600956	0.739176	0
Astrocyte	Astrocyte	Ptpn11	0.652420543160968	0.969312	0
Astrocyte	Astrocyte	Ube2h	0.235794532160134	0.845167	0
Astrocyte	Astrocyte	Arhgef4	0.293919583841812	0.893396	0
Astrocyte	Astrocyte	Paf1	0.0493432581976289	0.605546	0
Astrocyte	Astrocyte	Dmwd	0.35658823358523	0.914108	0
Astrocyte	Astrocyte	Socs5	0.84764404931503	0.995707	0
Astrocyte	Astrocyte	Sik3	0.504156067103996	0.943619	0
Astrocyte	Astrocyte	Yipf3	0.93550614116276	0.996891	0
Astrocyte	Astrocyte	Mul1	0.711426791490786	0.979007	0
Astrocyte	Astrocyte	Fam131b	0.878127194041874	0.995707	0
Astrocyte	Astrocyte	Lamp5	0.932406578957294	0.996891	0
Astrocyte	Astrocyte	Ppp2r5b	0.265435271706433	0.876603	0
Astrocyte	Astrocyte	Dtx4	0.74454312514542	0.983695	0
Astrocyte	Astrocyte	Zfp831	0.395646996607695	0.922681	0
Astrocyte	Astrocyte	Ak3	0.27610388415306	0.883815	0
Astrocyte	Astrocyte	Slc37a4	0.561339997728025	0.948503	0
Astrocyte	Astrocyte	Nyap1	0.750798885103484	0.983695	0
Astrocyte	Astrocyte	Scfd2	0.365788309024602	0.914154	0
Astrocyte	Astrocyte	Sertad1	0.661200361687525	0.969312	0
Astrocyte	Astrocyte	Esam	0.70976376558111	0.979007	0
Astrocyte	Astrocyte	Olfm2	0.977593442584134	0.999086	0
Astrocyte	Astrocyte	Lhfp	0.474723162083109	0.94089	0
Astrocyte	Astrocyte	Lpcat1	0.486420259974269	0.941544	0
Astrocyte	Astrocyte	Emid1	0.0244573183107191	0.538198	0
Astrocyte	Astrocyte	Plxna2	0.344116886597127	0.913833	0
Astrocyte	Astrocyte	Copa	0.674794656206222	0.970845	0
Astrocyte	Astrocyte	Atcay	0.228636435457552	0.845167	0
Astrocyte	Astrocyte	Tnpo2	0.308896523035277	0.893396	0
Astrocyte	Astrocyte	Supt6	0.992827430448717	0.999086	0
Astrocyte	Astrocyte	Cry2	0.0738261456461955	0.656758	0
Astrocyte	Astrocyte	Cpeb3	0.0208677571130729	0.519428	0
Astrocyte	Astrocyte	Rab1b	0.788338215298845	0.992475	0
Astrocyte	Astrocyte	Hexim1	0.803920114044307	0.99469	0
Astrocyte	Astrocyte	Gpc1	0.648991973593567	0.969312	0
Astrocyte	Astrocyte	Rin1	0.309298840939101	0.893396	0
Astrocyte	Astrocyte	Sulf2	0.509687328845397	0.943619	0
Astrocyte	Astrocyte	Dohh	0.0395461524619611	0.588484	0
Astrocyte	Astrocyte	Efnb2	0.580547816982464	0.950705	0
Astrocyte	Astrocyte	Kat7	0.0226505572618069	0.534211	0
Astrocyte	Astrocyte	Stx5a	0.00937044318054488	0.459335	0
Astrocyte	Astrocyte	Prex1	0.0358417475498016	0.57781	0
Astrocyte	Astrocyte	Bop1	0.645028480389254	0.969312	0
Astrocyte	Astrocyte	Gpr37l1	0.263174338615585	0.873984	0
Astrocyte	Astrocyte	Slc25a1	0.319932558293325	0.898687	0
Astrocyte	Astrocyte	Ier2	0.429858677170685	0.930458	0
Astrocyte	Astrocyte	Il6st	0.118884313888669	0.741174	0
Astrocyte	Astrocyte	Frem2	0.220655665512356	0.84094	0
Astrocyte	Astrocyte	Ntng2	0.949888992634196	0.996891	0
Astrocyte	Astrocyte	Ap2b1	0.666349630205563	0.969312	0
Astrocyte	Astrocyte	Rbm5	0.146034342189451	0.791271	0
Astrocyte	Astrocyte	Slc25a12	0.557771811255024	0.948503	0
Astrocyte	Astrocyte	Birc6	0.885002587634554	0.995707	0
Astrocyte	Astrocyte	Lztr1	0.365747933912418	0.914154	0
Astrocyte	Astrocyte	Lmo3	0.909635200203698	0.996891	0
Astrocyte	Astrocyte	Arid1b	0.504355144775863	0.943619	0
Astrocyte	Astrocyte	Syt13	0.152179029925853	0.801678	0
Astrocyte	Astrocyte	Asap1	0.157257716883222	0.805624	0
Astrocyte	Astrocyte	Ski	0.598480062757208	0.955419	0
Astrocyte	Astrocyte	Dpy19l1	0.487121406121684	0.941544	0
Astrocyte	Astrocyte	Copz1	0.924739725143227	0.996891	0
Astrocyte	Astrocyte	Snd1	0.753123473787263	0.983695	0
Astrocyte	Astrocyte	Tomm34	0.87661526670584	0.995707	0
Astrocyte	Astrocyte	Qrich1	0.109049574238899	0.728407	0
Astrocyte	Astrocyte	Entpd6	0.878110252428017	0.995707	0
Astrocyte	Astrocyte	Megf9	0.93283576216143	0.996891	0
Astrocyte	Astrocyte	Stk39	0.739771434381179	0.983695	0
Astrocyte	Astrocyte	Egln2	0.922699698786986	0.996891	0
Astrocyte	Astrocyte	Rai1	0.489639818601829	0.941544	0
Astrocyte	Astrocyte	Tcta	0.0655994683135374	0.640882	0
Astrocyte	Astrocyte	Dhcr24	0.316767210587582	0.897998	0
Astrocyte	Astrocyte	Numa1	0.0256038842902684	0.538198	0
Astrocyte	Astrocyte	Dnajc11	0.339812798073402	0.913833	0
Astrocyte	Astrocyte	Adrb1	0.822346351360071	0.995707	0
Astrocyte	Astrocyte	Arhgap20	0.994713302783782	0.999086	0
Astrocyte	Astrocyte	Cryl1	0.859405979718687	0.995707	0
Astrocyte	Astrocyte	Midn	0.421569891684431	0.930458	0
Astrocyte	Astrocyte	Sash1	0.161538230827473	0.806079	0
Astrocyte	Astrocyte	Polg	0.63623081180802	0.968093	0
Astrocyte	Astrocyte	Ryr1	0.750867139782734	0.983695	0
Astrocyte	Astrocyte	Smg5	0.71734731827849	0.979332	0
Astrocyte	Astrocyte	Tnks	0.456863376602692	0.938975	0
Astrocyte	Astrocyte	Coasy	0.764821474266391	0.986103	0
Astrocyte	Astrocyte	Zfp598	0.0701135212140678	0.656758	0
Astrocyte	Astrocyte	Jmjd6	0.232741794639284	0.845167	0
Astrocyte	Astrocyte	Sema6d	0.992253759794613	0.999086	0
Astrocyte	Astrocyte	Fam107a	0.0487733495341902	0.605546	0
Astrocyte	Astrocyte	Prr14	0.864215036441349	0.995707	0
Astrocyte	Astrocyte	Sfxn5	0.184179071664844	0.823055	0
Astrocyte	Astrocyte	Bcl9l	0.239211957676613	0.847068	0
Astrocyte	Astrocyte	Lzts2	0.350865808896147	0.913833	0
Astrocyte	Astrocyte	Cdh13	0.510139415701225	0.943619	0
Astrocyte	Astrocyte	Slc38a3	0.584695450734354	0.952778	0
Astrocyte	Astrocyte	Crhr1	0.719348886657116	0.979332	0
Astrocyte	Astrocyte	Slc44a2	0.895529943822792	0.996891	0
Astrocyte	Astrocyte	Gpr146	0.58993475329311	0.954114	0
Astrocyte	Astrocyte	Sh3tc2	0.45249661530729	0.93879	0
Astrocyte	Astrocyte	St6galnac5	0.112604915640924	0.729851	0
Astrocyte	Astrocyte	Sh3glb2	0.842641413183152	0.995707	0
Astrocyte	Astrocyte	Trio	0.918438464908558	0.996891	0
Astrocyte	Astrocyte	Efnb3	0.948685679556141	0.996891	0
[truncated: 88,001 more rows]

## Sheet: NCEM_69um
anchor	neighbor	gene	pvalue	pvalue_adj	ICG
Astrocyte	Astrocyte	Aatf	0.0609530035503352	0.691798	0
Astrocyte	Astrocyte	Abat	0.137284820188363	0.782064	0
Astrocyte	Astrocyte	Abhd2	0.800315313734228	0.951029	0
Astrocyte	Astrocyte	Abhd6	0.417296031706387	0.880805	0
Astrocyte	Astrocyte	Abl1	0.443880086063481	0.892042	0
Astrocyte	Astrocyte	Ablim2	0.249408772745831	0.806626	0
Astrocyte	Astrocyte	Acat1	0.00261770332683932	0.245701	0
Astrocyte	Astrocyte	Acbd5	0.560641331400725	0.917175	0
Astrocyte	Astrocyte	Ackr3	0.205423661723809	0.793754	0
Astrocyte	Astrocyte	Acox1	0.704675521436184	0.930626	0
Astrocyte	Astrocyte	Acsbg1	0.634137973594273	0.928278	0
Astrocyte	Astrocyte	Actr10	0.887055114134139	0.977491	0
Astrocyte	Astrocyte	Adam11	0.615617352881182	0.927135	0
Astrocyte	Astrocyte	Adap1	0.172381993772204	0.788997	0
Astrocyte	Astrocyte	Adarb1	0.376689828395021	0.871644	0
Astrocyte	Astrocyte	Adcy1	0.137148897969508	0.782064	0
Astrocyte	Astrocyte	Adcy2	0.961282847482387	0.992651	0
Astrocyte	Astrocyte	Adcy9	0.538223876831028	0.912339	0
Astrocyte	Astrocyte	Add3	0.506311298298622	0.90091	0
Astrocyte	Astrocyte	Adh7	0.230931751921309	0.799625	0
Astrocyte	Astrocyte	Adipor1	0.4503093741925	0.892938	0
Astrocyte	Astrocyte	Afg3l2	0.847480336397969	0.963198	0
Astrocyte	Astrocyte	Agap2	0.00929059706746881	0.351917	0
Astrocyte	Astrocyte	Aggf1	0.427385282746353	0.882649	0
Astrocyte	Astrocyte	Ago2	0.202756871984456	0.788997	0
Astrocyte	Astrocyte	Agpat3	0.402479276008566	0.876554	0
Astrocyte	Astrocyte	Agps	0.906220473900884	0.980502	0
Astrocyte	Astrocyte	Agrn	0.211041924782386	0.799625	0
Astrocyte	Astrocyte	Ak5	0.573265232529777	0.917175	0
Astrocyte	Astrocyte	Akap1	0.572417240325766	0.917175	0
Astrocyte	Astrocyte	Akap5	0.184008727799659	0.788997	0
Astrocyte	Astrocyte	Akap6	0.460733059649551	0.892938	0
Astrocyte	Astrocyte	Akt3	0.375868561332694	0.871644	0
Astrocyte	Astrocyte	Aldh2	0.0267086082214035	0.565041	0
Astrocyte	Astrocyte	Als2	0.0973931967492492	0.746949	0
Astrocyte	Astrocyte	Ambra1	0.662749138120662	0.930626	0
Astrocyte	Astrocyte	Amfr	0.761183505147197	0.942992	0
Astrocyte	Astrocyte	Amhr2	0.422933958629564	0.880805	0
Astrocyte	Astrocyte	Amot	0.871242451056423	0.973478	0
Astrocyte	Astrocyte	Amotl2	0.447091652936532	0.892609	0
Astrocyte	Astrocyte	Ankrd13d	0.35525929698658	0.863118	0
Astrocyte	Astrocyte	Anks1	0.161347499998847	0.788997	0
Astrocyte	Astrocyte	Ap1b1	0.637738116630472	0.928278	0
Astrocyte	Astrocyte	Ap2a1	0.118964003046686	0.76828	0
Astrocyte	Astrocyte	Ap2a2	0.506302484643722	0.90091	0
Astrocyte	Astrocyte	Ap3b2	0.0924358682223088	0.746494	0
Astrocyte	Astrocyte	Ap3d1	0.631951385716539	0.928278	0
Astrocyte	Astrocyte	Apba1	0.22290696208473	0.799625	0
Astrocyte	Astrocyte	Aplp2	0.518634725409741	0.90668	0
Astrocyte	Astrocyte	Apmap	0.344551079378673	0.856769	0
Astrocyte	Astrocyte	Arc	0.379884724645257	0.871644	0
Astrocyte	Astrocyte	Arfgap1	0.973774992176338	0.998154	0
Astrocyte	Astrocyte	Arhgap1	0.960765377256701	0.992651	0
Astrocyte	Astrocyte	Arhgap23	0.274338839819799	0.823375	0
Astrocyte	Astrocyte	Arhgap31	0.862804920494009	0.970937	0
Astrocyte	Astrocyte	Arhgap33	0.00152880167640295	0.212028	0
Astrocyte	Astrocyte	Arhgef10l	0.0654514446223615	0.705296	0
Astrocyte	Astrocyte	Arid3a	0.277698920626029	0.825502	0
Astrocyte	Astrocyte	Arl2bp	0.485924985833628	0.893244	0
Astrocyte	Astrocyte	Arl4d	0.201773350403816	0.788997	0
Astrocyte	Astrocyte	Arnt2	0.0311218911098947	0.593929	0
Astrocyte	Astrocyte	Arntl	0.357679192135361	0.863125	0
Astrocyte	Astrocyte	Arrb1	0.973742562525841	0.998154	0
Astrocyte	Astrocyte	Asic1	0.263929003125044	0.816612	0
Astrocyte	Astrocyte	Astn1	0.438034189811113	0.891541	0
Astrocyte	Astrocyte	Atg9a	0.758151077894563	0.941943	0
Astrocyte	Astrocyte	Atic	0.681312494492422	0.930626	0
Astrocyte	Astrocyte	Auts2	0.0023094823155992	0.245701	0
Astrocyte	Astrocyte	Axl	0.580223162634194	0.920405	0
Astrocyte	Astrocyte	B3galnt1	0.687832050076021	0.930626	0
Astrocyte	Astrocyte	B3galt2	0.799149186380794	0.951029	0
Astrocyte	Astrocyte	B3gat1	0.767104643406163	0.944304	0
Astrocyte	Astrocyte	B4galt2	0.000686320611981755	0.158058	0
Astrocyte	Astrocyte	B4galt3	0.764714407204301	0.944304	0
Astrocyte	Astrocyte	Baalc	0.43186056359681	0.886413	0
Astrocyte	Astrocyte	Bap1	0.468432409570715	0.892938	0
Astrocyte	Astrocyte	Bbs10	0.270295080804961	0.822872	0
Astrocyte	Astrocyte	Bcl7b	0.857495167683763	0.968265	0
Astrocyte	Astrocyte	Bcl9	0.791513687019177	0.951029	0
Astrocyte	Astrocyte	Bicd2	0.766201927097143	0.944304	0
Astrocyte	Astrocyte	Bin1	0.566965381999694	0.917175	0
Astrocyte	Astrocyte	Bivm	0.484430926176263	0.892938	0
Astrocyte	Astrocyte	Bms1	0.970938730808118	0.997676	0
Astrocyte	Astrocyte	Brd2	0.154576171997117	0.788997	0
Astrocyte	Astrocyte	Brf2	0.0956824315337456	0.746494	0
Astrocyte	Astrocyte	Bsdc1	0.805930810956084	0.951288	0
Astrocyte	Astrocyte	Bsn	0.524441659756032	0.907826	0
Astrocyte	Astrocyte	Btd	0.70667407066784	0.930626	0
Astrocyte	Astrocyte	Bub3	0.889123904717587	0.977491	0
Astrocyte	Astrocyte	Cacna1b	0.978603684924776	0.998154	0
Astrocyte	Astrocyte	Cacna1c	0.88558436387369	0.977491	0
Astrocyte	Astrocyte	Cacna1e	0.205113991981119	0.793754	0
Astrocyte	Astrocyte	Cacna1g	0.245001023603602	0.805298	0
Astrocyte	Astrocyte	Cacng2	0.986378793945853	0.998154	0
Astrocyte	Astrocyte	Cacng3	0.302311828602852	0.842413	0
Astrocyte	Astrocyte	Cactin	0.134196333426153	0.778354	0
Astrocyte	Astrocyte	Camk1d	0.880651727062415	0.977491	0
Astrocyte	Astrocyte	Camkk1	0.96769679162212	0.996308	0
Astrocyte	Astrocyte	Capn15	0.563131647268952	0.917175	0
Astrocyte	Astrocyte	Car2	0.0466862619051149	0.658339	0
Astrocyte	Astrocyte	Caskin2	0.031654826617495	0.597319	0
Astrocyte	Astrocyte	Cc2d1a	0.568187657579437	0.917175	0
Astrocyte	Astrocyte	Ccdc92	0.656904203064066	0.930508	0
Astrocyte	Astrocyte	Ccdc97	0.437848895996144	0.891541	0
Astrocyte	Astrocyte	Cdc42se1	0.800856638207317	0.951029	0
Astrocyte	Astrocyte	Cdk16	0.215163048005562	0.799625	0
Astrocyte	Astrocyte	Cdkl5	0.197358497721036	0.788997	0
Astrocyte	Astrocyte	Cep170b	0.839639690929967	0.960859	0
Astrocyte	Astrocyte	Chrm1	0.222034557212909	0.799625	0
Astrocyte	Astrocyte	Chrnd	0.00869578367013804	0.345747	0
Astrocyte	Astrocyte	Chst2	0.599428402900327	0.92059	0
Astrocyte	Astrocyte	Ciao1	0.159336080955112	0.788997	0
Astrocyte	Astrocyte	Cinp	0.799738512260214	0.951029	0
Astrocyte	Astrocyte	Cit	0.553702580656402	0.91419	0
Astrocyte	Astrocyte	Cited2	0.115586539265101	0.76828	0
Astrocyte	Astrocyte	Clcn6	0.833258772063299	0.959092	0
Astrocyte	Astrocyte	Cldn11	0.708936267593093	0.931117	0
Astrocyte	Astrocyte	Cldn5	0.0553396927686944	0.684897	0
Astrocyte	Astrocyte	Clec16a	0.246063818889055	0.805298	0
Astrocyte	Astrocyte	Clip1	0.235271757014544	0.800153	0
Astrocyte	Astrocyte	Clip4	0.852091259751085	0.965807	0
Astrocyte	Astrocyte	Clstn2	0.094760877679819	0.746494	0
Astrocyte	Astrocyte	Cmtm6	0.107949655218353	0.76253	0
Astrocyte	Astrocyte	Cmtr1	0.394666965940006	0.872384	0
Astrocyte	Astrocyte	Cnot1	0.561635206769757	0.917175	0
Astrocyte	Astrocyte	Cnp	0.638105768023913	0.928278	0
Astrocyte	Astrocyte	Cnpy3	0.618840223977665	0.927326	0
Astrocyte	Astrocyte	Cntn2	0.746104706415473	0.940309	0
Astrocyte	Astrocyte	Cog8	0.562321742945411	0.917175	0
Astrocyte	Astrocyte	Cops4	0.337239373335058	0.856007	0
Astrocyte	Astrocyte	Coro1c	0.814912098039021	0.954504	0
Astrocyte	Astrocyte	Coro7	0.595852094138288	0.92059	0
Astrocyte	Astrocyte	Cpeb4	0.000144618525186067	0.146603	0
Astrocyte	Astrocyte	Cpox	0.104191005802426	0.759392	0
Astrocyte	Astrocyte	Creld1	0.937217952453234	0.983778	0
Astrocyte	Astrocyte	Crtac1	0.976151171834994	0.998154	0
Astrocyte	Astrocyte	Cs	0.635113007630432	0.928278	0
Astrocyte	Astrocyte	Csnk1d	0.414362900510597	0.880805	0
Astrocyte	Astrocyte	Cspg4	0.976619153626575	0.998154	0
Astrocyte	Astrocyte	Csrnp2	0.032607874174075	0.597319	0
Astrocyte	Astrocyte	Csrp1	0.595769111665598	0.92059	0
Astrocyte	Astrocyte	Ctif	0.749775151131426	0.941033	0
Astrocyte	Astrocyte	Ctnna1	0.485398268193158	0.892938	0
Astrocyte	Astrocyte	Ctnnd2	0.750137574231339	0.941033	0
Astrocyte	Astrocyte	Ctsd	0.0544843075607856	0.677666	0
Astrocyte	Astrocyte	Ctsf	0.170936792951738	0.788997	0
Astrocyte	Astrocyte	Cttnbp2nl	0.149647989486752	0.788997	0
Astrocyte	Astrocyte	Cuedc2	0.0592966736951713	0.691798	0
Astrocyte	Astrocyte	Cul4a	0.784954121210435	0.948929	0
Astrocyte	Astrocyte	Cux2	0.361347278946013	0.868623	0
Astrocyte	Astrocyte	Cyth3	0.249750990198781	0.806689	0
Astrocyte	Astrocyte	Dab2ip	0.750156241294578	0.941033	0
Astrocyte	Astrocyte	Dalrd3	0.396161351576879	0.872384	0
Astrocyte	Astrocyte	Dapk1	0.473612645359061	0.892938	0
Astrocyte	Astrocyte	Daxx	0.888023103409776	0.977491	0
Astrocyte	Astrocyte	Dcaf5	0.328917963283907	0.853738	0
Astrocyte	Astrocyte	Dcaf6	0.147141755121318	0.788997	0
Astrocyte	Astrocyte	Dcaf8	0.0145647030572357	0.438696	0
Astrocyte	Astrocyte	Dcakd	0.92438718819323	0.983391	0
Astrocyte	Astrocyte	Dclk3	0.235881602969866	0.800153	0
Astrocyte	Astrocyte	Ddost	0.640140591579539	0.928278	0
Astrocyte	Astrocyte	Ddx42	0.489706194454526	0.895121	0
Astrocyte	Astrocyte	Deaf1	0.168016928763099	0.788997	0
Astrocyte	Astrocyte	Dennd5b	0.052086237819617	0.674692	0
Astrocyte	Astrocyte	Dgat2	0.183814553213918	0.788997	0
Astrocyte	Astrocyte	Dgcr8	0.929393729462586	0.983778	0
Astrocyte	Astrocyte	Dhx9	0.492916992939192	0.897518	0
Astrocyte	Astrocyte	Dido1	0.887866748482524	0.977491	0
Astrocyte	Astrocyte	Dip2a	0.378080021286253	0.871644	0
Astrocyte	Astrocyte	Dip2b	0.0733145219505272	0.715562	0
Astrocyte	Astrocyte	Dip2c	0.166683879288322	0.788997	0
Astrocyte	Astrocyte	Diras2	0.0511288126020285	0.669225	0
Astrocyte	Astrocyte	Dis3l	0.679994579643333	0.930626	0
Astrocyte	Astrocyte	Dlgap3	0.682091320879248	0.930626	0
Astrocyte	Astrocyte	Dmap1	0.712715977401561	0.931117	0
Astrocyte	Astrocyte	Dnajb12	0.0831530770238476	0.719212	0
Astrocyte	Astrocyte	Dnajb5	0.274688060029798	0.823375	0
Astrocyte	Astrocyte	Dock3	0.477956660486715	0.892938	0
Astrocyte	Astrocyte	Dpf1	0.0982985432085465	0.746949	0
Astrocyte	Astrocyte	Dpysl5	0.675072398283179	0.930626	0
Astrocyte	Astrocyte	Dscam	0.698269529433499	0.930626	0
Astrocyte	Astrocyte	Dtx1	0.0114459007461229	0.38153	0
Astrocyte	Astrocyte	Dtx3	0.0194245847777918	0.523535	0
Astrocyte	Astrocyte	Dusp1	0.0027968199388301	0.245701	0
Astrocyte	Astrocyte	Dusp14	0.217296236689467	0.799625	0
Astrocyte	Astrocyte	Dusp6	0.186673522710771	0.788997	0
Astrocyte	Astrocyte	Dvl1	0.332959953186979	0.854393	0
Astrocyte	Astrocyte	Dvl3	0.934506173551988	0.983778	0
Astrocyte	Astrocyte	Dync1li1	0.102777296944525	0.757945	0
Astrocyte	Astrocyte	E4f1	0.179794020983312	0.788997	0
Astrocyte	Astrocyte	Eef1d	0.886519766264267	0.977491	0
Astrocyte	Astrocyte	Efr3b	0.162433390841464	0.788997	0
Astrocyte	Astrocyte	Eftud2	0.49942018801757	0.899192	0
Astrocyte	Astrocyte	Egr2	0.522247778712345	0.90668	0
Astrocyte	Astrocyte	Ehbp1	0.143988704237667	0.788997	0
Astrocyte	Astrocyte	Eif3l	0.445285092599886	0.892609	0
Astrocyte	Astrocyte	Eif4h	0.665479349130433	0.930626	0
Astrocyte	Astrocyte	Eif6	0.4514002811044	0.892938	0
Astrocyte	Astrocyte	Elavl4	0.691008702597843	0.930626	0
Astrocyte	Astrocyte	Elfn2	0.0693395063653345	0.71472	0
Astrocyte	Astrocyte	Elk1	0.500234962293327	0.899192	0
Astrocyte	Astrocyte	Elp2	0.327139360523059	0.853372	0
Astrocyte	Astrocyte	Emc10	0.0937412498956605	0.746494	0
Astrocyte	Astrocyte	Emc3	0.411688295668785	0.880805	0
Astrocyte	Astrocyte	Eme2	0.160289873451789	0.788997	0
Astrocyte	Astrocyte	Epn1	0.0837162691515895	0.719212	0
Astrocyte	Astrocyte	Eps15	0.446074673693315	0.892609	0
Astrocyte	Astrocyte	Eps15l1	0.629600623362755	0.928278	0
Astrocyte	Astrocyte	Erbb3	0.481734508923572	0.892938	0
Astrocyte	Astrocyte	Ergic1	0.473674104166549	0.892938	0
Astrocyte	Astrocyte	Etl4	0.325590083220733	0.851549	0
Astrocyte	Astrocyte	Exoc1	0.281829181479456	0.827026	0
Astrocyte	Astrocyte	Ezr	0.262916297066536	0.814487	0
Astrocyte	Astrocyte	Faah	0.647328044869141	0.930301	0
Astrocyte	Astrocyte	Faim2	0.101457551310633	0.752652	0
Astrocyte	Astrocyte	Fam126b	0.797194407788191	0.951029	0
Astrocyte	Astrocyte	Fam189a1	0.657859706189221	0.930508	0
Astrocyte	Astrocyte	Fam192a	0.248474101900116	0.805614	0
Astrocyte	Astrocyte	Fam193a	0.159496507257608	0.788997	0
Astrocyte	Astrocyte	Fam20c	0.42147266937193	0.880805	0
Astrocyte	Astrocyte	Fam53c	0.540784816718948	0.912339	0
Astrocyte	Astrocyte	Fbxl12	0.504123582349118	0.899578	0
Astrocyte	Astrocyte	Fbxl19	0.229465650353684	0.799625	0
Astrocyte	Astrocyte	Fbxo41	0.261704783506561	0.814487	0
Astrocyte	Astrocyte	Fbxo8	0.907488977695123	0.980502	0
Astrocyte	Astrocyte	Fbxw4	0.139850126809914	0.788997	0
Astrocyte	Astrocyte	Fcgrt	0.42254627103847	0.880805	0
Astrocyte	Astrocyte	Fgfr3	0.025626807012767	0.56228	0
Astrocyte	Astrocyte	Fhod3	0.341033225016833	0.856007	0
Astrocyte	Astrocyte	Fkbp8	0.0749270908731474	0.715562	0
Astrocyte	Astrocyte	Flot1	0.0267984709906251	0.565041	0
Astrocyte	Astrocyte	Foxn3	0.371396492967412	0.871644	0
Astrocyte	Astrocyte	Foxo3	0.558827059505813	0.917175	0
Astrocyte	Astrocyte	Gabbr2	0.723860138575437	0.933772	0
Astrocyte	Astrocyte	Gabrd	0.282603117629291	0.827026	0
Astrocyte	Astrocyte	Gad2	0.00483216727381065	0.28094	0
Astrocyte	Astrocyte	Galnt16	0.11325874331673	0.76562	0
Astrocyte	Astrocyte	Galnt9	0.969873142691214	0.996991	0
Astrocyte	Astrocyte	Gatm	0.543670504721536	0.912339	0
Astrocyte	Astrocyte	Gdpd5	0.125163864935211	0.772379	0
Astrocyte	Astrocyte	Gfod2	0.00541076661822592	0.300598	0
Astrocyte	Astrocyte	Gga1	0.441570317414717	0.891973	0
Astrocyte	Astrocyte	Gls2	0.591587389167311	0.92059	0
Astrocyte	Astrocyte	Gna11	0.834574044971752	0.959434	0
Astrocyte	Astrocyte	Gna12	0.216556112209452	0.799625	0
Astrocyte	Astrocyte	Gnai3	0.089055829371992	0.740715	0
Astrocyte	Astrocyte	Gne	0.232245055498125	0.800153	0
Astrocyte	Astrocyte	Gng3	0.196374509189085	0.788997	0
Astrocyte	Astrocyte	Gnl1	0.732175352046383	0.935329	0
Astrocyte	Astrocyte	Gnl2	0.239552436471808	0.803313	0
Astrocyte	Astrocyte	Golga7b	0.92966493370295	0.983778	0
Astrocyte	Astrocyte	Golph3	0.236257899722431	0.800153	0
Astrocyte	Astrocyte	Gpd1	0.177507621968729	0.788997	0
Astrocyte	Astrocyte	Gprc5b	0.377663834023152	0.871644	0
Astrocyte	Astrocyte	Gramd1b	0.655015528039016	0.930508	0
Astrocyte	Astrocyte	Grik3	0.651412662347886	0.930301	0
Astrocyte	Astrocyte	Grik5	0.421980295663751	0.880805	0
Astrocyte	Astrocyte	Gsn	0.744359603678155	0.940309	0
Astrocyte	Astrocyte	Gtdc1	0.380843215361035	0.871644	0
Astrocyte	Astrocyte	Gtf2f1	0.220673514613308	0.799625	0
Astrocyte	Astrocyte	Gtf2i	0.817560747580762	0.955094	0
Astrocyte	Astrocyte	Hap1	0.530908993336862	0.912339	0
Astrocyte	Astrocyte	Hdac11	0.178267923765313	0.788997	0
Astrocyte	Astrocyte	Hdac9	0.613693959132241	0.926854	0
Astrocyte	Astrocyte	Hectd1	0.365756396933203	0.87162	0
Astrocyte	Astrocyte	Heg1	0.513383981056931	0.903845	0
Astrocyte	Astrocyte	Helz	0.469571607903315	0.892938	0
Astrocyte	Astrocyte	Hgs	0.324576934546585	0.851549	0
Astrocyte	Astrocyte	Hip1r	0.344009883668614	0.856769	0
Astrocyte	Astrocyte	Hipk1	0.583289403669312	0.92059	0
Astrocyte	Astrocyte	Hivep1	0.875774493347926	0.975084	0
Astrocyte	Astrocyte	Hivep3	0.685096978428655	0.930626	0
Astrocyte	Astrocyte	Hmbox1	0.132048545473562	0.778354	0
Astrocyte	Astrocyte	Hmgcr	0.0519071481479406	0.674692	0
Astrocyte	Astrocyte	Hmgxb3	0.481509722618608	0.892938	0
Astrocyte	Astrocyte	Hnrnpf	0.0819338318433067	0.719212	0
Astrocyte	Astrocyte	Hnrnpl	0.0809783301450552	0.719212	0
Astrocyte	Astrocyte	Hr	0.860529472550929	0.970376	0
Astrocyte	Astrocyte	Hs3st2	0.119029431956012	0.76828	0
Astrocyte	Astrocyte	Htra2	0.218155375955329	0.799625	0
Astrocyte	Astrocyte	Htt	0.443316433762768	0.892042	0
Astrocyte	Astrocyte	Ide	0.687870932500302	0.930626	0
Astrocyte	Astrocyte	Idh3a	0.697651293429544	0.930626	0
Astrocyte	Astrocyte	Ids	0.268011767134084	0.822872	0
Astrocyte	Astrocyte	Ier5	0.011286112030374	0.381288	0
Astrocyte	Astrocyte	Igfbp4	0.861783574927108	0.970477	0
Astrocyte	Astrocyte	Igsf11	0.80310610560105	0.9512	0
Astrocyte	Astrocyte	Igsf8	0.23954919139914	0.803313	0
Astrocyte	Astrocyte	Ikbkap	0.318466970308189	0.848481	0
Astrocyte	Astrocyte	Impdh1	0.0936653817013336	0.746494	0
Astrocyte	Astrocyte	Inf2	0.493912764069763	0.898598	0
Astrocyte	Astrocyte	Ing1	0.788299430250832	0.950355	0
Astrocyte	Astrocyte	Inpp4a	0.736709967559213	0.937755	0
Astrocyte	Astrocyte	Inppl1	0.0879994646976082	0.740715	0
Astrocyte	Astrocyte	Ints1	0.394333543020904	0.872384	0
Astrocyte	Astrocyte	Ipo11	0.347605466134422	0.856769	0
Astrocyte	Astrocyte	Iqsec2	0.961184394247387	0.992651	0
Astrocyte	Astrocyte	Jakmip2	0.0100208921321595	0.367593	0
Astrocyte	Astrocyte	Jmy	0.628271314826907	0.928278	0
Astrocyte	Astrocyte	Kank3	0.571930984166105	0.917175	0
Astrocyte	Astrocyte	Kansl1	0.16005856546803	0.788997	0
Astrocyte	Astrocyte	Kcnb1	0.867856021503699	0.972933	0
Astrocyte	Astrocyte	Kcnd3	0.955807132763461	0.991913	0
Astrocyte	Astrocyte	Kcnf1	0.956719053985845	0.99234	0
Astrocyte	Astrocyte	Kcng1	0.0401371872092978	0.644849	0
Astrocyte	Astrocyte	Kcnh5	0.920179362125607	0.982844	0
Astrocyte	Astrocyte	Kcnip3	0.224764566178574	0.799625	0
Astrocyte	Astrocyte	Kcnj9	0.194192343712949	0.788997	0
Astrocyte	Astrocyte	Kcnk1	0.214059893640168	0.799625	0
Astrocyte	Astrocyte	Kctd17	0.967665640723831	0.996308	0
Astrocyte	Astrocyte	Kctd2	0.699286373201641	0.930626	0
Astrocyte	Astrocyte	Khsrp	0.366080356657628	0.87162	0
Astrocyte	Astrocyte	Kidins220	0.0385160258321974	0.637683	0
Astrocyte	Astrocyte	Kif26b	0.0526079813487263	0.677666	0
Astrocyte	Astrocyte	Kifc3	0.66310943571906	0.930626	0
Astrocyte	Astrocyte	Klf16	0.0817594645348437	0.719212	0
Astrocyte	Astrocyte	Klhl5	0.663826033014103	0.930626	0
Astrocyte	Astrocyte	Kmt2d	0.47473507006949	0.892938	0
Astrocyte	Astrocyte	Kpna1	0.52561955090677	0.908747	0
Astrocyte	Astrocyte	Kptn	0.105066254751136	0.759392	0
Astrocyte	Astrocyte	Krt80	0.679715427135218	0.930626	0
Astrocyte	Astrocyte	Krt82	0.536833887558423	0.912339	0
Astrocyte	Astrocyte	Laptm5	0.168928606834361	0.788997	0
Astrocyte	Astrocyte	Larp4b	0.0762523462360122	0.715562	0
Astrocyte	Astrocyte	Lcat	0.654282931626644	0.930508	0
Astrocyte	Astrocyte	Ldlrad4	0.949521405431407	0.991049	0
Astrocyte	Astrocyte	Leo1	0.671460138831142	0.930626	0
Astrocyte	Astrocyte	Letm1	0.670560651231714	0.930626	0
Astrocyte	Astrocyte	Lgmn	0.849955906727069	0.964982	0
Astrocyte	Astrocyte	Lhfpl4	0.966755624544608	0.996308	0
Astrocyte	Astrocyte	Lifr	0.695668692530187	0.930626	0
Astrocyte	Astrocyte	Lmtk2	0.635022436412837	0.928278	0
Astrocyte	Astrocyte	Lmtk3	0.435646693331002	0.889801	0
Astrocyte	Astrocyte	Lonp1	0.317575803171506	0.848481	0
Astrocyte	Astrocyte	Lonp2	0.0875086591981725	0.740715	0
Astrocyte	Astrocyte	Lpar5	0.578422180758618	0.919105	0
Astrocyte	Astrocyte	Lpcat4	0.0258648611433421	0.56228	0
Astrocyte	Astrocyte	Lpgat1	0.242817955733552	0.805298	0
Astrocyte	Astrocyte	Lrp10	0.0253005346404113	0.56228	0
Astrocyte	Astrocyte	Lrp11	0.0931366577345777	0.746494	0
Astrocyte	Astrocyte	Lrp3	0.57415136193856	0.917175	0
Astrocyte	Astrocyte	Lrp5	0.723396612055148	0.933772	0
Astrocyte	Astrocyte	Lsm14b	0.683473422307308	0.930626	0
Astrocyte	Astrocyte	Ly6e	0.925741045021842	0.983462	0
Astrocyte	Astrocyte	Lzts1	0.723816772475193	0.933772	0
Astrocyte	Astrocyte	Maea	0.939898325679879	0.985247	0
Astrocyte	Astrocyte	Magee1	0.638241651826406	0.928278	0
Astrocyte	Astrocyte	Mamld1	0.674159813914199	0.930626	0
Astrocyte	Astrocyte	Man1a2	0.630435164159911	0.928278	0
Astrocyte	Astrocyte	Man2c1	0.0591447516548499	0.691798	0
Astrocyte	Astrocyte	Map3k9	0.365989710540701	0.87162	0
Astrocyte	Astrocyte	Map7d1	0.569923289937523	0.917175	0
Astrocyte	Astrocyte	Mapk14	0.216375080527405	0.799625	0
Astrocyte	Astrocyte	Mapkbp1	0.808007917743132	0.951591	0
Astrocyte	Astrocyte	Mark1	0.720766600299946	0.933772	0
Astrocyte	Astrocyte	Mark2	0.386882623229423	0.871671	0
Astrocyte	Astrocyte	Mark3	0.841620592666446	0.961602	0
Astrocyte	Astrocyte	Maz	0.774752234091253	0.945811	0
Astrocyte	Astrocyte	Mbd1	0.192906985156185	0.788997	0
Astrocyte	Astrocyte	Mbnl1	0.569852514921563	0.917175	0
Astrocyte	Astrocyte	Mcf2l	0.495886398212235	0.898598	0
Astrocyte	Astrocyte	Med13l	0.705399677214543	0.930626	0
Astrocyte	Astrocyte	Med15	0.462199746484655	0.892938	0
Astrocyte	Astrocyte	Med22	0.739375393467251	0.938827	0
Astrocyte	Astrocyte	Med24	0.413308403974741	0.880805	0
Astrocyte	Astrocyte	Med25	0.769226165139671	0.944304	0
Astrocyte	Astrocyte	Mef2d	0.816135549275874	0.954504	0
Astrocyte	Astrocyte	Meis3	0.90319902270201	0.980502	0
Astrocyte	Astrocyte	Mfng	0.271979364500979	0.823071	0
Astrocyte	Astrocyte	Mfsd2a	0.932093195387985	0.983778	0
Astrocyte	Astrocyte	Mfsd5	0.23007442474279	0.799625	0
Astrocyte	Astrocyte	Mgea5	0.797307204140459	0.951029	0
Astrocyte	Astrocyte	Mib1	0.38120388388628	0.871644	0
Astrocyte	Astrocyte	Mical1	0.975153922543099	0.998154	0
Astrocyte	Astrocyte	Micall1	0.425828617543983	0.881998	0
Astrocyte	Astrocyte	Mink1	0.798036591300372	0.951029	0
Astrocyte	Astrocyte	Mknk2	0.12839070517639	0.778354	0
Astrocyte	Astrocyte	Mllt6	0.587655835328053	0.92059	0
Astrocyte	Astrocyte	Mlxip	0.134114442867138	0.778354	0
Astrocyte	Astrocyte	Mlycd	0.122454086103467	0.772379	0
Astrocyte	Astrocyte	Mmd2	0.0533970507559573	0.677666	0
Astrocyte	Astrocyte	Mnt	0.522015676914103	0.90668	0
Astrocyte	Astrocyte	Mocs3	0.623605569560327	0.928278	0
Astrocyte	Astrocyte	Mon2	0.194177005505685	0.788997	0
Astrocyte	Astrocyte	Morn4	0.0478160492106518	0.664112	0
Astrocyte	Astrocyte	Mpi	0.47151500445586	0.892938	0
Astrocyte	Astrocyte	Mpp3	0.910272803086755	0.980502	0
Astrocyte	Astrocyte	Mpped1	0.742819906160933	0.940278	0
Astrocyte	Astrocyte	Mrps27	0.137330413043788	0.782064	0
Astrocyte	Astrocyte	Msl1	0.00345776515330907	0.253682	0
Astrocyte	Astrocyte	Mta2	0.434859339976441	0.889647	0
Astrocyte	Astrocyte	Mtdh	0.0622117728782164	0.696763	0
Astrocyte	Astrocyte	Mtmr3	0.381824150396461	0.871644	0
Astrocyte	Astrocyte	Mtor	0.0393442565316222	0.644849	0
Astrocyte	Astrocyte	Myo18a	0.101275601073999	0.752652	0
Astrocyte	Astrocyte	Mypop	0.274073316318412	0.823375	0
Astrocyte	Astrocyte	Naaa	0.313900189166395	0.847463	0
Astrocyte	Astrocyte	Nacc2	0.10633044934297	0.76253	0
Astrocyte	Astrocyte	Nadk	0.464027499152553	0.892938	0
Astrocyte	Astrocyte	Nap1l5	0.325632285081135	0.851549	0
Astrocyte	Astrocyte	Nasp	0.382959526943275	0.871671	0
Astrocyte	Astrocyte	Ncald	0.972800860271216	0.998154	0
Astrocyte	Astrocyte	Ncor2	0.0421187071395786	0.650011	0
Astrocyte	Astrocyte	Ndst1	0.312980363847076	0.847463	0
Astrocyte	Astrocyte	Ndufaf3	0.548599993674747	0.912725	0
Astrocyte	Astrocyte	Nefh	0.833126919263083	0.959092	0
Astrocyte	Astrocyte	Nell1	0.935395491468476	0.983778	0
Astrocyte	Astrocyte	Nfic	0.549857445735021	0.913384	0
Astrocyte	Astrocyte	Nfkbia	0.91595416679374	0.981941	0
Astrocyte	Astrocyte	Nicn1	0.727448963354498	0.93517	0
Astrocyte	Astrocyte	Nipsnap1	0.590847414641951	0.92059	0
Astrocyte	Astrocyte	Nkain1	0.996214857793794	0.998849	0
Astrocyte	Astrocyte	Nktr	0.37424093509785	0.871644	0
Astrocyte	Astrocyte	Nnt	0.308937961210383	0.847463	0
Astrocyte	Astrocyte	Noc2l	0.384605355470163	0.871671	0
Astrocyte	Astrocyte	Nolc1	0.221884356926004	0.799625	0
Astrocyte	Astrocyte	Nosip	0.0194875196938884	0.523535	0
Astrocyte	Astrocyte	Nprl3	0.870008279716151	0.973478	0
Astrocyte	Astrocyte	Nptxr	0.378747694268715	0.871644	0
Astrocyte	Astrocyte	Nr1h2	0.892920675392269	0.97908	0
Astrocyte	Astrocyte	Nrbp1	0.957827443220094	0.992362	0
Astrocyte	Astrocyte	Nub1	0.917143578773479	0.982521	0
Astrocyte	Astrocyte	Numb	0.950000937933006	0.991049	0
Astrocyte	Astrocyte	Nupl1	0.369781462338805	0.871644	0
Astrocyte	Astrocyte	Oaz2	0.0488498946217493	0.665586	0
Astrocyte	Astrocyte	Ogfr	0.359155154404655	0.865851	0
Astrocyte	Astrocyte	Ogfrl1	0.404329778873818	0.879743	0
Astrocyte	Astrocyte	Opcml	0.902949904553799	0.980502	0
Astrocyte	Astrocyte	Osbp2	0.111433590626038	0.76562	0
Astrocyte	Astrocyte	Osbpl10	0.41797597410872	0.880805	0
Astrocyte	Astrocyte	Osbpl2	0.417612480745628	0.880805	0
Astrocyte	Astrocyte	Oxa1l	0.12054223429886	0.77073	0
Astrocyte	Astrocyte	Pabpc1l	0.106497783220033	0.76253	0
Astrocyte	Astrocyte	Pacsin3	0.451608742500501	0.892938	0
Astrocyte	Astrocyte	Pak1	0.269741873861712	0.822872	0
Astrocyte	Astrocyte	Pak1ip1	0.756307663412765	0.941655	0
Astrocyte	Astrocyte	Panx2	0.339633284847659	0.856007	0
Astrocyte	Astrocyte	Papd7	0.599376356591617	0.92059	0
Astrocyte	Astrocyte	Paqr7	0.251380600283017	0.806865	0
Astrocyte	Astrocyte	Pcbp1	0.15870630512598	0.788997	0
Astrocyte	Astrocyte	Pcbp4	0.545578525563087	0.912339	0
Astrocyte	Astrocyte	Pcnx	0.227169684778849	0.799625	0
Astrocyte	Astrocyte	Pcx	0.537485022656673	0.912339	0
Astrocyte	Astrocyte	Pde4a	0.798560050898383	0.951029	0
Astrocyte	Astrocyte	Pdgfb	0.353449582182544	0.860991	0
Astrocyte	Astrocyte	Pdgfrb	0.0583487165117589	0.691798	0
Astrocyte	Astrocyte	Pdxdc1	0.812735266664699	0.953672	0
Astrocyte	Astrocyte	Pdzd2	0.213367969751356	0.799625	0
Astrocyte	Astrocyte	Pex14	0.656022197115535	0.930508	0
Astrocyte	Astrocyte	Pex19	0.845871624572218	0.963108	0
Astrocyte	Astrocyte	Pex5	0.589388233184424	0.92059	0
Astrocyte	Astrocyte	Pfkm	0.39885408865755	0.872384	0
Astrocyte	Astrocyte	Phf2	0.664835285622138	0.930626	0
Astrocyte	Astrocyte	Phlda3	0.392165059648765	0.872384	0
Astrocyte	Astrocyte	Phldb1	0.199392277952479	0.788997	0
Astrocyte	Astrocyte	Phyhip	0.564814550891025	0.917175	0
Astrocyte	Astrocyte	Pias4	0.0102926090980435	0.367593	0
Astrocyte	Astrocyte	Pick1	0.472932914978019	0.892938	0
Astrocyte	Astrocyte	Pigk	0.139167429935218	0.787263	0
Astrocyte	Astrocyte	Pigs	0.0723080513067229	0.715562	0
Astrocyte	Astrocyte	Pik3r1	0.847532217926849	0.963198	0
Astrocyte	Astrocyte	Pik3r4	0.545053871974849	0.912339	0
Astrocyte	Astrocyte	Pink1	0.115956298303305	0.76828	0
Astrocyte	Astrocyte	Pitrm1	0.0455007662227154	0.650011	0
Astrocyte	Astrocyte	Pknox2	0.0781452864903925	0.719212	0
Astrocyte	Astrocyte	Pkp4	0.794954424363072	0.951029	0
Astrocyte	Astrocyte	Plcb4	0.870330110409206	0.973478	0
Astrocyte	Astrocyte	Plcg1	0.744646124665965	0.940309	0
Astrocyte	Astrocyte	Plch2	0.820159603138908	0.957236	0
Astrocyte	Astrocyte	Plcl2	0.620195472515483	0.927326	0
Astrocyte	Astrocyte	Plekhm2	0.727271923203227	0.93517	0
Astrocyte	Astrocyte	Plxnb2	0.245043532505603	0.805298	0
Astrocyte	Astrocyte	Pmepa1	0.915255758303039	0.981613	0
Astrocyte	Astrocyte	Pnmal1	0.362823940221311	0.869844	0
Astrocyte	Astrocyte	Polrmt	0.808150147410869	0.951591	0
Astrocyte	Astrocyte	Ppfia3	0.0442917958661946	0.650011	0
Astrocyte	Astrocyte	Ppp1ca	0.705286719619399	0.930626	0
Astrocyte	Astrocyte	Ppp1r12a	0.421304232995305	0.880805	0
Astrocyte	Astrocyte	Ppp1r12c	0.381123334574402	0.871644	0
Astrocyte	Astrocyte	Ppp1r16a	0.165856454662054	0.788997	0
Astrocyte	Astrocyte	Ppp1r16b	0.437241352717556	0.891541	0
Astrocyte	Astrocyte	Ppp2r5d	0.63262959885377	0.928278	0
Astrocyte	Astrocyte	Ppp5c	0.363541560269451	0.869844	0
Astrocyte	Astrocyte	Ppt1	0.584029316638309	0.92059	0
Astrocyte	Astrocyte	Prdm2	0.927793375999809	0.983512	0
Astrocyte	Astrocyte	Prkacb	0.0036573922995768	0.253682	0
Astrocyte	Astrocyte	Prkcg	0.290806574015385	0.827078	0
Astrocyte	Astrocyte	Prkcsh	0.173672783419228	0.788997	0
Astrocyte	Astrocyte	Prmt8	0.363086687796635	0.869844	0
Astrocyte	Astrocyte	Prodh	0.05109388359985	0.669225	0
Astrocyte	Astrocyte	Prpf38b	0.683854487788172	0.930626	0
Astrocyte	Astrocyte	Prpf6	0.269998915677716	0.822872	0
Astrocyte	Astrocyte	Prpf8	0.224170721621455	0.799625	0
Astrocyte	Astrocyte	Prr12	0.996718169819843	0.998849	0
Astrocyte	Astrocyte	Prrc2a	0.0258425633078822	0.56228	0
Astrocyte	Astrocyte	Prss12	0.993519455862352	0.998849	0
Astrocyte	Astrocyte	Psd2	0.454252700701028	0.892938	0
Astrocyte	Astrocyte	Psmd9	0.15465185644656	0.788997	0
Astrocyte	Astrocyte	Ptdss2	0.910637621824092	0.980502	0
Astrocyte	Astrocyte	Ptpra	0.147627943212773	0.788997	0
Astrocyte	Astrocyte	Ptprb	0.459625108177868	0.892938	0
Astrocyte	Astrocyte	Pxn	0.608530784024202	0.92397	0
Astrocyte	Astrocyte	Qsox2	0.988103281528905	0.998154	0
Astrocyte	Astrocyte	Rab7	0.798440949375858	0.951029	0
Astrocyte	Astrocyte	Rab8a	0.11159450716473	0.76562	0
Astrocyte	Astrocyte	Ralgapb	0.424601459443782	0.880916	0
Astrocyte	Astrocyte	Rap2a	0.480841858636508	0.892938	0
Astrocyte	Astrocyte	Rapgef1	0.11954432801895	0.76828	0
Astrocyte	Astrocyte	Raph1	0.12625155004527	0.772379	0
Astrocyte	Astrocyte	Rars	0.476971994062781	0.892938	0
Astrocyte	Astrocyte	Rasal1	0.993969242309601	0.998849	0
Astrocyte	Astrocyte	Rasal2	0.523466409757674	0.907025	0
Astrocyte	Astrocyte	Rassf2	0.82703027106792	0.958569	0
Astrocyte	Astrocyte	Rbbp7	0.959068135514396	0.992651	0
Astrocyte	Astrocyte	Rbm26	0.530190821123936	0.912339	0
Astrocyte	Astrocyte	Rcan1	0.154086039496349	0.788997	0
Astrocyte	Astrocyte	Rcan2	0.74147869836532	0.939532	0
Astrocyte	Astrocyte	Rfng	0.160661611873502	0.788997	0
Astrocyte	Astrocyte	Rgma	0.117833433649974	0.76828	0
Astrocyte	Astrocyte	Rhob	0.247260139451314	0.805614	0
Astrocyte	Astrocyte	Rhog	0.00126046259581149	0.210077	0
Astrocyte	Astrocyte	Rilpl1	0.865973610912374	0.97213	0
Astrocyte	Astrocyte	Rimbp2	0.535975175916017	0.912339	0
Astrocyte	Astrocyte	Rit1	0.268052902038482	0.822872	0
Astrocyte	Astrocyte	Rnf146	0.822662774757595	0.958368	0
Astrocyte	Astrocyte	Rnf167	0.56460774297356	0.917175	0
Astrocyte	Astrocyte	Rnf20	0.687861641649517	0.930626	0
Astrocyte	Astrocyte	Rnf208	0.89095921806127	0.977491	0
Astrocyte	Astrocyte	Rnh1	0.0691060007628152	0.71472	0
Astrocyte	Astrocyte	Rnpep	0.420818793758587	0.880805	0
Astrocyte	Astrocyte	Robo4	0.340586502101585	0.856007	0
Astrocyte	Astrocyte	Rpa1	0.312872998011104	0.847463	0
Astrocyte	Astrocyte	Rps6ka2	0.122940295684508	0.772379	0
Astrocyte	Astrocyte	Rps6kc1	0.811816330165871	0.953284	0
Astrocyte	Astrocyte	Rps6kl1	0.629017946960598	0.928278	0
Astrocyte	Astrocyte	Rsf1	0.894934017620169	0.979932	0
Astrocyte	Astrocyte	Rtn4r	0.98111716535554	0.998154	0
Astrocyte	Astrocyte	Rundc3a	0.163158740746072	0.788997	0
Astrocyte	Astrocyte	Rusc1	0.423488988217789	0.880805	0
Astrocyte	Astrocyte	Safb2	0.541311145040341	0.912339	0
Astrocyte	Astrocyte	Samm50	0.993155445343166	0.998849	0
Astrocyte	Astrocyte	Sap130	0.933432521216391	0.983778	0
Astrocyte	Astrocyte	Sbf1	0.742189409142287	0.939956	0
Astrocyte	Astrocyte	Scmh1	0.908847690720065	0.980502	0
Astrocyte	Astrocyte	Sdc3	0.651951684176119	0.930301	0
Astrocyte	Astrocyte	Secisbp2l	0.827863543427426	0.958569	0
Astrocyte	Astrocyte	Sel1l	0.716286028140576	0.932809	0
Astrocyte	Astrocyte	Sema4d	0.044409564790446	0.650011	0
Astrocyte	Astrocyte	Sema6b	0.576052961699258	0.917903	0
Astrocyte	Astrocyte	Setd1b	0.69247548477054	0.930626	0
Astrocyte	Astrocyte	Sf3a2	0.252694195918407	0.806865	0
Astrocyte	Astrocyte	Sf3b3	0.778451652796104	0.948261	0
Astrocyte	Astrocyte	Sfswap	0.226574712264655	0.799625	0
Astrocyte	Astrocyte	Sh2d3c	0.0592992459814748	0.691798	0
Astrocyte	Astrocyte	Sh2d5	0.801670385693433	0.951029	0
Astrocyte	Astrocyte	Sh3bp4	0.516972604582692	0.90668	0
Astrocyte	Astrocyte	Sh3bp5l	0.845993706527097	0.963108	0
Astrocyte	Astrocyte	Shank1	0.00419593945991633	0.262246	0
Astrocyte	Astrocyte	Shc3	0.503763715647634	0.899578	0
Astrocyte	Astrocyte	Sik2	0.660133053589651	0.930626	0
Astrocyte	Astrocyte	Sil1	0.532908317160624	0.912339	0
Astrocyte	Astrocyte	Sipa1l2	0.026895941084489	0.565041	0
Astrocyte	Astrocyte	Sirt2	0.254196754103116	0.806865	0
Astrocyte	Astrocyte	Slc12a4	0.0139901299441119	0.431794	0
Astrocyte	Astrocyte	Slc12a9	0.912259473328905	0.980502	0
Astrocyte	Astrocyte	Slc16a1	0.313763431208264	0.847463	0
Astrocyte	Astrocyte	Slc22a23	0.201691430130925	0.788997	0
Astrocyte	Astrocyte	Slc24a3	0.375443121510201	0.871644	0
Astrocyte	Astrocyte	Slc25a33	0.531650726794759	0.912339	0
Astrocyte	Astrocyte	Slc25a44	0.331873102894737	0.853738	0
Astrocyte	Astrocyte	Slc2a1	0.658740040393551	0.930508	0
Astrocyte	Astrocyte	Slc2a8	0.0196849026847192	0.523535	0
Astrocyte	Astrocyte	Slc30a9	0.969372747693594	0.996887	0
Astrocyte	Astrocyte	Slc35b4	0.454253240129311	0.892938	0
Astrocyte	Astrocyte	Slc35e2	0.449763291213816	0.892938	0
Astrocyte	Astrocyte	Slc39a12	0.254963666475602	0.806865	0
Astrocyte	Astrocyte	Slc39a3	0.602006244129476	0.92059	0
Astrocyte	Astrocyte	Slc41a2	0.744982825717007	0.940309	0
Astrocyte	Astrocyte	Slc4a8	0.466675101314747	0.892938	0
Astrocyte	Astrocyte	Slc6a11	0.496062970668166	0.898598	0
Astrocyte	Astrocyte	Slc6a6	0.272100251769078	0.823071	0
Astrocyte	Astrocyte	Slc9a3r2	0.960334719139055	0.992651	0
Astrocyte	Astrocyte	Slx4	0.554038141019066	0.91419	0
Astrocyte	Astrocyte	Smarcb1	0.951448405971707	0.991049	0
Astrocyte	Astrocyte	Smarce1	0.0696483980311007	0.71472	0
Astrocyte	Astrocyte	Smg7	0.542212001202302	0.912339	0
Astrocyte	Astrocyte	Smim13	0.670798161616981	0.930626	0
Astrocyte	Astrocyte	Smurf1	0.898351039514131	0.980212	0
Astrocyte	Astrocyte	Snrk	0.0561153240234457	0.685109	0
Astrocyte	Astrocyte	Snx21	0.338724367780449	0.856007	0
Astrocyte	Astrocyte	Sox21	0.903861313288818	0.980502	0
Astrocyte	Astrocyte	Sox6	0.427103206343452	0.882649	0
Astrocyte	Astrocyte	Sox9	0.0468759869493574	0.658339	0
Astrocyte	Astrocyte	Specc1	0.453184879115586	0.892938	0
Astrocyte	Astrocyte	Srcin1	0.579199146372837	0.919364	0
Astrocyte	Astrocyte	Srf	0.548630788631344	0.912725	0
Astrocyte	Astrocyte	Srgap3	0.367967134339424	0.871644	0
Astrocyte	Astrocyte	Sstr4	0.391022384989564	0.872384	0
Astrocyte	Astrocyte	Ssx2ip	0.338876309696002	0.856007	0
Astrocyte	Astrocyte	St3gal5	0.343883159619018	0.856769	0
Astrocyte	Astrocyte	St6gal1	0.17988564625569	0.788997	0
Astrocyte	Astrocyte	Stac2	0.84038691700763	0.960859	0
Astrocyte	Astrocyte	Stim1	0.000757678866633946	0.158058	0
Astrocyte	Astrocyte	Stk16	0.591262230659903	0.92059	0
Astrocyte	Astrocyte	Stk32c	0.83585870795292	0.959434	0
Astrocyte	Astrocyte	Stk40	0.689058718170646	0.930626	0
Astrocyte	Astrocyte	Stoml1	0.16498485573613	0.788997	0
Astrocyte	Astrocyte	Stx16	0.387021883966372	0.871671	0
Astrocyte	Astrocyte	Stxbp1	0.741041274603704	0.939532	0
Astrocyte	Astrocyte	Sult4a1	0.567737986531984	0.917175	0
Astrocyte	Astrocyte	Susd4	0.909169488674118	0.980502	0
Astrocyte	Astrocyte	Sv2a	0.633889193161045	0.928278	0
Astrocyte	Astrocyte	Synpo	0.618968119581977	0.927326	0
Astrocyte	Astrocyte	Syt7	0.421366983001448	0.880805	0
Astrocyte	Astrocyte	Syvn1	0.58862884833219	0.92059	0
Astrocyte	Astrocyte	Tacc2	0.739420265562665	0.938827	0
Astrocyte	Astrocyte	Tbc1d10a	0.584632779792708	0.92059	0
Astrocyte	Astrocyte	Tbc1d10b	0.762495193501431	0.943682	0
Astrocyte	Astrocyte	Tbc1d9b	0.122239045200194	0.772379	0
Astrocyte	Astrocyte	Tbkbp1	0.421078716365243	0.880805	0
Astrocyte	Astrocyte	Tctn1	0.0202507869445168	0.524884	0
Astrocyte	Astrocyte	Tecpr1	0.0231507525474563	0.556508	0
Astrocyte	Astrocyte	Tex2	0.504010572068008	0.899578	0
Astrocyte	Astrocyte	Tfdp1	0.670838561865056	0.930626	0
Astrocyte	Astrocyte	Thoc5	0.56581810379097	0.917175	0
Astrocyte	Astrocyte	Thop1	0.304833789155152	0.84419	0
Astrocyte	Astrocyte	Thrap3	0.52029064111952	0.90668	0
Astrocyte	Astrocyte	Tiam2	0.990183986919563	0.998572	0
Astrocyte	Astrocyte	Tk2	0.770239231036319	0.944304	0
Astrocyte	Astrocyte	Tmeff2	0.90615888852149	0.980502	0
Astrocyte	Astrocyte	Tmem119	0.555855350116063	0.915215	0
Astrocyte	Astrocyte	Tmem130	0.221397294950202	0.799625	0
Astrocyte	Astrocyte	Tmem132b	0.0811424722593272	0.719212	0
Astrocyte	Astrocyte	Tmem145	0.849232677239719	0.964599	0
Astrocyte	Astrocyte	Tmem151a	0.288466590754265	0.827026	0
Astrocyte	Astrocyte	Tmem151b	0.704687128975533	0.930626	0
Astrocyte	Astrocyte	Tmem181a	0.394075518636103	0.872384	0
Astrocyte	Astrocyte	Tmem184b	0.909583769314778	0.980502	0
Astrocyte	Astrocyte	Tmem214	0.316574517034067	0.848481	0
Astrocyte	Astrocyte	Tmem222	0.707062801716195	0.930626	0
Astrocyte	Astrocyte	Tmem246	0.222470401807391	0.799625	0
Astrocyte	Astrocyte	Tmem259	0.699876349470654	0.930626	0
Astrocyte	Astrocyte	Tmem63b	0.968411762414659	0.996308	0
Astrocyte	Astrocyte	Tmem9b	0.499898886422599	0.899192	0
Astrocyte	Astrocyte	Tnfaip1	0.0494836746733985	0.665586	0
Astrocyte	Astrocyte	Tnfrsf19	0.229218773670734	0.799625	0
Astrocyte	Astrocyte	Tnfrsf21	0.898247603713387	0.980212	0
Astrocyte	Astrocyte	Tnik	0.413903046488117	0.880805	0
Astrocyte	Astrocyte	Tnk2	0.639997129697642	0.928278	0
Astrocyte	Astrocyte	Tns1	0.835442151545885	0.959434	0
Astrocyte	Astrocyte	Tomm40	0.863745627800994	0.970937	0
Astrocyte	Astrocyte	Tor2a	0.723579157214919	0.933772	0
Astrocyte	Astrocyte	Tox4	0.353684825098532	0.860991	0
Astrocyte	Astrocyte	Tpcn1	0.740735379849729	0.939532	0
Astrocyte	Astrocyte	Trak1	0.501096428652363	0.899192	0
Astrocyte	Astrocyte	Trappc10	0.294728849280921	0.830691	0
Astrocyte	Astrocyte	Trerf1	0.995160976088315	0.998849	0
Astrocyte	Astrocyte	Trim28	0.099736852645817	0.751031	0
Astrocyte	Astrocyte	Trim35	0.339827980250481	0.856007	0
Astrocyte	Astrocyte	Trim8	0.642980567707663	0.930301	0
Astrocyte	Astrocyte	Trim9	0.0108196505669539	0.370536	0
Astrocyte	Astrocyte	Trp53bp2	0.0979222025010822	0.746949	0
Astrocyte	Astrocyte	Trp53inp2	0.352299579672635	0.860991	0
Astrocyte	Astrocyte	Trpc4ap	0.0239364289089421	0.56228	0
Astrocyte	Astrocyte	Tsc2	0.597357428104607	0.92059	0
Astrocyte	Astrocyte	Tshz3	0.461952593208171	0.892938	0
Astrocyte	Astrocyte	Tspan5	0.135599445283564	0.781103	0
Astrocyte	Astrocyte	Tsr1	0.234768987495376	0.800153	0
Astrocyte	Astrocyte	Tssc1	0.709598543116027	0.931117	0
Astrocyte	Astrocyte	Ttc7b	0.838141949955777	0.960859	0
Astrocyte	Astrocyte	Ttl	0.786217471975401	0.949912	0
Astrocyte	Astrocyte	Ttll1	0.950301684354205	0.991049	0
Astrocyte	Astrocyte	Ttyh1	0.187113378168952	0.788997	0
Astrocyte	Astrocyte	Tubb4a	0.262066955692972	0.814487	0
Astrocyte	Astrocyte	Tvp23a	0.925430460988356	0.983462	0
Astrocyte	Astrocyte	Uba2	0.107413103158165	0.76253	0
Astrocyte	Astrocyte	Ubald1	0.751321045266807	0.941033	0
Astrocyte	Astrocyte	Ube2i	0.227417414020307	0.799625	0
Astrocyte	Astrocyte	Ube2ql1	0.884047716340027	0.977491	0
Astrocyte	Astrocyte	Ube3b	0.620033019897552	0.927326	0
Astrocyte	Astrocyte	Ubqln1	0.239708500512548	0.803313	0
Astrocyte	Astrocyte	Ubr3	0.549689491163757	0.913384	0
Astrocyte	Astrocyte	Ulk1	0.638932647546249	0.928278	0
Astrocyte	Astrocyte	Unc13d	0.697902262980876	0.930626	0
Astrocyte	Astrocyte	Unc5a	0.596194491380508	0.92059	0
Astrocyte	Astrocyte	Uqcrc1	0.283537369574985	0.827026	0
Astrocyte	Astrocyte	Usf1	0.840559506127104	0.960859	0
Astrocyte	Astrocyte	Uso1	0.628441296432355	0.928278	0
Astrocyte	Astrocyte	Usp11	0.0203589301217841	0.524884	0
Astrocyte	Astrocyte	Usp19	0.643156264126195	0.930301	0
Astrocyte	Astrocyte	Usp22	0.299750204376246	0.839594	0
Astrocyte	Astrocyte	Usp31	0.730742647497331	0.93517	0
Astrocyte	Astrocyte	Usp46	0.630131751121056	0.928278	0
Astrocyte	Astrocyte	Usp5	0.168544166603917	0.788997	0
Astrocyte	Astrocyte	Vash1	0.625747320649475	0.928278	0
Astrocyte	Astrocyte	Vasp	0.906107766666739	0.980502	0
Astrocyte	Astrocyte	Vat1	0.796521419563622	0.951029	0
Astrocyte	Astrocyte	Vcpip1	0.927797189396391	0.983512	0
Astrocyte	Astrocyte	Vegfa	0.00766636091108836	0.323701	0
Astrocyte	Astrocyte	Vgf	0.387926550084745	0.872285	0
Astrocyte	Astrocyte	Vps13c	0.237636020684684	0.802682	0
Astrocyte	Astrocyte	Vps37b	0.0803305606714177	0.719212	0
Astrocyte	Astrocyte	Wars	0.312711395687639	0.847463	0
Astrocyte	Astrocyte	Wasf3	0.351395290908196	0.860419	0
Astrocyte	Astrocyte	Wdfy3	0.747443308060619	0.940793	0
Astrocyte	Astrocyte	Wdr13	0.832062765953111	0.958869	0
Astrocyte	Astrocyte	Wdr60	0.382128893626146	0.871644	0
Astrocyte	Astrocyte	Wipi2	0.544590047644441	0.912339	0
Astrocyte	Astrocyte	Wiz	0.271011296308065	0.822872	0
Astrocyte	Astrocyte	Wnk1	0.013295765167858	0.422357	0
Astrocyte	Astrocyte	Wnk2	0.515905390852489	0.906369	0
Astrocyte	Astrocyte	Wwc2	0.214534286572459	0.799625	0
Astrocyte	Astrocyte	Xylt1	0.113054222490731	0.76562	0
Astrocyte	Astrocyte	Yif1b	0.189222325763447	0.788997	0
Astrocyte	Astrocyte	Ykt6	0.473158633209045	0.892938	0
Astrocyte	Astrocyte	Zc3h7b	0.933108364522083	0.983778	0
Astrocyte	Astrocyte	Zc3hc1	0.530822636190286	0.912339	0
Astrocyte	Astrocyte	Zfand2a	0.277241139836936	0.825122	0
Astrocyte	Astrocyte	Zfp106	0.981180426211988	0.998154	0
Astrocyte	Astrocyte	Zfp423	0.00447426355003854	0.272821	0
Astrocyte	Astrocyte	Zfp608	0.0780948749714276	0.719212	0
Astrocyte	Astrocyte	Zfp628	0.0346441032010985	0.606969	0
Astrocyte	Astrocyte	Zfp865	0.880207608777484	0.977491	0
Astrocyte	Astrocyte	Zfyve1	0.0691548805662068	0.71472	0
Astrocyte	Astrocyte	Zyx	0.223224886064055	0.799625	0
Astrocyte	Astrocyte	Atp6v0e2	0.0438351670276599	0.650011	0
Astrocyte	Astrocyte	Pclo	0.190185126737552	0.788997	0
Astrocyte	Astrocyte	Srrm1	0.705091008320498	0.930626	0
Astrocyte	Astrocyte	Mapk8ip3	0.992534103835059	0.998849	0
Astrocyte	Astrocyte	Wbp11	0.193929790881598	0.788997	0
Astrocyte	Astrocyte	Tanc2	0.752601769217861	0.941532	0
Astrocyte	Astrocyte	Cadm3	0.310802577665126	0.847463	0
Astrocyte	Astrocyte	Mast3	0.174470617096376	0.788997	0
Astrocyte	Astrocyte	Icam5	0.0245182839057482	0.56228	0
Astrocyte	Astrocyte	Ntrk3	0.0335023408520761	0.60256	0
Astrocyte	Astrocyte	Otub1	0.746605189493671	0.940309	0
Astrocyte	Astrocyte	Rangap1	0.780558495754448	0.948661	0
Astrocyte	Astrocyte	Phactr1	0.0891833225987857	0.740715	0
Astrocyte	Astrocyte	Uba1	0.831375348471825	0.958869	0
Astrocyte	Astrocyte	Ptprn2	0.958813507479375	0.992651	0
Astrocyte	Astrocyte	Adora1	0.410180441230946	0.880805	0
Astrocyte	Astrocyte	Ddx6	0.859820877356649	0.970015	0
Astrocyte	Astrocyte	Lingo1	0.784750171220496	0.948929	0
Astrocyte	Astrocyte	Add2	0.653424130783222	0.930508	0
Astrocyte	Astrocyte	Npepps	0.440856824539187	0.891973	0
Astrocyte	Astrocyte	Zfp365	0.63500345536976	0.928278	0
Astrocyte	Astrocyte	Trim37	0.202429777221743	0.788997	0
Astrocyte	Astrocyte	Sipa1l1	0.0122011580128782	0.401354	0
Astrocyte	Astrocyte	Napa	0.391510782715924	0.872384	0
Astrocyte	Astrocyte	Pfkl	0.0948374227984434	0.746494	0
Astrocyte	Astrocyte	Dctn2	0.981412023542712	0.998154	0
Astrocyte	Astrocyte	Dnajc5	0.0976589052936829	0.746949	0
Astrocyte	Astrocyte	Macf1	0.155002174626739	0.788997	0
Astrocyte	Astrocyte	Amph	0.20127025792289	0.788997	0
Astrocyte	Astrocyte	Kif5a	0.372820519085384	0.871644	0
Astrocyte	Astrocyte	Herc2	0.353570976562128	0.860991	0
Astrocyte	Astrocyte	Stx12	0.649540687553059	0.930301	0
Astrocyte	Astrocyte	Grin1	0.18305963069449	0.788997	0
Astrocyte	Astrocyte	Ankrd46	0.537300446571159	0.912339	0
Astrocyte	Astrocyte	Kcnab2	0.0728971834468007	0.715562	0
Astrocyte	Astrocyte	Omg	0.104813840690273	0.759392	0
Astrocyte	Astrocyte	Gcc2	0.480332420510265	0.892938	0
Astrocyte	Astrocyte	Kcnq2	0.628015562913004	0.928278	0
Astrocyte	Astrocyte	Prickle2	0.170211211513012	0.788997	0
Astrocyte	Astrocyte	Scamp5	0.00880026204129585	0.345747	0
Astrocyte	Astrocyte	Syngr3	0.984361270839896	0.998154	0
Astrocyte	Astrocyte	Etnk1	0.22061485438178	0.799625	0
Astrocyte	Astrocyte	Rbfox2	0.285363543032667	0.827026	0
Astrocyte	Astrocyte	Gnb5	0.0467276794678757	0.658339	0
Astrocyte	Astrocyte	Cdip1	0.919263320378704	0.982844	0
Astrocyte	Astrocyte	Scamp1	0.628185550469558	0.928278	0
Astrocyte	Astrocyte	Prrc2b	0.544770826642629	0.912339	0
Astrocyte	Astrocyte	Eef1a2	0.82448003370452	0.958569	0
Astrocyte	Astrocyte	Ccdc32	0.692756752358852	0.930626	0
Astrocyte	Astrocyte	Pum1	0.572893966934924	0.917175	0
Astrocyte	Astrocyte	Camsap2	0.479057642777062	0.892938	0
Astrocyte	Astrocyte	R3hdm4	0.614009495278662	0.926854	0
Astrocyte	Astrocyte	Dlgap4	0.724553321454149	0.934184	0
Astrocyte	Astrocyte	Hars	0.599508196232533	0.92059	0
Astrocyte	Astrocyte	Nrip3	0.227333815824358	0.799625	0
Astrocyte	Astrocyte	Cttn	0.00575924113908595	0.301663	0
Astrocyte	Astrocyte	Cend1	0.409446569903523	0.880805	0
Astrocyte	Astrocyte	Slc17a7	0.0749871273640663	0.715562	0
Astrocyte	Astrocyte	Lynx1	0.700604027815013	0.930626	0
Astrocyte	Astrocyte	Pcnp	0.152257807450396	0.788997	0
Astrocyte	Astrocyte	Unc13a	0.375834858041782	0.871644	0
Astrocyte	Astrocyte	Ankrd17	0.601912216787871	0.92059	0
Astrocyte	Astrocyte	Kif3c	0.366543663822704	0.871644	0
Astrocyte	Astrocyte	Glg1	0.979616855895	0.998154	0
Astrocyte	Astrocyte	Dync1li2	0.920662451638926	0.982844	0
Astrocyte	Astrocyte	Hnrnph2	0.308654555157537	0.847463	0
Astrocyte	Astrocyte	Pdia6	0.165577394712213	0.788997	0
Astrocyte	Astrocyte	Tspyl1	0.876795653599908	0.975084	0
Astrocyte	Astrocyte	Pam	0.388462352016111	0.872384	0
Astrocyte	Astrocyte	Dner	0.648029515661616	0.930301	0
Astrocyte	Astrocyte	Atp1a1	0.971567832924427	0.997807	0
Astrocyte	Astrocyte	Wdr7	0.501614532364869	0.899192	0
Astrocyte	Astrocyte	Brd3	0.362172538822427	0.869771	0
Astrocyte	Astrocyte	Nefm	0.222387426442855	0.799625	0
Astrocyte	Astrocyte	Sphkap	0.13438733301321	0.778354	0
Astrocyte	Astrocyte	Caln1	0.11331183009342	0.76562	0
Astrocyte	Astrocyte	Atp6v0a1	0.606297707576509	0.92397	0
Astrocyte	Astrocyte	Zer1	0.538270922406556	0.912339	0
Astrocyte	Astrocyte	Camkk2	0.15634486562649	0.788997	0
Astrocyte	Astrocyte	Scg3	0.0242843367205679	0.56228	0
Astrocyte	Astrocyte	Prkaca	0.126361192103585	0.772379	0
Astrocyte	Astrocyte	Fam81a	0.926028108456807	0.983462	0
Astrocyte	Astrocyte	Cdk5	0.30134760203364	0.841753	0
Astrocyte	Astrocyte	Ist1	0.392185597678689	0.872384	0
Astrocyte	Astrocyte	Sltm	0.697490719188825	0.930626	0
Astrocyte	Astrocyte	Dlg3	0.852228522536863	0.965807	0
Astrocyte	Astrocyte	Ildr2	0.483859245196227	0.892938	0
Astrocyte	Astrocyte	Ylpm1	0.471571467935218	0.892938	0
Astrocyte	Astrocyte	Clip3	0.0402386031932387	0.644849	0
Astrocyte	Astrocyte	Gprasp2	0.37198380005901	0.871644	0
Astrocyte	Astrocyte	Plekhg5	0.84265057833335	0.961602	0
Astrocyte	Astrocyte	Fry	0.136065415019856	0.781985	0
Astrocyte	Astrocyte	Mprip	0.765289953964774	0.944304	0
Astrocyte	Astrocyte	Brd4	0.761008514885198	0.942992	0
Astrocyte	Astrocyte	Mical2	0.126258482965037	0.772379	0
Astrocyte	Astrocyte	Glyr1	0.15547688129451	0.788997	0
Astrocyte	Astrocyte	Snph	0.762953343789216	0.943782	0
Astrocyte	Astrocyte	Tef	0.0329719867431828	0.597319	0
Astrocyte	Astrocyte	Arhgap32	0.914063730980847	0.981176	0
Astrocyte	Astrocyte	Cab39	0.730797031004107	0.93517	0
Astrocyte	Astrocyte	Gas7	0.423545103349912	0.880805	0
Astrocyte	Astrocyte	Sdf2	0.690448430824131	0.930626	0
Astrocyte	Astrocyte	Nap1l2	0.746006388710608	0.940309	0
Astrocyte	Astrocyte	Pgbd5	0.3062719793228	0.84419	0
Astrocyte	Astrocyte	Ttll7	0.692862004345875	0.930626	0
Astrocyte	Astrocyte	Gps1	0.13918804394897	0.787263	0
Astrocyte	Astrocyte	Por	0.1478955931768	0.788997	0
Astrocyte	Astrocyte	Rabl6	0.254666954568072	0.806865	0
Astrocyte	Astrocyte	Herc3	0.872754438725409	0.973863	0
Astrocyte	Astrocyte	Sec14l1	0.418233702344915	0.880805	0
Astrocyte	Astrocyte	Arpc4	0.996058782369396	0.998849	0
Astrocyte	Astrocyte	Arhgap21	0.312753279543913	0.847463	0
Astrocyte	Astrocyte	Cap1	0.861665739864164	0.970477	0
Astrocyte	Astrocyte	Tub	0.330975937727202	0.853738	0
Astrocyte	Astrocyte	Mfn2	0.675750404419425	0.930626	0
Astrocyte	Astrocyte	Ddb1	0.408592775311661	0.880805	0
Astrocyte	Astrocyte	Arhgef2	0.573755511113	0.917175	0
Astrocyte	Astrocyte	Cpt1c	0.309848675326725	0.847463	0
Astrocyte	Astrocyte	Cdc37	0.0496072665244536	0.665586	0
Astrocyte	Astrocyte	Dcaf7	0.53731759698696	0.912339	0
Astrocyte	Astrocyte	Dctn1	0.530404205565826	0.912339	0
Astrocyte	Astrocyte	Tenm4	0.380082337492667	0.871644	0
Astrocyte	Astrocyte	Rasl11b	0.497297656516372	0.898598	0
Astrocyte	Astrocyte	Psmd8	0.723220542648004	0.933772	0
Astrocyte	Astrocyte	Dpp6	0.0652687854633133	0.705296	0
Astrocyte	Astrocyte	C2cd2l	0.196966924648981	0.788997	0
Astrocyte	Astrocyte	Ajap1	0.0381379870841492	0.635633	0
Astrocyte	Astrocyte	Slc2a3	0.333953788562313	0.854539	0
Astrocyte	Astrocyte	Myadm	0.891080519238487	0.977491	0
Astrocyte	Astrocyte	Rtn4rl1	0.111382886745569	0.76562	0
Astrocyte	Astrocyte	Apc	0.518045644541407	0.90668	0
Astrocyte	Astrocyte	Eif4g1	0.851712219240822	0.965807	0
Astrocyte	Astrocyte	Snx27	0.00251091450419218	0.245701	0
Astrocyte	Astrocyte	Rab15	0.491807880661653	0.896805	0
Astrocyte	Astrocyte	Sgta	0.339843738809628	0.856007	0
Astrocyte	Astrocyte	Kpnb1	0.301717974578329	0.841847	0
Astrocyte	Astrocyte	Mras	0.357525962055533	0.863125	0
Astrocyte	Astrocyte	Cops8	0.987967944282277	0.998154	0
Astrocyte	Astrocyte	Man2a2	0.712916515491167	0.931117	0
Astrocyte	Astrocyte	Fyn	0.210240200464445	0.799625	0
Astrocyte	Astrocyte	Gripap1	0.348876450786688	0.856769	0
Astrocyte	Astrocyte	Ina	0.907887176611443	0.980502	0
Astrocyte	Astrocyte	Dcaf12l1	0.73611483608876	0.937755	0
Astrocyte	Astrocyte	Stip1	0.959964586703694	0.992651	0
Astrocyte	Astrocyte	Slc8a2	0.442062228178466	0.891973	0
Astrocyte	Astrocyte	Wdr6	0.83559382918805	0.959434	0
Astrocyte	Astrocyte	Mgrn1	0.128741767925446	0.778354	0
Astrocyte	Astrocyte	Cmas	0.281384229607758	0.827026	0
Astrocyte	Astrocyte	Rpn2	0.143594154227373	0.788997	0
Astrocyte	Astrocyte	Dusp3	0.438281329205623	0.891541	0
Astrocyte	Astrocyte	Clptm1l	0.535266687607517	0.912339	0
Astrocyte	Astrocyte	Ccdc25	0.423028428558679	0.880805	0
Astrocyte	Astrocyte	Snrnp70	0.392668951023852	0.872384	0
Astrocyte	Astrocyte	Sumo3	0.230759377875658	0.799625	0
Astrocyte	Astrocyte	Acin1	0.0369176020810114	0.633008	0
Astrocyte	Astrocyte	Puf60	0.614318825390786	0.926854	0
Astrocyte	Astrocyte	Rnf157	0.183195413915474	0.788997	0
Astrocyte	Astrocyte	Nr2f1	0.36776753467545	0.871644	0
Astrocyte	Astrocyte	Clstn3	0.287640699537502	0.827026	0
Astrocyte	Astrocyte	Ppp1cc	0.706778758836398	0.930626	0
Astrocyte	Astrocyte	Enpp5	0.252190435098553	0.806865	0
Astrocyte	Astrocyte	Bcr	0.000732348279768456	0.158058	0
Astrocyte	Astrocyte	Sppl3	0.0276419661006795	0.565048	0
Astrocyte	Astrocyte	Kcnn2	0.792354046327087	0.951029	0
Astrocyte	Astrocyte	R3hdm2	0.143682856661537	0.788997	0
Astrocyte	Astrocyte	Actr1a	0.659617231982463	0.930611	0
Astrocyte	Astrocyte	Pcmtd2	0.596234775194394	0.92059	0
Astrocyte	Astrocyte	Rab5b	0.804434819979033	0.951288	0
Astrocyte	Astrocyte	Lancl2	0.900299576733918	0.980212	0
Astrocyte	Astrocyte	Tcf20	0.142010744402725	0.788997	0
Astrocyte	Astrocyte	Slc48a1	0.983590619095578	0.998154	0
Astrocyte	Astrocyte	Smap2	0.189859760602619	0.788997	0
Astrocyte	Astrocyte	Map3k12	0.110604280337394	0.76562	0
Astrocyte	Astrocyte	Kifc2	0.900135882097752	0.980212	0
Astrocyte	Astrocyte	Reep2	0.60082167433865	0.92059	0
Astrocyte	Astrocyte	Lix1	0.74637929454202	0.940309	0
Astrocyte	Astrocyte	Mkrn1	0.685596094710701	0.930626	0
Astrocyte	Astrocyte	Atxn2	0.842747867678444	0.961602	0
Astrocyte	Astrocyte	Kcnv1	0.639641484120286	0.928278	0
Astrocyte	Astrocyte	Tprgl	0.51071333530942	0.903348	0
Astrocyte	Astrocyte	Fndc5	0.239656020559332	0.803313	0
Astrocyte	Astrocyte	Supt5	0.2027696346392	0.788997	0
Astrocyte	Astrocyte	Nf2	0.632351890541276	0.928278	0
Astrocyte	Astrocyte	Rnf165	0.396491312028526	0.872384	0
Astrocyte	Astrocyte	Pcyox1	0.305461002778798	0.84419	0
Astrocyte	Astrocyte	Rere	0.145672465910891	0.788997	0
Astrocyte	Astrocyte	Asphd2	0.611965838664075	0.926098	0
Astrocyte	Astrocyte	Actn4	0.937031084240533	0.983778	0
Astrocyte	Astrocyte	Rnf220	0.622739313749122	0.928278	0
Astrocyte	Astrocyte	Ehd3	0.188630170491603	0.788997	0
Astrocyte	Astrocyte	Psmd3	0.356817731630045	0.863125	0
Astrocyte	Astrocyte	Eif3d	0.271218697298962	0.822872	0
Astrocyte	Astrocyte	Epdr1	0.0695513761774625	0.71472	0
Astrocyte	Astrocyte	Rnf34	0.955532746617604	0.991913	0
Astrocyte	Astrocyte	Rnf10	0.197958009385019	0.788997	0
Astrocyte	Astrocyte	Slc25a23	0.511867514279033	0.903348	0
Astrocyte	Astrocyte	P4hb	0.166167105360165	0.788997	0
Astrocyte	Astrocyte	Setd3	0.953254022526586	0.991259	0
Astrocyte	Astrocyte	Dag1	0.00272143323565288	0.245701	0
Astrocyte	Astrocyte	Pcdh7	0.248773732754688	0.805614	0
Astrocyte	Astrocyte	Ttyh3	0.00136541136270317	0.210183	0
Astrocyte	Astrocyte	Pigq	0.680558940617027	0.930626	0
Astrocyte	Astrocyte	Zcchc14	0.172279089660797	0.788997	0
Astrocyte	Astrocyte	Nat14	0.42400650941408	0.880805	0
Astrocyte	Astrocyte	P4htm	0.0541561371698352	0.677666	0
Astrocyte	Astrocyte	Acly	0.148796774986628	0.788997	0
Astrocyte	Astrocyte	Vps13d	0.279401284508436	0.827026	0
Astrocyte	Astrocyte	Armcx1	0.147710090011754	0.788997	0
Astrocyte	Astrocyte	Klhl22	0.573554635775979	0.917175	0
Astrocyte	Astrocyte	Ganab	0.548730510987374	0.912725	0
Astrocyte	Astrocyte	Nr2c2	0.357039290403425	0.863125	0
Astrocyte	Astrocyte	Ube4b	0.597788761504594	0.92059	0
Astrocyte	Astrocyte	Dpp9	0.898865821093789	0.980212	0
Astrocyte	Astrocyte	Ubxn6	0.0959749082539741	0.746494	0
Astrocyte	Astrocyte	Fbxw11	0.722057424751407	0.933772	0
Astrocyte	Astrocyte	Tacc1	0.745693686650956	0.940309	0
Astrocyte	Astrocyte	Ilf3	0.658459922608567	0.930508	0
Astrocyte	Astrocyte	Drosha	0.0887597501621698	0.740715	0
Astrocyte	Astrocyte	Arhgef7	0.983614080080617	0.998154	0
Astrocyte	Astrocyte	Os9	0.194886097904903	0.788997	0
Astrocyte	Astrocyte	Ppm1a	0.974407172645128	0.998154	0
Astrocyte	Astrocyte	Fam171a1	0.669769911203654	0.930626	0
Astrocyte	Astrocyte	Atp2b4	0.609450702351736	0.92397	0
Astrocyte	Astrocyte	Sybu	0.06096545194858	0.691798	0
Astrocyte	Astrocyte	Tbrg1	0.360162689798488	0.867444	0
Astrocyte	Astrocyte	Pcdh8	0.953314983463188	0.991259	0
Astrocyte	Astrocyte	Abca2	0.200865757651012	0.788997	0
Astrocyte	Astrocyte	Cltb	0.772343227312628	0.944304	0
Astrocyte	Astrocyte	Srpk1	0.681681253092812	0.930626	0
Astrocyte	Astrocyte	Bace1	0.706123166475162	0.930626	0
Astrocyte	Astrocyte	Pkia	0.926423857735607	0.983465	0
Astrocyte	Astrocyte	Sptbn4	0.527456024467171	0.910663	0
Astrocyte	Astrocyte	Exoc6b	0.936815153379207	0.983778	0
Astrocyte	Astrocyte	Rab11fip3	0.85556232621017	0.968002	0
Astrocyte	Astrocyte	Rmnd5b	0.804420523750436	0.951288	0
Astrocyte	Astrocyte	Cog7	0.155724395728918	0.788997	0
Astrocyte	Astrocyte	Hid1	0.547674979886474	0.912725	0
Astrocyte	Astrocyte	Golga2	0.0806381194586653	0.719212	0
Astrocyte	Astrocyte	Taok2	0.0767478207071001	0.715931	0
Astrocyte	Astrocyte	Pip4k2b	0.278036951076366	0.825525	0
Astrocyte	Astrocyte	Ifngr2	0.576443084830432	0.917903	0
Astrocyte	Astrocyte	Srsf6	0.431089638747143	0.885861	0
Astrocyte	Astrocyte	Trak2	0.137916280895324	0.783615	0
Astrocyte	Astrocyte	Yars	0.377917438888634	0.871644	0
Astrocyte	Astrocyte	Ythdf1	0.497623459798942	0.898598	0
Astrocyte	Astrocyte	Gpd1l	0.0883399235693414	0.740715	0
Astrocyte	Astrocyte	Snx32	0.830087877863954	0.958569	0
Astrocyte	Astrocyte	Megf8	0.755340922953374	0.941655	0
Astrocyte	Astrocyte	Limch1	0.678079600811247	0.930626	0
Astrocyte	Astrocyte	Papss1	0.552124193339018	0.91419	0
Astrocyte	Astrocyte	Sun1	0.176777680467236	0.788997	0
Astrocyte	Astrocyte	Stx1a	0.623319334227336	0.928278	0
Astrocyte	Astrocyte	Zbtb4	0.24642123890798	0.805298	0
Astrocyte	Astrocyte	Gas6	0.0703948844362064	0.715562	0
Astrocyte	Astrocyte	Enpp2	0.662145123151484	0.930626	0
Astrocyte	Astrocyte	Nt5dc3	0.717115070626477	0.932809	0
Astrocyte	Astrocyte	Rab3gap2	0.239104005140503	0.803313	0
Astrocyte	Astrocyte	Cstf2t	0.243448038392084	0.805298	0
Astrocyte	Astrocyte	Map4k4	0.887843363196541	0.977491	0
Astrocyte	Astrocyte	Sfxn1	0.228808987767064	0.799625	0
Astrocyte	Astrocyte	Trappc5	0.114376191878992	0.76828	0
Astrocyte	Astrocyte	Slc6a7	0.78046466471654	0.948661	0
Astrocyte	Astrocyte	Atxn7l3	0.0544171625149089	0.677666	0
Astrocyte	Astrocyte	Parp6	0.609362551348643	0.92397	0
Astrocyte	Astrocyte	Abcf2	0.77213374277492	0.944304	0
Astrocyte	Astrocyte	Akap8	0.573874253660263	0.917175	0
Astrocyte	Astrocyte	Nav3	0.859567031283221	0.970015	0
Astrocyte	Astrocyte	Ptprj	0.460373689777188	0.892938	0
Astrocyte	Astrocyte	Rapgefl1	0.548032260957502	0.912725	0
Astrocyte	Astrocyte	Gtf3c1	0.273577853839354	0.823375	0
Astrocyte	Astrocyte	Eif2b4	0.854031291442284	0.967412	0
Astrocyte	Astrocyte	Gon4l	0.142393428233008	0.788997	0
Astrocyte	Astrocyte	Nr4a1	0.174186080718918	0.788997	0
Astrocyte	Astrocyte	Fbxo31	0.618724310293775	0.927326	0
Astrocyte	Astrocyte	Nova2	0.70764777943764	0.930626	0
Astrocyte	Astrocyte	Phactr3	0.608986304028746	0.92397	0
Astrocyte	Astrocyte	Zcchc6	0.0381322459245978	0.635633	0
Astrocyte	Astrocyte	Sirt3	0.130176987784044	0.778354	0
Astrocyte	Astrocyte	Mdp1	0.889405799684225	0.977491	0
Astrocyte	Astrocyte	Smpd1	0.195436595456718	0.788997	0
Astrocyte	Astrocyte	Ptdss1	0.367805201559905	0.871644	0
Astrocyte	Astrocyte	Zswim8	0.730982523674921	0.93517	0
Astrocyte	Astrocyte	Pip5k1a	0.540911347702893	0.912339	0
Astrocyte	Astrocyte	Cntnap1	0.889228227607522	0.977491	0
Astrocyte	Astrocyte	Tmem132a	0.60477992850316	0.922483	0
Astrocyte	Astrocyte	Tulp4	0.505466582944909	0.90091	0
Astrocyte	Astrocyte	Lrrc7	0.423365884296049	0.880805	0
Astrocyte	Astrocyte	Sqle	0.906445548934471	0.980502	0
Astrocyte	Astrocyte	Sh3rf1	0.753326462286316	0.941655	0
Astrocyte	Astrocyte	Atp1b3	0.804258046624711	0.951288	0
Astrocyte	Astrocyte	Dnm3	0.159010203355042	0.788997	0
Astrocyte	Astrocyte	Ube2z	0.503365327909525	0.899578	0
Astrocyte	Astrocyte	Prpf18	0.246273890784941	0.805298	0
Astrocyte	Astrocyte	Stoml2	0.413007129810073	0.880805	0
Astrocyte	Astrocyte	Ccdc85a	0.197914774963205	0.788997	0
Astrocyte	Astrocyte	Atp2b3	0.55051578765212	0.913871	0
Astrocyte	Astrocyte	Gramd1a	0.676142247132227	0.930626	0
Astrocyte	Astrocyte	Lrp8	0.74875696712953	0.941033	0
Astrocyte	Astrocyte	Ppp1r9b	0.0749499204650391	0.715562	0
Astrocyte	Astrocyte	Mapk9	0.188415237018291	0.788997	0
Astrocyte	Astrocyte	Rad21	0.496023850526559	0.898598	0
Astrocyte	Astrocyte	Tbk1	0.0730789266532475	0.715562	0
Astrocyte	Astrocyte	Larp1	0.556751632787832	0.91571	0
Astrocyte	Astrocyte	Coro2b	0.505816448240635	0.90091	0
Astrocyte	Astrocyte	Neurl1a	0.0761106808871764	0.715562	0
Astrocyte	Astrocyte	Prickle1	0.417635663226293	0.880805	0
Astrocyte	Astrocyte	Hspa2	0.32735347883587	0.853372	0
Astrocyte	Astrocyte	Btbd3	0.510075729637348	0.903109	0
Astrocyte	Astrocyte	Bcl7a	0.468177486445142	0.892938	0
Astrocyte	Astrocyte	Usp4	0.1826190240523	0.788997	0
Astrocyte	Astrocyte	Tmem127	0.988400491378644	0.998154	0
Astrocyte	Astrocyte	Cecr6	0.308140937652972	0.847463	0
Astrocyte	Astrocyte	Cyb561	0.957012344566728	0.99234	0
Astrocyte	Astrocyte	Tspyl5	0.547720076862626	0.912725	0
Astrocyte	Astrocyte	Skiv2l	0.821143243966633	0.95749	0
Astrocyte	Astrocyte	Poldip3	0.0561789696384549	0.685109	0
Astrocyte	Astrocyte	Dazap2	0.350704474304685	0.860356	0
Astrocyte	Astrocyte	Snx1	0.597377468364441	0.92059	0
Astrocyte	Astrocyte	Bag6	0.988970572449139	0.998154	0
Astrocyte	Astrocyte	Cep170	0.922198964409371	0.982979	0
Astrocyte	Astrocyte	Pdia4	0.210803874641179	0.799625	0
Astrocyte	Astrocyte	Senp3	0.682396043230248	0.930626	0
Astrocyte	Astrocyte	Sptb	0.234297559153949	0.800153	0
Astrocyte	Astrocyte	Kctd6	0.638861923405055	0.928278	0
Astrocyte	Astrocyte	Chka	0.876083600695867	0.975084	0
Astrocyte	Astrocyte	Cnnm1	0.11037985978299	0.76562	0
Astrocyte	Astrocyte	Jarid2	0.666011176282829	0.930626	0
Astrocyte	Astrocyte	Ostm1	0.463432856309977	0.892938	0
Astrocyte	Astrocyte	Keap1	0.617752076278281	0.927326	0
Astrocyte	Astrocyte	Ep300	0.255937606874484	0.806865	0
Astrocyte	Astrocyte	Derl1	0.106295145509339	0.76253	0
Astrocyte	Astrocyte	Sec61a1	0.233142671008431	0.800153	0
Astrocyte	Astrocyte	Xbp1	0.523398700098494	0.907025	0
Astrocyte	Astrocyte	Ap1m1	0.440334186325799	0.891973	0
Astrocyte	Astrocyte	Desi1	0.778711609690885	0.948261	0
Astrocyte	Astrocyte	Cluh	0.704241907857614	0.930626	0
Astrocyte	Astrocyte	Rbm22	0.890068352394019	0.977491	0
Astrocyte	Astrocyte	Etv5	0.476807402101083	0.892938	0
Astrocyte	Astrocyte	Smarcd1	0.538360377202755	0.912339	0
Astrocyte	Astrocyte	Eif3b	0.443711290924304	0.892042	0
Astrocyte	Astrocyte	Sall2	0.0913557770877212	0.746371	0
Astrocyte	Astrocyte	Sgk1	0.219870158191098	0.799625	0
Astrocyte	Astrocyte	Mical3	0.247967134731048	0.805614	0
Astrocyte	Astrocyte	Nptx2	0.370612332855218	0.871644	0
Astrocyte	Astrocyte	Mast4	0.983314909004241	0.998154	0
Astrocyte	Astrocyte	Sp3	0.796976621291779	0.951029	0
Astrocyte	Astrocyte	Rprd2	0.802815342824032	0.9512	0
Astrocyte	Astrocyte	Hecw1	0.0339388279945091	0.604013	0
Astrocyte	Astrocyte	Coq9	0.461480838023694	0.892938	0
Astrocyte	Astrocyte	Slc7a8	0.407112034930057	0.880805	0
Astrocyte	Astrocyte	Tecpr2	0.0263185747448383	0.565041	0
Astrocyte	Astrocyte	Dbnl	0.0728276410328157	0.715562	0
Astrocyte	Astrocyte	Dlgap2	0.598555546929076	0.92059	0
Astrocyte	Astrocyte	Trappc12	0.91947697564734	0.982844	0
Astrocyte	Astrocyte	Pepd	0.231578334932251	0.800153	0
Astrocyte	Astrocyte	Syt3	0.823945470066459	0.958569	0
Astrocyte	Astrocyte	Ephb6	0.297887183060757	0.837703	0
Astrocyte	Astrocyte	Tnrc18	0.882650135593246	0.977491	0
Astrocyte	Astrocyte	Grn	0.53693671906813	0.912339	0
Astrocyte	Astrocyte	Ppp1r21	0.182971067967304	0.788997	0
Astrocyte	Astrocyte	Csmd1	0.751262314540285	0.941033	0
Astrocyte	Astrocyte	Setbp1	0.113880687944218	0.76739	0
Astrocyte	Astrocyte	Coq5	0.216362909094844	0.799625	0
Astrocyte	Astrocyte	Btbd2	0.145318699385335	0.788997	0
Astrocyte	Astrocyte	Acvr1	0.161695541467811	0.788997	0
Astrocyte	Astrocyte	Gba2	0.563140356824278	0.917175	0
Astrocyte	Astrocyte	Usf2	0.543887556263681	0.912339	0
Astrocyte	Astrocyte	Lrrc49	0.316230214758213	0.848481	0
Astrocyte	Astrocyte	Ablim1	0.187966250874661	0.788997	0
Astrocyte	Astrocyte	Spata2	0.208517831084371	0.798307	0
Astrocyte	Astrocyte	Irf2bp2	0.975061693245696	0.998154	0
Astrocyte	Astrocyte	Cyb5r3	0.592921219697212	0.92059	0
Astrocyte	Astrocyte	Jakmip1	0.669887483217701	0.930626	0
Astrocyte	Astrocyte	Fmn2	0.482428545505922	0.892938	0
Astrocyte	Astrocyte	Fxr2	0.31356523528391	0.847463	0
Astrocyte	Astrocyte	Arhgef3	0.594333949663737	0.92059	0
Astrocyte	Astrocyte	Raf1	0.73447623861971	0.93731	0
Astrocyte	Astrocyte	Syt17	0.0442842799022467	0.650011	0
Astrocyte	Astrocyte	Abhd16a	0.760051927247775	0.942525	0
Astrocyte	Astrocyte	St3gal2	0.900145529722446	0.980212	0
Astrocyte	Astrocyte	Fbxw5	0.51480020804749	0.905064	0
Astrocyte	Astrocyte	Tmcc2	0.507535559906965	0.901346	0
Astrocyte	Astrocyte	Egr4	0.82986827257308	0.958569	0
Astrocyte	Astrocyte	Sidt2	0.375735332471066	0.871644	0
Astrocyte	Astrocyte	Gcn1l1	0.240311275217237	0.804255	0
Astrocyte	Astrocyte	Btg2	0.716939122559416	0.932809	0
Astrocyte	Astrocyte	Kcnc3	0.233773096081663	0.800153	0
Astrocyte	Astrocyte	Lsm14a	0.679652508854146	0.930626	0
Astrocyte	Astrocyte	Oprl1	0.178594869075352	0.788997	0
Astrocyte	Astrocyte	Mex3b	0.274712604034109	0.823375	0
Astrocyte	Astrocyte	Dr1	0.225809403796687	0.799625	0
Astrocyte	Astrocyte	Dcaf11	0.409280857588004	0.880805	0
Astrocyte	Astrocyte	Wscd2	0.84236814341517	0.961602	0
Astrocyte	Astrocyte	U2af2	0.0193665593480321	0.523535	0
Astrocyte	Astrocyte	Srp68	0.794643142723864	0.951029	0
Astrocyte	Astrocyte	Tars	0.182724466629241	0.788997	0
Astrocyte	Astrocyte	Cdk12	0.133397885529592	0.778354	0
Astrocyte	Astrocyte	Tpp1	0.187305376287438	0.788997	0
Astrocyte	Astrocyte	Grk6	0.365467772845871	0.87162	0
Astrocyte	Astrocyte	Tmem170b	0.386002764759795	0.871671	0
Astrocyte	Astrocyte	Paqr4	0.129962599660063	0.778354	0
Astrocyte	Astrocyte	Ccdc149	0.344253159034545	0.856769	0
Astrocyte	Astrocyte	Pef1	0.029015785608473	0.576917	0
Astrocyte	Astrocyte	S100b	0.042912914786326	0.650011	0
Astrocyte	Astrocyte	Sgsm3	0.720685214120625	0.933772	0
Astrocyte	Astrocyte	Zfp251	0.603464207239875	0.921601	0
Astrocyte	Astrocyte	Cant1	0.269710060199262	0.822872	0
Astrocyte	Astrocyte	Mrpl37	0.131730238331996	0.778354	0
Astrocyte	Astrocyte	Pdp1	0.521503045844594	0.90668	0
Astrocyte	Astrocyte	Aacs	0.161608419318914	0.788997	0
Astrocyte	Astrocyte	Prmt7	0.0627086464647982	0.696763	0
Astrocyte	Astrocyte	Igf1r	0.1717819969527	0.788997	0
Astrocyte	Astrocyte	Ptprz1	0.172555995989313	0.788997	0
Astrocyte	Astrocyte	Wrnip1	0.828598815132113	0.958569	0
Astrocyte	Astrocyte	Myh9	0.986765400853977	0.998154	0
Astrocyte	Astrocyte	Get4	0.333587410132021	0.854476	0
Astrocyte	Astrocyte	Dnaja3	0.000737156899684065	0.158058	0
Astrocyte	Astrocyte	Ap3s2	0.0922206081815603	0.746494	0
Astrocyte	Astrocyte	Faxc	0.839939880896963	0.960859	0
Astrocyte	Astrocyte	Gpn1	0.571572782136294	0.917175	0
Astrocyte	Astrocyte	Mrpl9	0.835591204980031	0.959434	0
Astrocyte	Astrocyte	Nucb1	0.375232383636986	0.871644	0
Astrocyte	Astrocyte	Srebf2	0.0836978387161979	0.719212	0
Astrocyte	Astrocyte	Grin2a	0.424195891670724	0.880805	0
Astrocyte	Astrocyte	Mdm2	0.545536019290738	0.912339	0
Astrocyte	Astrocyte	Arfgap2	0.677424566900799	0.930626	0
Astrocyte	Astrocyte	Zfp740	0.0241670281808482	0.56228	0
Astrocyte	Astrocyte	Rnf214	0.800432688135856	0.951029	0
Astrocyte	Astrocyte	Sec24c	0.711310480407616	0.931117	0
Astrocyte	Astrocyte	Psat1	0.462074781235458	0.892938	0
Astrocyte	Astrocyte	Kcnk2	0.00111811540214207	0.199663	0
Astrocyte	Astrocyte	Tsc22d3	0.816292215660236	0.954504	0
Astrocyte	Astrocyte	Dda1	0.246165658248353	0.805298	0
Astrocyte	Astrocyte	Hyou1	0.174138142310429	0.788997	0
Astrocyte	Astrocyte	Blmh	0.756713700410548	0.941655	0
Astrocyte	Astrocyte	Pitpnm1	0.109783500032216	0.76562	0
Astrocyte	Astrocyte	Ranbp3	0.923091696406241	0.982979	0
Astrocyte	Astrocyte	Iars	0.873360538162818	0.973863	0
Astrocyte	Astrocyte	Hrh3	0.319071569132552	0.848481	0
Astrocyte	Astrocyte	Pcp4l1	0.425529103202162	0.881998	0
Astrocyte	Astrocyte	Eif2b1	0.497175309146376	0.898598	0
Astrocyte	Astrocyte	Men1	0.657160935901536	0.930508	0
Astrocyte	Astrocyte	Abcg4	0.635801324665147	0.928278	0
Astrocyte	Astrocyte	Lrrc59	0.512740059661217	0.903348	0
Astrocyte	Astrocyte	Ddx41	0.695514674981915	0.930626	0
Astrocyte	Astrocyte	Lgi3	0.342077402731679	0.856769	0
Astrocyte	Astrocyte	Gng7	0.107332967885577	0.76253	0
Astrocyte	Astrocyte	Vps11	0.0711466387243458	0.715562	0
Astrocyte	Astrocyte	Sema7a	0.410037154968833	0.880805	0
Astrocyte	Astrocyte	Urgcp	0.60818022722571	0.92397	0
Astrocyte	Astrocyte	Papd5	0.436706784117884	0.891238	0
Astrocyte	Astrocyte	Pogz	0.134536758577037	0.778354	0
Astrocyte	Astrocyte	Lrrc8d	0.157563086490049	0.788997	0
Astrocyte	Astrocyte	Adck1	0.665122275529519	0.930626	0
Astrocyte	Astrocyte	Eml2	0.378804434663072	0.871644	0
Astrocyte	Astrocyte	Mgat2	0.934272274728817	0.983778	0
Astrocyte	Astrocyte	Clk3	0.405888835830749	0.880805	0
Astrocyte	Astrocyte	Atg13	0.564396749486701	0.917175	0
Astrocyte	Astrocyte	Rbm33	0.398811682282913	0.872384	0
Astrocyte	Astrocyte	Arhgef11	0.729480275406925	0.93517	0
Astrocyte	Astrocyte	Nck2	0.2722717559351	0.823071	0
Astrocyte	Astrocyte	Eif4enif1	0.36975815489945	0.871644	0
Astrocyte	Astrocyte	Ubqln4	0.185680062663256	0.788997	0
Astrocyte	Astrocyte	Cotl1	0.468667074001674	0.892938	0
Astrocyte	Astrocyte	Actr8	0.700033526697224	0.930626	0
Astrocyte	Astrocyte	Dnajc14	0.177121972690161	0.788997	0
Astrocyte	Astrocyte	Lasp1	0.022984795442093	0.556508	0
Astrocyte	Astrocyte	Hdac5	0.712041563079296	0.931117	0
Astrocyte	Astrocyte	Kat2a	0.873327313369854	0.973863	0
Astrocyte	Astrocyte	Fkrp	0.276321421822499	0.823375	0
Astrocyte	Astrocyte	Ncln	0.286808432555796	0.827026	0
Astrocyte	Astrocyte	Alkbh5	0.687899888131488	0.930626	0
Astrocyte	Astrocyte	Vcl	0.00419108592825927	0.262246	0
Astrocyte	Astrocyte	Ccdc6	0.954241149615047	0.991522	0
Astrocyte	Astrocyte	Aff3	0.669585315889873	0.930626	0
Astrocyte	Astrocyte	Mapk4	0.00161141474370298	0.212028	0
Astrocyte	Astrocyte	Casc3	0.174224057252783	0.788997	0
Astrocyte	Astrocyte	Zdhhc8	0.399809117925271	0.873175	0
Astrocyte	Astrocyte	Dcun1d2	0.33081241998543	0.853738	0
Astrocyte	Astrocyte	Rprm	0.225509299463803	0.799625	0
Astrocyte	Astrocyte	Spns2	0.427555128639727	0.882649	0
Astrocyte	Astrocyte	Ptpn12	0.657578857063837	0.930508	0
Astrocyte	Astrocyte	Txlna	0.607683823206511	0.92397	0
Astrocyte	Astrocyte	Map1s	0.468282410661031	0.892938	0
Astrocyte	Astrocyte	Abcb8	0.48336395597385	0.892938	0
Astrocyte	Astrocyte	Xab2	0.563354655970409	0.917175	0
Astrocyte	Astrocyte	Tkt	0.243836719274523	0.805298	0
Astrocyte	Astrocyte	Gatad2b	0.00962930710429304	0.359303	0
Astrocyte	Astrocyte	Pygb	0.466682991227146	0.892938	0
Astrocyte	Astrocyte	Hsdl1	0.431237099474274	0.885861	0
Astrocyte	Astrocyte	Ctnna2	0.98201684964925	0.998154	0
Astrocyte	Astrocyte	Akt2	0.766581350404913	0.944304	0
Astrocyte	Astrocyte	Scaf8	0.118090872636746	0.76828	0
Astrocyte	Astrocyte	Tsc1	0.0668055597656478	0.713735	0
Astrocyte	Astrocyte	Pttg1ip	0.547626110653922	0.912725	0
Astrocyte	Astrocyte	Fsd1	0.837715702925568	0.960859	0
Astrocyte	Astrocyte	Nlgn2	0.323995717568206	0.851549	0
Astrocyte	Astrocyte	Nav2	0.931584640857012	0.983778	0
Astrocyte	Astrocyte	Cdk8	0.552189843744826	0.91419	0
Astrocyte	Astrocyte	Vps8	0.595932870690547	0.92059	0
Astrocyte	Astrocyte	Rbm10	0.161748373117034	0.788997	0
Astrocyte	Astrocyte	B4galnt4	0.317514535150997	0.848481	0
Astrocyte	Astrocyte	Dennd1a	0.323727390676222	0.851549	0
Astrocyte	Astrocyte	Satb1	0.66112655386786	0.930626	0
Astrocyte	Astrocyte	Letmd1	0.816148789759326	0.954504	0
Astrocyte	Astrocyte	Nelfb	0.771295209203166	0.944304	0
Astrocyte	Astrocyte	Rnf123	0.00289770339065151	0.245701	0
Astrocyte	Astrocyte	Chst11	0.255476931798868	0.806865	0
Astrocyte	Astrocyte	Flcn	0.190535572635675	0.788997	0
Astrocyte	Astrocyte	Ehd1	0.132979423139114	0.778354	0
Astrocyte	Astrocyte	Dtnb	0.107279417318074	0.76253	0
Astrocyte	Astrocyte	Rab35	0.533714074631531	0.912339	0
Astrocyte	Astrocyte	Rnf19b	0.911792672951875	0.980502	0
Astrocyte	Astrocyte	Sephs2	0.750831509064892	0.941033	0
Astrocyte	Astrocyte	Ptpdc1	0.130635572636898	0.778354	0
Astrocyte	Astrocyte	Mbd5	0.311035597832219	0.847463	0
Astrocyte	Astrocyte	Phf12	0.480211433220726	0.892938	0
Astrocyte	Astrocyte	Dpysl4	0.0981990114355261	0.746949	0
Astrocyte	Astrocyte	Crcp	0.420856028403354	0.880805	0
Astrocyte	Astrocyte	Sec16a	0.798918349305212	0.951029	0
Astrocyte	Astrocyte	Fam114a2	0.99670086957965	0.998849	0
Astrocyte	Astrocyte	Cdc42bpb	0.477865625374717	0.892938	0
Astrocyte	Astrocyte	Klhl29	0.70751657181008	0.930626	0
Astrocyte	Astrocyte	Cog1	0.801404542656042	0.951029	0
Astrocyte	Astrocyte	Dus1l	0.418217338712831	0.880805	0
Astrocyte	Astrocyte	Dnpep	0.41659477536529	0.880805	0
Astrocyte	Astrocyte	Txnrd1	0.981056709411274	0.998154	0
Astrocyte	Astrocyte	Neurl1b	0.0320992935438567	0.597319	0
Astrocyte	Astrocyte	Per2	0.442418779080721	0.891973	0
Astrocyte	Astrocyte	Sbk1	0.613001496469777	0.926854	0
Astrocyte	Astrocyte	Nup85	0.473376943910749	0.892938	0
Astrocyte	Astrocyte	Hdac6	0.422937159165837	0.880805	0
Astrocyte	Astrocyte	Ece1	0.847614205798178	0.963198	0
Astrocyte	Astrocyte	Slc25a39	0.0557661222137758	0.685109	0
Astrocyte	Astrocyte	Fam174b	0.164590609629804	0.788997	0
Astrocyte	Astrocyte	Synj2	0.302931622442918	0.842413	0
Astrocyte	Astrocyte	Fam110b	0.0758182483068121	0.715562	0
Astrocyte	Astrocyte	Amer2	0.130973861346051	0.778354	0
Astrocyte	Astrocyte	Ets2	0.14964715321267	0.788997	0
Astrocyte	Astrocyte	Kctd10	0.405414220005083	0.88057	0
Astrocyte	Astrocyte	Flnb	0.275329053276206	0.823375	0
Astrocyte	Astrocyte	Nhsl1	0.668778574556606	0.930626	0
Astrocyte	Astrocyte	Grm3	0.867256668647078	0.972697	0
Astrocyte	Astrocyte	Isyna1	0.429928856588834	0.884627	0
Astrocyte	Astrocyte	Hibadh	0.202956760028265	0.788997	0
Astrocyte	Astrocyte	Dgkh	0.218005806087273	0.799625	0
Astrocyte	Astrocyte	Carm1	0.89402521472279	0.979861	0
Astrocyte	Astrocyte	Kcnc1	0.0608063348469817	0.691798	0
Astrocyte	Astrocyte	Slc4a1ap	0.261459050336091	0.814487	0
Astrocyte	Astrocyte	Csnk1g2	0.78245710256054	0.948839	0
Astrocyte	Astrocyte	Itgb1	0.261820296394401	0.814487	0
Astrocyte	Astrocyte	Fam43b	0.417513120005521	0.880805	0
Astrocyte	Astrocyte	Tubgcp2	0.713676047224872	0.931206	0
Astrocyte	Astrocyte	Atmin	0.649440805066244	0.930301	0
Astrocyte	Astrocyte	Fcho1	0.730424002997251	0.93517	0
Astrocyte	Astrocyte	Irs2	0.619907358865211	0.927326	0
Astrocyte	Astrocyte	Hs3st1	0.0645464584770479	0.704356	0
Astrocyte	Astrocyte	Slc1a4	0.155293345305851	0.788997	0
Astrocyte	Astrocyte	Srprb	0.476355237874794	0.892938	0
Astrocyte	Astrocyte	Dlc1	0.863333719397877	0.970937	0
Astrocyte	Astrocyte	Zdhhc5	0.866416217838213	0.972191	0
Astrocyte	Astrocyte	Mib2	0.810033132531953	0.952532	0
Astrocyte	Astrocyte	Taz	0.0156183568642314	0.454022	0
Astrocyte	Astrocyte	Mcu	0.751201695790249	0.941033	0
Astrocyte	Astrocyte	Fbxl6	0.72903670129875	0.93517	0
Astrocyte	Astrocyte	Elovl5	0.285900982909615	0.827026	0
Astrocyte	Astrocyte	Cacna1i	0.570701499955396	0.917175	0
Astrocyte	Astrocyte	Ddx49	0.448243148126476	0.892915	0
Astrocyte	Astrocyte	Dnajb2	0.161796322287057	0.788997	0
Astrocyte	Astrocyte	Gatsl2	0.276086518473267	0.823375	0
Astrocyte	Astrocyte	Vtn	0.602224928343052	0.92059	0
Astrocyte	Astrocyte	Ppargc1b	0.939052919206136	0.985158	0
Astrocyte	Astrocyte	Rap1gap2	0.917281229875464	0.982521	0
Astrocyte	Astrocyte	Slc6a1	0.0296036703641534	0.578197	0
Astrocyte	Astrocyte	Nfx1	0.394500660228461	0.872384	0
Astrocyte	Astrocyte	Jdp2	0.568489129922296	0.917175	0
Astrocyte	Astrocyte	Lonrf2	0.600566350397802	0.92059	0
Astrocyte	Astrocyte	Srrm3	0.309621403825659	0.847463	0
Astrocyte	Astrocyte	Irf2bp1	0.314954357300241	0.847735	0
Astrocyte	Astrocyte	Nup214	0.997645109259357	0.998849	0
Astrocyte	Astrocyte	Smyd5	0.153594062241844	0.788997	0
Astrocyte	Astrocyte	Gnal	0.889145671386309	0.977491	0
Astrocyte	Astrocyte	Ntsr2	0.467150831685003	0.892938	0
Astrocyte	Astrocyte	Phf23	0.283167102925764	0.827026	0
Astrocyte	Astrocyte	Slc7a1	0.677405962291792	0.930626	0
Astrocyte	Astrocyte	Sergef	0.487924209339407	0.894858	0
Astrocyte	Astrocyte	Col4a2	0.312312939811903	0.847463	0
Astrocyte	Astrocyte	Pcbp3	0.419401387125605	0.880805	0
Astrocyte	Astrocyte	Glcci1	0.227423299250732	0.799625	0
Astrocyte	Astrocyte	Usp39	0.105099866457233	0.759392	0
Astrocyte	Astrocyte	Ache	0.826196732725263	0.958569	0
Astrocyte	Astrocyte	Fads1	0.392871085033819	0.872384	0
Astrocyte	Astrocyte	Chpf2	0.471507708852276	0.892938	0
Astrocyte	Astrocyte	Bckdk	0.478246543880572	0.892938	0
Astrocyte	Astrocyte	Ncam2	0.295061566694109	0.830691	0
Astrocyte	Astrocyte	Tada3	0.262750016513458	0.814487	0
Astrocyte	Astrocyte	Ahdc1	0.456905965519565	0.892938	0
Astrocyte	Astrocyte	Naa40	0.950740743840802	0.991049	0
Astrocyte	Astrocyte	Icmt	0.157493143721733	0.788997	0
Astrocyte	Astrocyte	Man1b1	0.673041260393091	0.930626	0
Astrocyte	Astrocyte	Rabgef1	0.242525609416402	0.805298	0
Astrocyte	Astrocyte	Eif2ak1	0.149977759997226	0.788997	0
Astrocyte	Astrocyte	Map6d1	0.280922175237534	0.827026	0
Astrocyte	Astrocyte	Mkrn2	0.118927615594255	0.76828	0
Astrocyte	Astrocyte	Kif21b	0.0497309107767315	0.665586	0
Astrocyte	Astrocyte	Scyl1	0.501973115272749	0.899192	0
Astrocyte	Astrocyte	Kirrel3	0.162438087565752	0.788997	0
Astrocyte	Astrocyte	Hs6st1	0.148205277122399	0.788997	0
Astrocyte	Astrocyte	Gcdh	0.290728409569713	0.827078	0
Astrocyte	Astrocyte	Zfp609	0.171319634867888	0.788997	0
Astrocyte	Astrocyte	Chtf8	0.535639920384195	0.912339	0
Astrocyte	Astrocyte	Slc38a10	0.113210654890039	0.76562	0
Astrocyte	Astrocyte	Sirt7	0.303837466665594	0.843993	0
Astrocyte	Astrocyte	Mboat2	0.692444333165338	0.930626	0
Astrocyte	Astrocyte	Smad7	0.389861179354061	0.872384	0
Astrocyte	Astrocyte	Islr2	0.134698119772792	0.778354	0
Astrocyte	Astrocyte	Brpf1	0.233374092422805	0.800153	0
Astrocyte	Astrocyte	Tbc1d9	0.3949836095395	0.872384	0
Astrocyte	Astrocyte	Ppp3cc	0.348704076556534	0.856769	0
Astrocyte	Astrocyte	Usp35	0.839096865054061	0.960859	0
Astrocyte	Astrocyte	Dlk2	0.466056315379383	0.892938	0
Astrocyte	Astrocyte	Armc6	0.52784906903145	0.910713	0
Astrocyte	Astrocyte	Nr1d1	0.192679045281945	0.788997	0
Astrocyte	Astrocyte	Aldh6a1	0.0813339961790828	0.719212	0
Astrocyte	Astrocyte	Ddit4	0.336568240449687	0.856007	0
Astrocyte	Astrocyte	Prep	0.305886211704907	0.84419	0
Astrocyte	Astrocyte	Gtpbp1	0.267843370355237	0.822872	0
Astrocyte	Astrocyte	Usp12	0.989484318637136	0.998269	0
Astrocyte	Astrocyte	Panx1	0.194494754521278	0.788997	0
Astrocyte	Astrocyte	Rpap1	0.000403109898478892	0.158058	0
Astrocyte	Astrocyte	Ext2	0.442001024690568	0.891973	0
Astrocyte	Astrocyte	Stk11	0.0205754630339369	0.524884	0
Astrocyte	Astrocyte	Gal3st3	0.343704894209704	0.856769	0
Astrocyte	Astrocyte	Cpne2	0.5398498434031	0.912339	0
Astrocyte	Astrocyte	Aco1	0.704713419412504	0.930626	0
Astrocyte	Astrocyte	Ip6k2	0.061715784078906	0.694998	0
Astrocyte	Astrocyte	Arhgap17	0.14971249515721	0.788997	0
Astrocyte	Astrocyte	Mn1	0.569130018107118	0.917175	0
Astrocyte	Astrocyte	Ttll11	0.336951221243398	0.856007	0
Astrocyte	Astrocyte	Tmem198	0.913760372893762	0.981176	0
Astrocyte	Astrocyte	Fbxo42	0.183206635642497	0.788997	0
Astrocyte	Astrocyte	Tbrg4	0.255790668919599	0.806865	0
Astrocyte	Astrocyte	Fam207a	0.0326397271863725	0.597319	0
Astrocyte	Astrocyte	Fmnl2	0.753979617404804	0.941655	0
Astrocyte	Astrocyte	Trib2	0.788137810144583	0.950355	0
Astrocyte	Astrocyte	Zdhhc7	0.292172346201989	0.828153	0
Astrocyte	Astrocyte	Tpra1	0.717143452078203	0.932809	0
Astrocyte	Astrocyte	Rrp12	0.796834753986607	0.951029	0
Astrocyte	Astrocyte	Bcar1	0.945251398645843	0.989171	0
Astrocyte	Astrocyte	Ttc17	0.0301537731401319	0.584375	0
Astrocyte	Astrocyte	Fam217b	0.883263752345992	0.977491	0
Astrocyte	Astrocyte	Pcyox1l	0.409249268315387	0.880805	0
Astrocyte	Astrocyte	Pak6	0.934884218328906	0.983778	0
Astrocyte	Astrocyte	Arsa	0.512613497483778	0.903348	0
Astrocyte	Astrocyte	Pcif1	0.41000329864343	0.880805	0
Astrocyte	Astrocyte	Ciz1	0.488650127172315	0.894858	0
Astrocyte	Astrocyte	Zc3h4	0.402513580473356	0.876554	0
Astrocyte	Astrocyte	Ltbp4	0.783429700000766	0.948839	0
Astrocyte	Astrocyte	Sh3pxd2a	0.455261198472019	0.892938	0
Astrocyte	Astrocyte	Lmf1	0.542237364363086	0.912339	0
Astrocyte	Astrocyte	Nab2	0.539880472706683	0.912339	0
Astrocyte	Astrocyte	Mid1ip1	0.103176809179255	0.758653	0
Astrocyte	Astrocyte	Rasl10b	0.805547465543088	0.951288	0
Astrocyte	Astrocyte	Ubap1	0.692860442347039	0.930626	0
Astrocyte	Astrocyte	Tspyl2	0.197803894681634	0.788997	0
Astrocyte	Astrocyte	Rnpepl1	0.182355639973556	0.788997	0
Astrocyte	Astrocyte	Pde1b	0.17129709973991	0.788997	0
Astrocyte	Astrocyte	Fbrs	0.0730887617400824	0.715562	0
Astrocyte	Astrocyte	Scrt1	0.733671771826619	0.936762	0
Astrocyte	Astrocyte	Tnks1bp1	0.54398029639856	0.912339	0
Astrocyte	Astrocyte	Pltp	0.694883405322341	0.930626	0
Astrocyte	Astrocyte	Smg9	0.659282531383576	0.930611	0
Astrocyte	Astrocyte	Pgd	0.119020120418236	0.76828	0
Astrocyte	Astrocyte	Dhcr7	0.3284495117883	0.853738	0
Astrocyte	Astrocyte	Tsc22d4	0.232058451003462	0.800153	0
Astrocyte	Astrocyte	Smcr8	0.576159318380661	0.917903	0
Astrocyte	Astrocyte	Axin1	0.744752292068123	0.940309	0
Astrocyte	Astrocyte	Aldh1b1	0.85712531788525	0.968265	0
Astrocyte	Astrocyte	Mgat4b	0.0572084454672626	0.690923	0
Astrocyte	Astrocyte	Ncoa3	0.901403026856256	0.980212	0
Astrocyte	Astrocyte	Tmem115	0.0371399681959322	0.633008	0
Astrocyte	Astrocyte	Mllt1	0.187683974680063	0.788997	0
Astrocyte	Astrocyte	Pacs2	0.595333347371855	0.92059	0
Astrocyte	Astrocyte	Pmm2	0.677328345796752	0.930626	0
Astrocyte	Astrocyte	Pik3ip1	0.38477289594599	0.871671	0
Astrocyte	Astrocyte	Stk11ip	0.775721565402322	0.946464	0
Astrocyte	Astrocyte	Tmem44	0.562732181545637	0.917175	0
Astrocyte	Astrocyte	Llgl1	0.830245267833551	0.958569	0
Astrocyte	Astrocyte	Wwc1	0.345862654324966	0.856769	0
Astrocyte	Astrocyte	Scarb2	0.458118823043195	0.892938	0
Astrocyte	Astrocyte	Lrfn2	0.728710251172331	0.93517	0
Astrocyte	Astrocyte	Fmnl1	0.588601068036007	0.92059	0
Astrocyte	Astrocyte	Adcy5	0.79646607355427	0.951029	0
Astrocyte	Astrocyte	Zfp592	0.758234120002158	0.941943	0
Astrocyte	Astrocyte	Coro1a	0.508321267742691	0.901521	0
Astrocyte	Astrocyte	Cuedc1	0.0449152807680776	0.650011	0
Astrocyte	Astrocyte	Kdm4a	0.230874335466086	0.799625	0
Astrocyte	Astrocyte	Ptcd1	0.00885112454916502	0.345747	0
Astrocyte	Astrocyte	Dgki	0.706802711085959	0.930626	0
Astrocyte	Astrocyte	Pcdh1	0.377421616413058	0.871644	0
Astrocyte	Astrocyte	Furin	0.193444625543861	0.788997	0
Astrocyte	Astrocyte	Xpo5	0.0895804743537441	0.740715	0
Astrocyte	Astrocyte	Hsf1	0.473707589517333	0.892938	0
Astrocyte	Astrocyte	Trim11	0.646871858373667	0.930301	0
Astrocyte	Astrocyte	Mapk7	0.28388980510445	0.827026	0
Astrocyte	Astrocyte	Tmod1	0.584132216080996	0.92059	0
Astrocyte	Astrocyte	Tmem97	0.112854427896092	0.76562	0
Astrocyte	Astrocyte	Timp3	0.386514377244897	0.871671	0
Astrocyte	Astrocyte	Sdc4	0.330708432204051	0.853738	0
Astrocyte	Astrocyte	Kcnq3	0.318919307884549	0.848481	0
Astrocyte	Astrocyte	Sorcs1	0.607232609121029	0.92397	0
Astrocyte	Astrocyte	Igfbp5	0.805058638651173	0.951288	0
Astrocyte	Astrocyte	Slc7a5	0.498743936706684	0.899192	0
Astrocyte	Astrocyte	Amer3	0.64658767524499	0.930301	0
Astrocyte	Astrocyte	Kcnc4	0.376217548473026	0.871644	0
Astrocyte	Astrocyte	Mpzl1	0.264703937628625	0.817997	0
Astrocyte	Astrocyte	Pard3	0.198670422106341	0.788997	0
Astrocyte	Astrocyte	Tdp1	0.132206924416894	0.778354	0
Astrocyte	Astrocyte	Arhgef1	0.602433830411061	0.92059	0
Astrocyte	Astrocyte	Doc2a	0.548062853015091	0.912725	0
Astrocyte	Astrocyte	Zgpat	0.323283961394508	0.851549	0
Astrocyte	Astrocyte	Rasd2	0.66213585433926	0.930626	0
Astrocyte	Astrocyte	Pla2g6	0.226528170647532	0.799625	0
Astrocyte	Astrocyte	Sox8	0.015104972045071	0.449553	0
Astrocyte	Astrocyte	Slc25a42	0.771123979710371	0.944304	0
Astrocyte	Astrocyte	Tmem63c	0.120912653435901	0.771127	0
Astrocyte	Astrocyte	Ano8	0.0135154201438166	0.422357	0
Astrocyte	Astrocyte	Trp53i11	0.252368839762781	0.806865	0
Astrocyte	Astrocyte	Idh2	0.500041363594075	0.899192	0
Astrocyte	Astrocyte	Elmsan1	0.131213561271018	0.778354	0
Astrocyte	Astrocyte	Tmem181b-ps	0.881121792505539	0.977491	0
Astrocyte	Astrocyte	Tbc1d30	0.987675117175972	0.998154	0
Astrocyte	Astrocyte	Lrfn3	0.0104776935899731	0.367816	0
Astrocyte	Astrocyte	Rab31	0.0643583873525239	0.704356	0
Astrocyte	Astrocyte	Zfp777	0.0823472802302349	0.719212	0
Astrocyte	Astrocyte	Dact2	0.787440890886299	0.950355	0
Astrocyte	Astrocyte	R3hcc1	0.478828866096489	0.892938	0
Astrocyte	Astrocyte	Grm2	0.126068986353182	0.772379	0
Astrocyte	Astrocyte	Plk3	0.95359072516875	0.991259	0
Astrocyte	Astrocyte	Cygb	0.189089664534345	0.788997	0
Astrocyte	Astrocyte	Adra1d	0.227865047579653	0.799625	0
Astrocyte	Astrocyte	Qsox1	0.287826802229291	0.827026	0
Astrocyte	Astrocyte	Iglon5	0.00516807674374586	0.293641	0
Astrocyte	Astrocyte	Cebpa	0.464980938609001	0.892938	0
Astrocyte	Astrocyte	Slc35c1	0.708616496340195	0.931117	0
Astrocyte	Astrocyte	Trp53	0.797359531879604	0.951029	0
Astrocyte	Astrocyte	Axin2	0.521376389721635	0.90668	0
Astrocyte	Astrocyte	Fance	0.248106502158889	0.805614	0
Astrocyte	Astrocyte	Garnl3	0.721417977703253	0.933772	0
Astrocyte	Astrocyte	Grik4	0.338228763531352	0.856007	0
Astrocyte	Astrocyte	P2rx4	0.0411210189133912	0.650011	0
Astrocyte	Astrocyte	Eps8	0.348097754783117	0.856769	0
Astrocyte	Astrocyte	Ptprt	0.445567543918018	0.892609	0
Astrocyte	Astrocyte	Map3k5	0.47887018176553	0.892938	0
Astrocyte	Astrocyte	Paqr9	0.38529172096457	0.871671	0
Astrocyte	Astrocyte	Slc6a9	0.620027154621795	0.927326	0
Astrocyte	Astrocyte	Gpatch2l	0.126042909886305	0.772379	0
Astrocyte	Astrocyte	Med26	0.480087036763706	0.892938	0
Astrocyte	Astrocyte	Chrna4	0.635391880619433	0.928278	0
Astrocyte	Astrocyte	Syngap1	0.477799114732676	0.892938	0
Astrocyte	Astrocyte	Pitpnm3	0.158250940510183	0.788997	0
Astrocyte	Astrocyte	Cdc42ep3	0.280654170638853	0.827026	0
Astrocyte	Astrocyte	Ephb1	0.523535069162816	0.907025	0
Astrocyte	Astrocyte	Hcrtr2	0.313863715971804	0.847463	0
Astrocyte	Astrocyte	Csf1r	0.563494378480799	0.917175	0
Astrocyte	Astrocyte	Tmbim1	0.00142924270339378	0.210183	0
Astrocyte	Astrocyte	Necab3	0.870912224063155	0.973478	0
Astrocyte	Astrocyte	Wdr91	0.0491046490261137	0.665586	0
Astrocyte	Astrocyte	Eif4ebp2	0.999555914084592	0.999631	0
Astrocyte	Astrocyte	Ring1	0.0849560407452064	0.725848	0
Astrocyte	Astrocyte	Plekhm1	0.625104880684248	0.928278	0
Astrocyte	Astrocyte	Sema5a	0.441569055195916	0.891973	0
Astrocyte	Astrocyte	Mtss1l	0.00767928554652475	0.323701	0
Astrocyte	Astrocyte	Dock6	0.645700427521009	0.930301	0
Astrocyte	Astrocyte	Trib1	0.193884635565354	0.788997	0
Astrocyte	Astrocyte	Abhd4	0.266220809983468	0.821141	0
Astrocyte	Astrocyte	Utrn	0.795586562503943	0.951029	0
Astrocyte	Astrocyte	Fstl4	0.286108406416872	0.827026	0
Astrocyte	Astrocyte	Itih5	0.044138547685029	0.650011	0
Astrocyte	Astrocyte	Srebf1	0.895679178389222	0.979932	0
Astrocyte	Astrocyte	Sema4c	0.347044742410516	0.856769	0
Astrocyte	Astrocyte	Clip2	0.13070595939275	0.778354	0
Astrocyte	Astrocyte	Hcn2	0.254897171840286	0.806865	0
Astrocyte	Astrocyte	Ttyh2	0.925415715033423	0.983462	0
Astrocyte	Astrocyte	Bcas1	0.996895661689691	0.998849	0
Astrocyte	Astrocyte	Gjb6	0.395303351864239	0.872384	0
Astrocyte	Astrocyte	Ccm2	0.827475028354773	0.958569	0
Astrocyte	Astrocyte	Zfp787	0.045488745866117	0.650011	0
Astrocyte	Astrocyte	Slc7a10	0.227709085881331	0.799625	0
Astrocyte	Astrocyte	Zhx3	0.117277828287436	0.76828	0
Astrocyte	Astrocyte	Tatdn2	0.731862829916628	0.935329	0
Astrocyte	Astrocyte	Fam219a	0.230689269370606	0.799625	0
Astrocyte	Astrocyte	Bak1	0.335616854346261	0.856007	0
Astrocyte	Astrocyte	Ksr2	0.325390841035349	0.851549	0
Astrocyte	Astrocyte	Gpr17	0.826440624202246	0.958569	0
Astrocyte	Astrocyte	Pdzrn3	0.356928545544704	0.863125	0
Astrocyte	Astrocyte	Brinp3	0.0127286238979796	0.413267	0
Astrocyte	Astrocyte	Arhgef10	0.876581109908978	0.975084	0
Astrocyte	Astrocyte	Nyap2	0.72570112443406	0.9347	0
Astrocyte	Astrocyte	Rab11fip4	0.0029484171867368	0.245701	0
Astrocyte	Astrocyte	Raver1	0.688977342482421	0.930626	0
Astrocyte	Astrocyte	Trim62	0.0697566400672437	0.71472	0
Astrocyte	Astrocyte	Afap1l1	0.722855688800148	0.933772	0
Astrocyte	Astrocyte	Tns3	0.700427300130123	0.930626	0
Astrocyte	Astrocyte	Zcchc24	0.000225763368957497	0.146603	0
Astrocyte	Astrocyte	Map3k11	0.311003757756398	0.847463	0
Astrocyte	Astrocyte	Zfp219	0.0507084745913631	0.669225	0
Astrocyte	Astrocyte	Hes6	0.927739237436605	0.983512	0
Astrocyte	Astrocyte	Rcor2	0.7712030234496	0.944304	0
Astrocyte	Astrocyte	Gsg1l	0.368743423587928	0.871644	0
Astrocyte	Astrocyte	Sesn3	0.544790550452862	0.912339	0
Astrocyte	Astrocyte	Pmp22	0.0401379729834523	0.644849	0
Astrocyte	Astrocyte	Sox10	0.00270920448859317	0.245701	0
Astrocyte	Astrocyte	Gjc2	0.53584417716563	0.912339	0
Astrocyte	Astrocyte	Tmem121	0.566939054467304	0.917175	0
Astrocyte	Astrocyte	Gal3st1	0.181683261651964	0.788997	0
Astrocyte	Astrocyte	Gpt	0.818464538214163	0.955704	0
Astrocyte	Astrocyte	Tshz1	0.718076434040367	0.933051	0
Astrocyte	Astrocyte	Kctd16	0.0440338707311933	0.650011	0
Astrocyte	Astrocyte	Ubl7	0.455017922375577	0.892938	0
Astrocyte	Astrocyte	Cpt1a	0.773216392354998	0.94479	0
Astrocyte	Astrocyte	Slc37a1	0.507202471299711	0.901346	0
Astrocyte	Astrocyte	Slc22a8	0.554362861860541	0.91419	0
Astrocyte	Astrocyte	Aldh1l1	0.126050814019428	0.772379	0
Astrocyte	Astrocyte	Kcnh2	0.830045640504697	0.958569	0
Astrocyte	Astrocyte	Otud3	0.629180052844453	0.928278	0
Astrocyte	Astrocyte	Slc32a1	0.447375632508307	0.892609	0
Astrocyte	Astrocyte	Cdc42ep1	0.0714907927291842	0.715562	0
Astrocyte	Astrocyte	Ctgf	0.428840031576512	0.883114	0
Astrocyte	Astrocyte	Egr3	0.808471932887549	0.951591	0
Astrocyte	Astrocyte	Itgb5	0.815181922046127	0.954504	0
Astrocyte	Astrocyte	Igsf9b	0.0400270648396072	0.644849	0
Astrocyte	Astrocyte	Gpam	0.319003289770158	0.848481	0
Astrocyte	Astrocyte	Mgat5	0.752834967297823	0.941532	0
Astrocyte	Astrocyte	Ppp1r37	0.620628783582452	0.927419	0
Astrocyte	Astrocyte	Nid1	0.638678125158884	0.928278	0
Astrocyte	Astrocyte	Arhgap10	0.173658417821544	0.788997	0
Astrocyte	Astrocyte	Lamb2	0.0531245226712484	0.677666	0
Astrocyte	Astrocyte	Nkd1	0.658327655347847	0.930508	0
Astrocyte	Astrocyte	Lrp4	0.949076193508378	0.991049	0
Astrocyte	Astrocyte	Lrfn1	0.262089786588505	0.814487	0
Astrocyte	Astrocyte	Sdk2	0.291131317163332	0.827078	0
Astrocyte	Astrocyte	Sod3	0.444439075971969	0.892448	0
Astrocyte	Astrocyte	Abtb2	0.82945513465607	0.958569	0
Astrocyte	Astrocyte	Ptgfrn	0.153459582272894	0.788997	0
Astrocyte	Astrocyte	Tmem196	0.61622309163955	0.927326	0
Astrocyte	Astrocyte	Cpne9	0.979122167333472	0.998154	0
Astrocyte	Astrocyte	Cdh5	0.583044623220732	0.92059	0
Astrocyte	Astrocyte	Smtn	0.838765548243616	0.960859	0
Astrocyte	Astrocyte	Fkbp10	0.877738712672768	0.975265	0
Astrocyte	Astrocyte	Rasgrp2	0.991593786926193	0.998785	0
Astrocyte	Astrocyte	Lfng	0.35403968447423	0.860991	0
Astrocyte	Astrocyte	Adrb2	0.212434643238313	0.799625	0
Astrocyte	Astrocyte	Ptch1	0.0101676696593586	0.367593	0
Astrocyte	Astrocyte	Kcnh4	0.497823124073713	0.898598	0
Astrocyte	Astrocyte	Egfr	0.807043423474163	0.951591	0
Astrocyte	Astrocyte	Tdg	0.00274194063269687	0.245701	0
Astrocyte	Astrocyte	Ucp2	0.353874320770864	0.860991	0
Astrocyte	Astrocyte	Adap2	0.829543017207572	0.958569	0
Astrocyte	Astrocyte	Grm4	0.258361449973197	0.811437	0
Astrocyte	Astrocyte	Nlrp3	0.856692471273603	0.968265	0
Astrocyte	Astrocyte	Olfml3	0.489810384405673	0.895121	0
Astrocyte	Astrocyte	Kcnj5	0.895121291811553	0.979932	0
Astrocyte	Astrocyte	Flg2	0.57640895919242	0.917903	0
Astrocyte	Astrocyte	Stc2	0.572434699824829	0.917175	0
Astrocyte	Astrocyte	Rasgef1c	0.57045651315377	0.917175	0
Astrocyte	Astrocyte	Tgfb1	0.488950615889131	0.894858	0
Astrocyte	Astrocyte	Rab44	0.468974961112951	0.892938	0
Astrocyte	Astrocyte	Adam22	0.19592376154817	0.788997	0
Astrocyte	Astrocyte	Myo5a	0.287581407285171	0.827026	0
Astrocyte	Astrocyte	Trip12	0.0659532526380242	0.707653	0
Astrocyte	Astrocyte	Ktn1	0.952046016271414	0.991049	0
Astrocyte	Astrocyte	Tmem38a	0.839529554253162	0.960859	0
Astrocyte	Astrocyte	Setd5	0.668808339998106	0.930626	0
Astrocyte	Astrocyte	Trrap	0.423724657393304	0.880805	0
Astrocyte	Astrocyte	Gapvd1	0.215140073614776	0.799625	0
Astrocyte	Astrocyte	Aars	0.577736341802292	0.919105	0
Astrocyte	Astrocyte	Hif1a	0.63479522049718	0.928278	0
Astrocyte	Astrocyte	Dclk2	0.187847231933285	0.788997	0
Astrocyte	Astrocyte	Hexa	0.440317008752033	0.891973	0
Astrocyte	Astrocyte	Pgrmc2	0.801094917330299	0.951029	0
Astrocyte	Astrocyte	Pde4d	0.741193939782603	0.939532	0
Astrocyte	Astrocyte	Atp8b2	0.0638581169797282	0.703283	0
Astrocyte	Astrocyte	Mpp2	0.532678789556476	0.912339	0
Astrocyte	Astrocyte	Coro1b	0.213887560813803	0.799625	0
Astrocyte	Astrocyte	Gatad1	0.712805067476192	0.931117	0
Astrocyte	Astrocyte	Ube2g2	0.202566233258521	0.788997	0
Astrocyte	Astrocyte	Plec	0.408282047274891	0.880805	0
Astrocyte	Astrocyte	Flywch1	0.0962955740163416	0.746494	0
Astrocyte	Astrocyte	Atn1	0.483398158095813	0.892938	0
Astrocyte	Astrocyte	Grip1	0.467642184948813	0.892938	0
Astrocyte	Astrocyte	Psme3	0.324070733077301	0.851549	0
Astrocyte	Astrocyte	Tm9sf1	0.299775711363651	0.839594	0
Astrocyte	Astrocyte	Fam222b	0.676271900524262	0.930626	0
Astrocyte	Astrocyte	Sc5d	0.149219083876342	0.788997	0
Astrocyte	Astrocyte	Sugp1	0.485401096289197	0.892938	0
Astrocyte	Astrocyte	Iffo1	0.0836242576596073	0.719212	0
Astrocyte	Astrocyte	Samd5	0.936004719763693	0.983778	0
Astrocyte	Astrocyte	Inip	0.0258415707584304	0.56228	0
Astrocyte	Astrocyte	Foxo6	0.728625616874583	0.93517	0
Astrocyte	Astrocyte	Cd164	0.28381487421262	0.827026	0
Astrocyte	Astrocyte	Ralb	0.474233568694224	0.892938	0
Astrocyte	Astrocyte	Cd320	0.552774130550102	0.91419	0
Astrocyte	Astrocyte	Thtpa	0.142628770030333	0.788997	0
Astrocyte	Astrocyte	Ighmbp2	0.540416251200377	0.912339	0
Astrocyte	Astrocyte	Pcsk7	0.323451209548722	0.851549	0
Astrocyte	Astrocyte	Rhbdd3	0.699640292790024	0.930626	0
Astrocyte	Astrocyte	Epas1	0.00720652528004201	0.32172	0
Astrocyte	Astrocyte	Capn10	0.81681255028725	0.954666	0
Astrocyte	Astrocyte	Ogdhl	0.869941973107683	0.973478	0
Astrocyte	Astrocyte	Rgmb	0.584622948295885	0.92059	0
Astrocyte	Astrocyte	Daam2	0.74982731248387	0.941033	0
Astrocyte	Astrocyte	Sox18	0.814245669129804	0.954504	0
Astrocyte	Astrocyte	Tcf19	0.157908258122552	0.788997	0
Astrocyte	Astrocyte	Nudcd3	0.667717972628818	0.930626	0
Astrocyte	Astrocyte	Gnl3l	0.767371975969829	0.944304	0
Astrocyte	Astrocyte	Pi4ka	0.294388756393407	0.830691	0
Astrocyte	Astrocyte	Svop	0.1012364491796	0.752652	0
Astrocyte	Astrocyte	Map2k4	0.00652160871931244	0.313768	0
Astrocyte	Astrocyte	Arhgap44	0.492239207561918	0.896937	0
Astrocyte	Astrocyte	Opa1	0.382945256683685	0.871671	0
Astrocyte	Astrocyte	Btbd10	0.711399615581251	0.931117	0
Astrocyte	Astrocyte	Smarcc2	0.847463503851578	0.963198	0
Astrocyte	Astrocyte	Fasn	0.911977216074009	0.980502	0
Astrocyte	Astrocyte	Dnmt3a	0.0347186002360858	0.606969	0
Astrocyte	Astrocyte	Pcdh10	0.37502164418826	0.871644	0
Astrocyte	Astrocyte	Fscn1	0.202284656411092	0.788997	0
Astrocyte	Astrocyte	Clstn1	0.824673529085	0.958569	0
Astrocyte	Astrocyte	Trim46	0.602215188390936	0.92059	0
Astrocyte	Astrocyte	Tmem8b	0.229588279657207	0.799625	0
Astrocyte	Astrocyte	Arhgef17	0.225197199539866	0.799625	0
Astrocyte	Astrocyte	Dlst	0.464382024948191	0.892938	0
Astrocyte	Astrocyte	Kars	0.255201508722458	0.806865	0
Astrocyte	Astrocyte	Me1	0.752849201250334	0.941532	0
Astrocyte	Astrocyte	Zmym5	0.0496349204434931	0.665586	0
Astrocyte	Astrocyte	Pmpca	0.923152639336414	0.982979	0
Astrocyte	Astrocyte	Ipo13	0.180729975515948	0.788997	0
Astrocyte	Astrocyte	Anp32e	0.638865427643012	0.928278	0
Astrocyte	Astrocyte	Gdap1l1	0.00704929553821218	0.321017	0
Astrocyte	Astrocyte	Insr	0.261602115596836	0.814487	0
Astrocyte	Astrocyte	Nmnat2	0.931402721066203	0.983778	0
Astrocyte	Astrocyte	Fbxo18	0.585448341591211	0.92059	0
Astrocyte	Astrocyte	Tusc2	0.88917495483386	0.977491	0
Astrocyte	Astrocyte	Mtmr4	0.148409417185687	0.788997	0
Astrocyte	Astrocyte	Arl5a	0.374831841412544	0.871644	0
Astrocyte	Astrocyte	Mag	0.651040901741433	0.930301	0
Astrocyte	Astrocyte	Ift46	0.600615954965317	0.92059	0
Astrocyte	Astrocyte	Arid2	0.544685091800506	0.912339	0
Astrocyte	Astrocyte	Orai3	0.219487766047416	0.799625	0
Astrocyte	Astrocyte	Cadm4	0.00201878410386404	0.240331	0
Astrocyte	Astrocyte	Dhx33	0.180341713129804	0.788997	0
Astrocyte	Astrocyte	Zranb1	0.117235494757845	0.76828	0
Astrocyte	Astrocyte	Celf6	0.597622275355761	0.92059	0
Astrocyte	Astrocyte	Acaca	0.91839274674788	0.982844	0
Astrocyte	Astrocyte	Galnt1	0.193916883670128	0.788997	0
Astrocyte	Astrocyte	Ppp2r3a	0.960406100052969	0.992651	0
Astrocyte	Astrocyte	Lipa	0.356488772219329	0.863125	0
Astrocyte	Astrocyte	Dhx38	0.768688019976452	0.944304	0
Astrocyte	Astrocyte	Otud1	0.286476500825069	0.827026	0
Astrocyte	Astrocyte	Dpf2	0.201503196838595	0.788997	0
Astrocyte	Astrocyte	Rnd1	0.768365530625172	0.944304	0
Astrocyte	Astrocyte	Pofut2	0.697448369379237	0.930626	0
Astrocyte	Astrocyte	S1pr1	0.212193039843579	0.799625	0
Astrocyte	Astrocyte	Pde9a	0.103622406703932	0.759392	0
Astrocyte	Astrocyte	Plekhb1	0.26280068606616	0.814487	0
Astrocyte	Astrocyte	Zfpm2	0.815197394762876	0.954504	0
Astrocyte	Astrocyte	Lmf2	0.851687642509728	0.965807	0
Astrocyte	Astrocyte	Pag1	0.672347064983797	0.930626	0
Astrocyte	Astrocyte	Tmem63a	0.591995770501935	0.92059	0
Astrocyte	Astrocyte	Slc9a3r1	0.62603718229315	0.928278	0
Astrocyte	Astrocyte	Dyrk1b	0.343130055427879	0.856769	0
Astrocyte	Astrocyte	Bend7	0.9659668042617	0.996308	0
Astrocyte	Astrocyte	Kcnn4	0.692386672076483	0.930626	0
Astrocyte	Astrocyte	Nisch	0.75555097250016	0.941655	0
Astrocyte	Astrocyte	Tomm20	0.979643713246682	0.998154	0
Astrocyte	Astrocyte	Dmtn	0.0746989687765477	0.715562	0
Astrocyte	Astrocyte	Abhd12	0.874952871161121	0.974769	0
Astrocyte	Astrocyte	Dync1i1	0.779194333060343	0.948386	0
Astrocyte	Astrocyte	Src	0.44657572768532	0.892609	0
Astrocyte	Astrocyte	Eif4b	0.965148757613306	0.996231	0
Astrocyte	Astrocyte	Chrm3	0.80659251468939	0.951591	0
Astrocyte	Astrocyte	Clns1a	0.207825975140967	0.798103	0
Astrocyte	Astrocyte	Stox2	0.467287087616621	0.892938	0
Astrocyte	Astrocyte	Cdipt	0.663061650829928	0.930626	0
Astrocyte	Astrocyte	Ddx46	0.0952652952768563	0.746494	0
Astrocyte	Astrocyte	Caskin1	0.213511990290896	0.799625	0
Astrocyte	Astrocyte	Hnrnpm	0.490494895839393	0.895717	0
Astrocyte	Astrocyte	Zdhhc17	0.451342238238206	0.892938	0
Astrocyte	Astrocyte	Golgb1	0.514638937304183	0.905064	0
Astrocyte	Astrocyte	Plxna1	0.918771731152746	0.982844	0
Astrocyte	Astrocyte	Ccny	0.210273605325015	0.799625	0
Astrocyte	Astrocyte	Rap1gap	0.864404794546298	0.971241	0
Astrocyte	Astrocyte	Alg2	0.43875566432673	0.89178	0
Astrocyte	Astrocyte	Mtus2	0.0940787981211879	0.746494	0
Astrocyte	Astrocyte	Exoc7	0.14586655720481	0.788997	0
Astrocyte	Astrocyte	Fbll1	0.777096896097716	0.947217	0
Astrocyte	Astrocyte	Mvb12b	0.968088807157703	0.996308	0
Astrocyte	Astrocyte	Capn5	0.977537333599892	0.998154	0
Astrocyte	Astrocyte	Tram1l1	0.756370636359193	0.941655	0
Astrocyte	Astrocyte	Osbp	0.569865272704461	0.917175	0
Astrocyte	Astrocyte	Irgq	0.63198341310391	0.928278	0
Astrocyte	Astrocyte	Vps52	0.507638170831759	0.901346	0
Astrocyte	Astrocyte	Pitpnm2	0.610849755850882	0.924969	0
Astrocyte	Astrocyte	Pycr2	0.25666222897322	0.80813	0
Astrocyte	Astrocyte	Gpr162	0.0606829605272584	0.691798	0
Astrocyte	Astrocyte	Tmco3	0.451629022483955	0.892938	0
Astrocyte	Astrocyte	Mepce	0.651295160273621	0.930301	0
Astrocyte	Astrocyte	Champ1	0.952199814952515	0.991049	0
Astrocyte	Astrocyte	Ube4a	0.18378391625501	0.788997	0
Astrocyte	Astrocyte	Satb2	0.412792384856114	0.880805	0
Astrocyte	Astrocyte	Crtc1	0.844444189444179	0.962659	0
Astrocyte	Astrocyte	Gart	0.146977283471875	0.788997	0
Astrocyte	Astrocyte	Sec14l2	0.66683197975954	0.930626	0
Astrocyte	Astrocyte	Erf	0.184278322515509	0.788997	0
Astrocyte	Astrocyte	Cdk5rap1	0.223939340236074	0.799625	0
Astrocyte	Astrocyte	Slco1c1	0.305605327924256	0.84419	0
Astrocyte	Astrocyte	Elp6	0.691520307834568	0.930626	0
Astrocyte	Astrocyte	Hexdc	0.759112796326485	0.942295	0
Astrocyte	Astrocyte	Wdtc1	0.211964970666829	0.799625	0
Astrocyte	Astrocyte	Farp1	0.333213115829624	0.854393	0
Astrocyte	Astrocyte	Polr2a	0.730428945593204	0.93517	0
Astrocyte	Astrocyte	Tnip1	0.356046996282102	0.863125	0
Astrocyte	Astrocyte	Ggcx	0.0204322195586097	0.524884	0
Astrocyte	Astrocyte	Mgat5b	0.272773217663725	0.823375	0
Astrocyte	Astrocyte	Klhl11	0.491039081316886	0.896057	0
Astrocyte	Astrocyte	Fn1	0.0850693955225456	0.725848	0
Astrocyte	Astrocyte	Gpank1	0.194921025806241	0.788997	0
Astrocyte	Astrocyte	Mtmr9	0.152031677676225	0.788997	0
Astrocyte	Astrocyte	Zcwpw1	0.300238845342729	0.839594	0
Astrocyte	Astrocyte	Tmem132d	0.163198376800311	0.788997	0
Astrocyte	Astrocyte	Tmie	0.985074685847016	0.998154	0
Astrocyte	Astrocyte	Col6a6	0.409675145478006	0.880805	0
Astrocyte	Astrocyte	Sqstm1	0.704488818190605	0.930626	0
Astrocyte	Astrocyte	Pcdh19	0.92302072833786	0.982979	0
Astrocyte	Astrocyte	Nceh1	0.679361034316355	0.930626	0
Astrocyte	Astrocyte	Cadps	0.11603319382798	0.76828	0
Astrocyte	Astrocyte	Wdr1	0.566967802566577	0.917175	0
Astrocyte	Astrocyte	Snw1	0.16982460224774	0.788997	0
Astrocyte	Astrocyte	Kcnab1	0.934613395707167	0.983778	0
Astrocyte	Astrocyte	C1ql3	0.496066314370245	0.898598	0
Astrocyte	Astrocyte	Usp33	0.645659604123106	0.930301	0
Astrocyte	Astrocyte	Ssrp1	0.122585154361345	0.772379	0
Astrocyte	Astrocyte	Hspa4l	0.38121735326606	0.871644	0
Astrocyte	Astrocyte	Trank1	0.782724421537133	0.948839	0
Astrocyte	Astrocyte	Fh1	0.291086834713485	0.827078	0
Astrocyte	Astrocyte	Sbds	0.511327932350112	0.903348	0
Astrocyte	Astrocyte	Smim14	0.446694698712686	0.892609	0
Astrocyte	Astrocyte	Degs1	0.118446669022624	0.76828	0
Astrocyte	Astrocyte	Syt16	0.25540791290318	0.806865	0
Astrocyte	Astrocyte	Atp13a2	0.771339179812468	0.944304	0
Astrocyte	Astrocyte	Golga4	0.428186446810843	0.882955	0
Astrocyte	Astrocyte	Xpnpep1	0.692969139532152	0.930626	0
Astrocyte	Astrocyte	Wdr45b	0.286444359718555	0.827026	0
Astrocyte	Astrocyte	Nrip1	0.294897196932336	0.830691	0
Astrocyte	Astrocyte	Bag5	0.75633995787367	0.941655	0
Astrocyte	Astrocyte	Scamp3	0.604240251559203	0.922223	0
Astrocyte	Astrocyte	Srrt	0.0625159077783425	0.696763	0
Astrocyte	Astrocyte	Rnf41	0.331088621852492	0.853738	0
Astrocyte	Astrocyte	Atxn2l	0.344939518953616	0.856769	0
Astrocyte	Astrocyte	Qars	0.32011987111737	0.849575	0
Astrocyte	Astrocyte	Abhd8	0.141398186301128	0.788997	0
Astrocyte	Astrocyte	Ccnt2	0.675339511730533	0.930626	0
Astrocyte	Astrocyte	Acsl6	0.677931000631428	0.930626	0
Astrocyte	Astrocyte	Fam57b	0.00787941028514009	0.323701	0
Astrocyte	Astrocyte	Slc41a1	0.280692902755422	0.827026	0
Astrocyte	Astrocyte	Klhl26	0.252422386118458	0.806865	0
Astrocyte	Astrocyte	Rbck1	0.39811618184607	0.872384	0
Astrocyte	Astrocyte	Galnt11	0.763661640031809	0.943998	0
Astrocyte	Astrocyte	Mcoln1	0.673961596436004	0.930626	0
Astrocyte	Astrocyte	Dpp3	0.181226069864184	0.788997	0
Astrocyte	Astrocyte	Trim41	0.0793574946005214	0.719212	0
Astrocyte	Astrocyte	Htra1	0.47719859535961	0.892938	0
Astrocyte	Astrocyte	Dazap1	0.966557130757167	0.996308	0
Astrocyte	Astrocyte	Paqr8	0.699811286545565	0.930626	0
Astrocyte	Astrocyte	Flii	0.0326243913762115	0.597319	0
Astrocyte	Astrocyte	Top1mt	0.307077563296773	0.845478	0
Astrocyte	Astrocyte	Tmem178b	0.585629991608887	0.92059	0
Astrocyte	Astrocyte	Tspan9	0.000595226618621885	0.158058	0
Astrocyte	Astrocyte	Plxnd1	0.976223200201754	0.998154	0
Astrocyte	Astrocyte	Mapk6	0.725683864812688	0.9347	0
Astrocyte	Astrocyte	Tmem110	0.626962496633819	0.928278	0
Astrocyte	Astrocyte	Zfp36l2	0.195790334165997	0.788997	0
Astrocyte	Astrocyte	Bcl2	0.0036829875673023	0.253682	0
Astrocyte	Astrocyte	Lamc1	0.20646139221212	0.795306	0
Astrocyte	Astrocyte	Pold2	0.574121045284748	0.917175	0
Astrocyte	Astrocyte	Kcnk3	0.49696471625866	0.898598	0
Astrocyte	Astrocyte	Sympk	0.18235201754194	0.788997	0
Astrocyte	Astrocyte	Krt9	0.34349702771047	0.856769	0
Astrocyte	Astrocyte	Boc	0.522020043108848	0.90668	0
Astrocyte	Astrocyte	Hinfp	0.198434574883605	0.788997	0
Astrocyte	Astrocyte	Lgi2	0.222896124431747	0.799625	0
Astrocyte	Astrocyte	Creb3l2	0.65088563078515	0.930301	0
Astrocyte	Astrocyte	Eln	0.97186389475416	0.997807	0
Astrocyte	Astrocyte	Adra1a	0.00652637064054223	0.313768	0
Astrocyte	Astrocyte	Apln	0.0134243168218705	0.422357	0
Astrocyte	Astrocyte	Foxf2	0.759753141099645	0.942525	0
Astrocyte	Astrocyte	Nptx1	0.640113524341737	0.928278	0
Astrocyte	Astrocyte	Pou3f1	0.090148070077745	0.740721	0
Astrocyte	Astrocyte	Sobp	0.98609887108827	0.998154	0
Astrocyte	Astrocyte	Cdh2	0.978174194132863	0.998154	0
Astrocyte	Astrocyte	Immt	0.387992371370149	0.872285	0
Astrocyte	Astrocyte	Safb	0.758452507612317	0.941943	0
Astrocyte	Astrocyte	Cacna2d3	0.47781066301413	0.892938	0
Astrocyte	Astrocyte	Pin1	0.988897479744216	0.998154	0
Astrocyte	Astrocyte	Cplx1	0.00375448879968083	0.253682	0
Astrocyte	Astrocyte	Kcnj4	0.792534086336932	0.951029	0
Astrocyte	Astrocyte	Zfp91	0.386636201406262	0.871671	0
Astrocyte	Astrocyte	Slc3a2	0.0182061522842935	0.511409	0
Astrocyte	Astrocyte	Chpf	0.731302678472808	0.93517	0
Astrocyte	Astrocyte	Tbc1d24	0.636525289980854	0.928278	0
Astrocyte	Astrocyte	Atf6b	0.037910903870561	0.635633	0
Astrocyte	Astrocyte	Hdac3	0.737450646073324	0.937755	0
Astrocyte	Astrocyte	Mog	0.826215924958429	0.958569	0
Astrocyte	Astrocyte	Pik3r2	0.718894317840342	0.933629	0
Astrocyte	Astrocyte	Ncaph2	0.439383304173417	0.891973	0
Astrocyte	Astrocyte	Tmub2	0.598729173314545	0.92059	0
Astrocyte	Astrocyte	Dlg1	0.542025047359719	0.912339	0
Astrocyte	Astrocyte	Fut8	0.405179461310945	0.88057	0
Astrocyte	Astrocyte	Tmem131	0.0775364159016494	0.719212	0
Astrocyte	Astrocyte	Eml1	0.8960498936196	0.979932	0
Astrocyte	Astrocyte	Pomgnt1	0.887558188970504	0.977491	0
Astrocyte	Astrocyte	Plbd2	0.678206003616201	0.930626	0
Astrocyte	Astrocyte	Ppfia4	0.696674522173306	0.930626	0
Astrocyte	Astrocyte	Magi1	0.314935001746685	0.847735	0
Astrocyte	Astrocyte	Ddx27	0.643955968301277	0.930301	0
Astrocyte	Astrocyte	Mapk1ip1l	0.8776991483567	0.975265	0
Astrocyte	Astrocyte	Psph	0.801907494939646	0.951029	0
Astrocyte	Astrocyte	Inpp5j	0.440974672433844	0.891973	0
Astrocyte	Astrocyte	Zfp532	0.174131014842324	0.788997	0
Astrocyte	Astrocyte	Tmem178	0.288221575487255	0.827026	0
Astrocyte	Astrocyte	Pygo2	0.590847354729084	0.92059	0
Astrocyte	Astrocyte	Trafd1	0.769706851186622	0.944304	0
Astrocyte	Astrocyte	Dnlz	0.423550410124437	0.880805	0
Astrocyte	Astrocyte	Lrrc47	0.398296555488495	0.872384	0
Astrocyte	Astrocyte	Myrip	0.928042227146669	0.983512	0
Astrocyte	Astrocyte	Rbm45	0.502108919201927	0.899192	0
Astrocyte	Astrocyte	Map3k10	0.154853220871547	0.788997	0
Astrocyte	Astrocyte	Elmo1	0.25105575624564	0.806865	0
Astrocyte	Astrocyte	Brap	0.700413303203664	0.930626	0
Astrocyte	Astrocyte	Mbd6	0.153284847398848	0.788997	0
Astrocyte	Astrocyte	Fam13b	0.0451076166775556	0.650011	0
Astrocyte	Astrocyte	Mlc1	0.235390765457087	0.800153	0
Astrocyte	Astrocyte	Cdkn1b	0.467385643305079	0.892938	0
Astrocyte	Astrocyte	Tln1	0.101112424530035	0.752652	0
Astrocyte	Astrocyte	Chrm4	0.334826631107521	0.855896	0
Astrocyte	Astrocyte	Tril	0.0164638210524762	0.473098	0
Astrocyte	Astrocyte	Mtus1	0.000641044996587791	0.158058	0
Astrocyte	Astrocyte	Galk1	0.870180055278583	0.973478	0
Astrocyte	Astrocyte	Ldlr	0.0956405572737231	0.746494	0
Astrocyte	Astrocyte	Stk35	0.116086958739196	0.76828	0
Astrocyte	Astrocyte	Ptar1	0.237914850694856	0.802682	0
Astrocyte	Astrocyte	Cckbr	0.0105930985747462	0.367816	0
Astrocyte	Astrocyte	Dio2	0.578668509279061	0.919105	0
Astrocyte	Astrocyte	Gldc	0.951624322306284	0.991049	0
Astrocyte	Astrocyte	Trim72	0.766089021288478	0.944304	0
Astrocyte	Astrocyte	Slfn14	0.700748705195024	0.930626	0
Astrocyte	Astrocyte	Tspyl4	0.0806449757112632	0.719212	0
Astrocyte	Astrocyte	Reep5	0.671631345199448	0.930626	0
Astrocyte	Astrocyte	Etv1	0.199421373084583	0.788997	0
Astrocyte	Astrocyte	Ptprd	0.679217475105187	0.930626	0
Astrocyte	Astrocyte	Kmt2a	0.576423538120366	0.917903	0
Astrocyte	Astrocyte	Ubl3	0.570407615363747	0.917175	0
Astrocyte	Astrocyte	Bptf	0.0878302544953898	0.740715	0
Astrocyte	Astrocyte	Mapre2	0.713235693469626	0.931117	0
Astrocyte	Astrocyte	Pdia3	0.543295396608436	0.912339	0
Astrocyte	Astrocyte	Ogdh	0.519900640914741	0.90668	0
Astrocyte	Astrocyte	Brinp2	0.224556799623894	0.799625	0
Astrocyte	Astrocyte	Rad23b	0.381926035108897	0.871644	0
Astrocyte	Astrocyte	Hspbp1	0.0277239591195218	0.565048	0
Astrocyte	Astrocyte	Ext1	0.100665739139787	0.752652	0
Astrocyte	Astrocyte	Arhgdia	0.261042376918687	0.814487	0
Astrocyte	Astrocyte	Hapln4	0.433692034900064	0.887985	0
Astrocyte	Astrocyte	Tet3	0.981680558665065	0.998154	0
Astrocyte	Astrocyte	Atg12	0.227958559086667	0.799625	0
Astrocyte	Astrocyte	Ptpn11	0.699308693969706	0.930626	0
Astrocyte	Astrocyte	Ube2h	0.0989836557804414	0.749876	0
Astrocyte	Astrocyte	Arhgef4	0.0889059397920647	0.740715	0
Astrocyte	Astrocyte	Paf1	0.0178544914107032	0.50723	0
Astrocyte	Astrocyte	Dmwd	0.501523145738042	0.899192	0
Astrocyte	Astrocyte	Socs5	0.551639427091098	0.91419	0
Astrocyte	Astrocyte	Sik3	0.537392761719346	0.912339	0
Astrocyte	Astrocyte	Yipf3	0.697128365534997	0.930626	0
Astrocyte	Astrocyte	Mul1	0.883428676111795	0.977491	0
Astrocyte	Astrocyte	Fam131b	0.872693202213897	0.973863	0
Astrocyte	Astrocyte	Lamp5	0.696812972432188	0.930626	0
Astrocyte	Astrocyte	Ppp2r5b	0.247227272732076	0.805614	0
Astrocyte	Astrocyte	Dtx4	0.908360418575387	0.980502	0
Astrocyte	Astrocyte	Zfp831	0.110565367284857	0.76562	0
Astrocyte	Astrocyte	Ak3	0.982837149581649	0.998154	0
Astrocyte	Astrocyte	Slc37a4	0.243859159751014	0.805298	0
Astrocyte	Astrocyte	Nyap1	0.521989442163443	0.90668	0
Astrocyte	Astrocyte	Scfd2	0.141486769107161	0.788997	0
Astrocyte	Astrocyte	Sertad1	0.509198525469026	0.902194	0
Astrocyte	Astrocyte	Esam	0.218525893646428	0.799625	0
Astrocyte	Astrocyte	Olfm2	0.887569548091559	0.977491	0
Astrocyte	Astrocyte	Lhfp	0.812910034833128	0.953672	0
Astrocyte	Astrocyte	Lpcat1	0.443035807288955	0.892042	0
Astrocyte	Astrocyte	Emid1	0.00473972364040599	0.28094	0
Astrocyte	Astrocyte	Plxna2	0.236525188454469	0.800153	0
Astrocyte	Astrocyte	Copa	0.774808544989665	0.945811	0
Astrocyte	Astrocyte	Atcay	0.242317322858802	0.805298	0
Astrocyte	Astrocyte	Tnpo2	0.0809966274059894	0.719212	0
Astrocyte	Astrocyte	Supt6	0.712640639559154	0.931117	0
Astrocyte	Astrocyte	Cry2	0.0446825328878808	0.650011	0
Astrocyte	Astrocyte	Cpeb3	0.0593321992857015	0.691798	0
Astrocyte	Astrocyte	Rab1b	0.983968816184207	0.998154	0
Astrocyte	Astrocyte	Hexim1	0.452713798380584	0.892938	0
Astrocyte	Astrocyte	Gpc1	0.673140089953081	0.930626	0
Astrocyte	Astrocyte	Rin1	0.305080147492271	0.84419	0
Astrocyte	Astrocyte	Sulf2	0.302807270598667	0.842413	0
Astrocyte	Astrocyte	Dohh	0.0812606355970933	0.719212	0
Astrocyte	Astrocyte	Efnb2	0.316923865391298	0.848481	0
Astrocyte	Astrocyte	Kat7	0.0934694980287301	0.746494	0
Astrocyte	Astrocyte	Stx5a	0.000816516120271432	0.158058	0
Astrocyte	Astrocyte	Prex1	0.0143983387975291	0.438696	0
Astrocyte	Astrocyte	Bop1	0.722950431948039	0.933772	0
Astrocyte	Astrocyte	Gpr37l1	0.159442847196901	0.788997	0
Astrocyte	Astrocyte	Slc25a1	0.169260971569981	0.788997	0
Astrocyte	Astrocyte	Ier2	0.435271670780241	0.889762	0
Astrocyte	Astrocyte	Il6st	0.220779206606543	0.799625	0
Astrocyte	Astrocyte	Frem2	0.41124795260623	0.880805	0
Astrocyte	Astrocyte	Ntng2	0.339588815931293	0.856007	0
Astrocyte	Astrocyte	Ap2b1	0.484763884737649	0.892938	0
Astrocyte	Astrocyte	Rbm5	0.0281182544859287	0.5669	0
Astrocyte	Astrocyte	Slc25a12	0.448010610781377	0.892915	0
Astrocyte	Astrocyte	Birc6	0.723596041138474	0.933772	0
Astrocyte	Astrocyte	Lztr1	0.631200737383325	0.928278	0
Astrocyte	Astrocyte	Lmo3	0.796291852024395	0.951029	0
Astrocyte	Astrocyte	Arid1b	0.552567945925551	0.91419	0
Astrocyte	Astrocyte	Syt13	0.123100547145223	0.772379	0
Astrocyte	Astrocyte	Asap1	0.692886928094771	0.930626	0
Astrocyte	Astrocyte	Ski	0.805928991954263	0.951288	0
Astrocyte	Astrocyte	Dpy19l1	0.044102566403374	0.650011	0
Astrocyte	Astrocyte	Copz1	0.512476710016647	0.903348	0
Astrocyte	Astrocyte	Snd1	0.417388602096193	0.880805	0
Astrocyte	Astrocyte	Tomm34	0.946185989022191	0.989734	0
Astrocyte	Astrocyte	Qrich1	0.428409680656933	0.882955	0
Astrocyte	Astrocyte	Entpd6	0.634482628109624	0.928278	0
Astrocyte	Astrocyte	Megf9	0.379653628254837	0.871644	0
Astrocyte	Astrocyte	Stk39	0.206824918624692	0.79548	0
Astrocyte	Astrocyte	Egln2	0.524723651737676	0.907826	0
Astrocyte	Astrocyte	Rai1	0.34102245373296	0.856007	0
Astrocyte	Astrocyte	Tcta	0.286440858815071	0.827026	0
Astrocyte	Astrocyte	Dhcr24	0.601572081680173	0.92059	0
Astrocyte	Astrocyte	Numa1	0.015388233450135	0.452595	0
Astrocyte	Astrocyte	Dnajc11	0.133578723311947	0.778354	0
Astrocyte	Astrocyte	Adrb1	0.468215531885024	0.892938	0
Astrocyte	Astrocyte	Arhgap20	0.800847617045204	0.951029	0
Astrocyte	Astrocyte	Cryl1	0.941073720894636	0.986037	0
Astrocyte	Astrocyte	Midn	0.374059843400945	0.871644	0
Astrocyte	Astrocyte	Sash1	0.351025298081174	0.860356	0
Astrocyte	Astrocyte	Polg	0.420067813864176	0.880805	0
Astrocyte	Astrocyte	Ryr1	0.162509941664276	0.788997	0
Astrocyte	Astrocyte	Smg5	0.649492362840262	0.930301	0
Astrocyte	Astrocyte	Tnks	0.203245526591583	0.788997	0
Astrocyte	Astrocyte	Coasy	0.244126888597424	0.805298	0
Astrocyte	Astrocyte	Zfp598	0.271112204236373	0.822872	0
Astrocyte	Astrocyte	Jmjd6	0.395452189654584	0.872384	0
Astrocyte	Astrocyte	Sema6d	0.825572845373239	0.958569	0
Astrocyte	Astrocyte	Fam107a	0.00591259038093813	0.301663	0
Astrocyte	Astrocyte	Prr14	0.63555799730422	0.928278	0
Astrocyte	Astrocyte	Sfxn5	0.406347634908834	0.880805	0
Astrocyte	Astrocyte	Bcl9l	0.217655396270613	0.799625	0
Astrocyte	Astrocyte	Lzts2	0.486991845002925	0.894548	0
Astrocyte	Astrocyte	Cdh13	0.703300952226816	0.930626	0
Astrocyte	Astrocyte	Slc38a3	0.653856808057181	0.930508	0
Astrocyte	Astrocyte	Crhr1	0.27492791744267	0.823375	0
Astrocyte	Astrocyte	Slc44a2	0.188538921504996	0.788997	0
Astrocyte	Astrocyte	Gpr146	0.680140536913535	0.930626	0
Astrocyte	Astrocyte	Sh3tc2	0.455064194633925	0.892938	0
Astrocyte	Astrocyte	St6galnac5	0.0611290285854289	0.691798	0
Astrocyte	Astrocyte	Sh3glb2	0.340904137147639	0.856007	0
Astrocyte	Astrocyte	Trio	0.592655971721211	0.92059	0
Astrocyte	Astrocyte	Efnb3	0.459680408819869	0.892938	0
[truncated: 88,001 more rows]

## Sheet: NCEM_79um
anchor	neighbor	gene	pvalue	pvalue_adj	ICG
Astrocyte	Astrocyte	Aatf	0.195905894291662	0.996911	0
Astrocyte	Astrocyte	Abat	0.0209384223972875	0.798081	0
Astrocyte	Astrocyte	Abhd2	0.675838822902778	0.996911	0
Astrocyte	Astrocyte	Abhd6	0.88375464126109	0.996911	0
Astrocyte	Astrocyte	Abl1	0.302831224904582	0.996911	0
Astrocyte	Astrocyte	Ablim2	0.999727872600149	0.999773	0
Astrocyte	Astrocyte	Acat1	0.142001521966525	0.996911	0
Astrocyte	Astrocyte	Acbd5	0.564490979755518	0.996911	0
Astrocyte	Astrocyte	Ackr3	0.558935266835815	0.996911	0
Astrocyte	Astrocyte	Acox1	0.457745697667487	0.996911	0
Astrocyte	Astrocyte	Acsbg1	0.9936366077931	0.998028	0
Astrocyte	Astrocyte	Actr10	0.636204827225419	0.996911	0
Astrocyte	Astrocyte	Adam11	0.637048380715251	0.996911	0
Astrocyte	Astrocyte	Adap1	0.543024974028592	0.996911	0
Astrocyte	Astrocyte	Adarb1	0.532817708174694	0.996911	0
Astrocyte	Astrocyte	Adcy1	0.453683029007026	0.996911	0
Astrocyte	Astrocyte	Adcy2	0.91877068641337	0.996911	0
Astrocyte	Astrocyte	Adcy9	0.496767447706634	0.996911	0
Astrocyte	Astrocyte	Add3	0.572214504819419	0.996911	0
Astrocyte	Astrocyte	Adh7	0.0676157778308642	0.948718	0
Astrocyte	Astrocyte	Adipor1	0.762136640868415	0.996911	0
Astrocyte	Astrocyte	Afg3l2	0.657506517065184	0.996911	0
Astrocyte	Astrocyte	Agap2	0.334711467568233	0.996911	0
Astrocyte	Astrocyte	Aggf1	0.681035660058265	0.996911	0
Astrocyte	Astrocyte	Ago2	0.558609117109178	0.996911	0
Astrocyte	Astrocyte	Agpat3	0.174165870233886	0.996911	0
Astrocyte	Astrocyte	Agps	0.47575217649355	0.996911	0
Astrocyte	Astrocyte	Agrn	0.525082002524016	0.996911	0
Astrocyte	Astrocyte	Ak5	0.363809672224834	0.996911	0
Astrocyte	Astrocyte	Akap1	0.857743384109443	0.996911	0
Astrocyte	Astrocyte	Akap5	0.349913386535698	0.996911	0
Astrocyte	Astrocyte	Akap6	0.819435931908055	0.996911	0
Astrocyte	Astrocyte	Akt3	0.852292674324243	0.996911	0
Astrocyte	Astrocyte	Aldh2	0.558002083591204	0.996911	0
Astrocyte	Astrocyte	Als2	0.177953225187974	0.996911	0
Astrocyte	Astrocyte	Ambra1	0.684450708809119	0.996911	0
Astrocyte	Astrocyte	Amfr	0.329623872643998	0.996911	0
Astrocyte	Astrocyte	Amhr2	0.468189098892484	0.996911	0
Astrocyte	Astrocyte	Amot	0.588341323199443	0.996911	0
Astrocyte	Astrocyte	Amotl2	0.396780988736245	0.996911	0
Astrocyte	Astrocyte	Ankrd13d	0.803864389831575	0.996911	0
Astrocyte	Astrocyte	Anks1	0.341504173163427	0.996911	0
Astrocyte	Astrocyte	Ap1b1	0.413660649767508	0.996911	0
Astrocyte	Astrocyte	Ap2a1	0.221178742587074	0.996911	0
Astrocyte	Astrocyte	Ap2a2	0.262930133990428	0.996911	0
Astrocyte	Astrocyte	Ap3b2	0.523912956513373	0.996911	0
Astrocyte	Astrocyte	Ap3d1	0.147776312940562	0.996911	0
Astrocyte	Astrocyte	Apba1	0.352873042205755	0.996911	0
Astrocyte	Astrocyte	Aplp2	0.573529372861821	0.996911	0
Astrocyte	Astrocyte	Apmap	0.833598422025782	0.996911	0
Astrocyte	Astrocyte	Arc	0.61133378612525	0.996911	0
Astrocyte	Astrocyte	Arfgap1	0.222141474681008	0.996911	0
Astrocyte	Astrocyte	Arhgap1	0.612479521144952	0.996911	0
Astrocyte	Astrocyte	Arhgap23	0.76953383704991	0.996911	0
Astrocyte	Astrocyte	Arhgap31	0.482682219375737	0.996911	0
Astrocyte	Astrocyte	Arhgap33	0.0595704768412949	0.948718	0
Astrocyte	Astrocyte	Arhgef10l	0.721908993066097	0.996911	0
Astrocyte	Astrocyte	Arid3a	0.932207537736554	0.996911	0
Astrocyte	Astrocyte	Arl2bp	0.878393545323079	0.996911	0
Astrocyte	Astrocyte	Arl4d	0.0202500961496069	0.798081	0
Astrocyte	Astrocyte	Arnt2	0.0950730018853376	0.996911	0
Astrocyte	Astrocyte	Arntl	0.0603708424555684	0.948718	0
Astrocyte	Astrocyte	Arrb1	0.933137034711659	0.996911	0
Astrocyte	Astrocyte	Asic1	0.435865444336083	0.996911	0
Astrocyte	Astrocyte	Astn1	0.710580805921089	0.996911	0
Astrocyte	Astrocyte	Atg9a	0.455780846649357	0.996911	0
Astrocyte	Astrocyte	Atic	0.240253815000012	0.996911	0
Astrocyte	Astrocyte	Auts2	0.409908426008878	0.996911	0
Astrocyte	Astrocyte	Axl	0.475334914398265	0.996911	0
Astrocyte	Astrocyte	B3galnt1	0.844142685324311	0.996911	0
Astrocyte	Astrocyte	B3galt2	0.773633960551571	0.996911	0
Astrocyte	Astrocyte	B3gat1	0.0832057605550238	0.995287	0
Astrocyte	Astrocyte	B4galt2	0.171222971517197	0.996911	0
Astrocyte	Astrocyte	B4galt3	0.810038235860886	0.996911	0
Astrocyte	Astrocyte	Baalc	0.224564590048932	0.996911	0
Astrocyte	Astrocyte	Bap1	0.598628245802358	0.996911	0
Astrocyte	Astrocyte	Bbs10	0.298970484305305	0.996911	0
Astrocyte	Astrocyte	Bcl7b	0.463312598686877	0.996911	0
Astrocyte	Astrocyte	Bcl9	0.743539312954085	0.996911	0
Astrocyte	Astrocyte	Bicd2	0.456453844489139	0.996911	0
Astrocyte	Astrocyte	Bin1	0.655619662027481	0.996911	0
Astrocyte	Astrocyte	Bivm	0.652263675202372	0.996911	0
Astrocyte	Astrocyte	Bms1	0.839494477952799	0.996911	0
Astrocyte	Astrocyte	Brd2	0.518609619023568	0.996911	0
Astrocyte	Astrocyte	Brf2	0.365315639804057	0.996911	0
Astrocyte	Astrocyte	Bsdc1	0.804875300607947	0.996911	0
Astrocyte	Astrocyte	Bsn	0.303702916692482	0.996911	0
Astrocyte	Astrocyte	Btd	0.76616930832989	0.996911	0
Astrocyte	Astrocyte	Bub3	0.692004511391972	0.996911	0
Astrocyte	Astrocyte	Cacna1b	0.381135546230849	0.996911	0
Astrocyte	Astrocyte	Cacna1c	0.309961363440474	0.996911	0
Astrocyte	Astrocyte	Cacna1e	0.779761629356976	0.996911	0
Astrocyte	Astrocyte	Cacna1g	0.128643257926122	0.996911	0
Astrocyte	Astrocyte	Cacng2	0.912315402716381	0.996911	0
Astrocyte	Astrocyte	Cacng3	0.82403122082588	0.996911	0
Astrocyte	Astrocyte	Cactin	0.448628476427339	0.996911	0
Astrocyte	Astrocyte	Camk1d	0.539007335090252	0.996911	0
Astrocyte	Astrocyte	Camkk1	0.343062882236776	0.996911	0
Astrocyte	Astrocyte	Capn15	0.60326787462905	0.996911	0
Astrocyte	Astrocyte	Car2	0.128920877105795	0.996911	0
Astrocyte	Astrocyte	Caskin2	0.19144996584977	0.996911	0
Astrocyte	Astrocyte	Cc2d1a	0.0305384780738216	0.798081	0
Astrocyte	Astrocyte	Ccdc92	0.987444716797966	0.996911	0
Astrocyte	Astrocyte	Ccdc97	0.376396758297091	0.996911	0
Astrocyte	Astrocyte	Cdc42se1	0.642077430394508	0.996911	0
Astrocyte	Astrocyte	Cdk16	0.676482727551118	0.996911	0
Astrocyte	Astrocyte	Cdkl5	0.231126516531963	0.996911	0
Astrocyte	Astrocyte	Cep170b	0.380783611146723	0.996911	0
Astrocyte	Astrocyte	Chrm1	0.622191612398491	0.996911	0
Astrocyte	Astrocyte	Chrnd	0.295535481204368	0.996911	0
Astrocyte	Astrocyte	Chst2	0.580657238124403	0.996911	0
Astrocyte	Astrocyte	Ciao1	0.158019624025306	0.996911	0
Astrocyte	Astrocyte	Cinp	0.742565389062561	0.996911	0
Astrocyte	Astrocyte	Cit	0.575769169140232	0.996911	0
Astrocyte	Astrocyte	Cited2	0.366731848576348	0.996911	0
Astrocyte	Astrocyte	Clcn6	0.799862530285949	0.996911	0
Astrocyte	Astrocyte	Cldn11	0.473598970355109	0.996911	0
Astrocyte	Astrocyte	Cldn5	0.0675685610656213	0.948718	0
Astrocyte	Astrocyte	Clec16a	0.783236630666155	0.996911	0
Astrocyte	Astrocyte	Clip1	0.604745837502897	0.996911	0
Astrocyte	Astrocyte	Clip4	0.540509973417574	0.996911	0
Astrocyte	Astrocyte	Clstn2	0.124465985116083	0.996911	0
Astrocyte	Astrocyte	Cmtm6	0.350692826492272	0.996911	0
Astrocyte	Astrocyte	Cmtr1	0.852350340499463	0.996911	0
Astrocyte	Astrocyte	Cnot1	0.305352108399034	0.996911	0
Astrocyte	Astrocyte	Cnp	0.767481614161128	0.996911	0
Astrocyte	Astrocyte	Cnpy3	0.898726649705729	0.996911	0
Astrocyte	Astrocyte	Cntn2	0.668368771368912	0.996911	0
Astrocyte	Astrocyte	Cog8	0.949315414275703	0.996911	0
Astrocyte	Astrocyte	Cops4	0.706895614312055	0.996911	0
Astrocyte	Astrocyte	Coro1c	0.722355004121535	0.996911	0
Astrocyte	Astrocyte	Coro7	0.740980429104626	0.996911	0
Astrocyte	Astrocyte	Cpeb4	0.0111746567666186	0.79187	0
Astrocyte	Astrocyte	Cpox	0.184283097059782	0.996911	0
Astrocyte	Astrocyte	Creld1	0.413381191069005	0.996911	0
Astrocyte	Astrocyte	Crtac1	0.340683790816321	0.996911	0
Astrocyte	Astrocyte	Cs	0.525225105417464	0.996911	0
Astrocyte	Astrocyte	Csnk1d	0.859924371633327	0.996911	0
Astrocyte	Astrocyte	Cspg4	0.255871765340245	0.996911	0
Astrocyte	Astrocyte	Csrnp2	0.00997022690719644	0.79187	0
Astrocyte	Astrocyte	Csrp1	0.912601812084917	0.996911	0
Astrocyte	Astrocyte	Ctif	0.243824427436439	0.996911	0
Astrocyte	Astrocyte	Ctnna1	0.278659790794213	0.996911	0
Astrocyte	Astrocyte	Ctnnd2	0.464984774625015	0.996911	0
Astrocyte	Astrocyte	Ctsd	0.635350863073806	0.996911	0
Astrocyte	Astrocyte	Ctsf	0.856207789224791	0.996911	0
Astrocyte	Astrocyte	Cttnbp2nl	0.375871301233265	0.996911	0
Astrocyte	Astrocyte	Cuedc2	0.791762412296842	0.996911	0
Astrocyte	Astrocyte	Cul4a	0.267387811742562	0.996911	0
Astrocyte	Astrocyte	Cux2	0.11057025260198	0.996911	0
Astrocyte	Astrocyte	Cyth3	0.0159887596095363	0.798081	0
Astrocyte	Astrocyte	Dab2ip	0.121781803342641	0.996911	0
Astrocyte	Astrocyte	Dalrd3	0.272426873881511	0.996911	0
Astrocyte	Astrocyte	Dapk1	0.635888238421037	0.996911	0
Astrocyte	Astrocyte	Daxx	0.796911042830374	0.996911	0
Astrocyte	Astrocyte	Dcaf5	0.945566191625048	0.996911	0
Astrocyte	Astrocyte	Dcaf6	0.811506430273186	0.996911	0
Astrocyte	Astrocyte	Dcaf8	0.25697740979577	0.996911	0
Astrocyte	Astrocyte	Dcakd	0.22744545354457	0.996911	0
Astrocyte	Astrocyte	Dclk3	0.445465741360448	0.996911	0
Astrocyte	Astrocyte	Ddost	0.441926078638985	0.996911	0
Astrocyte	Astrocyte	Ddx42	0.406875529288898	0.996911	0
Astrocyte	Astrocyte	Deaf1	0.298907808788394	0.996911	0
Astrocyte	Astrocyte	Dennd5b	0.0309655592599799	0.798081	0
Astrocyte	Astrocyte	Dgat2	0.350005013362395	0.996911	0
Astrocyte	Astrocyte	Dgcr8	0.251117908206182	0.996911	0
Astrocyte	Astrocyte	Dhx9	0.491251246847041	0.996911	0
Astrocyte	Astrocyte	Dido1	0.385392421225605	0.996911	0
Astrocyte	Astrocyte	Dip2a	0.155300675121052	0.996911	0
Astrocyte	Astrocyte	Dip2b	0.997280102751013	0.999679	0
Astrocyte	Astrocyte	Dip2c	0.246561901368576	0.996911	0
Astrocyte	Astrocyte	Diras2	0.329940619497919	0.996911	0
Astrocyte	Astrocyte	Dis3l	0.85927668855317	0.996911	0
Astrocyte	Astrocyte	Dlgap3	0.151135986241845	0.996911	0
Astrocyte	Astrocyte	Dmap1	0.167012160575987	0.996911	0
Astrocyte	Astrocyte	Dnajb12	0.109383598308844	0.996911	0
Astrocyte	Astrocyte	Dnajb5	0.953507225458196	0.996911	0
Astrocyte	Astrocyte	Dock3	0.168344182987313	0.996911	0
Astrocyte	Astrocyte	Dpf1	0.133306430458587	0.996911	0
Astrocyte	Astrocyte	Dpysl5	0.19804234805674	0.996911	0
Astrocyte	Astrocyte	Dscam	0.987336386273601	0.996911	0
Astrocyte	Astrocyte	Dtx1	0.863919705692083	0.996911	0
Astrocyte	Astrocyte	Dtx3	0.298329013264069	0.996911	0
Astrocyte	Astrocyte	Dusp1	0.321963617426385	0.996911	0
Astrocyte	Astrocyte	Dusp14	0.630580811067407	0.996911	0
Astrocyte	Astrocyte	Dusp6	0.164135040167751	0.996911	0
Astrocyte	Astrocyte	Dvl1	0.639310825770406	0.996911	0
Astrocyte	Astrocyte	Dvl3	0.206105300881957	0.996911	0
Astrocyte	Astrocyte	Dync1li1	0.470566760721531	0.996911	0
Astrocyte	Astrocyte	E4f1	0.798793217263584	0.996911	0
Astrocyte	Astrocyte	Eef1d	0.948984733179679	0.996911	0
Astrocyte	Astrocyte	Efr3b	0.265562762826412	0.996911	0
Astrocyte	Astrocyte	Eftud2	0.999308552259302	0.999773	0
Astrocyte	Astrocyte	Egr2	0.819703979896623	0.996911	0
Astrocyte	Astrocyte	Ehbp1	0.256191055131448	0.996911	0
Astrocyte	Astrocyte	Eif3l	0.604398358852916	0.996911	0
Astrocyte	Astrocyte	Eif4h	0.682700475659704	0.996911	0
Astrocyte	Astrocyte	Eif6	0.0308582396078041	0.798081	0
Astrocyte	Astrocyte	Elavl4	0.395011481192533	0.996911	0
Astrocyte	Astrocyte	Elfn2	0.0219851825615009	0.798081	0
Astrocyte	Astrocyte	Elk1	0.375173594449886	0.996911	0
Astrocyte	Astrocyte	Elp2	0.742960991294627	0.996911	0
Astrocyte	Astrocyte	Emc10	0.273290431099761	0.996911	0
Astrocyte	Astrocyte	Emc3	0.146069401846221	0.996911	0
Astrocyte	Astrocyte	Eme2	0.021371763169786	0.798081	0
Astrocyte	Astrocyte	Epn1	0.347255110816907	0.996911	0
Astrocyte	Astrocyte	Eps15	0.277138680951792	0.996911	0
Astrocyte	Astrocyte	Eps15l1	0.651913707385633	0.996911	0
Astrocyte	Astrocyte	Erbb3	0.0455847019853762	0.893545	0
Astrocyte	Astrocyte	Ergic1	0.710701532822983	0.996911	0
Astrocyte	Astrocyte	Etl4	0.906152915491372	0.996911	0
Astrocyte	Astrocyte	Exoc1	0.564600088228487	0.996911	0
Astrocyte	Astrocyte	Ezr	0.483381143205823	0.996911	0
Astrocyte	Astrocyte	Faah	0.976013369102436	0.996911	0
Astrocyte	Astrocyte	Faim2	0.200032464055976	0.996911	0
Astrocyte	Astrocyte	Fam126b	0.491232838782533	0.996911	0
Astrocyte	Astrocyte	Fam189a1	0.983105307393852	0.996911	0
Astrocyte	Astrocyte	Fam192a	0.983452066072971	0.996911	0
Astrocyte	Astrocyte	Fam193a	0.513642815375446	0.996911	0
Astrocyte	Astrocyte	Fam20c	0.525498250331336	0.996911	0
Astrocyte	Astrocyte	Fam53c	0.47997663415158	0.996911	0
Astrocyte	Astrocyte	Fbxl12	0.949478739092414	0.996911	0
Astrocyte	Astrocyte	Fbxl19	0.0910592562564018	0.996911	0
Astrocyte	Astrocyte	Fbxo41	0.435830158562351	0.996911	0
Astrocyte	Astrocyte	Fbxo8	0.426717772047173	0.996911	0
Astrocyte	Astrocyte	Fbxw4	0.0542244195693356	0.930888	0
Astrocyte	Astrocyte	Fcgrt	0.604652419657059	0.996911	0
Astrocyte	Astrocyte	Fgfr3	0.407335147731272	0.996911	0
Astrocyte	Astrocyte	Fhod3	0.839992208857807	0.996911	0
Astrocyte	Astrocyte	Fkbp8	0.0761347012368265	0.977203	0
Astrocyte	Astrocyte	Flot1	0.843002005030534	0.996911	0
Astrocyte	Astrocyte	Foxn3	0.761235402750564	0.996911	0
Astrocyte	Astrocyte	Foxo3	0.966801504555523	0.996911	0
Astrocyte	Astrocyte	Gabbr2	0.78299398729933	0.996911	0
Astrocyte	Astrocyte	Gabrd	0.702995681853089	0.996911	0
Astrocyte	Astrocyte	Gad2	0.247016928451021	0.996911	0
Astrocyte	Astrocyte	Galnt16	0.376742630619737	0.996911	0
Astrocyte	Astrocyte	Galnt9	0.466459123998058	0.996911	0
Astrocyte	Astrocyte	Gatm	0.0759989489491174	0.977203	0
Astrocyte	Astrocyte	Gdpd5	0.00942539344482996	0.79187	0
Astrocyte	Astrocyte	Gfod2	0.00591189802143105	0.79187	0
Astrocyte	Astrocyte	Gga1	0.790210212362182	0.996911	0
Astrocyte	Astrocyte	Gls2	0.87876718883501	0.996911	0
Astrocyte	Astrocyte	Gna11	0.634442221115125	0.996911	0
Astrocyte	Astrocyte	Gna12	0.611786190177011	0.996911	0
Astrocyte	Astrocyte	Gnai3	0.135966550316841	0.996911	0
Astrocyte	Astrocyte	Gne	0.482321159267591	0.996911	0
Astrocyte	Astrocyte	Gng3	0.166961804695213	0.996911	0
Astrocyte	Astrocyte	Gnl1	0.888006449397839	0.996911	0
Astrocyte	Astrocyte	Gnl2	0.423871089199305	0.996911	0
Astrocyte	Astrocyte	Golga7b	0.248239046901562	0.996911	0
Astrocyte	Astrocyte	Golph3	0.469134798378264	0.996911	0
Astrocyte	Astrocyte	Gpd1	0.00878498343418652	0.79187	0
Astrocyte	Astrocyte	Gprc5b	0.362026980054822	0.996911	0
Astrocyte	Astrocyte	Gramd1b	0.133775216817086	0.996911	0
Astrocyte	Astrocyte	Grik3	0.174406979664031	0.996911	0
Astrocyte	Astrocyte	Grik5	0.192290478438808	0.996911	0
Astrocyte	Astrocyte	Gsn	0.432523502342857	0.996911	0
Astrocyte	Astrocyte	Gtdc1	0.668739030975735	0.996911	0
Astrocyte	Astrocyte	Gtf2f1	0.895942936280135	0.996911	0
Astrocyte	Astrocyte	Gtf2i	0.232082420173192	0.996911	0
Astrocyte	Astrocyte	Hap1	0.922828731213266	0.996911	0
Astrocyte	Astrocyte	Hdac11	0.371596696055914	0.996911	0
Astrocyte	Astrocyte	Hdac9	0.774237899963119	0.996911	0
Astrocyte	Astrocyte	Hectd1	0.591704908948088	0.996911	0
Astrocyte	Astrocyte	Heg1	0.51923165965822	0.996911	0
Astrocyte	Astrocyte	Helz	0.650437678993807	0.996911	0
Astrocyte	Astrocyte	Hgs	0.70300315106756	0.996911	0
Astrocyte	Astrocyte	Hip1r	0.824526115655141	0.996911	0
Astrocyte	Astrocyte	Hipk1	0.829647005114787	0.996911	0
Astrocyte	Astrocyte	Hivep1	0.557217921351865	0.996911	0
Astrocyte	Astrocyte	Hivep3	0.832807659395047	0.996911	0
Astrocyte	Astrocyte	Hmbox1	0.874558380978891	0.996911	0
Astrocyte	Astrocyte	Hmgcr	0.930115712121751	0.996911	0
Astrocyte	Astrocyte	Hmgxb3	0.936556462694626	0.996911	0
Astrocyte	Astrocyte	Hnrnpf	0.673456687539381	0.996911	0
Astrocyte	Astrocyte	Hnrnpl	0.576934614485276	0.996911	0
Astrocyte	Astrocyte	Hr	0.0933721998792257	0.996911	0
Astrocyte	Astrocyte	Hs3st2	0.0713178784982286	0.955549	0
Astrocyte	Astrocyte	Htra2	0.824650228041735	0.996911	0
Astrocyte	Astrocyte	Htt	0.0506073039038112	0.897615	0
Astrocyte	Astrocyte	Ide	0.100300974485267	0.996911	0
Astrocyte	Astrocyte	Idh3a	0.729107862311512	0.996911	0
Astrocyte	Astrocyte	Ids	0.697589633372042	0.996911	0
Astrocyte	Astrocyte	Ier5	0.138061375113489	0.996911	0
Astrocyte	Astrocyte	Igfbp4	0.697096948567078	0.996911	0
Astrocyte	Astrocyte	Igsf11	0.442322177527287	0.996911	0
Astrocyte	Astrocyte	Igsf8	0.193379091802744	0.996911	0
Astrocyte	Astrocyte	Ikbkap	0.578998267765501	0.996911	0
Astrocyte	Astrocyte	Impdh1	0.318030914750566	0.996911	0
Astrocyte	Astrocyte	Inf2	0.288753272271157	0.996911	0
Astrocyte	Astrocyte	Ing1	0.41249278521667	0.996911	0
Astrocyte	Astrocyte	Inpp4a	0.450278851602773	0.996911	0
Astrocyte	Astrocyte	Inppl1	0.39405757356052	0.996911	0
Astrocyte	Astrocyte	Ints1	0.276823361302602	0.996911	0
Astrocyte	Astrocyte	Ipo11	0.972699645281646	0.996911	0
Astrocyte	Astrocyte	Iqsec2	0.840475965964612	0.996911	0
Astrocyte	Astrocyte	Jakmip2	0.127012779829278	0.996911	0
Astrocyte	Astrocyte	Jmy	0.52718567228437	0.996911	0
Astrocyte	Astrocyte	Kank3	0.328868324763454	0.996911	0
Astrocyte	Astrocyte	Kansl1	0.547467492847736	0.996911	0
Astrocyte	Astrocyte	Kcnb1	0.417362086362432	0.996911	0
Astrocyte	Astrocyte	Kcnd3	0.400904334919933	0.996911	0
Astrocyte	Astrocyte	Kcnf1	0.324376615457356	0.996911	0
Astrocyte	Astrocyte	Kcng1	0.00270885121030065	0.79187	0
Astrocyte	Astrocyte	Kcnh5	0.74848199960167	0.996911	0
Astrocyte	Astrocyte	Kcnip3	0.367259357889763	0.996911	0
Astrocyte	Astrocyte	Kcnj9	0.584072529228032	0.996911	0
Astrocyte	Astrocyte	Kcnk1	0.234978487871729	0.996911	0
Astrocyte	Astrocyte	Kctd17	0.194008145525457	0.996911	0
Astrocyte	Astrocyte	Kctd2	0.875574608491816	0.996911	0
Astrocyte	Astrocyte	Khsrp	0.232999296075899	0.996911	0
Astrocyte	Astrocyte	Kidins220	0.434280691432969	0.996911	0
Astrocyte	Astrocyte	Kif26b	0.507596712281329	0.996911	0
Astrocyte	Astrocyte	Kifc3	0.473333815767999	0.996911	0
Astrocyte	Astrocyte	Klf16	0.131795450286941	0.996911	0
Astrocyte	Astrocyte	Klhl5	0.496912670424039	0.996911	0
Astrocyte	Astrocyte	Kmt2d	0.772250626558524	0.996911	0
Astrocyte	Astrocyte	Kpna1	0.991073432174863	0.997056	0
Astrocyte	Astrocyte	Kptn	0.782794260290522	0.996911	0
Astrocyte	Astrocyte	Krt80	0.0865158280493275	0.996911	0
Astrocyte	Astrocyte	Krt82	0.913855660346955	0.996911	0
Astrocyte	Astrocyte	Laptm5	0.440177051391805	0.996911	0
Astrocyte	Astrocyte	Larp4b	0.564176169803392	0.996911	0
Astrocyte	Astrocyte	Lcat	0.185450484966061	0.996911	0
Astrocyte	Astrocyte	Ldlrad4	0.391809635532489	0.996911	0
Astrocyte	Astrocyte	Leo1	0.542291188591191	0.996911	0
Astrocyte	Astrocyte	Letm1	0.479470084944535	0.996911	0
Astrocyte	Astrocyte	Lgmn	0.605651394030151	0.996911	0
Astrocyte	Astrocyte	Lhfpl4	0.349713253670842	0.996911	0
Astrocyte	Astrocyte	Lifr	0.845391329766413	0.996911	0
Astrocyte	Astrocyte	Lmtk2	0.883344049985744	0.996911	0
Astrocyte	Astrocyte	Lmtk3	0.803693194120025	0.996911	0
Astrocyte	Astrocyte	Lonp1	0.837769978597397	0.996911	0
Astrocyte	Astrocyte	Lonp2	0.0214173735069408	0.798081	0
Astrocyte	Astrocyte	Lpar5	0.922604885669786	0.996911	0
Astrocyte	Astrocyte	Lpcat4	0.0308692953189987	0.798081	0
Astrocyte	Astrocyte	Lpgat1	0.558962006868677	0.996911	0
Astrocyte	Astrocyte	Lrp10	0.59721648957333	0.996911	0
Astrocyte	Astrocyte	Lrp11	0.403596994739706	0.996911	0
Astrocyte	Astrocyte	Lrp3	0.659339685955646	0.996911	0
Astrocyte	Astrocyte	Lrp5	0.0647357139242432	0.948718	0
Astrocyte	Astrocyte	Lsm14b	0.343264693575702	0.996911	0
Astrocyte	Astrocyte	Ly6e	0.965887135721095	0.996911	0
Astrocyte	Astrocyte	Lzts1	0.743241257013156	0.996911	0
Astrocyte	Astrocyte	Maea	0.772608726871878	0.996911	0
Astrocyte	Astrocyte	Magee1	0.406281500550571	0.996911	0
Astrocyte	Astrocyte	Mamld1	0.767175748850403	0.996911	0
Astrocyte	Astrocyte	Man1a2	0.285412656880965	0.996911	0
Astrocyte	Astrocyte	Man2c1	0.0551085848787075	0.930888	0
Astrocyte	Astrocyte	Map3k9	0.554458041549792	0.996911	0
Astrocyte	Astrocyte	Map7d1	0.231160619353219	0.996911	0
Astrocyte	Astrocyte	Mapk14	0.533368853851275	0.996911	0
Astrocyte	Astrocyte	Mapkbp1	0.909315326693512	0.996911	0
Astrocyte	Astrocyte	Mark1	0.918922567104587	0.996911	0
Astrocyte	Astrocyte	Mark2	0.433462375942203	0.996911	0
Astrocyte	Astrocyte	Mark3	0.879668778172326	0.996911	0
Astrocyte	Astrocyte	Maz	0.288358062328941	0.996911	0
Astrocyte	Astrocyte	Mbd1	0.711059365450071	0.996911	0
Astrocyte	Astrocyte	Mbnl1	0.516750513571644	0.996911	0
Astrocyte	Astrocyte	Mcf2l	0.667948480034836	0.996911	0
Astrocyte	Astrocyte	Med13l	0.613511759813579	0.996911	0
Astrocyte	Astrocyte	Med15	0.643187025971696	0.996911	0
Astrocyte	Astrocyte	Med22	0.332993546135923	0.996911	0
Astrocyte	Astrocyte	Med24	0.19145473986647	0.996911	0
Astrocyte	Astrocyte	Med25	0.701157674930559	0.996911	0
Astrocyte	Astrocyte	Mef2d	0.792377774723883	0.996911	0
Astrocyte	Astrocyte	Meis3	0.94922574166128	0.996911	0
Astrocyte	Astrocyte	Mfng	0.6170396211967	0.996911	0
Astrocyte	Astrocyte	Mfsd2a	0.667110733152056	0.996911	0
Astrocyte	Astrocyte	Mfsd5	0.824084320265186	0.996911	0
Astrocyte	Astrocyte	Mgea5	0.559046294054082	0.996911	0
Astrocyte	Astrocyte	Mib1	0.399030276212585	0.996911	0
Astrocyte	Astrocyte	Mical1	0.67529624536469	0.996911	0
Astrocyte	Astrocyte	Micall1	0.985123204369273	0.996911	0
Astrocyte	Astrocyte	Mink1	0.861849352407768	0.996911	0
Astrocyte	Astrocyte	Mknk2	0.555908506782451	0.996911	0
Astrocyte	Astrocyte	Mllt6	0.282958609032991	0.996911	0
Astrocyte	Astrocyte	Mlxip	0.350640855098312	0.996911	0
Astrocyte	Astrocyte	Mlycd	0.281156038249707	0.996911	0
Astrocyte	Astrocyte	Mmd2	0.93897163794824	0.996911	0
Astrocyte	Astrocyte	Mnt	0.840617379013183	0.996911	0
Astrocyte	Astrocyte	Mocs3	0.846970440871404	0.996911	0
Astrocyte	Astrocyte	Mon2	0.496033734257509	0.996911	0
Astrocyte	Astrocyte	Morn4	0.173976698080037	0.996911	0
Astrocyte	Astrocyte	Mpi	0.440515629096969	0.996911	0
Astrocyte	Astrocyte	Mpp3	0.598250611436056	0.996911	0
Astrocyte	Astrocyte	Mpped1	0.150550091128922	0.996911	0
Astrocyte	Astrocyte	Mrps27	0.785211888135541	0.996911	0
Astrocyte	Astrocyte	Msl1	0.0182643346348997	0.798081	0
Astrocyte	Astrocyte	Mta2	0.18978971288539	0.996911	0
Astrocyte	Astrocyte	Mtdh	0.6413898254955	0.996911	0
Astrocyte	Astrocyte	Mtmr3	0.266255483620353	0.996911	0
Astrocyte	Astrocyte	Mtor	0.0147994346653282	0.79187	0
Astrocyte	Astrocyte	Myo18a	0.385620849645364	0.996911	0
Astrocyte	Astrocyte	Mypop	0.0280457608559861	0.798081	0
Astrocyte	Astrocyte	Naaa	0.435422184935755	0.996911	0
Astrocyte	Astrocyte	Nacc2	0.552454294702503	0.996911	0
Astrocyte	Astrocyte	Nadk	0.981719486826402	0.996911	0
Astrocyte	Astrocyte	Nap1l5	0.642436464642454	0.996911	0
Astrocyte	Astrocyte	Nasp	0.698864756255603	0.996911	0
Astrocyte	Astrocyte	Ncald	0.459579790390334	0.996911	0
Astrocyte	Astrocyte	Ncor2	0.119398889533334	0.996911	0
Astrocyte	Astrocyte	Ndst1	0.0476929187280137	0.893545	0
Astrocyte	Astrocyte	Ndufaf3	0.346442971669243	0.996911	0
Astrocyte	Astrocyte	Nefh	0.869157411056354	0.996911	0
Astrocyte	Astrocyte	Nell1	0.797915325604836	0.996911	0
Astrocyte	Astrocyte	Nfic	0.726054849219091	0.996911	0
Astrocyte	Astrocyte	Nfkbia	0.890940245468115	0.996911	0
Astrocyte	Astrocyte	Nicn1	0.526553169636946	0.996911	0
Astrocyte	Astrocyte	Nipsnap1	0.702195826092366	0.996911	0
Astrocyte	Astrocyte	Nkain1	0.528900755201771	0.996911	0
Astrocyte	Astrocyte	Nktr	0.382062695167652	0.996911	0
Astrocyte	Astrocyte	Nnt	0.26148332009968	0.996911	0
Astrocyte	Astrocyte	Noc2l	0.938079094662698	0.996911	0
Astrocyte	Astrocyte	Nolc1	0.776751152292362	0.996911	0
Astrocyte	Astrocyte	Nosip	0.916044881398684	0.996911	0
Astrocyte	Astrocyte	Nprl3	0.580348526214226	0.996911	0
Astrocyte	Astrocyte	Nptxr	0.98913850812368	0.996911	0
Astrocyte	Astrocyte	Nr1h2	0.728202283655157	0.996911	0
Astrocyte	Astrocyte	Nrbp1	0.167133988714931	0.996911	0
Astrocyte	Astrocyte	Nub1	0.0671698328535201	0.948718	0
Astrocyte	Astrocyte	Numb	0.385503872222148	0.996911	0
Astrocyte	Astrocyte	Nupl1	0.246406885991894	0.996911	0
Astrocyte	Astrocyte	Oaz2	0.71011730458224	0.996911	0
Astrocyte	Astrocyte	Ogfr	0.505396190667861	0.996911	0
Astrocyte	Astrocyte	Ogfrl1	0.572694180536826	0.996911	0
Astrocyte	Astrocyte	Opcml	0.460050442852594	0.996911	0
Astrocyte	Astrocyte	Osbp2	0.157160828092932	0.996911	0
Astrocyte	Astrocyte	Osbpl10	0.857968358868246	0.996911	0
Astrocyte	Astrocyte	Osbpl2	0.743916493997306	0.996911	0
Astrocyte	Astrocyte	Oxa1l	0.262996265641996	0.996911	0
Astrocyte	Astrocyte	Pabpc1l	0.288194048240688	0.996911	0
Astrocyte	Astrocyte	Pacsin3	0.78290018860139	0.996911	0
Astrocyte	Astrocyte	Pak1	0.496016745886329	0.996911	0
Astrocyte	Astrocyte	Pak1ip1	0.136725634430475	0.996911	0
Astrocyte	Astrocyte	Panx2	0.716701393740699	0.996911	0
Astrocyte	Astrocyte	Papd7	0.648356960693169	0.996911	0
Astrocyte	Astrocyte	Paqr7	0.893949614344475	0.996911	0
Astrocyte	Astrocyte	Pcbp1	0.521874653410948	0.996911	0
Astrocyte	Astrocyte	Pcbp4	0.584697612205713	0.996911	0
Astrocyte	Astrocyte	Pcnx	0.231134853355989	0.996911	0
Astrocyte	Astrocyte	Pcx	0.0209117630151986	0.798081	0
Astrocyte	Astrocyte	Pde4a	0.685291676908238	0.996911	0
Astrocyte	Astrocyte	Pdgfb	0.240527883316172	0.996911	0
Astrocyte	Astrocyte	Pdgfrb	0.801131708547241	0.996911	0
Astrocyte	Astrocyte	Pdxdc1	0.567480608286667	0.996911	0
Astrocyte	Astrocyte	Pdzd2	0.0687097154994086	0.948718	0
Astrocyte	Astrocyte	Pex14	0.688831413011256	0.996911	0
Astrocyte	Astrocyte	Pex19	0.537217976480538	0.996911	0
Astrocyte	Astrocyte	Pex5	0.125213168705453	0.996911	0
Astrocyte	Astrocyte	Pfkm	0.141872244374823	0.996911	0
Astrocyte	Astrocyte	Phf2	0.46995321776433	0.996911	0
Astrocyte	Astrocyte	Phlda3	0.572195168403829	0.996911	0
Astrocyte	Astrocyte	Phldb1	0.417595285820139	0.996911	0
Astrocyte	Astrocyte	Phyhip	0.837785131467934	0.996911	0
Astrocyte	Astrocyte	Pias4	0.28455638923971	0.996911	0
Astrocyte	Astrocyte	Pick1	0.949423068177018	0.996911	0
Astrocyte	Astrocyte	Pigk	0.107136637140243	0.996911	0
Astrocyte	Astrocyte	Pigs	0.143484103799979	0.996911	0
Astrocyte	Astrocyte	Pik3r1	0.413746515693393	0.996911	0
Astrocyte	Astrocyte	Pik3r4	0.496744305246162	0.996911	0
Astrocyte	Astrocyte	Pink1	0.156232653490354	0.996911	0
Astrocyte	Astrocyte	Pitrm1	0.00487088142129521	0.79187	0
Astrocyte	Astrocyte	Pknox2	0.835757673363846	0.996911	0
Astrocyte	Astrocyte	Pkp4	0.85364005199588	0.996911	0
Astrocyte	Astrocyte	Plcb4	0.887277693311091	0.996911	0
Astrocyte	Astrocyte	Plcg1	0.727940275284322	0.996911	0
Astrocyte	Astrocyte	Plch2	0.947185218765055	0.996911	0
Astrocyte	Astrocyte	Plcl2	0.982956320740279	0.996911	0
Astrocyte	Astrocyte	Plekhm2	0.989386415033291	0.996911	0
Astrocyte	Astrocyte	Plxnb2	0.603371042098806	0.996911	0
Astrocyte	Astrocyte	Pmepa1	0.578023180231792	0.996911	0
Astrocyte	Astrocyte	Pnmal1	0.0798034994942711	0.982802	0
Astrocyte	Astrocyte	Polrmt	0.211558805807984	0.996911	0
Astrocyte	Astrocyte	Ppfia3	0.396111881370416	0.996911	0
Astrocyte	Astrocyte	Ppp1ca	0.414127254617034	0.996911	0
Astrocyte	Astrocyte	Ppp1r12a	0.930491091110841	0.996911	0
Astrocyte	Astrocyte	Ppp1r12c	0.919470422511649	0.996911	0
Astrocyte	Astrocyte	Ppp1r16a	0.399408556903055	0.996911	0
Astrocyte	Astrocyte	Ppp1r16b	0.76659199253218	0.996911	0
Astrocyte	Astrocyte	Ppp2r5d	0.0482954686775676	0.893545	0
Astrocyte	Astrocyte	Ppp5c	0.474952517454658	0.996911	0
Astrocyte	Astrocyte	Ppt1	0.462029647473354	0.996911	0
Astrocyte	Astrocyte	Prdm2	0.397258210040094	0.996911	0
Astrocyte	Astrocyte	Prkacb	0.0773138655387789	0.977203	0
Astrocyte	Astrocyte	Prkcg	0.976196351149524	0.996911	0
Astrocyte	Astrocyte	Prkcsh	0.424200970146446	0.996911	0
Astrocyte	Astrocyte	Prmt8	0.384224634088477	0.996911	0
Astrocyte	Astrocyte	Prodh	0.0631254381685416	0.948718	0
Astrocyte	Astrocyte	Prpf38b	0.142464453926641	0.996911	0
Astrocyte	Astrocyte	Prpf6	0.277743165233077	0.996911	0
Astrocyte	Astrocyte	Prpf8	0.599168493251256	0.996911	0
Astrocyte	Astrocyte	Prr12	0.218174681490962	0.996911	0
Astrocyte	Astrocyte	Prrc2a	0.255248275378306	0.996911	0
Astrocyte	Astrocyte	Prss12	0.474440062866009	0.996911	0
Astrocyte	Astrocyte	Psd2	0.39845904964794	0.996911	0
Astrocyte	Astrocyte	Psmd9	0.437715639721464	0.996911	0
Astrocyte	Astrocyte	Ptdss2	0.517889295529211	0.996911	0
Astrocyte	Astrocyte	Ptpra	0.6115809512658	0.996911	0
Astrocyte	Astrocyte	Ptprb	0.668240601868329	0.996911	0
Astrocyte	Astrocyte	Pxn	0.762990396372059	0.996911	0
Astrocyte	Astrocyte	Qsox2	0.266002303833718	0.996911	0
Astrocyte	Astrocyte	Rab7	0.577711117974114	0.996911	0
Astrocyte	Astrocyte	Rab8a	0.487915386614887	0.996911	0
Astrocyte	Astrocyte	Ralgapb	0.686618005479561	0.996911	0
Astrocyte	Astrocyte	Rap2a	0.705551556714806	0.996911	0
Astrocyte	Astrocyte	Rapgef1	0.753860409346242	0.996911	0
Astrocyte	Astrocyte	Raph1	0.285782482569054	0.996911	0
Astrocyte	Astrocyte	Rars	0.918073178053765	0.996911	0
Astrocyte	Astrocyte	Rasal1	0.937087445886792	0.996911	0
Astrocyte	Astrocyte	Rasal2	0.320161217000552	0.996911	0
Astrocyte	Astrocyte	Rassf2	0.699895568429804	0.996911	0
Astrocyte	Astrocyte	Rbbp7	0.796371426490497	0.996911	0
Astrocyte	Astrocyte	Rbm26	0.300578383892916	0.996911	0
Astrocyte	Astrocyte	Rcan1	0.695230729211937	0.996911	0
Astrocyte	Astrocyte	Rcan2	0.939422571594819	0.996911	0
Astrocyte	Astrocyte	Rfng	0.0739498668471419	0.977203	0
Astrocyte	Astrocyte	Rgma	0.782686647624318	0.996911	0
Astrocyte	Astrocyte	Rhob	0.787327773106418	0.996911	0
Astrocyte	Astrocyte	Rhog	0.102342503737722	0.996911	0
Astrocyte	Astrocyte	Rilpl1	0.591502706554415	0.996911	0
Astrocyte	Astrocyte	Rimbp2	0.840071188019356	0.996911	0
Astrocyte	Astrocyte	Rit1	0.935952116395532	0.996911	0
Astrocyte	Astrocyte	Rnf146	0.917615843212955	0.996911	0
Astrocyte	Astrocyte	Rnf167	0.997855688651591	0.999773	0
Astrocyte	Astrocyte	Rnf20	0.927840128601671	0.996911	0
Astrocyte	Astrocyte	Rnf208	0.645961803959721	0.996911	0
Astrocyte	Astrocyte	Rnh1	0.891824452682371	0.996911	0
Astrocyte	Astrocyte	Rnpep	0.749557480378605	0.996911	0
Astrocyte	Astrocyte	Robo4	0.628684422338246	0.996911	0
Astrocyte	Astrocyte	Rpa1	0.484641781621642	0.996911	0
Astrocyte	Astrocyte	Rps6ka2	0.307119135066499	0.996911	0
Astrocyte	Astrocyte	Rps6kc1	0.760515643358924	0.996911	0
Astrocyte	Astrocyte	Rps6kl1	0.642043559199713	0.996911	0
Astrocyte	Astrocyte	Rsf1	0.578025012250654	0.996911	0
Astrocyte	Astrocyte	Rtn4r	0.345012563083933	0.996911	0
Astrocyte	Astrocyte	Rundc3a	0.645109938740061	0.996911	0
Astrocyte	Astrocyte	Rusc1	0.711665851755598	0.996911	0
Astrocyte	Astrocyte	Safb2	0.938652506902329	0.996911	0
Astrocyte	Astrocyte	Samm50	0.731408722057218	0.996911	0
Astrocyte	Astrocyte	Sap130	0.639934600261847	0.996911	0
Astrocyte	Astrocyte	Sbf1	0.960522626199154	0.996911	0
Astrocyte	Astrocyte	Scmh1	0.785757778621798	0.996911	0
Astrocyte	Astrocyte	Sdc3	0.450265625452002	0.996911	0
Astrocyte	Astrocyte	Secisbp2l	0.730538319619988	0.996911	0
Astrocyte	Astrocyte	Sel1l	0.830330515494512	0.996911	0
Astrocyte	Astrocyte	Sema4d	0.369643055104208	0.996911	0
Astrocyte	Astrocyte	Sema6b	0.643418550079059	0.996911	0
Astrocyte	Astrocyte	Setd1b	0.185548557091406	0.996911	0
Astrocyte	Astrocyte	Sf3a2	0.336690617197564	0.996911	0
Astrocyte	Astrocyte	Sf3b3	0.569100644936525	0.996911	0
Astrocyte	Astrocyte	Sfswap	0.426228765127634	0.996911	0
Astrocyte	Astrocyte	Sh2d3c	0.0464630986096831	0.893545	0
Astrocyte	Astrocyte	Sh2d5	0.390807783766232	0.996911	0
Astrocyte	Astrocyte	Sh3bp4	0.776370689892044	0.996911	0
Astrocyte	Astrocyte	Sh3bp5l	0.707105781589968	0.996911	0
Astrocyte	Astrocyte	Shank1	0.0399507635876214	0.865995	0
Astrocyte	Astrocyte	Shc3	0.113814149251947	0.996911	0
Astrocyte	Astrocyte	Sik2	0.92358329415869	0.996911	0
Astrocyte	Astrocyte	Sil1	0.107970981174047	0.996911	0
Astrocyte	Astrocyte	Sipa1l2	0.0215241526594366	0.798081	0
Astrocyte	Astrocyte	Sirt2	0.157399885875515	0.996911	0
Astrocyte	Astrocyte	Slc12a4	0.0392091890714336	0.865995	0
Astrocyte	Astrocyte	Slc12a9	0.127779649087451	0.996911	0
Astrocyte	Astrocyte	Slc16a1	0.627493630902364	0.996911	0
Astrocyte	Astrocyte	Slc22a23	0.750412145569648	0.996911	0
Astrocyte	Astrocyte	Slc24a3	0.0571085444576243	0.948718	0
Astrocyte	Astrocyte	Slc25a33	0.803390997272967	0.996911	0
Astrocyte	Astrocyte	Slc25a44	0.588669444696409	0.996911	0
Astrocyte	Astrocyte	Slc2a1	0.205218842113513	0.996911	0
Astrocyte	Astrocyte	Slc2a8	0.0538698031805296	0.930888	0
Astrocyte	Astrocyte	Slc30a9	0.598886574766988	0.996911	0
Astrocyte	Astrocyte	Slc35b4	0.901412180242731	0.996911	0
Astrocyte	Astrocyte	Slc35e2	0.933316518470756	0.996911	0
Astrocyte	Astrocyte	Slc39a12	0.548988601946688	0.996911	0
Astrocyte	Astrocyte	Slc39a3	0.980008540489869	0.996911	0
Astrocyte	Astrocyte	Slc41a2	0.373673967368879	0.996911	0
Astrocyte	Astrocyte	Slc4a8	0.63916763400952	0.996911	0
Astrocyte	Astrocyte	Slc6a11	0.804724161680891	0.996911	0
Astrocyte	Astrocyte	Slc6a6	0.868867911779213	0.996911	0
Astrocyte	Astrocyte	Slc9a3r2	0.707944947117371	0.996911	0
Astrocyte	Astrocyte	Slx4	0.780218862250292	0.996911	0
Astrocyte	Astrocyte	Smarcb1	0.149130217560617	0.996911	0
Astrocyte	Astrocyte	Smarce1	0.0694461505214311	0.948718	0
Astrocyte	Astrocyte	Smg7	0.34204383226993	0.996911	0
Astrocyte	Astrocyte	Smim13	0.670353352306664	0.996911	0
Astrocyte	Astrocyte	Smurf1	0.891659281157071	0.996911	0
Astrocyte	Astrocyte	Snrk	0.00318961816963696	0.79187	0
Astrocyte	Astrocyte	Snx21	0.66275536891652	0.996911	0
Astrocyte	Astrocyte	Sox21	0.907046476058125	0.996911	0
Astrocyte	Astrocyte	Sox6	0.0254175987039297	0.798081	0
Astrocyte	Astrocyte	Sox9	0.294853619163947	0.996911	0
Astrocyte	Astrocyte	Specc1	0.162604991586249	0.996911	0
Astrocyte	Astrocyte	Srcin1	0.910112857802894	0.996911	0
Astrocyte	Astrocyte	Srf	0.582569635078018	0.996911	0
Astrocyte	Astrocyte	Srgap3	0.667593308730644	0.996911	0
Astrocyte	Astrocyte	Sstr4	0.802220954101342	0.996911	0
Astrocyte	Astrocyte	Ssx2ip	0.54142033495866	0.996911	0
Astrocyte	Astrocyte	St3gal5	0.279574841421831	0.996911	0
Astrocyte	Astrocyte	St6gal1	0.48157249505407	0.996911	0
Astrocyte	Astrocyte	Stac2	0.854302181182844	0.996911	0
Astrocyte	Astrocyte	Stim1	0.0146009525701292	0.79187	0
Astrocyte	Astrocyte	Stk16	0.93729512855005	0.996911	0
Astrocyte	Astrocyte	Stk32c	0.503282177243094	0.996911	0
Astrocyte	Astrocyte	Stk40	0.5661065999645	0.996911	0
Astrocyte	Astrocyte	Stoml1	0.573580640080507	0.996911	0
Astrocyte	Astrocyte	Stx16	0.384765792516601	0.996911	0
Astrocyte	Astrocyte	Stxbp1	0.227349696322383	0.996911	0
Astrocyte	Astrocyte	Sult4a1	0.848666335358585	0.996911	0
Astrocyte	Astrocyte	Susd4	0.831784508694496	0.996911	0
Astrocyte	Astrocyte	Sv2a	0.800986628943777	0.996911	0
Astrocyte	Astrocyte	Synpo	0.213014300661964	0.996911	0
Astrocyte	Astrocyte	Syt7	0.663967266186956	0.996911	0
Astrocyte	Astrocyte	Syvn1	0.9105103522834	0.996911	0
Astrocyte	Astrocyte	Tacc2	0.300383571749068	0.996911	0
Astrocyte	Astrocyte	Tbc1d10a	0.586376212077456	0.996911	0
Astrocyte	Astrocyte	Tbc1d10b	0.767024914136401	0.996911	0
Astrocyte	Astrocyte	Tbc1d9b	0.736559277891653	0.996911	0
Astrocyte	Astrocyte	Tbkbp1	0.350059956086181	0.996911	0
Astrocyte	Astrocyte	Tctn1	0.0200068737979134	0.798081	0
Astrocyte	Astrocyte	Tecpr1	0.927329544942403	0.996911	0
Astrocyte	Astrocyte	Tex2	0.932878638915982	0.996911	0
Astrocyte	Astrocyte	Tfdp1	0.331228290169822	0.996911	0
Astrocyte	Astrocyte	Thoc5	0.700944605475275	0.996911	0
Astrocyte	Astrocyte	Thop1	0.84791078979149	0.996911	0
Astrocyte	Astrocyte	Thrap3	0.655772342357256	0.996911	0
Astrocyte	Astrocyte	Tiam2	0.84554785678051	0.996911	0
Astrocyte	Astrocyte	Tk2	0.177650545740718	0.996911	0
Astrocyte	Astrocyte	Tmeff2	0.510439328928491	0.996911	0
Astrocyte	Astrocyte	Tmem119	0.941675745529387	0.996911	0
Astrocyte	Astrocyte	Tmem130	0.838601284806002	0.996911	0
Astrocyte	Astrocyte	Tmem132b	0.979312195007284	0.996911	0
Astrocyte	Astrocyte	Tmem145	0.545748682167045	0.996911	0
Astrocyte	Astrocyte	Tmem151a	0.331062967606931	0.996911	0
Astrocyte	Astrocyte	Tmem151b	0.439174196047511	0.996911	0
Astrocyte	Astrocyte	Tmem181a	0.907511594974716	0.996911	0
Astrocyte	Astrocyte	Tmem184b	0.668869765419594	0.996911	0
Astrocyte	Astrocyte	Tmem214	0.448392261742179	0.996911	0
Astrocyte	Astrocyte	Tmem222	0.488996373402645	0.996911	0
Astrocyte	Astrocyte	Tmem246	0.37993684487727	0.996911	0
Astrocyte	Astrocyte	Tmem259	0.72602575974856	0.996911	0
Astrocyte	Astrocyte	Tmem63b	0.706123569103427	0.996911	0
Astrocyte	Astrocyte	Tmem9b	0.788118800911126	0.996911	0
Astrocyte	Astrocyte	Tnfaip1	0.00768169759226413	0.79187	0
Astrocyte	Astrocyte	Tnfrsf19	0.229723718069547	0.996911	0
Astrocyte	Astrocyte	Tnfrsf21	0.526197749097421	0.996911	0
Astrocyte	Astrocyte	Tnik	0.723585543090611	0.996911	0
Astrocyte	Astrocyte	Tnk2	0.415102715060093	0.996911	0
Astrocyte	Astrocyte	Tns1	0.982899349925807	0.996911	0
Astrocyte	Astrocyte	Tomm40	0.690796599249119	0.996911	0
Astrocyte	Astrocyte	Tor2a	0.539267732503744	0.996911	0
Astrocyte	Astrocyte	Tox4	0.873767163853403	0.996911	0
Astrocyte	Astrocyte	Tpcn1	0.711679783240622	0.996911	0
Astrocyte	Astrocyte	Trak1	0.662994703127619	0.996911	0
Astrocyte	Astrocyte	Trappc10	0.457583221300796	0.996911	0
Astrocyte	Astrocyte	Trerf1	0.17732379697199	0.996911	0
Astrocyte	Astrocyte	Trim28	0.247856490667105	0.996911	0
Astrocyte	Astrocyte	Trim35	0.235470245687155	0.996911	0
Astrocyte	Astrocyte	Trim8	0.643365166364054	0.996911	0
Astrocyte	Astrocyte	Trim9	0.0614064919399217	0.948718	0
Astrocyte	Astrocyte	Trp53bp2	0.0825477248672694	0.995287	0
Astrocyte	Astrocyte	Trp53inp2	0.65700993255516	0.996911	0
Astrocyte	Astrocyte	Trpc4ap	0.112447157062878	0.996911	0
Astrocyte	Astrocyte	Tsc2	0.520846766230006	0.996911	0
Astrocyte	Astrocyte	Tshz3	0.795461745655708	0.996911	0
Astrocyte	Astrocyte	Tspan5	0.183665429506604	0.996911	0
Astrocyte	Astrocyte	Tsr1	0.70894606538494	0.996911	0
Astrocyte	Astrocyte	Tssc1	0.914618120808631	0.996911	0
Astrocyte	Astrocyte	Ttc7b	0.423031337027553	0.996911	0
Astrocyte	Astrocyte	Ttl	0.522363905783703	0.996911	0
Astrocyte	Astrocyte	Ttll1	0.914716749368339	0.996911	0
Astrocyte	Astrocyte	Ttyh1	0.0259241187430411	0.798081	0
Astrocyte	Astrocyte	Tubb4a	0.979569413480214	0.996911	0
Astrocyte	Astrocyte	Tvp23a	0.701483027576132	0.996911	0
Astrocyte	Astrocyte	Uba2	0.475669569345283	0.996911	0
Astrocyte	Astrocyte	Ubald1	0.944019294764112	0.996911	0
Astrocyte	Astrocyte	Ube2i	0.589822555257587	0.996911	0
Astrocyte	Astrocyte	Ube2ql1	0.464077603098414	0.996911	0
Astrocyte	Astrocyte	Ube3b	0.786948854940727	0.996911	0
Astrocyte	Astrocyte	Ubqln1	0.0745961154272288	0.977203	0
Astrocyte	Astrocyte	Ubr3	0.726005439169809	0.996911	0
Astrocyte	Astrocyte	Ulk1	0.851036388598132	0.996911	0
Astrocyte	Astrocyte	Unc13d	0.879497079378529	0.996911	0
Astrocyte	Astrocyte	Unc5a	0.695460035286494	0.996911	0
Astrocyte	Astrocyte	Uqcrc1	0.542808406984459	0.996911	0
Astrocyte	Astrocyte	Usf1	0.719971292546996	0.996911	0
Astrocyte	Astrocyte	Uso1	0.755798363073469	0.996911	0
Astrocyte	Astrocyte	Usp11	0.106074184463526	0.996911	0
Astrocyte	Astrocyte	Usp19	0.774048133505294	0.996911	0
Astrocyte	Astrocyte	Usp22	0.577913578816982	0.996911	0
Astrocyte	Astrocyte	Usp31	0.783192499145047	0.996911	0
Astrocyte	Astrocyte	Usp46	0.686021148127584	0.996911	0
Astrocyte	Astrocyte	Usp5	0.0037388712519724	0.79187	0
Astrocyte	Astrocyte	Vash1	0.424180325516795	0.996911	0
Astrocyte	Astrocyte	Vasp	0.496720468466175	0.996911	0
Astrocyte	Astrocyte	Vat1	0.660881717390164	0.996911	0
Astrocyte	Astrocyte	Vcpip1	0.704437079648305	0.996911	0
Astrocyte	Astrocyte	Vegfa	0.158194735037477	0.996911	0
Astrocyte	Astrocyte	Vgf	0.0263377291098623	0.798081	0
Astrocyte	Astrocyte	Vps13c	0.474197315643133	0.996911	0
Astrocyte	Astrocyte	Vps37b	0.312123288719473	0.996911	0
Astrocyte	Astrocyte	Wars	0.635205559032086	0.996911	0
Astrocyte	Astrocyte	Wasf3	0.448930636479011	0.996911	0
Astrocyte	Astrocyte	Wdfy3	0.682098214873718	0.996911	0
Astrocyte	Astrocyte	Wdr13	0.26498405692007	0.996911	0
Astrocyte	Astrocyte	Wdr60	0.897179886639695	0.996911	0
Astrocyte	Astrocyte	Wipi2	0.222758250679424	0.996911	0
Astrocyte	Astrocyte	Wiz	0.607994653905143	0.996911	0
Astrocyte	Astrocyte	Wnk1	0.76142941454109	0.996911	0
Astrocyte	Astrocyte	Wnk2	0.63985839573659	0.996911	0
Astrocyte	Astrocyte	Wwc2	0.602357157154558	0.996911	0
Astrocyte	Astrocyte	Xylt1	0.700553299711753	0.996911	0
Astrocyte	Astrocyte	Yif1b	0.510873436087526	0.996911	0
Astrocyte	Astrocyte	Ykt6	0.900921440354424	0.996911	0
Astrocyte	Astrocyte	Zc3h7b	0.58192996975314	0.996911	0
Astrocyte	Astrocyte	Zc3hc1	0.20134199246306	0.996911	0
Astrocyte	Astrocyte	Zfand2a	0.821831453770605	0.996911	0
Astrocyte	Astrocyte	Zfp106	0.646270016569362	0.996911	0
Astrocyte	Astrocyte	Zfp423	0.680192954114373	0.996911	0
Astrocyte	Astrocyte	Zfp608	0.475124813745971	0.996911	0
Astrocyte	Astrocyte	Zfp628	0.22532475867749	0.996911	0
Astrocyte	Astrocyte	Zfp865	0.798181159050817	0.996911	0
Astrocyte	Astrocyte	Zfyve1	0.229758982271318	0.996911	0
Astrocyte	Astrocyte	Zyx	0.376541496502134	0.996911	0
Astrocyte	Astrocyte	Atp6v0e2	0.00825995946938678	0.79187	0
Astrocyte	Astrocyte	Pclo	0.36159977349834	0.996911	0
Astrocyte	Astrocyte	Srrm1	0.702500100067464	0.996911	0
Astrocyte	Astrocyte	Mapk8ip3	0.538680634694404	0.996911	0
Astrocyte	Astrocyte	Wbp11	0.0718572662168415	0.955549	0
Astrocyte	Astrocyte	Tanc2	0.899340446659138	0.996911	0
Astrocyte	Astrocyte	Cadm3	0.292508258705594	0.996911	0
Astrocyte	Astrocyte	Mast3	0.0916015691881431	0.996911	0
Astrocyte	Astrocyte	Icam5	0.386707007963222	0.996911	0
Astrocyte	Astrocyte	Ntrk3	0.0859127388635934	0.996911	0
Astrocyte	Astrocyte	Otub1	0.91156013516322	0.996911	0
Astrocyte	Astrocyte	Rangap1	0.183926266556108	0.996911	0
Astrocyte	Astrocyte	Phactr1	0.118810676736414	0.996911	0
Astrocyte	Astrocyte	Uba1	0.931795104934156	0.996911	0
Astrocyte	Astrocyte	Ptprn2	0.110436658207107	0.996911	0
Astrocyte	Astrocyte	Adora1	0.936430562719186	0.996911	0
Astrocyte	Astrocyte	Ddx6	0.486705882328673	0.996911	0
Astrocyte	Astrocyte	Lingo1	0.946250710091424	0.996911	0
Astrocyte	Astrocyte	Add2	0.423450183624899	0.996911	0
Astrocyte	Astrocyte	Npepps	0.775677411664724	0.996911	0
Astrocyte	Astrocyte	Zfp365	0.46547813704675	0.996911	0
Astrocyte	Astrocyte	Trim37	0.524290546871567	0.996911	0
Astrocyte	Astrocyte	Sipa1l1	0.0772192393672948	0.977203	0
Astrocyte	Astrocyte	Napa	0.984048824128323	0.996911	0
Astrocyte	Astrocyte	Pfkl	0.0144603192473282	0.79187	0
Astrocyte	Astrocyte	Dctn2	0.763957551268578	0.996911	0
Astrocyte	Astrocyte	Dnajc5	0.788899713246149	0.996911	0
Astrocyte	Astrocyte	Macf1	0.977064104639027	0.996911	0
Astrocyte	Astrocyte	Amph	0.473392122287708	0.996911	0
Astrocyte	Astrocyte	Kif5a	0.958693740691915	0.996911	0
Astrocyte	Astrocyte	Herc2	0.832328355505855	0.996911	0
Astrocyte	Astrocyte	Stx12	0.147829197476791	0.996911	0
Astrocyte	Astrocyte	Grin1	0.832258127835776	0.996911	0
Astrocyte	Astrocyte	Ankrd46	0.886786927488849	0.996911	0
Astrocyte	Astrocyte	Kcnab2	0.412341020207872	0.996911	0
Astrocyte	Astrocyte	Omg	0.659920271372441	0.996911	0
Astrocyte	Astrocyte	Gcc2	0.894555674819609	0.996911	0
Astrocyte	Astrocyte	Kcnq2	0.919912715089766	0.996911	0
Astrocyte	Astrocyte	Prickle2	0.490853267845976	0.996911	0
Astrocyte	Astrocyte	Scamp5	0.148708202502221	0.996911	0
Astrocyte	Astrocyte	Syngr3	0.413475019124564	0.996911	0
Astrocyte	Astrocyte	Etnk1	0.379467245468979	0.996911	0
Astrocyte	Astrocyte	Rbfox2	0.186539074600054	0.996911	0
Astrocyte	Astrocyte	Gnb5	0.405349441759507	0.996911	0
Astrocyte	Astrocyte	Cdip1	0.535341093173799	0.996911	0
Astrocyte	Astrocyte	Scamp1	0.806874773803122	0.996911	0
Astrocyte	Astrocyte	Prrc2b	0.693465841195082	0.996911	0
Astrocyte	Astrocyte	Eef1a2	0.669771958409205	0.996911	0
Astrocyte	Astrocyte	Ccdc32	0.192549570446304	0.996911	0
Astrocyte	Astrocyte	Pum1	0.18247387142511	0.996911	0
Astrocyte	Astrocyte	Camsap2	0.72687359927589	0.996911	0
Astrocyte	Astrocyte	R3hdm4	0.0661080366205503	0.948718	0
Astrocyte	Astrocyte	Dlgap4	0.602979532441731	0.996911	0
Astrocyte	Astrocyte	Hars	0.986307925696377	0.996911	0
Astrocyte	Astrocyte	Nrip3	0.0623629942435261	0.948718	0
Astrocyte	Astrocyte	Cttn	0.114017572411927	0.996911	0
Astrocyte	Astrocyte	Cend1	0.473131526064621	0.996911	0
Astrocyte	Astrocyte	Slc17a7	0.408900710811073	0.996911	0
Astrocyte	Astrocyte	Lynx1	0.539538771723676	0.996911	0
Astrocyte	Astrocyte	Pcnp	0.543837371410465	0.996911	0
Astrocyte	Astrocyte	Unc13a	0.0146407636323758	0.79187	0
Astrocyte	Astrocyte	Ankrd17	0.763243805105284	0.996911	0
Astrocyte	Astrocyte	Kif3c	0.670169144682092	0.996911	0
Astrocyte	Astrocyte	Glg1	0.437481863012568	0.996911	0
Astrocyte	Astrocyte	Dync1li2	0.904290460684742	0.996911	0
Astrocyte	Astrocyte	Hnrnph2	0.262842950857142	0.996911	0
Astrocyte	Astrocyte	Pdia6	0.543573440278722	0.996911	0
Astrocyte	Astrocyte	Tspyl1	0.280310736500041	0.996911	0
Astrocyte	Astrocyte	Pam	0.0120607578912612	0.79187	0
Astrocyte	Astrocyte	Dner	0.887291679689422	0.996911	0
Astrocyte	Astrocyte	Atp1a1	0.786384270997236	0.996911	0
Astrocyte	Astrocyte	Wdr7	0.650304614729698	0.996911	0
Astrocyte	Astrocyte	Brd3	0.271377564064844	0.996911	0
Astrocyte	Astrocyte	Nefm	0.449748738230098	0.996911	0
Astrocyte	Astrocyte	Sphkap	0.500561352422483	0.996911	0
Astrocyte	Astrocyte	Caln1	0.0128623702330679	0.79187	0
Astrocyte	Astrocyte	Atp6v0a1	0.0137468262376052	0.79187	0
Astrocyte	Astrocyte	Zer1	0.113876668955903	0.996911	0
Astrocyte	Astrocyte	Camkk2	0.641883325006254	0.996911	0
Astrocyte	Astrocyte	Scg3	0.125353591276245	0.996911	0
Astrocyte	Astrocyte	Prkaca	0.152573953266431	0.996911	0
Astrocyte	Astrocyte	Fam81a	0.964027921875252	0.996911	0
Astrocyte	Astrocyte	Cdk5	0.781825079427781	0.996911	0
Astrocyte	Astrocyte	Ist1	0.746144738176055	0.996911	0
Astrocyte	Astrocyte	Sltm	0.910965619542229	0.996911	0
Astrocyte	Astrocyte	Dlg3	0.218474118270806	0.996911	0
Astrocyte	Astrocyte	Ildr2	0.785324220950084	0.996911	0
Astrocyte	Astrocyte	Ylpm1	0.339081085185089	0.996911	0
Astrocyte	Astrocyte	Clip3	0.15565358620528	0.996911	0
Astrocyte	Astrocyte	Gprasp2	0.499078807821182	0.996911	0
Astrocyte	Astrocyte	Plekhg5	0.508645911489355	0.996911	0
Astrocyte	Astrocyte	Fry	0.193393154934662	0.996911	0
Astrocyte	Astrocyte	Mprip	0.259783178479944	0.996911	0
Astrocyte	Astrocyte	Brd4	0.924913331546507	0.996911	0
Astrocyte	Astrocyte	Mical2	0.544611920229261	0.996911	0
Astrocyte	Astrocyte	Glyr1	0.949717795529342	0.996911	0
Astrocyte	Astrocyte	Snph	0.385489191724297	0.996911	0
Astrocyte	Astrocyte	Tef	0.0882271511719907	0.996911	0
Astrocyte	Astrocyte	Arhgap32	0.494847953598213	0.996911	0
Astrocyte	Astrocyte	Cab39	0.588448735979552	0.996911	0
Astrocyte	Astrocyte	Gas7	0.542419731800456	0.996911	0
Astrocyte	Astrocyte	Sdf2	0.0549359771882523	0.930888	0
Astrocyte	Astrocyte	Nap1l2	0.984884418834057	0.996911	0
Astrocyte	Astrocyte	Pgbd5	0.558388916151897	0.996911	0
Astrocyte	Astrocyte	Ttll7	0.895496458682411	0.996911	0
Astrocyte	Astrocyte	Gps1	0.463880827644201	0.996911	0
Astrocyte	Astrocyte	Por	0.922345903638828	0.996911	0
Astrocyte	Astrocyte	Rabl6	0.789069399799889	0.996911	0
Astrocyte	Astrocyte	Herc3	0.215818886051673	0.996911	0
Astrocyte	Astrocyte	Sec14l1	0.183162626154964	0.996911	0
Astrocyte	Astrocyte	Arpc4	0.979466896294517	0.996911	0
Astrocyte	Astrocyte	Arhgap21	0.735682582804617	0.996911	0
Astrocyte	Astrocyte	Cap1	0.974807950490137	0.996911	0
Astrocyte	Astrocyte	Tub	0.605959194658726	0.996911	0
Astrocyte	Astrocyte	Mfn2	0.523165867429385	0.996911	0
Astrocyte	Astrocyte	Ddb1	0.0932732130854652	0.996911	0
Astrocyte	Astrocyte	Arhgef2	0.619583803521852	0.996911	0
Astrocyte	Astrocyte	Cpt1c	0.976538224332117	0.996911	0
Astrocyte	Astrocyte	Cdc37	0.353326287146416	0.996911	0
Astrocyte	Astrocyte	Dcaf7	0.885623913505752	0.996911	0
Astrocyte	Astrocyte	Dctn1	0.970810302428686	0.996911	0
Astrocyte	Astrocyte	Tenm4	0.723408928868225	0.996911	0
Astrocyte	Astrocyte	Rasl11b	0.843484160901761	0.996911	0
Astrocyte	Astrocyte	Psmd8	0.21131299852635	0.996911	0
Astrocyte	Astrocyte	Dpp6	0.274142997593691	0.996911	0
Astrocyte	Astrocyte	C2cd2l	0.990240995411487	0.996911	0
Astrocyte	Astrocyte	Ajap1	0.585507304183093	0.996911	0
Astrocyte	Astrocyte	Slc2a3	0.494440800629192	0.996911	0
Astrocyte	Astrocyte	Myadm	0.736054645914187	0.996911	0
Astrocyte	Astrocyte	Rtn4rl1	0.154004107879816	0.996911	0
Astrocyte	Astrocyte	Apc	0.531008143524005	0.996911	0
Astrocyte	Astrocyte	Eif4g1	0.186255369718297	0.996911	0
Astrocyte	Astrocyte	Snx27	0.672769503966587	0.996911	0
Astrocyte	Astrocyte	Rab15	0.0980221006099368	0.996911	0
Astrocyte	Astrocyte	Sgta	0.69010553443937	0.996911	0
Astrocyte	Astrocyte	Kpnb1	0.63582002818412	0.996911	0
Astrocyte	Astrocyte	Mras	0.956928411234365	0.996911	0
Astrocyte	Astrocyte	Cops8	0.80959536506495	0.996911	0
Astrocyte	Astrocyte	Man2a2	0.451972779826073	0.996911	0
Astrocyte	Astrocyte	Fyn	0.485139011995011	0.996911	0
Astrocyte	Astrocyte	Gripap1	0.458299432581594	0.996911	0
Astrocyte	Astrocyte	Ina	0.734340501604721	0.996911	0
Astrocyte	Astrocyte	Dcaf12l1	0.375339740135296	0.996911	0
Astrocyte	Astrocyte	Stip1	0.133252577904645	0.996911	0
Astrocyte	Astrocyte	Slc8a2	0.902360088721218	0.996911	0
Astrocyte	Astrocyte	Wdr6	0.607052055466364	0.996911	0
Astrocyte	Astrocyte	Mgrn1	0.298965592031844	0.996911	0
Astrocyte	Astrocyte	Cmas	0.244836523596635	0.996911	0
Astrocyte	Astrocyte	Rpn2	0.139264649782508	0.996911	0
Astrocyte	Astrocyte	Dusp3	0.0708476594772344	0.955549	0
Astrocyte	Astrocyte	Clptm1l	0.877835444398598	0.996911	0
Astrocyte	Astrocyte	Ccdc25	0.0284130776740154	0.798081	0
Astrocyte	Astrocyte	Snrnp70	0.611687356395244	0.996911	0
Astrocyte	Astrocyte	Sumo3	0.126299590576164	0.996911	0
Astrocyte	Astrocyte	Acin1	0.0270308814086469	0.798081	0
Astrocyte	Astrocyte	Puf60	0.61165054966532	0.996911	0
Astrocyte	Astrocyte	Rnf157	0.0245958987763378	0.798081	0
Astrocyte	Astrocyte	Nr2f1	0.491318118898714	0.996911	0
Astrocyte	Astrocyte	Clstn3	0.697402760595578	0.996911	0
Astrocyte	Astrocyte	Ppp1cc	0.438470320393312	0.996911	0
Astrocyte	Astrocyte	Enpp5	0.0868948697069714	0.996911	0
Astrocyte	Astrocyte	Bcr	0.0393714311849852	0.865995	0
Astrocyte	Astrocyte	Sppl3	0.206467342223764	0.996911	0
Astrocyte	Astrocyte	Kcnn2	0.977104459695764	0.996911	0
Astrocyte	Astrocyte	R3hdm2	0.893835438158175	0.996911	0
Astrocyte	Astrocyte	Actr1a	0.199332295000933	0.996911	0
Astrocyte	Astrocyte	Pcmtd2	0.91965172332348	0.996911	0
Astrocyte	Astrocyte	Rab5b	0.0412268990681057	0.865995	0
Astrocyte	Astrocyte	Lancl2	0.485809824370283	0.996911	0
Astrocyte	Astrocyte	Tcf20	0.271589065833981	0.996911	0
Astrocyte	Astrocyte	Slc48a1	0.523741718248858	0.996911	0
Astrocyte	Astrocyte	Smap2	0.695138996430029	0.996911	0
Astrocyte	Astrocyte	Map3k12	0.510431465164749	0.996911	0
Astrocyte	Astrocyte	Kifc2	0.534489086468657	0.996911	0
Astrocyte	Astrocyte	Reep2	0.889911046064722	0.996911	0
Astrocyte	Astrocyte	Lix1	0.590865272117713	0.996911	0
Astrocyte	Astrocyte	Mkrn1	0.335622580351502	0.996911	0
Astrocyte	Astrocyte	Atxn2	0.0633051973635252	0.948718	0
Astrocyte	Astrocyte	Kcnv1	0.146104452971754	0.996911	0
Astrocyte	Astrocyte	Tprgl	0.290333292262169	0.996911	0
Astrocyte	Astrocyte	Fndc5	0.809418644826017	0.996911	0
Astrocyte	Astrocyte	Supt5	0.954691375080393	0.996911	0
Astrocyte	Astrocyte	Nf2	0.137303621779128	0.996911	0
Astrocyte	Astrocyte	Rnf165	0.979535311748806	0.996911	0
Astrocyte	Astrocyte	Pcyox1	0.677973852168906	0.996911	0
Astrocyte	Astrocyte	Rere	0.16803386088243	0.996911	0
Astrocyte	Astrocyte	Asphd2	0.774199792035286	0.996911	0
Astrocyte	Astrocyte	Actn4	0.988709283143468	0.996911	0
Astrocyte	Astrocyte	Rnf220	0.427551136697375	0.996911	0
Astrocyte	Astrocyte	Ehd3	0.903616080833621	0.996911	0
Astrocyte	Astrocyte	Psmd3	0.56358489280205	0.996911	0
Astrocyte	Astrocyte	Eif3d	0.953804173709857	0.996911	0
Astrocyte	Astrocyte	Epdr1	0.688451393476101	0.996911	0
Astrocyte	Astrocyte	Rnf34	0.549630307215396	0.996911	0
Astrocyte	Astrocyte	Rnf10	0.704406414310127	0.996911	0
Astrocyte	Astrocyte	Slc25a23	0.719270478489296	0.996911	0
Astrocyte	Astrocyte	P4hb	0.0775607997673741	0.977203	0
Astrocyte	Astrocyte	Setd3	0.135824544202161	0.996911	0
Astrocyte	Astrocyte	Dag1	0.0129753606359931	0.79187	0
Astrocyte	Astrocyte	Pcdh7	0.69086054514307	0.996911	0
Astrocyte	Astrocyte	Ttyh3	0.0145264149589827	0.79187	0
Astrocyte	Astrocyte	Pigq	0.613461694639552	0.996911	0
Astrocyte	Astrocyte	Zcchc14	0.834276033632574	0.996911	0
Astrocyte	Astrocyte	Nat14	0.812736054689036	0.996911	0
Astrocyte	Astrocyte	P4htm	0.749017150452885	0.996911	0
Astrocyte	Astrocyte	Acly	0.794831638183415	0.996911	0
Astrocyte	Astrocyte	Vps13d	0.340108811666951	0.996911	0
Astrocyte	Astrocyte	Armcx1	0.835365046945662	0.996911	0
Astrocyte	Astrocyte	Klhl22	0.421317174878264	0.996911	0
Astrocyte	Astrocyte	Ganab	0.908554094334687	0.996911	0
Astrocyte	Astrocyte	Nr2c2	0.411737904873503	0.996911	0
Astrocyte	Astrocyte	Ube4b	0.883761160451805	0.996911	0
Astrocyte	Astrocyte	Dpp9	0.566533327627219	0.996911	0
Astrocyte	Astrocyte	Ubxn6	0.396822134429753	0.996911	0
Astrocyte	Astrocyte	Fbxw11	0.777552190047192	0.996911	0
Astrocyte	Astrocyte	Tacc1	0.0750229593198879	0.977203	0
Astrocyte	Astrocyte	Ilf3	0.313405627416513	0.996911	0
Astrocyte	Astrocyte	Drosha	0.824448034218959	0.996911	0
Astrocyte	Astrocyte	Arhgef7	0.438487171959076	0.996911	0
Astrocyte	Astrocyte	Os9	0.420543748989492	0.996911	0
Astrocyte	Astrocyte	Ppm1a	0.434232161888077	0.996911	0
Astrocyte	Astrocyte	Fam171a1	0.282206175899056	0.996911	0
Astrocyte	Astrocyte	Atp2b4	0.703336138362313	0.996911	0
Astrocyte	Astrocyte	Sybu	0.67223331356818	0.996911	0
Astrocyte	Astrocyte	Tbrg1	0.899624754782073	0.996911	0
Astrocyte	Astrocyte	Pcdh8	0.419925986932283	0.996911	0
Astrocyte	Astrocyte	Abca2	0.684338789506556	0.996911	0
Astrocyte	Astrocyte	Cltb	0.932263107856832	0.996911	0
Astrocyte	Astrocyte	Srpk1	0.595403979030747	0.996911	0
Astrocyte	Astrocyte	Bace1	0.927583875896819	0.996911	0
Astrocyte	Astrocyte	Pkia	0.261405925469114	0.996911	0
Astrocyte	Astrocyte	Sptbn4	0.200805275565724	0.996911	0
Astrocyte	Astrocyte	Exoc6b	0.558766994568196	0.996911	0
Astrocyte	Astrocyte	Rab11fip3	0.70874185951804	0.996911	0
Astrocyte	Astrocyte	Rmnd5b	0.606389276785259	0.996911	0
Astrocyte	Astrocyte	Cog7	0.787414098271098	0.996911	0
Astrocyte	Astrocyte	Hid1	0.963390248421993	0.996911	0
Astrocyte	Astrocyte	Golga2	0.192364660466152	0.996911	0
Astrocyte	Astrocyte	Taok2	0.369835494698616	0.996911	0
Astrocyte	Astrocyte	Pip4k2b	0.787974902738248	0.996911	0
Astrocyte	Astrocyte	Ifngr2	0.873380643478103	0.996911	0
Astrocyte	Astrocyte	Srsf6	0.931809638555031	0.996911	0
Astrocyte	Astrocyte	Trak2	0.315082980618478	0.996911	0
Astrocyte	Astrocyte	Yars	0.718723442278494	0.996911	0
Astrocyte	Astrocyte	Ythdf1	0.191700595469744	0.996911	0
Astrocyte	Astrocyte	Gpd1l	0.747790275367216	0.996911	0
Astrocyte	Astrocyte	Snx32	0.300722236351213	0.996911	0
Astrocyte	Astrocyte	Megf8	0.332951443833254	0.996911	0
Astrocyte	Astrocyte	Limch1	0.341921281218088	0.996911	0
Astrocyte	Astrocyte	Papss1	0.434661609269162	0.996911	0
Astrocyte	Astrocyte	Sun1	0.261173752400379	0.996911	0
Astrocyte	Astrocyte	Stx1a	0.647036936627913	0.996911	0
Astrocyte	Astrocyte	Zbtb4	0.615141386262376	0.996911	0
Astrocyte	Astrocyte	Gas6	0.646918475803461	0.996911	0
Astrocyte	Astrocyte	Enpp2	0.0868343845015147	0.996911	0
Astrocyte	Astrocyte	Nt5dc3	0.120183864044696	0.996911	0
Astrocyte	Astrocyte	Rab3gap2	0.16228048038283	0.996911	0
Astrocyte	Astrocyte	Cstf2t	0.306149863399621	0.996911	0
Astrocyte	Astrocyte	Map4k4	0.940261917040345	0.996911	0
Astrocyte	Astrocyte	Sfxn1	0.354054808989538	0.996911	0
Astrocyte	Astrocyte	Trappc5	0.00352046796750783	0.79187	0
Astrocyte	Astrocyte	Slc6a7	0.551487192103175	0.996911	0
Astrocyte	Astrocyte	Atxn7l3	0.912689958594892	0.996911	0
Astrocyte	Astrocyte	Parp6	0.567662610989989	0.996911	0
Astrocyte	Astrocyte	Abcf2	0.501807258634678	0.996911	0
Astrocyte	Astrocyte	Akap8	0.0957993647088099	0.996911	0
Astrocyte	Astrocyte	Nav3	0.432389091145019	0.996911	0
Astrocyte	Astrocyte	Ptprj	0.472236762046266	0.996911	0
Astrocyte	Astrocyte	Rapgefl1	0.913540942404977	0.996911	0
Astrocyte	Astrocyte	Gtf3c1	0.575542049388651	0.996911	0
Astrocyte	Astrocyte	Eif2b4	0.430173714567803	0.996911	0
Astrocyte	Astrocyte	Gon4l	0.297229483374831	0.996911	0
Astrocyte	Astrocyte	Nr4a1	0.831656300222998	0.996911	0
Astrocyte	Astrocyte	Fbxo31	0.0853675452372533	0.996911	0
Astrocyte	Astrocyte	Nova2	0.527820971531057	0.996911	0
Astrocyte	Astrocyte	Phactr3	0.347439588170966	0.996911	0
Astrocyte	Astrocyte	Zcchc6	0.014405583851627	0.79187	0
Astrocyte	Astrocyte	Sirt3	0.789107836337829	0.996911	0
Astrocyte	Astrocyte	Mdp1	0.597578841068501	0.996911	0
Astrocyte	Astrocyte	Smpd1	0.188912592270426	0.996911	0
Astrocyte	Astrocyte	Ptdss1	0.069386007914166	0.948718	0
Astrocyte	Astrocyte	Zswim8	0.440474522099368	0.996911	0
Astrocyte	Astrocyte	Pip5k1a	0.685576285106078	0.996911	0
Astrocyte	Astrocyte	Cntnap1	0.220634365627328	0.996911	0
Astrocyte	Astrocyte	Tmem132a	0.775705498927109	0.996911	0
Astrocyte	Astrocyte	Tulp4	0.62459384759018	0.996911	0
Astrocyte	Astrocyte	Lrrc7	0.0475747369213056	0.893545	0
Astrocyte	Astrocyte	Sqle	0.833664988929623	0.996911	0
Astrocyte	Astrocyte	Sh3rf1	0.183345378341536	0.996911	0
Astrocyte	Astrocyte	Atp1b3	0.887717643131221	0.996911	0
Astrocyte	Astrocyte	Dnm3	0.226303955802378	0.996911	0
Astrocyte	Astrocyte	Ube2z	0.789918679801748	0.996911	0
Astrocyte	Astrocyte	Prpf18	0.709530220648356	0.996911	0
Astrocyte	Astrocyte	Stoml2	0.817181122346466	0.996911	0
Astrocyte	Astrocyte	Ccdc85a	0.413643375141492	0.996911	0
Astrocyte	Astrocyte	Atp2b3	0.969712942293163	0.996911	0
Astrocyte	Astrocyte	Gramd1a	0.398289371088163	0.996911	0
Astrocyte	Astrocyte	Lrp8	0.150662842743216	0.996911	0
Astrocyte	Astrocyte	Ppp1r9b	0.582260007391537	0.996911	0
Astrocyte	Astrocyte	Mapk9	0.713645124267593	0.996911	0
Astrocyte	Astrocyte	Rad21	0.830534783193208	0.996911	0
Astrocyte	Astrocyte	Tbk1	0.200159554287649	0.996911	0
Astrocyte	Astrocyte	Larp1	0.968290015015194	0.996911	0
Astrocyte	Astrocyte	Coro2b	0.78709027056999	0.996911	0
Astrocyte	Astrocyte	Neurl1a	0.303952109775904	0.996911	0
Astrocyte	Astrocyte	Prickle1	0.546705061162349	0.996911	0
Astrocyte	Astrocyte	Hspa2	0.316876445320018	0.996911	0
Astrocyte	Astrocyte	Btbd3	0.295409700314818	0.996911	0
Astrocyte	Astrocyte	Bcl7a	0.636185164576007	0.996911	0
Astrocyte	Astrocyte	Usp4	0.368588045955535	0.996911	0
Astrocyte	Astrocyte	Tmem127	0.827170935712712	0.996911	0
Astrocyte	Astrocyte	Cecr6	0.890894869894816	0.996911	0
Astrocyte	Astrocyte	Cyb561	0.337655421093212	0.996911	0
Astrocyte	Astrocyte	Tspyl5	0.520600215499303	0.996911	0
Astrocyte	Astrocyte	Skiv2l	0.0419141645138366	0.865995	0
Astrocyte	Astrocyte	Poldip3	0.541402608342827	0.996911	0
Astrocyte	Astrocyte	Dazap2	0.132733702861421	0.996911	0
Astrocyte	Astrocyte	Snx1	0.26641687502177	0.996911	0
Astrocyte	Astrocyte	Bag6	0.105207396097295	0.996911	0
Astrocyte	Astrocyte	Cep170	0.580711990820758	0.996911	0
Astrocyte	Astrocyte	Pdia4	0.375232659412303	0.996911	0
Astrocyte	Astrocyte	Senp3	0.14428589318834	0.996911	0
Astrocyte	Astrocyte	Sptb	0.342686314132982	0.996911	0
Astrocyte	Astrocyte	Kctd6	0.389355624301125	0.996911	0
Astrocyte	Astrocyte	Chka	0.884511328632429	0.996911	0
Astrocyte	Astrocyte	Cnnm1	0.108715073135016	0.996911	0
Astrocyte	Astrocyte	Jarid2	0.339679062309841	0.996911	0
Astrocyte	Astrocyte	Ostm1	0.841183720475883	0.996911	0
Astrocyte	Astrocyte	Keap1	0.575459136589805	0.996911	0
Astrocyte	Astrocyte	Ep300	0.903101577733706	0.996911	0
Astrocyte	Astrocyte	Derl1	0.87753342534828	0.996911	0
Astrocyte	Astrocyte	Sec61a1	0.160474149546391	0.996911	0
Astrocyte	Astrocyte	Xbp1	0.902116132593358	0.996911	0
Astrocyte	Astrocyte	Ap1m1	0.799517286542765	0.996911	0
Astrocyte	Astrocyte	Desi1	0.592342356265472	0.996911	0
Astrocyte	Astrocyte	Cluh	0.910027111929294	0.996911	0
Astrocyte	Astrocyte	Rbm22	0.859740895861619	0.996911	0
Astrocyte	Astrocyte	Etv5	0.966673791787618	0.996911	0
Astrocyte	Astrocyte	Smarcd1	0.640235772259671	0.996911	0
Astrocyte	Astrocyte	Eif3b	0.813618467353791	0.996911	0
Astrocyte	Astrocyte	Sall2	0.97749922688352	0.996911	0
Astrocyte	Astrocyte	Sgk1	0.0688199379514054	0.948718	0
Astrocyte	Astrocyte	Mical3	0.832829204987872	0.996911	0
Astrocyte	Astrocyte	Nptx2	0.892457911437902	0.996911	0
Astrocyte	Astrocyte	Mast4	0.119082835378971	0.996911	0
Astrocyte	Astrocyte	Sp3	0.536230051441686	0.996911	0
Astrocyte	Astrocyte	Rprd2	0.851203432520233	0.996911	0
Astrocyte	Astrocyte	Hecw1	0.035491811668531	0.849266	0
Astrocyte	Astrocyte	Coq9	0.28007768106226	0.996911	0
Astrocyte	Astrocyte	Slc7a8	0.841609352508959	0.996911	0
Astrocyte	Astrocyte	Tecpr2	0.432094959053121	0.996911	0
Astrocyte	Astrocyte	Dbnl	0.0457982765942785	0.893545	0
Astrocyte	Astrocyte	Dlgap2	0.289472786799707	0.996911	0
Astrocyte	Astrocyte	Trappc12	0.147939580893608	0.996911	0
Astrocyte	Astrocyte	Pepd	0.315677942725939	0.996911	0
Astrocyte	Astrocyte	Syt3	0.865764663734298	0.996911	0
Astrocyte	Astrocyte	Ephb6	0.122614557953716	0.996911	0
Astrocyte	Astrocyte	Tnrc18	0.627610954179064	0.996911	0
Astrocyte	Astrocyte	Grn	0.696939356321966	0.996911	0
Astrocyte	Astrocyte	Ppp1r21	0.312402393709327	0.996911	0
Astrocyte	Astrocyte	Csmd1	0.851314070556475	0.996911	0
Astrocyte	Astrocyte	Setbp1	0.00784556419453133	0.79187	0
Astrocyte	Astrocyte	Coq5	0.00767899713464592	0.79187	0
Astrocyte	Astrocyte	Btbd2	0.00292046421853721	0.79187	0
Astrocyte	Astrocyte	Acvr1	0.765882223159082	0.996911	0
Astrocyte	Astrocyte	Gba2	0.883429190132214	0.996911	0
Astrocyte	Astrocyte	Usf2	0.115262975662999	0.996911	0
Astrocyte	Astrocyte	Lrrc49	0.237742065793755	0.996911	0
Astrocyte	Astrocyte	Ablim1	0.245006847295359	0.996911	0
Astrocyte	Astrocyte	Spata2	0.209883510157495	0.996911	0
Astrocyte	Astrocyte	Irf2bp2	0.223912681743269	0.996911	0
Astrocyte	Astrocyte	Cyb5r3	0.223368042768373	0.996911	0
Astrocyte	Astrocyte	Jakmip1	0.480878347258056	0.996911	0
Astrocyte	Astrocyte	Fmn2	0.0406379637349052	0.865995	0
Astrocyte	Astrocyte	Fxr2	0.200705450830881	0.996911	0
Astrocyte	Astrocyte	Arhgef3	0.850028303133694	0.996911	0
Astrocyte	Astrocyte	Raf1	0.539631226504759	0.996911	0
Astrocyte	Astrocyte	Syt17	0.501819717689162	0.996911	0
Astrocyte	Astrocyte	Abhd16a	0.394775820898415	0.996911	0
Astrocyte	Astrocyte	St3gal2	0.324308177373248	0.996911	0
Astrocyte	Astrocyte	Fbxw5	0.717684641854481	0.996911	0
Astrocyte	Astrocyte	Tmcc2	0.935887419609998	0.996911	0
Astrocyte	Astrocyte	Egr4	0.306660981253415	0.996911	0
Astrocyte	Astrocyte	Sidt2	0.579556626307556	0.996911	0
Astrocyte	Astrocyte	Gcn1l1	0.36005867320406	0.996911	0
Astrocyte	Astrocyte	Btg2	0.353460643602423	0.996911	0
Astrocyte	Astrocyte	Kcnc3	0.815098770698328	0.996911	0
Astrocyte	Astrocyte	Lsm14a	0.575614273610082	0.996911	0
Astrocyte	Astrocyte	Oprl1	0.448546715386946	0.996911	0
Astrocyte	Astrocyte	Mex3b	0.626544164890369	0.996911	0
Astrocyte	Astrocyte	Dr1	0.336011746835243	0.996911	0
Astrocyte	Astrocyte	Dcaf11	0.975693376844724	0.996911	0
Astrocyte	Astrocyte	Wscd2	0.773318931010313	0.996911	0
Astrocyte	Astrocyte	U2af2	0.111965261461149	0.996911	0
Astrocyte	Astrocyte	Srp68	0.387882425737992	0.996911	0
Astrocyte	Astrocyte	Tars	0.0292268772355842	0.798081	0
Astrocyte	Astrocyte	Cdk12	0.067048759451699	0.948718	0
Astrocyte	Astrocyte	Tpp1	0.0493236674715061	0.893545	0
Astrocyte	Astrocyte	Grk6	0.693963179720303	0.996911	0
Astrocyte	Astrocyte	Tmem170b	0.751430156861175	0.996911	0
Astrocyte	Astrocyte	Paqr4	0.675990757750922	0.996911	0
Astrocyte	Astrocyte	Ccdc149	0.745339685866855	0.996911	0
Astrocyte	Astrocyte	Pef1	0.819983823706826	0.996911	0
Astrocyte	Astrocyte	S100b	0.486012285060548	0.996911	0
Astrocyte	Astrocyte	Sgsm3	0.785148612926141	0.996911	0
Astrocyte	Astrocyte	Zfp251	0.847896928312405	0.996911	0
Astrocyte	Astrocyte	Cant1	0.0686465325610559	0.948718	0
Astrocyte	Astrocyte	Mrpl37	0.399896757507981	0.996911	0
Astrocyte	Astrocyte	Pdp1	0.756189364566496	0.996911	0
Astrocyte	Astrocyte	Aacs	0.0456830501988285	0.893545	0
Astrocyte	Astrocyte	Prmt7	0.52167614381209	0.996911	0
Astrocyte	Astrocyte	Igf1r	0.392285340234456	0.996911	0
Astrocyte	Astrocyte	Ptprz1	0.743070141450295	0.996911	0
Astrocyte	Astrocyte	Wrnip1	0.762243379407554	0.996911	0
Astrocyte	Astrocyte	Myh9	0.67926158057595	0.996911	0
Astrocyte	Astrocyte	Get4	0.416790129976871	0.996911	0
Astrocyte	Astrocyte	Dnaja3	0.0307949194910347	0.798081	0
Astrocyte	Astrocyte	Ap3s2	0.122350022674025	0.996911	0
Astrocyte	Astrocyte	Faxc	0.812204917973232	0.996911	0
Astrocyte	Astrocyte	Gpn1	0.655693214658785	0.996911	0
Astrocyte	Astrocyte	Mrpl9	0.653907789158713	0.996911	0
Astrocyte	Astrocyte	Nucb1	0.376525723957166	0.996911	0
Astrocyte	Astrocyte	Srebf2	0.878303273469396	0.996911	0
Astrocyte	Astrocyte	Grin2a	0.845796191138427	0.996911	0
Astrocyte	Astrocyte	Mdm2	0.560281099465278	0.996911	0
Astrocyte	Astrocyte	Arfgap2	0.513195636301467	0.996911	0
Astrocyte	Astrocyte	Zfp740	0.311730361136953	0.996911	0
Astrocyte	Astrocyte	Rnf214	0.289252062624716	0.996911	0
Astrocyte	Astrocyte	Sec24c	0.788630046519272	0.996911	0
Astrocyte	Astrocyte	Psat1	0.524019973417852	0.996911	0
Astrocyte	Astrocyte	Kcnk2	0.183514813550784	0.996911	0
Astrocyte	Astrocyte	Tsc22d3	0.717450212555759	0.996911	0
Astrocyte	Astrocyte	Dda1	0.912163484486486	0.996911	0
Astrocyte	Astrocyte	Hyou1	0.433906179964058	0.996911	0
Astrocyte	Astrocyte	Blmh	0.745491584980316	0.996911	0
Astrocyte	Astrocyte	Pitpnm1	0.184084972797265	0.996911	0
Astrocyte	Astrocyte	Ranbp3	0.771928960474252	0.996911	0
Astrocyte	Astrocyte	Iars	0.632855306249246	0.996911	0
Astrocyte	Astrocyte	Hrh3	0.16089953397772	0.996911	0
Astrocyte	Astrocyte	Pcp4l1	0.30394724543826	0.996911	0
Astrocyte	Astrocyte	Eif2b1	0.86858484128876	0.996911	0
Astrocyte	Astrocyte	Men1	0.141056861700246	0.996911	0
Astrocyte	Astrocyte	Abcg4	0.75170526021913	0.996911	0
Astrocyte	Astrocyte	Lrrc59	0.382456718270848	0.996911	0
Astrocyte	Astrocyte	Ddx41	0.826679728279496	0.996911	0
Astrocyte	Astrocyte	Lgi3	0.26264356640339	0.996911	0
Astrocyte	Astrocyte	Gng7	0.112687657672208	0.996911	0
Astrocyte	Astrocyte	Vps11	0.0156559623006148	0.798081	0
Astrocyte	Astrocyte	Sema7a	0.790752350690186	0.996911	0
Astrocyte	Astrocyte	Urgcp	0.0354059535425398	0.849266	0
Astrocyte	Astrocyte	Papd5	0.423410243071083	0.996911	0
Astrocyte	Astrocyte	Pogz	0.29414518852141	0.996911	0
Astrocyte	Astrocyte	Lrrc8d	0.961739089228954	0.996911	0
Astrocyte	Astrocyte	Adck1	0.804109867498695	0.996911	0
Astrocyte	Astrocyte	Eml2	0.383519211620455	0.996911	0
Astrocyte	Astrocyte	Mgat2	0.539527691609667	0.996911	0
Astrocyte	Astrocyte	Clk3	0.402957455157082	0.996911	0
Astrocyte	Astrocyte	Atg13	0.201990603546911	0.996911	0
Astrocyte	Astrocyte	Rbm33	0.831292909327145	0.996911	0
Astrocyte	Astrocyte	Arhgef11	0.72998648937289	0.996911	0
Astrocyte	Astrocyte	Nck2	0.602506885938517	0.996911	0
Astrocyte	Astrocyte	Eif4enif1	0.864061146820096	0.996911	0
Astrocyte	Astrocyte	Ubqln4	0.515037832973571	0.996911	0
Astrocyte	Astrocyte	Cotl1	0.172629390806293	0.996911	0
Astrocyte	Astrocyte	Actr8	0.520211682581128	0.996911	0
Astrocyte	Astrocyte	Dnajc14	0.923997091679589	0.996911	0
Astrocyte	Astrocyte	Lasp1	0.448171726189994	0.996911	0
Astrocyte	Astrocyte	Hdac5	0.513412921548632	0.996911	0
Astrocyte	Astrocyte	Kat2a	0.156798271020905	0.996911	0
Astrocyte	Astrocyte	Fkrp	0.652527082142858	0.996911	0
Astrocyte	Astrocyte	Ncln	0.20217561275942	0.996911	0
Astrocyte	Astrocyte	Alkbh5	0.614341017305033	0.996911	0
Astrocyte	Astrocyte	Vcl	0.119077955312587	0.996911	0
Astrocyte	Astrocyte	Ccdc6	0.462689390019711	0.996911	0
Astrocyte	Astrocyte	Aff3	0.987309537880706	0.996911	0
Astrocyte	Astrocyte	Mapk4	0.220402896427261	0.996911	0
Astrocyte	Astrocyte	Casc3	0.390916456429938	0.996911	0
Astrocyte	Astrocyte	Zdhhc8	0.34259762416787	0.996911	0
Astrocyte	Astrocyte	Dcun1d2	0.948408691917562	0.996911	0
Astrocyte	Astrocyte	Rprm	0.44470275431186	0.996911	0
Astrocyte	Astrocyte	Spns2	0.283206122460073	0.996911	0
Astrocyte	Astrocyte	Ptpn12	0.104783203460091	0.996911	0
Astrocyte	Astrocyte	Txlna	0.0589271024259387	0.948718	0
Astrocyte	Astrocyte	Map1s	0.736017182779232	0.996911	0
Astrocyte	Astrocyte	Abcb8	0.0362834068791827	0.849266	0
Astrocyte	Astrocyte	Xab2	0.227523585699395	0.996911	0
Astrocyte	Astrocyte	Tkt	0.770195482230027	0.996911	0
Astrocyte	Astrocyte	Gatad2b	0.250392315425504	0.996911	0
Astrocyte	Astrocyte	Pygb	0.810051236516105	0.996911	0
Astrocyte	Astrocyte	Hsdl1	0.726286343650497	0.996911	0
Astrocyte	Astrocyte	Ctnna2	0.516216228835857	0.996911	0
Astrocyte	Astrocyte	Akt2	0.370176496130742	0.996911	0
Astrocyte	Astrocyte	Scaf8	0.264890068919415	0.996911	0
Astrocyte	Astrocyte	Tsc1	0.63254609292349	0.996911	0
Astrocyte	Astrocyte	Pttg1ip	0.994106969783144	0.998099	0
Astrocyte	Astrocyte	Fsd1	0.255393094804094	0.996911	0
Astrocyte	Astrocyte	Nlgn2	0.744153683425245	0.996911	0
Astrocyte	Astrocyte	Nav2	0.856477054032709	0.996911	0
Astrocyte	Astrocyte	Cdk8	0.912278027377066	0.996911	0
Astrocyte	Astrocyte	Vps8	0.875998312845092	0.996911	0
Astrocyte	Astrocyte	Rbm10	0.786670930638922	0.996911	0
Astrocyte	Astrocyte	B4galnt4	0.405688230981014	0.996911	0
Astrocyte	Astrocyte	Dennd1a	0.117942192939425	0.996911	0
Astrocyte	Astrocyte	Satb1	0.850956079911863	0.996911	0
Astrocyte	Astrocyte	Letmd1	0.088326434736374	0.996911	0
Astrocyte	Astrocyte	Nelfb	0.165286610473907	0.996911	0
Astrocyte	Astrocyte	Rnf123	0.00924994281723539	0.79187	0
Astrocyte	Astrocyte	Chst11	0.500486238179098	0.996911	0
Astrocyte	Astrocyte	Flcn	0.307545520126239	0.996911	0
Astrocyte	Astrocyte	Ehd1	0.331520941748485	0.996911	0
Astrocyte	Astrocyte	Dtnb	0.147931782501276	0.996911	0
Astrocyte	Astrocyte	Rab35	0.847354306993548	0.996911	0
Astrocyte	Astrocyte	Rnf19b	0.293013225036256	0.996911	0
Astrocyte	Astrocyte	Sephs2	0.949154754793221	0.996911	0
Astrocyte	Astrocyte	Ptpdc1	0.113722819083857	0.996911	0
Astrocyte	Astrocyte	Mbd5	0.770924737527573	0.996911	0
Astrocyte	Astrocyte	Phf12	0.458774405276953	0.996911	0
Astrocyte	Astrocyte	Dpysl4	0.825878065893775	0.996911	0
Astrocyte	Astrocyte	Crcp	0.491600554488733	0.996911	0
Astrocyte	Astrocyte	Sec16a	0.61853637362001	0.996911	0
Astrocyte	Astrocyte	Fam114a2	0.666626790041434	0.996911	0
Astrocyte	Astrocyte	Cdc42bpb	0.519361078450641	0.996911	0
Astrocyte	Astrocyte	Klhl29	0.678336970551297	0.996911	0
Astrocyte	Astrocyte	Cog1	0.979426887954527	0.996911	0
Astrocyte	Astrocyte	Dus1l	0.0098551522105659	0.79187	0
Astrocyte	Astrocyte	Dnpep	0.759899278585395	0.996911	0
Astrocyte	Astrocyte	Txnrd1	0.534054796664824	0.996911	0
Astrocyte	Astrocyte	Neurl1b	0.00894784665320207	0.79187	0
Astrocyte	Astrocyte	Per2	0.799258263545392	0.996911	0
Astrocyte	Astrocyte	Sbk1	0.370078746378266	0.996911	0
Astrocyte	Astrocyte	Nup85	0.425387463955008	0.996911	0
Astrocyte	Astrocyte	Hdac6	0.980724180908804	0.996911	0
Astrocyte	Astrocyte	Ece1	0.832345210836251	0.996911	0
Astrocyte	Astrocyte	Slc25a39	0.735430192365572	0.996911	0
Astrocyte	Astrocyte	Fam174b	0.42906103652694	0.996911	0
Astrocyte	Astrocyte	Synj2	0.848491081887928	0.996911	0
Astrocyte	Astrocyte	Fam110b	0.298510604088577	0.996911	0
Astrocyte	Astrocyte	Amer2	0.741631008341138	0.996911	0
Astrocyte	Astrocyte	Ets2	0.618228839739746	0.996911	0
Astrocyte	Astrocyte	Kctd10	0.541045779236031	0.996911	0
Astrocyte	Astrocyte	Flnb	0.592076999478776	0.996911	0
Astrocyte	Astrocyte	Nhsl1	0.523691266058663	0.996911	0
Astrocyte	Astrocyte	Grm3	0.115197217261831	0.996911	0
Astrocyte	Astrocyte	Isyna1	0.868616148726434	0.996911	0
Astrocyte	Astrocyte	Hibadh	0.150763934223227	0.996911	0
Astrocyte	Astrocyte	Dgkh	0.628918576299448	0.996911	0
Astrocyte	Astrocyte	Carm1	0.130221585734027	0.996911	0
Astrocyte	Astrocyte	Kcnc1	0.297124501425754	0.996911	0
Astrocyte	Astrocyte	Slc4a1ap	0.515398529112706	0.996911	0
Astrocyte	Astrocyte	Csnk1g2	0.15718364944795	0.996911	0
Astrocyte	Astrocyte	Itgb1	0.538798006004655	0.996911	0
Astrocyte	Astrocyte	Fam43b	0.0922586732849554	0.996911	0
Astrocyte	Astrocyte	Tubgcp2	0.567762003100181	0.996911	0
Astrocyte	Astrocyte	Atmin	0.728387400021908	0.996911	0
Astrocyte	Astrocyte	Fcho1	0.895932538646222	0.996911	0
Astrocyte	Astrocyte	Irs2	0.576837106281701	0.996911	0
Astrocyte	Astrocyte	Hs3st1	0.927893549068948	0.996911	0
Astrocyte	Astrocyte	Slc1a4	0.526198802554666	0.996911	0
Astrocyte	Astrocyte	Srprb	0.884257228397004	0.996911	0
Astrocyte	Astrocyte	Dlc1	0.731101247838391	0.996911	0
Astrocyte	Astrocyte	Zdhhc5	0.446408246581535	0.996911	0
Astrocyte	Astrocyte	Mib2	0.981796086235688	0.996911	0
Astrocyte	Astrocyte	Taz	0.0104947725357188	0.79187	0
Astrocyte	Astrocyte	Mcu	0.704309263364591	0.996911	0
Astrocyte	Astrocyte	Fbxl6	0.736896973739311	0.996911	0
Astrocyte	Astrocyte	Elovl5	0.418068070464202	0.996911	0
Astrocyte	Astrocyte	Cacna1i	0.416729182193344	0.996911	0
Astrocyte	Astrocyte	Ddx49	0.212196302543669	0.996911	0
Astrocyte	Astrocyte	Dnajb2	0.955843032407736	0.996911	0
Astrocyte	Astrocyte	Gatsl2	0.916974062760103	0.996911	0
Astrocyte	Astrocyte	Vtn	0.858120498734337	0.996911	0
Astrocyte	Astrocyte	Ppargc1b	0.35570220103433	0.996911	0
Astrocyte	Astrocyte	Rap1gap2	0.878124036691	0.996911	0
Astrocyte	Astrocyte	Slc6a1	0.0967881440973524	0.996911	0
Astrocyte	Astrocyte	Nfx1	0.961901841498522	0.996911	0
Astrocyte	Astrocyte	Jdp2	0.750487778813703	0.996911	0
Astrocyte	Astrocyte	Lonrf2	0.977890827496833	0.996911	0
Astrocyte	Astrocyte	Srrm3	0.0173553381567257	0.798081	0
Astrocyte	Astrocyte	Irf2bp1	0.0509845312909729	0.897615	0
Astrocyte	Astrocyte	Nup214	0.920204073372236	0.996911	0
Astrocyte	Astrocyte	Smyd5	0.977306626431548	0.996911	0
Astrocyte	Astrocyte	Gnal	0.588881676922657	0.996911	0
Astrocyte	Astrocyte	Ntsr2	0.706554731056657	0.996911	0
Astrocyte	Astrocyte	Phf23	0.243815785661391	0.996911	0
Astrocyte	Astrocyte	Slc7a1	0.97431947474796	0.996911	0
Astrocyte	Astrocyte	Sergef	0.927608535752424	0.996911	0
Astrocyte	Astrocyte	Col4a2	0.219644550986349	0.996911	0
Astrocyte	Astrocyte	Pcbp3	0.0416942383540699	0.865995	0
Astrocyte	Astrocyte	Glcci1	0.149941643762275	0.996911	0
Astrocyte	Astrocyte	Usp39	0.836634974150497	0.996911	0
Astrocyte	Astrocyte	Ache	0.878320898538854	0.996911	0
Astrocyte	Astrocyte	Fads1	0.410656964136802	0.996911	0
Astrocyte	Astrocyte	Chpf2	0.135599472176257	0.996911	0
Astrocyte	Astrocyte	Bckdk	0.0549468025841799	0.930888	0
Astrocyte	Astrocyte	Ncam2	0.11963401075478	0.996911	0
Astrocyte	Astrocyte	Tada3	0.746847453265389	0.996911	0
Astrocyte	Astrocyte	Ahdc1	0.124641409994104	0.996911	0
Astrocyte	Astrocyte	Naa40	0.33609918756535	0.996911	0
Astrocyte	Astrocyte	Icmt	0.952295962735227	0.996911	0
Astrocyte	Astrocyte	Man1b1	0.998600375279515	0.999773	0
Astrocyte	Astrocyte	Rabgef1	0.926788332745382	0.996911	0
Astrocyte	Astrocyte	Eif2ak1	0.185799237007036	0.996911	0
Astrocyte	Astrocyte	Map6d1	0.799645637024452	0.996911	0
Astrocyte	Astrocyte	Mkrn2	0.88478836976824	0.996911	0
Astrocyte	Astrocyte	Kif21b	0.0376000111910253	0.862386	0
Astrocyte	Astrocyte	Scyl1	0.357815728670946	0.996911	0
Astrocyte	Astrocyte	Kirrel3	0.646945931715381	0.996911	0
Astrocyte	Astrocyte	Hs6st1	0.72224878415875	0.996911	0
Astrocyte	Astrocyte	Gcdh	0.439684051850191	0.996911	0
Astrocyte	Astrocyte	Zfp609	0.896166054061041	0.996911	0
Astrocyte	Astrocyte	Chtf8	0.813959411177292	0.996911	0
Astrocyte	Astrocyte	Slc38a10	0.553601532557634	0.996911	0
Astrocyte	Astrocyte	Sirt7	0.686072327973412	0.996911	0
Astrocyte	Astrocyte	Mboat2	0.937933492987216	0.996911	0
Astrocyte	Astrocyte	Smad7	0.595423660340742	0.996911	0
Astrocyte	Astrocyte	Islr2	0.217592373846708	0.996911	0
Astrocyte	Astrocyte	Brpf1	0.446279482170848	0.996911	0
Astrocyte	Astrocyte	Tbc1d9	0.683341811775778	0.996911	0
Astrocyte	Astrocyte	Ppp3cc	0.503540881471745	0.996911	0
Astrocyte	Astrocyte	Usp35	0.217848698663631	0.996911	0
Astrocyte	Astrocyte	Dlk2	0.949686369205849	0.996911	0
Astrocyte	Astrocyte	Armc6	0.931895221826927	0.996911	0
Astrocyte	Astrocyte	Nr1d1	0.481475887630434	0.996911	0
Astrocyte	Astrocyte	Aldh6a1	0.101609818214206	0.996911	0
Astrocyte	Astrocyte	Ddit4	0.968954093119703	0.996911	0
Astrocyte	Astrocyte	Prep	0.783227807371026	0.996911	0
Astrocyte	Astrocyte	Gtpbp1	0.206531448508517	0.996911	0
Astrocyte	Astrocyte	Usp12	0.737946073205576	0.996911	0
Astrocyte	Astrocyte	Panx1	0.472910796726219	0.996911	0
Astrocyte	Astrocyte	Rpap1	0.0597934620179396	0.948718	0
Astrocyte	Astrocyte	Ext2	0.894382810561468	0.996911	0
Astrocyte	Astrocyte	Stk11	0.234266151076497	0.996911	0
Astrocyte	Astrocyte	Gal3st3	0.919413326170944	0.996911	0
Astrocyte	Astrocyte	Cpne2	0.300266360191489	0.996911	0
Astrocyte	Astrocyte	Aco1	0.636594171381764	0.996911	0
Astrocyte	Astrocyte	Ip6k2	0.51985014187573	0.996911	0
Astrocyte	Astrocyte	Arhgap17	0.370109835073082	0.996911	0
Astrocyte	Astrocyte	Mn1	0.346179362217578	0.996911	0
Astrocyte	Astrocyte	Ttll11	0.314626274503834	0.996911	0
Astrocyte	Astrocyte	Tmem198	0.404770789682514	0.996911	0
Astrocyte	Astrocyte	Fbxo42	0.619650624995809	0.996911	0
Astrocyte	Astrocyte	Tbrg4	0.601185271677639	0.996911	0
Astrocyte	Astrocyte	Fam207a	0.0447532657575118	0.893545	0
Astrocyte	Astrocyte	Fmnl2	0.439762177949305	0.996911	0
Astrocyte	Astrocyte	Trib2	0.327913993551851	0.996911	0
Astrocyte	Astrocyte	Zdhhc7	0.178389739194052	0.996911	0
Astrocyte	Astrocyte	Tpra1	0.0288771863005934	0.798081	0
Astrocyte	Astrocyte	Rrp12	0.664223056523011	0.996911	0
Astrocyte	Astrocyte	Bcar1	0.962054767338734	0.996911	0
Astrocyte	Astrocyte	Ttc17	0.827540482007806	0.996911	0
Astrocyte	Astrocyte	Fam217b	0.984433306545032	0.996911	0
Astrocyte	Astrocyte	Pcyox1l	0.72858262706976	0.996911	0
Astrocyte	Astrocyte	Pak6	0.840081413275658	0.996911	0
Astrocyte	Astrocyte	Arsa	0.147113806232282	0.996911	0
Astrocyte	Astrocyte	Pcif1	0.898819575014741	0.996911	0
Astrocyte	Astrocyte	Ciz1	0.863377010781581	0.996911	0
Astrocyte	Astrocyte	Zc3h4	0.553380449031451	0.996911	0
Astrocyte	Astrocyte	Ltbp4	0.649291170058221	0.996911	0
Astrocyte	Astrocyte	Sh3pxd2a	0.570267663447284	0.996911	0
Astrocyte	Astrocyte	Lmf1	0.555225916611164	0.996911	0
Astrocyte	Astrocyte	Nab2	0.53581913987577	0.996911	0
Astrocyte	Astrocyte	Mid1ip1	0.805833170675362	0.996911	0
Astrocyte	Astrocyte	Rasl10b	0.209359931531566	0.996911	0
Astrocyte	Astrocyte	Ubap1	0.0577621988727446	0.948718	0
Astrocyte	Astrocyte	Tspyl2	0.602659016743073	0.996911	0
Astrocyte	Astrocyte	Rnpepl1	0.509136893135999	0.996911	0
Astrocyte	Astrocyte	Pde1b	0.391195298447207	0.996911	0
Astrocyte	Astrocyte	Fbrs	0.100598656873524	0.996911	0
Astrocyte	Astrocyte	Scrt1	0.309347205316237	0.996911	0
Astrocyte	Astrocyte	Tnks1bp1	0.656874972841484	0.996911	0
Astrocyte	Astrocyte	Pltp	0.740154863182532	0.996911	0
Astrocyte	Astrocyte	Smg9	0.896358112623435	0.996911	0
Astrocyte	Astrocyte	Pgd	0.555043679466784	0.996911	0
Astrocyte	Astrocyte	Dhcr7	0.654687633351276	0.996911	0
Astrocyte	Astrocyte	Tsc22d4	0.930735498736606	0.996911	0
Astrocyte	Astrocyte	Smcr8	0.457068635431258	0.996911	0
Astrocyte	Astrocyte	Axin1	0.853342993099848	0.996911	0
Astrocyte	Astrocyte	Aldh1b1	0.578684632616023	0.996911	0
Astrocyte	Astrocyte	Mgat4b	0.112831346577941	0.996911	0
Astrocyte	Astrocyte	Ncoa3	0.349591353880229	0.996911	0
Astrocyte	Astrocyte	Tmem115	0.0838472335068461	0.996911	0
Astrocyte	Astrocyte	Mllt1	0.53255637419714	0.996911	0
Astrocyte	Astrocyte	Pacs2	0.739642869336824	0.996911	0
Astrocyte	Astrocyte	Pmm2	0.86735360456106	0.996911	0
Astrocyte	Astrocyte	Pik3ip1	0.69374555867816	0.996911	0
Astrocyte	Astrocyte	Stk11ip	0.418336698981563	0.996911	0
Astrocyte	Astrocyte	Tmem44	0.791498237535594	0.996911	0
Astrocyte	Astrocyte	Llgl1	0.391377736316972	0.996911	0
Astrocyte	Astrocyte	Wwc1	0.912215019079884	0.996911	0
Astrocyte	Astrocyte	Scarb2	0.15927556104174	0.996911	0
Astrocyte	Astrocyte	Lrfn2	0.774240880297806	0.996911	0
Astrocyte	Astrocyte	Fmnl1	0.847996962714546	0.996911	0
Astrocyte	Astrocyte	Adcy5	0.933777444482171	0.996911	0
Astrocyte	Astrocyte	Zfp592	0.180003095593815	0.996911	0
Astrocyte	Astrocyte	Coro1a	0.51512706238242	0.996911	0
Astrocyte	Astrocyte	Cuedc1	0.00499836367306162	0.79187	0
Astrocyte	Astrocyte	Kdm4a	0.399913887375833	0.996911	0
Astrocyte	Astrocyte	Ptcd1	0.159932360768528	0.996911	0
Astrocyte	Astrocyte	Dgki	0.959899808336646	0.996911	0
Astrocyte	Astrocyte	Pcdh1	0.902918495668585	0.996911	0
Astrocyte	Astrocyte	Furin	0.435217804520782	0.996911	0
Astrocyte	Astrocyte	Xpo5	0.836441658937141	0.996911	0
Astrocyte	Astrocyte	Hsf1	0.723619563819482	0.996911	0
Astrocyte	Astrocyte	Trim11	0.523681255328303	0.996911	0
Astrocyte	Astrocyte	Mapk7	0.602369469084412	0.996911	0
Astrocyte	Astrocyte	Tmod1	0.711939451401626	0.996911	0
Astrocyte	Astrocyte	Tmem97	0.766790602135198	0.996911	0
Astrocyte	Astrocyte	Timp3	0.429168445545279	0.996911	0
Astrocyte	Astrocyte	Sdc4	0.638945646692898	0.996911	0
Astrocyte	Astrocyte	Kcnq3	0.729876999699957	0.996911	0
Astrocyte	Astrocyte	Sorcs1	0.944978779713636	0.996911	0
Astrocyte	Astrocyte	Igfbp5	0.291596656365855	0.996911	0
Astrocyte	Astrocyte	Slc7a5	0.839967750811464	0.996911	0
Astrocyte	Astrocyte	Amer3	0.978130187991269	0.996911	0
Astrocyte	Astrocyte	Kcnc4	0.464116513803858	0.996911	0
Astrocyte	Astrocyte	Mpzl1	0.661942837749219	0.996911	0
Astrocyte	Astrocyte	Pard3	0.600590278507122	0.996911	0
Astrocyte	Astrocyte	Tdp1	0.196545067544339	0.996911	0
[truncated: 88,557 more rows]

[truncated: 1 more sheets: Linear Regression]
