# Supplementary material for: QuadST identifies cell–cell interaction–changed genes in spatially resolved transcriptomics data
Source: Genome Res. 2025 Aug;35(8):1821–31. doi: 10.1101/gr.279859.124 (PMC12315707; doi:10.1101/gr.279859.124)
Supplement: Supplement 6 [file Supplemental_Table_S4.xlsx]

## Sheet: Legend
Supplementary Table 4: ICG identifications with comparison methods, including Giotto, NCEM and LR, in the MERFISH mouse cortex dataset.
QuadST	Identificaiont of ICG in QuadST
Giotto_Network	Identificaiont of ICG in Giotto using network to group cell pairs
NCEM (59um)	Identificaiont of ICG in linear NCEM using 59um physical distance to gorup cells
NCEM (69um)	Identificaiont of ICG in linear NCEM using 69um physical distance to gorup cells
NCEM (79um)	Identificaiont of ICG in linear NCEM using 79um physical distance to gorup cells
Linear Regression	Identificaiont of ICG in linear regression

## Sheet: Summary
Dataset	Anchor	Neighbor	QuadST	Giotto_Network	NCEM (59um)	NCEM (69um)	NCEM (79um)	Linear Regression
MERFISH	Astro	Astro	3	1	16	7	4	7
MERFISH	Astro	Endo	0	0	2	5	8	2
MERFISH	Astro	ExN	0	0	2	0	2	0
MERFISH	Astro	InN	2	0	6	2	2	0
MERFISH	Astro	Micro	0	0	1	1	2	1
MERFISH	Astro	OPC	0	0	4	2	1	1
MERFISH	Astro	Olig	2	1	33	45	38	1
MERFISH	Astro	Peri	1	0	0	0	1	0
MERFISH	Endo	Astro	4	5	0	0	4	6
MERFISH	Endo	Endo	4	3	8	2	0	4
MERFISH	Endo	ExN	1	0	12	9	4	0
MERFISH	Endo	InN	0	0	4	5	2	0
MERFISH	Endo	Micro	0	0	3	7	8	1
MERFISH	Endo	OPC	2	0	1	1	3	0
MERFISH	Endo	Olig	2	2	30	33	36	0
MERFISH	Endo	Peri	4	0	8	6	3	0
MERFISH	ExN	Astro	22	6	19	12	9	19
MERFISH	ExN	Endo	0	9	1	5	3	3
MERFISH	ExN	ExN	19	0	2	3	2	22
MERFISH	ExN	InN	0	10	21	16	10	28
MERFISH	ExN	Micro	0	3	10	11	25	35
MERFISH	ExN	OPC	0	0	12	13	18	17
MERFISH	ExN	Olig	2	7	59	65	64	31
MERFISH	ExN	Peri	2	0	1	3	0	4
MERFISH	InN	Astro	0	0	0	4	1	1
MERFISH	InN	Endo	5	0	0	0	0	1
MERFISH	InN	ExN	1	0	3	9	2	0
MERFISH	InN	InN	3	0	6	4	0	5
MERFISH	InN	Micro	0	0	2	7	4	0
MERFISH	InN	OPC	0	0	0	0	0	4
MERFISH	InN	Olig	1	1	26	31	30	0
MERFISH	InN	Peri	1	1	2	1	4	1
MERFISH	Micro	Astro	2	0	2	3	0	0
MERFISH	Micro	Endo	3	0	0	1	1	0
MERFISH	Micro	ExN	5	0	4	4	4	5
MERFISH	Micro	InN	6	1	0	1	0	1
MERFISH	Micro	Micro	0	0	1	0	0	1
MERFISH	Micro	OPC	0	0	0	0	1	1
MERFISH	Micro	Olig	3	2	12	14	7	0
MERFISH	Micro	Peri	1	0	0	0	0	0
MERFISH	OPC	Astro	6	0	0	2	1	0
MERFISH	OPC	Endo	0	0	1	3	1	0
MERFISH	OPC	ExN	0	0	0	2	0	0
MERFISH	OPC	InN	0	0	1	1	0	0
MERFISH	OPC	Micro	0	0	1	2	0	0
MERFISH	OPC	OPC	2	0	0	1	1	0
MERFISH	OPC	Olig	3	0	2	6	8	0
MERFISH	OPC	Peri	0	0	0	0	0	0
MERFISH	Olig	Astro	4	0	3	2	1	0
MERFISH	Olig	Endo	1	0	4	5	5	1
MERFISH	Olig	ExN	5	2	1	3	1	1
MERFISH	Olig	InN	3	0	9	4	4	0
MERFISH	Olig	Micro	0	0	0	2	1	0
MERFISH	Olig	OPC	0	0	1	1	1	0
MERFISH	Olig	Olig	0	0	9	5	5	3
MERFISH	Olig	Peri	1	0	0	0	0	1
MERFISH	Peri	Astro	0	1	0	1	2	1
MERFISH	Peri	Endo	1	0	4	6	0	0
MERFISH	Peri	ExN	0	0	5	0	0	2
MERFISH	Peri	InN	0	0	2	6	2	1
MERFISH	Peri	Micro	0	0	0	2	0	0
MERFISH	Peri	OPC	2	0	4	1	3	0
MERFISH	Peri	Olig	3	0	0	0	0	0
MERFISH	Peri	Peri	0	0	1	3	0	0

## Sheet: Giotto_Network
anchor	neighbor	gene	pvalue	pvalue_adj	ICG
InN	InN	Abi3	0.0736164	0.66757	0
InN	InN	Acta2	0.806557	0.95643	0
InN	InN	Adora2a	0.798749	0.95643	0
InN	InN	Aif1	0.263719	0.785547	0
InN	InN	Aldoc	0.633569	0.90921	0
InN	InN	Anln	0.551869	0.868108	0
InN	InN	Ano2	0.00303708	0.487302	0
InN	InN	Apln	0.520858	0.851673	0
InN	InN	B2m	0.39825	0.83861	0
InN	InN	Bcl11b	0.0126221	0.487302	0
InN	InN	Bmp4	0.621727	0.90921	0
InN	InN	Bnc2	0.459071	0.83861	0
InN	InN	C1qc	0.654142	0.916642	0
InN	InN	C1ql1	0.100111	0.669982	0
InN	InN	C3	0.990931	0.994483	0
InN	InN	Calb1	0.724358	0.94046	0
InN	InN	Calb2	0.230021	0.748906	0
InN	InN	Car3	0.982316	0.98994	0
InN	InN	Ccl2	0.111279	0.669982	0
InN	InN	Cd14	0.299943	0.831526	0
InN	InN	Cd24a	0.638612	0.90921	0
InN	InN	Cd47	0.542317	0.862777	0
InN	InN	Cdkn2a	0.350163	0.83861	0
InN	InN	Chat	0.0243034	0.530002	0
InN	InN	Chodl	0.938702	0.989068	0
InN	InN	Chrna2	0.809451	0.95643	0
InN	InN	Cldn5	0.446668	0.83861	0
InN	InN	Clic4	0.29947	0.831526	0
InN	InN	Cnr1	0.334393	0.83861	0
InN	InN	Cpa6	0.111516	0.669982	0
InN	InN	Cpne5	0.242141	0.76197	0
InN	InN	Cpne7	0.371289	0.83861	0
InN	InN	Cpne9	0.4158	0.83861	0
InN	InN	Cr2	0.0665346	0.642403	0
InN	InN	Crh	0.850992	0.968609	0
InN	InN	Crhbp	0.440191	0.83861	0
InN	InN	Crhr2	0.678075	0.917974	0
InN	InN	Crispld2	0.431067	0.83861	0
InN	InN	Csf1r	0.541041	0.862777	0
InN	InN	Cspg4	0.900716	0.989068	0
InN	InN	Ctps1	0.0351915	0.583407	0
InN	InN	Ctss	0.636123	0.90921	0
InN	InN	Cux2	0.102623	0.669982	0
InN	InN	Cx3cr1	0.362289	0.83861	0
InN	InN	Cxcl10	0.344546	0.83861	0
InN	InN	Deptor	0.239739	0.76197	0
InN	InN	Dio2	0.303233	0.832403	0
InN	InN	Drd1	0.336932	0.83861	0
InN	InN	Drd2	0.826629	0.95643	0
InN	InN	Egfr	0.325784	0.83861	0
InN	InN	Emid1	0.161239	0.719728	0
InN	InN	Eomes	0.790878	0.95643	0
InN	InN	F13a1	0.0816583	0.669982	0
InN	InN	Fam107a	0.887705	0.989068	0
InN	InN	Fcgr1	0.00578488	0.487302	0
InN	InN	Flt1	0.0967718	0.669982	0
InN	InN	Foxj1	0.902526	0.989068	0
InN	InN	Gad1	0.975645	0.989785	0
InN	InN	Gad2	0.166052	0.719728	0
InN	InN	Gata3	0.805187	0.95643	0
InN	InN	Gbp6	0.692726	0.919257	0
InN	InN	Gfap	0.183914	0.734546	0
InN	InN	Grin2c	0.0125408	0.487302	0
InN	InN	Gsdmd	0.0739096	0.66757	0
InN	InN	H2-Ab1	0.613987	0.90921	0
InN	InN	Hexb	0.613656	0.90921	0
InN	InN	Hpse	0.356373	0.83861	0
InN	InN	Htr4	0.136509	0.669982	0
InN	InN	Ifi44	0.562464	0.879832	0
InN	InN	Ifit3	0.492988	0.842794	0
InN	InN	Ifitm3	0.592937	0.90921	0
InN	InN	Ifna12	0.12348	0.669982	0
InN	InN	Ifng	0.820238	0.95643	0
InN	InN	Il12a	0.404211	0.83861	0
InN	InN	Il13	0.287079	0.814918	0
InN	InN	Il15ra	0.0911352	0.669982	0
InN	InN	Il17f	0.752047	0.940951	0
InN	InN	Il18	0.466443	0.83861	0
InN	InN	Il22	0.73933	0.940951	0
InN	InN	Il23a	0.216133	0.743154	0
InN	InN	Il2ra	0.743962	0.940951	0
InN	InN	Il2rb	0.940065	0.989068	0
InN	InN	Il2rg	0.475152	0.83861	0
InN	InN	Il33	0.226512	0.748906	0
InN	InN	Irf3	0.654744	0.916642	0
InN	InN	Irf7	0.875629	0.988572	0
InN	InN	Itgae	0.251515	0.76548	0
InN	InN	Itgax	0.242198	0.76197	0
InN	InN	Itgb2	0.454216	0.83861	0
InN	InN	Itpr2	0.313778	0.83861	0
InN	InN	Kcnip2	0.134191	0.669982	0
InN	InN	Klrb1	0.819049	0.95643	0
InN	InN	Klrg1	0.288132	0.814918	0
InN	InN	Lama1	0.0402244	0.583407	0
InN	InN	Lamp5	0.13267	0.669982	0
InN	InN	Lhx6	0.8905	0.989068	0
InN	InN	Lsp1	0.81405	0.95643	0
InN	InN	Mbp	0.901048	0.989068	0
InN	InN	Mfge8	0.10708	0.669982	0
InN	InN	Mrc1	0.802359	0.95643	0
InN	InN	Ms4a1	0.674824	0.917974	0
InN	InN	Myh11	0.948629	0.989068	0
InN	InN	Ndst4	0.0451184	0.583407	0
InN	InN	Nfkb1	0.377795	0.83861	0
InN	InN	Nfkbia	0.13296	0.669982	0
InN	InN	Nlrp1b	0.597505	0.90921	0
InN	InN	Npr3	0.774851	0.951572	0
InN	InN	Nr4a2	0.416546	0.83861	0
InN	InN	Nxph2	0.957334	0.989068	0
InN	InN	Opalin	0.527144	0.853182	0
InN	InN	Osr1	0.960808	0.989068	0
InN	InN	Otof	0.119804	0.669982	0
InN	InN	Parp14	0.476715	0.83861	0
InN	InN	Pdcd1	0.799953	0.95643	0
InN	InN	Pdgfra	0.947319	0.989068	0
InN	InN	Pitpnm3	0.442921	0.83861	0
InN	InN	Plekhg3	0.345072	0.83861	0
InN	InN	Plp1	0.982869	0.98994	0
InN	InN	Prox1	0.0189428	0.530002	0
InN	InN	Ptges2	0.139402	0.669982	0
InN	InN	Ptprc	0.378978	0.83861	0
InN	InN	Ptpru	0.581491	0.904542	0
InN	InN	Pvalb	0.960019	0.989068	0
InN	InN	Rapgefl1	0.136383	0.669982	0
InN	InN	Rorb	0.1014	0.669982	0
InN	InN	Rxfp1	0.0921447	0.669982	0
InN	InN	Satb2	0.215342	0.743154	0
InN	InN	Scube1	0.0234542	0.530002	0
InN	InN	Serpina3n	0.933942	0.989068	0
InN	InN	Serpinf1	0.702293	0.927556	0
InN	InN	Slc17a7	0.229831	0.748906	0
InN	InN	Slc17a8	0.360238	0.83861	0
InN	InN	Slc30a3	0.624112	0.90921	0
InN	InN	Slc32a1	0.52317	0.851673	0
InN	InN	Sox10	0.510844	0.847698	0
InN	InN	Sox6	0.337916	0.83861	0
InN	InN	Spi1	0.0446031	0.583407	0
InN	InN	Sst	0.493637	0.842794	0
InN	InN	Sulf1	0.130719	0.669982	0
InN	InN	Sulf2	0.685202	0.917974	0
InN	InN	Syt6	0.193625	0.743154	0
InN	InN	Tap1	0.449672	0.83861	0
InN	InN	Tbr1	0.680173	0.917974	0
InN	InN	Tcap	0.419459	0.83861	0
InN	InN	Tgfb2	0.97364	0.989785	0
InN	InN	Tgfb3	0.550664	0.868108	0
InN	InN	Th	0.724867	0.94046	0
InN	InN	Tmem132c	0.677285	0.917974	0
InN	InN	Tnf	0.639694	0.90921	0
InN	InN	Trabd2b	0.107234	0.669982	0
InN	InN	Tshz2	0.271246	0.799461	0
InN	InN	Ttr	0.149823	0.699173	0
InN	InN	Ttyh2	0.464445	0.83861	0
InN	InN	Uaca	0.623387	0.90921	0
InN	InN	Vip	0.40359	0.83861	0
InN	InN	Vipr2	0.364545	0.83861	0
InN	InN	Vtn	0.033159	0.583407	0
InN	InN	Vwc2l	0.956334	0.989068	0
InN	InN	Pcdhb16	0.0586147	0.602373	0
InN	InN	Lnpep	0.425615	0.83861	0
InN	InN	Lrrc9	0.832619	0.959396	0
InN	InN	Sptb	0.218357	0.743154	0
InN	InN	Ano3	0.37769	0.83861	0
InN	InN	Adgrg6	0.463291	0.83861	0
InN	InN	Sfmbt2	0.177151	0.72876	0
InN	InN	Nfia	0.0156633	0.487302	0
InN	InN	7630403G23Rik	0.387064	0.83861	0
InN	InN	Grin2b	0.390042	0.83861	0
InN	InN	Onecut2	0.948685	0.989068	0
InN	InN	Tiparp	0.44168	0.83861	0
InN	InN	Slc24a3	0.336233	0.83861	0
InN	InN	Arid5b	0.0420808	0.583407	0
InN	InN	Gsg1l	0.746264	0.940951	0
InN	InN	Mxi1	0.425953	0.83861	0
InN	InN	Igf1	0.0846197	0.669982	0
InN	InN	Aff1	0.912017	0.989068	0
InN	InN	Banp	0.910526	0.989068	0
InN	InN	Tox2	0.503607	0.844371	0
InN	InN	Zfp804a	0.037694	0.583407	0
InN	InN	Sirt7	0.879123	0.988572	0
InN	InN	Maf	0.489473	0.842794	0
InN	InN	Nfe2l2	0.922696	0.989068	0
InN	InN	Grin3a	0.18626	0.734546	0
InN	InN	Sptan1	0.0406839	0.583407	0
InN	InN	Cntnap5a	0.973938	0.989785	0
InN	InN	Npas3	0.514674	0.847698	0
InN	InN	Ctsb	0.91409	0.989068	0
InN	InN	Ctsd	0.474727	0.83861	0
InN	InN	Bbx	0.219683	0.743154	0
InN	InN	Man1a	0.778669	0.952085	0
InN	InN	Trio	0.433666	0.83861	0
InN	InN	Creb3l2	0.21011	0.743154	0
InN	InN	Adam12	0.632368	0.90921	0
InN	InN	Myt1l	0.448831	0.83861	0
InN	InN	Hs3st4	0.17476	0.72876	0
InN	InN	Aff3	0.0246072	0.530002	0
InN	InN	Cd209g	0.120183	0.669982	0
InN	InN	Sdk1	0.855369	0.969649	0
InN	InN	Nfib	0.194555	0.743154	0
InN	InN	Nmnat2	0.0138118	0.487302	0
InN	InN	Fbln2	0.219655	0.743154	0
InN	InN	Zfp827	0.0544175	0.586034	0
InN	InN	Hmgb1	0.259645	0.781726	0
InN	InN	9530026P05Rik	0.353061	0.83861	0
InN	InN	Maml3	0.16708	0.719728	0
InN	InN	Ncor2	0.132599	0.669982	0
InN	InN	Srebf2	0.473766	0.83861	0
InN	InN	Zfp385b	0.469133	0.83861	0
InN	InN	Tcf25	0.2858	0.814918	0
InN	InN	Chrm3	0.0602373	0.602373	0
InN	InN	Abca1	0.17191	0.72876	0
InN	InN	Cntnap5b	0.938921	0.989068	0
InN	InN	Nr3c2	0.0537309	0.586034	0
InN	InN	Trps1	0.671258	0.917974	0
InN	InN	Rsrp1	0.220292	0.743154	0
InN	InN	Ptpro	0.662851	0.917974	0
InN	InN	Sox5	0.949206	0.989068	0
InN	InN	Col11a1	0.600579	0.90921	0
InN	InN	Parp1	0.13434	0.669982	0
InN	InN	Zbtb20	0.214983	0.743154	0
InN	InN	Cd38	0.479206	0.83861	0
InN	InN	Fstl5	0.0478432	0.583407	0
InN	InN	Epb41l4a	0.650382	0.916642	0
InN	InN	Mef2c	0.091419	0.669982	0
InN	InN	Pde3a	0.357094	0.83861	0
InN	InN	Hivep3	0.847313	0.968357	0
InN	InN	Lilrb4a	0.632843	0.90921	0
InN	InN	3222401L13Rik	0.610518	0.90921	0
InN	InN	Sox2ot	0.958432	0.989068	0
InN	InN	Sirt3	0.331809	0.83861	0
InN	InN	Klf12	0.413215	0.83861	0
InN	InN	Sirt2	0.202	0.743154	0
InN	InN	Astn2	0.155736	0.714852	0
InN	InN	Zc3hav1	0.49889	0.844371	0
InN	InN	Mitf	0.844657	0.968357	0
InN	InN	Ccnd2	0.460644	0.83861	0
InN	InN	Adarb2	0.0115128	0.487302	0
InN	InN	Nampt	0.0900184	0.669982	0
InN	InN	Rora	0.00555215	0.487302	0
InN	InN	Hmbox1	0.737465	0.940951	0
InN	InN	Thrb	0.163515	0.719728	0
InN	InN	Serinc3	0.251226	0.76548	0
InN	InN	Frmd4b	0.75855	0.940951	0
InN	InN	Sparc	0.826593	0.95643	0
InN	InN	Parp4	0.759482	0.940951	0
InN	InN	Rreb1	0.426389	0.83861	0
InN	InN	Kcnip3	0.371608	0.83861	0
InN	InN	Lyz2	0.114665	0.669982	0
InN	InN	Hipk2	0.765943	0.944776	0
InN	InN	Tnfsf8	0.245673	0.764315	0
InN	InN	Tnks	0.726764	0.94046	0
InN	InN	Hmgcr	0.0479228	0.583407	0
InN	InN	Pbx3	0.689193	0.918924	0
InN	InN	Ephb1	0.501769	0.844371	0
InN	InN	E2f3	0.33804	0.83861	0
InN	InN	Dach1	0.624233	0.90921	0
InN	InN	Apoe	0.0148139	0.487302	0
InN	InN	Tead2	0.530198	0.853192	0
InN	InN	Fth1	0.756839	0.940951	0
InN	InN	Arhgap6	0.279441	0.814918	0
InN	InN	Kctd8	0.420072	0.83861	0
InN	InN	Jazf1	0.406833	0.83861	0
InN	InN	Sp100	0.975004	0.989785	0
InN	InN	Cd74	0.820434	0.95643	0
InN	InN	Rspo3	0.722887	0.94046	0
InN	InN	Trpc6	0.199916	0.743154	0
InN	InN	Jdp2	0.456387	0.83861	0
InN	InN	Eif5b	0.179587	0.72876	0
InN	InN	Pde10a	0.892187	0.989068	0
InN	InN	S100a10	0.605947	0.90921	0
InN	InN	Pappa	0.512779	0.847698	0
InN	InN	Hsbp1	0.742876	0.940951	0
InN	InN	Dgka	0.728857	0.94046	0
InN	InN	Adra1a	0.0520979	0.586034	0
InN	InN	Nkain3	0.998093	0.998093	0
InN	InN	Ildr2	0.141175	0.669982	0
InN	InN	Scg2	0.350162	0.83861	0
InN	InN	Csrnp3	0.681926	0.917974	0
InN	InN	Zeb1	0.676413	0.917974	0
InN	InN	Dpysl3	0.485284	0.842794	0
InN	ExN	Abi3	0.506552	0.875294	0
InN	ExN	Acta2	0.530453	0.875294	0
InN	ExN	Adora2a	0.807548	0.925987	0
InN	ExN	Aif1	0.265413	0.77412	0
InN	ExN	Aldoc	0.855709	0.936571	0
InN	ExN	Anln	0.27245	0.774352	0
InN	ExN	Ano2	0.993336	0.993654	0
InN	ExN	Apln	0.194659	0.709516	0
InN	ExN	B2m	0.340141	0.808905	0
InN	ExN	Bcl11b	0.819112	0.925987	0
InN	ExN	Bmp4	0.0775194	0.636109	0
InN	ExN	Bnc2	0.844856	0.935337	0
InN	ExN	C1qc	0.494624	0.875294	0
InN	ExN	C1ql1	0.504268	0.875294	0
InN	ExN	C3	0.610163	0.914549	0
InN	ExN	Calb1	0.951774	0.990694	0
InN	ExN	Calb2	0.219851	0.724216	0
InN	ExN	Car3	0.753565	0.925987	0
InN	ExN	Ccl2	0.645131	0.916513	0
InN	ExN	Cd14	0.597563	0.914304	0
InN	ExN	Cd24a	0.178538	0.702743	0
InN	ExN	Cd47	0.0464314	0.520032	0
InN	ExN	Cdkn2a	0.472231	0.875294	0
InN	ExN	Chat	0.238623	0.7437	0
InN	ExN	Chodl	0.94165	0.983813	0
InN	ExN	Chrna2	0.776822	0.925987	0
InN	ExN	Cldn5	0.0204184	0.381144	0
InN	ExN	Clic4	0.792023	0.925987	0
InN	ExN	Cnr1	0.409648	0.813486	0
InN	ExN	Cpa6	0.0988025	0.636109	0
InN	ExN	Cpne5	0.819701	0.925987	0
InN	ExN	Cpne7	0.383177	0.808905	0
InN	ExN	Cpne9	0.471811	0.875294	0
InN	ExN	Cr2	0.0307441	0.409922	0
InN	ExN	Crh	0.963111	0.993654	0
InN	ExN	Crhbp	0.278718	0.774352	0
InN	ExN	Crhr2	0.740486	0.925987	0
InN	ExN	Crispld2	0.902408	0.976733	0
InN	ExN	Csf1r	0.84995	0.936571	0
InN	ExN	Cspg4	0.123944	0.636109	0
InN	ExN	Ctps1	0.0827379	0.636109	0
InN	ExN	Ctss	0.127149	0.636109	0
InN	ExN	Cux2	0.219388	0.724216	0
InN	ExN	Cx3cr1	0.938489	0.983813	0
InN	ExN	Cxcl10	0.360458	0.808905	0
InN	ExN	Deptor	0.347351	0.808905	0
InN	ExN	Dio2	0.00575241	0.313988	0
InN	ExN	Drd1	0.197651	0.709516	0
InN	ExN	Drd2	0.134698	0.655904	0
InN	ExN	Egfr	0.903593	0.976733	0
InN	ExN	Emid1	0.125023	0.636109	0
InN	ExN	Eomes	0.515494	0.875294	0
InN	ExN	F13a1	0.359542	0.808905	0
InN	ExN	Fam107a	0.915185	0.97806	0
InN	ExN	Fcgr1	0.387891	0.808905	0
InN	ExN	Flt1	0.94163	0.983813	0
InN	ExN	Foxj1	0.51046	0.875294	0
InN	ExN	Gad1	0.263992	0.77412	0
InN	ExN	Gad2	0.60667	0.914549	0
InN	ExN	Gata3	0.390335	0.808905	0
InN	ExN	Gbp6	0.0404398	0.492311	0
InN	ExN	Gfap	0.547923	0.875294	0
InN	ExN	Grin2c	0.711645	0.923044	0
InN	ExN	Gsdmd	0.0123352	0.313988	0
InN	ExN	H2-Ab1	0.632652	0.916513	0
InN	ExN	Hexb	0.556437	0.875294	0
InN	ExN	Hpse	0.0956786	0.636109	0
InN	ExN	Htr4	0.449817	0.875294	0
InN	ExN	Ifi44	0.546943	0.875294	0
InN	ExN	Ifit3	0.110826	0.636109	0
InN	ExN	Ifitm3	0.64738	0.916513	0
InN	ExN	Ifna12	0.203607	0.721644	0
InN	ExN	Ifng	0.126958	0.636109	0
InN	ExN	Il12a	0.648106	0.916513	0
InN	ExN	Il13	0.241655	0.7437	0
InN	ExN	Il15ra	0.685696	0.923044	0
InN	ExN	Il17f	0.354912	0.808905	0
InN	ExN	Il18	0.737196	0.925987	0
InN	ExN	Il22	0.219093	0.724216	0
InN	ExN	Il23a	0.290708	0.78635	0
InN	ExN	Il2ra	0.704914	0.923044	0
InN	ExN	Il2rb	0.808919	0.925987	0
InN	ExN	Il2rg	0.746636	0.925987	0
InN	ExN	Il33	0.0897851	0.636109	0
InN	ExN	Irf3	0.125295	0.636109	0
InN	ExN	Irf7	0.197361	0.709516	0
InN	ExN	Itgae	0.714579	0.923044	0
InN	ExN	Itgax	0.115954	0.636109	0
InN	ExN	Itgb2	0.497905	0.875294	0
InN	ExN	Itpr2	0.939153	0.983813	0
InN	ExN	Kcnip2	0.27932	0.774352	0
InN	ExN	Klrb1	0.533553	0.875294	0
InN	ExN	Klrg1	0.509147	0.875294	0
InN	ExN	Lama1	0.928506	0.983813	0
InN	ExN	Lamp5	0.552554	0.875294	0
InN	ExN	Lhx6	0.011533	0.313988	0
InN	ExN	Lsp1	0.505131	0.875294	0
InN	ExN	Mbp	0.0721554	0.636109	0
InN	ExN	Mfge8	0.333085	0.808905	0
InN	ExN	Mrc1	0.778665	0.925987	0
InN	ExN	Ms4a1	0.394674	0.808905	0
InN	ExN	Myh11	0.623853	0.914549	0
InN	ExN	Ndst4	0.712029	0.923044	0
InN	ExN	Nfkb1	0.856294	0.936571	0
InN	ExN	Nfkbia	0.971316	0.993654	0
InN	ExN	Nlrp1b	0.983992	0.993654	0
InN	ExN	Npr3	0.991885	0.993654	0
InN	ExN	Nr4a2	0.95596	0.991366	0
InN	ExN	Nxph2	0.618046	0.914549	0
InN	ExN	Opalin	0.486024	0.875294	0
InN	ExN	Osr1	0.38578	0.808905	0
InN	ExN	Otof	0.247015	0.7437	0
InN	ExN	Parp14	0.272352	0.774352	0
InN	ExN	Pdcd1	0.560153	0.876218	0
InN	ExN	Pdgfra	0.654877	0.918364	0
InN	ExN	Pitpnm3	0.78756	0.925987	0
InN	ExN	Plekhg3	0.766589	0.925987	0
InN	ExN	Plp1	0.162155	0.695462	0
InN	ExN	Prox1	0.669143	0.922956	0
InN	ExN	Ptges2	0.0862943	0.636109	0
InN	ExN	Ptprc	0.993654	0.993654	0
InN	ExN	Ptpru	0.28961	0.78635	0
InN	ExN	Pvalb	0.0101501	0.313988	0
InN	ExN	Rapgefl1	0.0684326	0.636109	0
InN	ExN	Rorb	0.028252	0.409922	0
InN	ExN	Rxfp1	0.617437	0.914549	0
InN	ExN	Satb2	0.605124	0.914549	0
InN	ExN	Scube1	0.153583	0.693599	0
InN	ExN	Serpina3n	0.682895	0.923044	0
InN	ExN	Serpinf1	0.398675	0.808905	0
InN	ExN	Slc17a7	0.156667	0.695462	0
InN	ExN	Slc17a8	0.0488911	0.52652	0
InN	ExN	Slc30a3	0.00863083	0.313988	0
InN	ExN	Slc32a1	0.361604	0.808905	0
InN	ExN	Sox10	0.194469	0.709516	0
InN	ExN	Sox6	0.0304457	0.409922	0
InN	ExN	Spi1	0.164554	0.695462	0
InN	ExN	Sst	0.554502	0.875294	0
InN	ExN	Sulf1	0.337173	0.808905	0
InN	ExN	Sulf2	0.367062	0.808905	0
InN	ExN	Syt6	0.690056	0.923044	0
InN	ExN	Tap1	0.684531	0.923044	0
InN	ExN	Tbr1	0.304691	0.797323	0
InN	ExN	Tcap	0.0781716	0.636109	0
InN	ExN	Tgfb2	0.294881	0.78635	0
InN	ExN	Tgfb3	0.929323	0.983813	0
InN	ExN	Th	0.164696	0.695462	0
InN	ExN	Tmem132c	0.180705	0.702743	0
InN	ExN	Tnf	0.00959418	0.313988	0
InN	ExN	Trabd2b	0.52261	0.875294	0
InN	ExN	Tshz2	0.646403	0.916513	0
InN	ExN	Ttr	0.369951	0.808905	0
InN	ExN	Ttyh2	0.823467	0.925987	0
InN	ExN	Uaca	0.278594	0.774352	0
InN	ExN	Vip	0.229128	0.7437	0
InN	ExN	Vipr2	0.231127	0.7437	0
InN	ExN	Vtn	0.617282	0.914549	0
InN	ExN	Vwc2l	0.713276	0.923044	0
InN	ExN	Pcdhb16	0.877716	0.956266	0
InN	ExN	Lnpep	0.715359	0.923044	0
InN	ExN	Lrrc9	0.343695	0.808905	0
InN	ExN	Sptb	0.402995	0.809308	0
InN	ExN	Ano3	0.984858	0.993654	0
InN	ExN	Adgrg6	0.63834	0.916513	0
InN	ExN	Sfmbt2	0.303318	0.797323	0
InN	ExN	Nfia	0.025564	0.409922	0
InN	ExN	7630403G23Rik	0.312367	0.802469	0
InN	ExN	Grin2b	0.0117842	0.313988	0
InN	ExN	Onecut2	0.816409	0.925987	0
InN	ExN	Tiparp	0.195789	0.709516	0
InN	ExN	Slc24a3	0.493481	0.875294	0
InN	ExN	Arid5b	0.178662	0.702743	0
InN	ExN	Gsg1l	0.32609	0.808905	0
InN	ExN	Mxi1	0.380724	0.808905	0
InN	ExN	Igf1	0.73903	0.925987	0
InN	ExN	Aff1	0.818282	0.925987	0
InN	ExN	Banp	0.548443	0.875294	0
InN	ExN	Tox2	0.544685	0.875294	0
InN	ExN	Zfp804a	0.592283	0.911205	0
InN	ExN	Sirt7	0.472066	0.875294	0
InN	ExN	Maf	0.243332	0.7437	0
InN	ExN	Nfe2l2	0.141404	0.659887	0
InN	ExN	Grin3a	0.0173295	0.373251	0
InN	ExN	Sptan1	0.711224	0.923044	0
InN	ExN	Cntnap5a	0.987719	0.993654	0
InN	ExN	Npas3	0.827513	0.926814	0
InN	ExN	Ctsb	0.837978	0.934797	0
InN	ExN	Ctsd	0.79693	0.925987	0
InN	ExN	Bbx	0.528605	0.875294	0
InN	ExN	Man1a	0.623286	0.914549	0
InN	ExN	Trio	0.569326	0.880725	0
InN	ExN	Creb3l2	0.810486	0.925987	0
InN	ExN	Adam12	0.00535302	0.313988	0
InN	ExN	Myt1l	0.0422582	0.493013	0
InN	ExN	Hs3st4	0.0172142	0.373251	0
InN	ExN	Aff3	0.806348	0.925987	0
InN	ExN	Cd209g	0.343877	0.808905	0
InN	ExN	Sdk1	0.356823	0.808905	0
InN	ExN	Nfib	0.140621	0.659887	0
InN	ExN	Nmnat2	0.256711	0.764672	0
InN	ExN	Fbln2	0.0989398	0.636109	0
InN	ExN	Zfp827	0.454067	0.875294	0
InN	ExN	Hmgb1	0.765902	0.925987	0
InN	ExN	9530026P05Rik	0.910454	0.976733	0
InN	ExN	Maml3	0.798826	0.925987	0
InN	ExN	Ncor2	0.0638904	0.636109	0
InN	ExN	Srebf2	0.0809495	0.636109	0
InN	ExN	Zfp385b	0.0687652	0.636109	0
InN	ExN	Tcf25	0.110991	0.636109	0
InN	ExN	Chrm3	0.823283	0.925987	0
InN	ExN	Abca1	0.813703	0.925987	0
InN	ExN	Cntnap5b	0.845144	0.935337	0
InN	ExN	Nr3c2	0.473657	0.875294	0
InN	ExN	Trps1	0.435126	0.857994	0
InN	ExN	Rsrp1	0.173904	0.702743	0
InN	ExN	Ptpro	0.668098	0.922956	0
InN	ExN	Sox5	0.98891	0.993654	0
InN	ExN	Col11a1	0.35705	0.808905	0
InN	ExN	Parp1	0.135866	0.655904	0
InN	ExN	Zbtb20	0.0989313	0.636109	0
InN	ExN	Cd38	0.552403	0.875294	0
InN	ExN	Fstl5	0.389884	0.808905	0
InN	ExN	Epb41l4a	0.31239	0.802469	0
InN	ExN	Mef2c	0.10445	0.636109	0
InN	ExN	Pde3a	0.379816	0.808905	0
InN	ExN	Hivep3	0.487823	0.875294	0
InN	ExN	Lilrb4a	0.238627	0.7437	0
InN	ExN	3222401L13Rik	0.21612	0.724216	0
InN	ExN	Sox2ot	0.0105476	0.313988	0
InN	ExN	Sirt3	0.00754794	0.313988	0
InN	ExN	Klf12	0.0199301	0.381144	0
InN	ExN	Sirt2	0.809184	0.925987	0
InN	ExN	Astn2	0.146542	0.67265	0
InN	ExN	Zc3hav1	0.731419	0.925987	0
InN	ExN	Mitf	0.216913	0.724216	0
InN	ExN	Ccnd2	0.404654	0.809308	0
InN	ExN	Adarb2	0.348031	0.808905	0
InN	ExN	Nampt	0.685098	0.923044	0
InN	ExN	Rora	0.659254	0.918364	0
InN	ExN	Hmbox1	0.369364	0.808905	0
InN	ExN	Thrb	0.0374329	0.476419	0
InN	ExN	Serinc3	0.112861	0.636109	0
InN	ExN	Frmd4b	0.816019	0.925987	0
InN	ExN	Sparc	0.807258	0.925987	0
InN	ExN	Parp4	0.530334	0.875294	0
InN	ExN	Rreb1	0.477015	0.875294	0
InN	ExN	Kcnip3	0.294858	0.78635	0
InN	ExN	Lyz2	0.187255	0.709516	0
InN	ExN	Hipk2	0.127222	0.636109	0
InN	ExN	Tnfsf8	0.462317	0.875294	0
InN	ExN	Tnks	0.00073436	0.205621	0
InN	ExN	Hmgcr	0.0304344	0.409922	0
InN	ExN	Pbx3	0.321174	0.808905	0
InN	ExN	Ephb1	0.983178	0.993654	0
InN	ExN	E2f3	0.0892586	0.636109	0
InN	ExN	Dach1	0.398079	0.808905	0
InN	ExN	Apoe	0.776965	0.925987	0
InN	ExN	Tead2	0.246166	0.7437	0
InN	ExN	Fth1	0.65649	0.918364	0
InN	ExN	Arhgap6	0.48567	0.875294	0
InN	ExN	Kctd8	0.908927	0.976733	0
InN	ExN	Jazf1	0.714805	0.923044	0
InN	ExN	Sp100	0.123871	0.636109	0
InN	ExN	Cd74	0.495821	0.875294	0
InN	ExN	Rspo3	0.675247	0.923044	0
InN	ExN	Trpc6	0.212515	0.724216	0
InN	ExN	Jdp2	0.472878	0.875294	0
InN	ExN	Eif5b	0.764192	0.925987	0
InN	ExN	Pde10a	0.629024	0.916513	0
InN	ExN	S100a10	0.517334	0.875294	0
InN	ExN	Pappa	0.166414	0.695462	0
InN	ExN	Hsbp1	0.0794315	0.636109	0
InN	ExN	Dgka	0.174868	0.702743	0
InN	ExN	Adra1a	0.0766454	0.636109	0
InN	ExN	Nkain3	0.78476	0.925987	0
InN	ExN	Ildr2	0.386842	0.808905	0
InN	ExN	Scg2	0.811507	0.925987	0
InN	ExN	Csrnp3	0.10337	0.636109	0
InN	ExN	Zeb1	0.0262576	0.409922	0
InN	ExN	Dpysl3	0.564593	0.878256	0
InN	Endo	Abi3	0.702066	0.998424	0
InN	Endo	Acta2	0.363999	0.970663	0
InN	Endo	Adora2a	0.525665	0.998424	0
InN	Endo	Aif1	0.238658	0.900067	0
InN	Endo	Aldoc	0.463436	0.998424	0
InN	Endo	Anln	0.874579	0.998424	0
InN	Endo	Ano2	0.010373	0.684529	0
InN	Endo	Apln	0.018737	0.684529	0
InN	Endo	B2m	0.405858	0.998424	0
InN	Endo	Bcl11b	0.900457	0.998424	0
InN	Endo	Bmp4	0.177453	0.871701	0
InN	Endo	Bnc2	0.969052	0.998424	0
InN	Endo	C1qc	0.250234	0.900067	0
InN	Endo	C1ql1	0.305916	0.922716	0
InN	Endo	C3	0.587152	0.998424	0
InN	Endo	Calb1	0.279397	0.922716	0
InN	Endo	Calb2	0.605687	0.998424	0
InN	Endo	Car3	0.655155	0.998424	0
InN	Endo	Ccl2	0.289019	0.922716	0
InN	Endo	Cd14	0.24105	0.900067	0
InN	Endo	Cd24a	0.660555	0.998424	0
InN	Endo	Cd47	0.450822	0.998424	0
InN	Endo	Cdkn2a	0.890731	0.998424	0
InN	Endo	Chat	0.674708	0.998424	0
InN	Endo	Chodl	0.529247	0.998424	0
InN	Endo	Chrna2	0.0585182	0.776141	0
InN	Endo	Cldn5	0.801632	0.998424	0
InN	Endo	Clic4	0.644192	0.998424	0
InN	Endo	Cnr1	0.289648	0.922716	0
InN	Endo	Cpa6	0.977657	0.998424	0
InN	Endo	Cpne5	0.138056	0.856893	0
InN	Endo	Cpne7	0.406023	0.998424	0
InN	Endo	Cpne9	0.952807	0.998424	0
InN	Endo	Cr2	0.14013	0.856893	0
InN	Endo	Crh	0.993725	0.9992	0
InN	Endo	Crhbp	0.603259	0.998424	0
InN	Endo	Crhr2	0.0916677	0.776141	0
InN	Endo	Crispld2	0.429778	0.998424	0
InN	Endo	Csf1r	0.739943	0.998424	0
InN	Endo	Cspg4	0.336701	0.967543	0
InN	Endo	Ctps1	0.968316	0.998424	0
InN	Endo	Ctss	0.150972	0.871701	0
InN	Endo	Cux2	0.380587	0.989971	0
InN	Endo	Cx3cr1	0.112138	0.856893	0
InN	Endo	Cxcl10	0.833184	0.998424	0
InN	Endo	Deptor	0.918417	0.998424	0
InN	Endo	Dio2	0.963066	0.998424	0
InN	Endo	Drd1	0.165632	0.871701	0
InN	Endo	Drd2	0.650451	0.998424	0
InN	Endo	Egfr	0.258282	0.900067	0
InN	Endo	Emid1	0.89233	0.998424	0
InN	Endo	Eomes	0.900731	0.998424	0
InN	Endo	F13a1	0.91799	0.998424	0
InN	Endo	Fam107a	0.237666	0.900067	0
InN	Endo	Fcgr1	0.136646	0.856893	0
InN	Endo	Flt1	0.838691	0.998424	0
InN	Endo	Foxj1	0.573047	0.998424	0
InN	Endo	Gad1	0.235591	0.900067	0
InN	Endo	Gad2	0.187188	0.882222	0
InN	Endo	Gata3	0.848496	0.998424	0
InN	Endo	Gbp6	0.171999	0.871701	0
InN	Endo	Gfap	0.0176258	0.684529	0
InN	Endo	Grin2c	0.956053	0.998424	0
InN	Endo	Gsdmd	0.811877	0.998424	0
InN	Endo	H2-Ab1	0.771941	0.998424	0
InN	Endo	Hexb	0.140775	0.856893	0
InN	Endo	Hpse	0.724214	0.998424	0
InN	Endo	Htr4	0.35796	0.970663	0
InN	Endo	Ifi44	0.0747843	0.776141	0
InN	Endo	Ifit3	0.684252	0.998424	0
InN	Endo	Ifitm3	0.933027	0.998424	0
InN	Endo	Ifna12	0.701281	0.998424	0
InN	Endo	Ifng	0.847654	0.998424	0
InN	Endo	Il12a	0.302359	0.922716	0
InN	Endo	Il13	0.133896	0.856893	0
InN	Endo	Il15ra	0.0586075	0.776141	0
InN	Endo	Il17f	0.443285	0.998424	0
InN	Endo	Il18	0.697383	0.998424	0
InN	Endo	Il22	0.203831	0.900067	0
InN	Endo	Il23a	0.0715811	0.776141	0
InN	Endo	Il2ra	0.386696	0.993347	0
InN	Endo	Il2rb	0.0230156	0.684529	0
InN	Endo	Il2rg	0.833041	0.998424	0
InN	Endo	Il33	0.636658	0.998424	0
InN	Endo	Irf3	0.27488	0.922716	0
InN	Endo	Irf7	0.42505	0.998424	0
InN	Endo	Itgae	0.980595	0.998424	0
InN	Endo	Itgax	0.0918284	0.776141	0
InN	Endo	Itgb2	0.259555	0.900067	0
InN	Endo	Itpr2	0.561707	0.998424	0
InN	Endo	Kcnip2	0.805229	0.998424	0
InN	Endo	Klrb1	0.971242	0.998424	0
InN	Endo	Klrg1	0.542676	0.998424	0
InN	Endo	Lama1	0.33864	0.967543	0
InN	Endo	Lamp5	0.431987	0.998424	0
InN	Endo	Lhx6	0.432319	0.998424	0
InN	Endo	Lsp1	0.155463	0.871701	0
InN	Endo	Mbp	0.501737	0.998424	0
InN	Endo	Mfge8	0.535537	0.998424	0
InN	Endo	Mrc1	0.741524	0.998424	0
InN	Endo	Ms4a1	0.0249815	0.684529	0
InN	Endo	Myh11	0.362082	0.970663	0
InN	Endo	Ndst4	0.47765	0.998424	0
InN	Endo	Nfkb1	0.826641	0.998424	0
InN	Endo	Nfkbia	0.240637	0.900067	0
InN	Endo	Nlrp1b	0.9992	0.9992	0
InN	Endo	Npr3	0.978322	0.998424	0
InN	Endo	Nr4a2	0.86259	0.998424	0
InN	Endo	Nxph2	0.669087	0.998424	0
InN	Endo	Opalin	0.598601	0.998424	0
InN	Endo	Osr1	0.60658	0.998424	0
InN	Endo	Otof	0.0118418	0.684529	0
InN	Endo	Parp14	0.952427	0.998424	0
InN	Endo	Pdcd1	0.0639762	0.776141	0
InN	Endo	Pdgfra	0.902855	0.998424	0
InN	Endo	Pitpnm3	0.799205	0.998424	0
InN	Endo	Plekhg3	0.777714	0.998424	0
InN	Endo	Plp1	0.955018	0.998424	0
InN	Endo	Prox1	0.0229562	0.684529	0
InN	Endo	Ptges2	0.913764	0.998424	0
InN	Endo	Ptprc	0.664125	0.998424	0
InN	Endo	Ptpru	0.950142	0.998424	0
InN	Endo	Pvalb	0.145528	0.866976	0
InN	Endo	Rapgefl1	0.759681	0.998424	0
InN	Endo	Rorb	0.234098	0.900067	0
InN	Endo	Rxfp1	0.209641	0.900067	0
InN	Endo	Satb2	0.843879	0.998424	0
InN	Endo	Scube1	0.704263	0.998424	0
InN	Endo	Serpina3n	0.59249	0.998424	0
InN	Endo	Serpinf1	0.133119	0.856893	0
InN	Endo	Slc17a7	0.508411	0.998424	0
InN	Endo	Slc17a8	0.334462	0.967543	0
InN	Endo	Slc30a3	0.0662625	0.776141	0
InN	Endo	Slc32a1	0.664976	0.998424	0
InN	Endo	Sox10	0.557202	0.998424	0
InN	Endo	Sox6	0.744925	0.998424	0
InN	Endo	Spi1	0.753388	0.998424	0
InN	Endo	Sst	0.629836	0.998424	0
InN	Endo	Sulf1	0.680591	0.998424	0
InN	Endo	Sulf2	0.501663	0.998424	0
InN	Endo	Syt6	0.553828	0.998424	0
InN	Endo	Tap1	0.00602101	0.684529	0
InN	Endo	Tbr1	0.35021	0.970663	0
InN	Endo	Tcap	0.659072	0.998424	0
InN	Endo	Tgfb2	0.235864	0.900067	0
InN	Endo	Tgfb3	0.0359803	0.77496	0
InN	Endo	Th	0.872593	0.998424	0
InN	Endo	Tmem132c	0.923348	0.998424	0
InN	Endo	Tnf	0.0132115	0.684529	0
InN	Endo	Trabd2b	0.536418	0.998424	0
InN	Endo	Tshz2	0.788168	0.998424	0
InN	Endo	Ttr	0.793824	0.998424	0
InN	Endo	Ttyh2	0.51434	0.998424	0
InN	Endo	Uaca	0.469135	0.998424	0
InN	Endo	Vip	0.616266	0.998424	0
InN	Endo	Vipr2	0.298394	0.922716	0
InN	Endo	Vtn	0.131982	0.856893	0
InN	Endo	Vwc2l	0.559238	0.998424	0
InN	Endo	Pcdhb16	0.399128	0.998424	0
InN	Endo	Lnpep	0.933422	0.998424	0
InN	Endo	Lrrc9	0.0702572	0.776141	0
InN	Endo	Sptb	0.189048	0.882222	0
InN	Endo	Ano3	0.793348	0.998424	0
InN	Endo	Adgrg6	0.217404	0.900067	0
InN	Endo	Sfmbt2	0.73541	0.998424	0
InN	Endo	Nfia	0.271989	0.922716	0
InN	Endo	7630403G23Rik	0.991854	0.9992	0
InN	Endo	Grin2b	0.456564	0.998424	0
InN	Endo	Onecut2	0.906477	0.998424	0
InN	Endo	Tiparp	0.646569	0.998424	0
InN	Endo	Slc24a3	0.373469	0.986522	0
InN	Endo	Arid5b	0.857498	0.998424	0
InN	Endo	Gsg1l	0.827528	0.998424	0
InN	Endo	Mxi1	0.172376	0.871701	0
InN	Endo	Igf1	0.756651	0.998424	0
InN	Endo	Aff1	0.353902	0.970663	0
InN	Endo	Banp	0.780138	0.998424	0
InN	Endo	Tox2	0.0504065	0.776141	0
InN	Endo	Zfp804a	0.0799134	0.776141	0
InN	Endo	Sirt7	0.0826724	0.776141	0
InN	Endo	Maf	0.260377	0.900067	0
InN	Endo	Nfe2l2	0.552291	0.998424	0
InN	Endo	Grin3a	0.995418	0.9992	0
InN	Endo	Sptan1	0.598527	0.998424	0
InN	Endo	Cntnap5a	0.0601937	0.776141	0
InN	Endo	Npas3	0.332114	0.967543	0
InN	Endo	Ctsb	0.0924714	0.776141	0
InN	Endo	Ctsd	0.0339563	0.77496	0
InN	Endo	Bbx	0.127827	0.856893	0
InN	Endo	Man1a	0.713662	0.998424	0
InN	Endo	Trio	0.706387	0.998424	0
InN	Endo	Creb3l2	0.579161	0.998424	0
InN	Endo	Adam12	0.360953	0.970663	0
InN	Endo	Myt1l	0.947362	0.998424	0
InN	Endo	Hs3st4	0.856597	0.998424	0
InN	Endo	Aff3	0.415542	0.998424	0
InN	Endo	Cd209g	0.253948	0.900067	0
InN	Endo	Sdk1	0.79211	0.998424	0
InN	Endo	Nfib	0.122549	0.856893	0
InN	Endo	Nmnat2	0.255677	0.900067	0
InN	Endo	Fbln2	0.537465	0.998424	0
InN	Endo	Zfp827	0.159273	0.871701	0
InN	Endo	Hmgb1	0.0942457	0.776141	0
InN	Endo	9530026P05Rik	0.0503299	0.776141	0
InN	Endo	Maml3	0.241537	0.900067	0
InN	Endo	Ncor2	0.562282	0.998424	0
InN	Endo	Srebf2	0.97562	0.998424	0
InN	Endo	Zfp385b	0.562111	0.998424	0
InN	Endo	Tcf25	0.0859146	0.776141	0
InN	Endo	Chrm3	0.22617	0.900067	0
InN	Endo	Abca1	0.65045	0.998424	0
InN	Endo	Cntnap5b	0.958391	0.998424	0
InN	Endo	Nr3c2	0.650084	0.998424	0
InN	Endo	Trps1	0.447077	0.998424	0
InN	Endo	Rsrp1	0.415436	0.998424	0
InN	Endo	Ptpro	0.174553	0.871701	0
InN	Endo	Sox5	0.874627	0.998424	0
InN	Endo	Col11a1	0.530429	0.998424	0
InN	Endo	Parp1	0.175641	0.871701	0
InN	Endo	Zbtb20	0.797911	0.998424	0
InN	Endo	Cd38	0.657876	0.998424	0
InN	Endo	Fstl5	0.208	0.900067	0
InN	Endo	Epb41l4a	0.584808	0.998424	0
InN	Endo	Mef2c	0.759078	0.998424	0
InN	Endo	Pde3a	0.866418	0.998424	0
InN	Endo	Hivep3	0.0800765	0.776141	0
InN	Endo	Lilrb4a	0.709521	0.998424	0
InN	Endo	3222401L13Rik	0.306474	0.922716	0
InN	Endo	Sox2ot	0.0666633	0.776141	0
InN	Endo	Sirt3	0.329433	0.967543	0
InN	Endo	Klf12	0.570428	0.998424	0
InN	Endo	Sirt2	0.671078	0.998424	0
InN	Endo	Astn2	0.630971	0.998424	0
InN	Endo	Zc3hav1	0.808634	0.998424	0
InN	Endo	Mitf	0.867758	0.998424	0
InN	Endo	Ccnd2	0.959135	0.998424	0
InN	Endo	Adarb2	0.912435	0.998424	0
InN	Endo	Nampt	0.643212	0.998424	0
InN	Endo	Rora	0.0128355	0.684529	0
InN	Endo	Hmbox1	0.538528	0.998424	0
InN	Endo	Thrb	0.34277	0.96945	0
InN	Endo	Serinc3	0.156116	0.871701	0
InN	Endo	Frmd4b	0.22096	0.900067	0
InN	Endo	Sparc	0.567174	0.998424	0
InN	Endo	Parp4	0.68527	0.998424	0
InN	Endo	Rreb1	0.819499	0.998424	0
InN	Endo	Kcnip3	0.0475374	0.776141	0
InN	Endo	Lyz2	0.186375	0.882222	0
InN	Endo	Hipk2	0.6312	0.998424	0
InN	Endo	Tnfsf8	0.649102	0.998424	0
InN	Endo	Tnks	0.604336	0.998424	0
InN	Endo	Hmgcr	0.30068	0.922716	0
InN	Endo	Pbx3	0.403831	0.998424	0
InN	Endo	Ephb1	0.462342	0.998424	0
InN	Endo	E2f3	0.644644	0.998424	0
InN	Endo	Dach1	0.0616545	0.776141	0
InN	Endo	Apoe	0.998338	0.9992	0
InN	Endo	Tead2	0.545616	0.998424	0
InN	Endo	Fth1	0.420861	0.998424	0
InN	Endo	Arhgap6	0.0268922	0.684529	0
InN	Endo	Kctd8	0.723944	0.998424	0
InN	Endo	Jazf1	0.281341	0.922716	0
InN	Endo	Sp100	0.750313	0.998424	0
InN	Endo	Cd74	0.552359	0.998424	0
InN	Endo	Rspo3	0.723553	0.998424	0
InN	Endo	Trpc6	0.88818	0.998424	0
InN	Endo	Jdp2	0.113565	0.856893	0
InN	Endo	Eif5b	0.827764	0.998424	0
InN	Endo	Pde10a	0.961379	0.998424	0
InN	Endo	S100a10	0.765594	0.998424	0
InN	Endo	Pappa	0.381846	0.989971	0
InN	Endo	Hsbp1	0.775223	0.998424	0
InN	Endo	Dgka	0.108591	0.856893	0
InN	Endo	Adra1a	0.788763	0.998424	0
InN	Endo	Nkain3	0.408727	0.998424	0
InN	Endo	Ildr2	0.904022	0.998424	0
InN	Endo	Scg2	0.293614	0.922716	0
InN	Endo	Csrnp3	0.518946	0.998424	0
InN	Endo	Zeb1	0.719433	0.998424	0
InN	Endo	Dpysl3	0.199944	0.900067	0
InN	Astro	Abi3	0.355299	0.945002	0
InN	Astro	Acta2	0.765655	0.951472	0
InN	Astro	Adora2a	0.727477	0.951472	0
InN	Astro	Aif1	0.721669	0.951472	0
InN	Astro	Aldoc	0.00858403	0.405373	0
InN	Astro	Anln	0.341956	0.945002	0
InN	Astro	Ano2	0.876414	0.951472	0
InN	Astro	Apln	0.877355	0.951472	0
InN	Astro	B2m	0.0742105	0.694788	0
InN	Astro	Bcl11b	0.712904	0.951472	0
InN	Astro	Bmp4	0.886723	0.951472	0
InN	Astro	Bnc2	0.882371	0.951472	0
InN	Astro	C1qc	0.0862563	0.706696	0
InN	Astro	C1ql1	0.322786	0.945002	0
InN	Astro	C3	0.615352	0.945002	0
InN	Astro	Calb1	0.684504	0.945002	0
InN	Astro	Calb2	0.0715426	0.694788	0
InN	Astro	Car3	0.103782	0.726471	0
InN	Astro	Ccl2	0.0302322	0.53875	0
InN	Astro	Cd14	0.670521	0.945002	0
InN	Astro	Cd24a	0.855942	0.951472	0
InN	Astro	Cd47	0.00065401	0.183123	0
InN	Astro	Cdkn2a	0.544977	0.945002	0
InN	Astro	Chat	0.616304	0.945002	0
InN	Astro	Chodl	0.799704	0.951472	0
InN	Astro	Chrna2	0.637495	0.945002	0
InN	Astro	Cldn5	0.647037	0.945002	0
InN	Astro	Clic4	0.818069	0.951472	0
InN	Astro	Cnr1	0.620886	0.945002	0
InN	Astro	Cpa6	0.0597252	0.694788	0
InN	Astro	Cpne5	0.614028	0.945002	0
InN	Astro	Cpne7	0.161058	0.853653	0
InN	Astro	Cpne9	0.722754	0.951472	0
InN	Astro	Cr2	0.716354	0.951472	0
InN	Astro	Crh	0.332089	0.945002	0
InN	Astro	Crhbp	0.855009	0.951472	0
InN	Astro	Crhr2	0.552797	0.945002	0
InN	Astro	Crispld2	0.0582148	0.694788	0
InN	Astro	Csf1r	0.30177	0.945002	0
InN	Astro	Cspg4	0.41565	0.945002	0
InN	Astro	Ctps1	0.334868	0.945002	0
InN	Astro	Ctss	0.369019	0.945002	0
InN	Astro	Cux2	0.626127	0.945002	0
InN	Astro	Cx3cr1	0.0650381	0.694788	0
InN	Astro	Cxcl10	0.7344	0.951472	0
InN	Astro	Deptor	0.230796	0.896543	0
InN	Astro	Dio2	0.654897	0.945002	0
InN	Astro	Drd1	0.57623	0.945002	0
InN	Astro	Drd2	0.0330401	0.544189	0
InN	Astro	Egfr	0.238217	0.896543	0
InN	Astro	Emid1	0.764134	0.951472	0
InN	Astro	Eomes	0.557689	0.945002	0
InN	Astro	F13a1	0.908441	0.959862	0
InN	Astro	Fam107a	0.458619	0.945002	0
InN	Astro	Fcgr1	0.719165	0.951472	0
InN	Astro	Flt1	0.0721447	0.694788	0
InN	Astro	Foxj1	0.40094	0.945002	0
InN	Astro	Gad1	0.332871	0.945002	0
InN	Astro	Gad2	0.62454	0.945002	0
InN	Astro	Gata3	0.62663	0.945002	0
InN	Astro	Gbp6	0.86617	0.951472	0
InN	Astro	Gfap	0.887771	0.951472	0
InN	Astro	Grin2c	0.268403	0.927814	0
InN	Astro	Gsdmd	0.794232	0.951472	0
InN	Astro	H2-Ab1	0.658834	0.945002	0
InN	Astro	Hexb	0.594716	0.945002	0
InN	Astro	Hpse	0.997121	0.997121	0
InN	Astro	Htr4	0.474854	0.945002	0
InN	Astro	Ifi44	0.365711	0.945002	0
InN	Astro	Ifit3	0.121658	0.792189	0
InN	Astro	Ifitm3	0.158358	0.853653	0
InN	Astro	Ifna12	0.246549	0.896543	0
InN	Astro	Ifng	0.578017	0.945002	0
InN	Astro	Il12a	0.04888	0.694788	0
InN	Astro	Il13	0.400579	0.945002	0
InN	Astro	Il15ra	0.434823	0.945002	0
InN	Astro	Il17f	0.559834	0.945002	0
InN	Astro	Il18	0.295292	0.945002	0
InN	Astro	Il22	0.242302	0.896543	0
InN	Astro	Il23a	0.171355	0.867746	0
InN	Astro	Il2ra	0.0744416	0.694788	0
InN	Astro	Il2rb	0.0302016	0.53875	0
InN	Astro	Il2rg	0.810149	0.951472	0
InN	Astro	Il33	0.598195	0.945002	0
InN	Astro	Irf3	0.482183	0.945002	0
InN	Astro	Irf7	0.592023	0.945002	0
InN	Astro	Itgae	0.711795	0.951472	0
InN	Astro	Itgax	0.189002	0.880524	0
InN	Astro	Itgb2	0.662837	0.945002	0
InN	Astro	Itpr2	0.883878	0.951472	0
InN	Astro	Kcnip2	0.765255	0.951472	0
InN	Astro	Klrb1	0.470904	0.945002	0
InN	Astro	Klrg1	0.0076124	0.405373	0
InN	Astro	Lama1	0.245069	0.896543	0
InN	Astro	Lamp5	0.497262	0.945002	0
InN	Astro	Lhx6	0.161584	0.853653	0
InN	Astro	Lsp1	0.378437	0.945002	0
InN	Astro	Mbp	0.230788	0.896543	0
InN	Astro	Mfge8	0.25821	0.910031	0
InN	Astro	Mrc1	0.947739	0.979214	0
InN	Astro	Ms4a1	0.913369	0.960629	0
InN	Astro	Myh11	0.786368	0.951472	0
InN	Astro	Ndst4	0.805878	0.951472	0
InN	Astro	Nfkb1	0.0177983	0.53875	0
InN	Astro	Nfkbia	0.0785921	0.706696	0
InN	Astro	Nlrp1b	0.250415	0.898927	0
InN	Astro	Npr3	0.452183	0.945002	0
InN	Astro	Nr4a2	0.744445	0.951472	0
InN	Astro	Nxph2	0.0388596	0.604482	0
InN	Astro	Opalin	0.900923	0.958401	0
InN	Astro	Osr1	0.622578	0.945002	0
InN	Astro	Otof	0.31488	0.945002	0
InN	Astro	Parp14	0.736792	0.951472	0
InN	Astro	Pdcd1	0.92289	0.960629	0
InN	Astro	Pdgfra	0.570821	0.945002	0
InN	Astro	Pitpnm3	0.382626	0.945002	0
InN	Astro	Plekhg3	0.240159	0.896543	0
InN	Astro	Plp1	0.0637654	0.694788	0
InN	Astro	Prox1	0.984575	0.997121	0
InN	Astro	Ptges2	0.025288	0.53875	0
InN	Astro	Ptprc	0.752871	0.951472	0
InN	Astro	Ptpru	0.54608	0.945002	0
InN	Astro	Pvalb	0.587928	0.945002	0
InN	Astro	Rapgefl1	0.9207	0.960629	0
InN	Astro	Rorb	0.860098	0.951472	0
InN	Astro	Rxfp1	0.173549	0.867746	0
InN	Astro	Satb2	0.788453	0.951472	0
InN	Astro	Scube1	0.864302	0.951472	0
InN	Astro	Serpina3n	0.585444	0.945002	0
InN	Astro	Serpinf1	0.614922	0.945002	0
InN	Astro	Slc17a7	0.577912	0.945002	0
InN	Astro	Slc17a8	0.312103	0.945002	0
InN	Astro	Slc30a3	0.398256	0.945002	0
InN	Astro	Slc32a1	0.230849	0.896543	0
InN	Astro	Sox10	0.870132	0.951472	0
InN	Astro	Sox6	0.810946	0.951472	0
InN	Astro	Spi1	0.834391	0.951472	0
InN	Astro	Sst	0.994229	0.997121	0
InN	Astro	Sulf1	0.00900479	0.405373	0
InN	Astro	Sulf2	0.43103	0.945002	0
InN	Astro	Syt6	0.673994	0.945002	0
InN	Astro	Tap1	0.0307857	0.53875	0
InN	Astro	Tbr1	0.887928	0.951472	0
InN	Astro	Tcap	0.130071	0.809331	0
InN	Astro	Tgfb2	0.332225	0.945002	0
InN	Astro	Tgfb3	0.329246	0.945002	0
InN	Astro	Th	0.434217	0.945002	0
InN	Astro	Tmem132c	0.650234	0.945002	0
InN	Astro	Tnf	0.630609	0.945002	0
InN	Astro	Trabd2b	0.374696	0.945002	0
InN	Astro	Tshz2	0.462838	0.945002	0
InN	Astro	Ttr	0.854793	0.951472	0
InN	Astro	Ttyh2	0.751465	0.951472	0
InN	Astro	Uaca	0.827893	0.951472	0
InN	Astro	Vip	0.227631	0.896543	0
InN	Astro	Vipr2	0.429513	0.945002	0
InN	Astro	Vtn	0.78139	0.951472	0
InN	Astro	Vwc2l	0.332812	0.945002	0
InN	Astro	Pcdhb16	0.592027	0.945002	0
InN	Astro	Lnpep	0.352116	0.945002	0
InN	Astro	Lrrc9	0.45485	0.945002	0
InN	Astro	Sptb	0.334113	0.945002	0
InN	Astro	Ano3	0.0890615	0.706696	0
InN	Astro	Adgrg6	0.0115821	0.405373	0
InN	Astro	Sfmbt2	0.978316	0.997121	0
InN	Astro	Nfia	0.872396	0.951472	0
InN	Astro	7630403G23Rik	0.792646	0.951472	0
InN	Astro	Grin2b	0.688398	0.945002	0
InN	Astro	Onecut2	0.455835	0.945002	0
InN	Astro	Tiparp	0.739797	0.951472	0
InN	Astro	Slc24a3	0.890306	0.951472	0
InN	Astro	Arid5b	0.807569	0.951472	0
InN	Astro	Gsg1l	0.539776	0.945002	0
InN	Astro	Mxi1	0.560071	0.945002	0
InN	Astro	Igf1	0.180096	0.880524	0
InN	Astro	Aff1	0.115537	0.788932	0
InN	Astro	Banp	0.15381	0.853653	0
InN	Astro	Tox2	0.355549	0.945002	0
InN	Astro	Zfp804a	0.260009	0.910031	0
InN	Astro	Sirt7	0.989836	0.997121	0
InN	Astro	Maf	0.381412	0.945002	0
InN	Astro	Nfe2l2	0.627036	0.945002	0
InN	Astro	Grin3a	0.810322	0.951472	0
InN	Astro	Sptan1	0.845356	0.951472	0
InN	Astro	Cntnap5a	0.297967	0.945002	0
InN	Astro	Npas3	0.523569	0.945002	0
InN	Astro	Ctsb	0.136366	0.830053	0
InN	Astro	Ctsd	0.363451	0.945002	0
InN	Astro	Bbx	0.450666	0.945002	0
InN	Astro	Man1a	0.974075	0.997121	0
InN	Astro	Trio	0.192077	0.880524	0
InN	Astro	Creb3l2	0.762752	0.951472	0
InN	Astro	Adam12	0.549371	0.945002	0
InN	Astro	Myt1l	0.669203	0.945002	0
InN	Astro	Hs3st4	0.103726	0.726471	0
InN	Astro	Aff3	0.218297	0.896543	0
InN	Astro	Cd209g	0.688159	0.945002	0
InN	Astro	Sdk1	0.479295	0.945002	0
InN	Astro	Nfib	0.010744	0.405373	0
InN	Astro	Nmnat2	0.0228271	0.53875	0
InN	Astro	Fbln2	0.0110106	0.405373	0
InN	Astro	Zfp827	0.916846	0.960629	0
InN	Astro	Hmgb1	0.188779	0.880524	0
InN	Astro	9530026P05Rik	0.843682	0.951472	0
InN	Astro	Maml3	0.450348	0.945002	0
InN	Astro	Ncor2	0.0502655	0.694788	0
InN	Astro	Srebf2	0.903635	0.958401	0
InN	Astro	Zfp385b	0.688502	0.945002	0
InN	Astro	Tcf25	0.39912	0.945002	0
InN	Astro	Chrm3	0.300646	0.945002	0
InN	Astro	Abca1	0.145021	0.852691	0
InN	Astro	Cntnap5b	0.324114	0.945002	0
InN	Astro	Nr3c2	0.192021	0.880524	0
InN	Astro	Trps1	0.098136	0.726471	0
InN	Astro	Rsrp1	0.570076	0.945002	0
InN	Astro	Ptpro	0.446056	0.945002	0
InN	Astro	Sox5	0.474088	0.945002	0
InN	Astro	Col11a1	0.367506	0.945002	0
InN	Astro	Parp1	0.787731	0.951472	0
InN	Astro	Zbtb20	0.0255309	0.53875	0
InN	Astro	Cd38	0.881334	0.951472	0
InN	Astro	Fstl5	0.0549915	0.694788	0
InN	Astro	Epb41l4a	0.417318	0.945002	0
InN	Astro	Mef2c	0.11834	0.788932	0
InN	Astro	Pde3a	0.663591	0.945002	0
InN	Astro	Hivep3	0.869978	0.951472	0
InN	Astro	Lilrb4a	0.495004	0.945002	0
InN	Astro	3222401L13Rik	0.322748	0.945002	0
InN	Astro	Sox2ot	0.00172205	0.241086	0
InN	Astro	Sirt3	0.58356	0.945002	0
InN	Astro	Klf12	0.656071	0.945002	0
InN	Astro	Sirt2	0.456604	0.945002	0
InN	Astro	Astn2	0.44216	0.945002	0
InN	Astro	Zc3hav1	0.521379	0.945002	0
InN	Astro	Mitf	0.444902	0.945002	0
InN	Astro	Ccnd2	0.99058	0.997121	0
InN	Astro	Adarb2	0.204998	0.88307	0
InN	Astro	Nampt	0.620613	0.945002	0
InN	Astro	Rora	0.480093	0.945002	0
InN	Astro	Hmbox1	0.233078	0.896543	0
InN	Astro	Thrb	0.553863	0.945002	0
InN	Astro	Serinc3	0.686467	0.945002	0
InN	Astro	Frmd4b	0.61232	0.945002	0
InN	Astro	Sparc	0.82096	0.951472	0
InN	Astro	Parp4	0.567402	0.945002	0
InN	Astro	Rreb1	0.748997	0.951472	0
InN	Astro	Kcnip3	0.083246	0.706696	0
InN	Astro	Lyz2	0.796682	0.951472	0
InN	Astro	Hipk2	0.0908609	0.706696	0
InN	Astro	Tnfsf8	0.411637	0.945002	0
InN	Astro	Tnks	0.172766	0.867746	0
InN	Astro	Hmgcr	0.440297	0.945002	0
InN	Astro	Pbx3	0.235549	0.896543	0
InN	Astro	Ephb1	0.580004	0.945002	0
InN	Astro	E2f3	0.987143	0.997121	0
InN	Astro	Dach1	0.676446	0.945002	0
InN	Astro	Apoe	0.85579	0.951472	0
InN	Astro	Tead2	0.766068	0.951472	0
InN	Astro	Fth1	0.514945	0.945002	0
InN	Astro	Arhgap6	0.557204	0.945002	0
InN	Astro	Kctd8	0.577413	0.945002	0
InN	Astro	Jazf1	0.403563	0.945002	0
InN	Astro	Sp100	0.204773	0.88307	0
InN	Astro	Cd74	0.971713	0.997121	0
InN	Astro	Rspo3	0.462064	0.945002	0
InN	Astro	Trpc6	0.515935	0.945002	0
InN	Astro	Jdp2	0.675259	0.945002	0
InN	Astro	Eif5b	0.927795	0.962157	0
InN	Astro	Pde10a	0.0676106	0.694788	0
InN	Astro	S100a10	0.198635	0.882823	0
InN	Astro	Pappa	0.409327	0.945002	0
InN	Astro	Hsbp1	0.769172	0.951472	0
InN	Astro	Dgka	0.194973	0.880524	0
InN	Astro	Adra1a	0.407284	0.945002	0
InN	Astro	Nkain3	0.126829	0.807094	0
InN	Astro	Ildr2	0.146176	0.852691	0
InN	Astro	Scg2	0.102122	0.726471	0
InN	Astro	Csrnp3	0.152823	0.853653	0
InN	Astro	Zeb1	0.0888933	0.706696	0
InN	Astro	Dpysl3	0.0219337	0.53875	0
InN	Olig	Abi3	0.616222	0.953797	0
InN	Olig	Acta2	0.351134	0.889865	0
InN	Olig	Adora2a	0.780327	0.953797	0
InN	Olig	Aif1	0.0233298	0.466595	0
InN	Olig	Aldoc	0.783504	0.953797	0
InN	Olig	Anln	0.754379	0.953797	0
InN	Olig	Ano2	0.248431	0.842453	0
InN	Olig	Apln	0.346862	0.889865	0
InN	Olig	B2m	0.0165899	0.382856	0
InN	Olig	Bcl11b	0.550248	0.953797	0
InN	Olig	Bmp4	0.798246	0.953797	0
InN	Olig	Bnc2	0.691296	0.953797	0
InN	Olig	C1qc	0.508157	0.912077	0
InN	Olig	C1ql1	0.607445	0.953797	0
InN	Olig	C3	0.437202	0.894071	0
InN	Olig	Calb1	0.940501	0.998015	0
InN	Olig	Calb2	0.263064	0.842453	0
InN	Olig	Car3	0.401706	0.89268	0
InN	Olig	Ccl2	0.484494	0.897222	0
InN	Olig	Cd14	0.775069	0.953797	0
InN	Olig	Cd24a	0.728091	0.953797	0
InN	Olig	Cd47	0.296726	0.871834	0
InN	Olig	Cdkn2a	0.987747	0.998015	0
InN	Olig	Chat	0.953141	0.998015	0
InN	Olig	Chodl	0.387727	0.889865	0
InN	Olig	Chrna2	0.679115	0.953797	0
InN	Olig	Cldn5	0.473335	0.897222	0
InN	Olig	Clic4	0.114253	0.69742	0
InN	Olig	Cnr1	0.737629	0.953797	0
InN	Olig	Cpa6	0.352822	0.889865	0
InN	Olig	Cpne5	0.919786	0.994364	0
InN	Olig	Cpne7	0.118736	0.69742	0
InN	Olig	Cpne9	0.67674	0.953797	0
InN	Olig	Cr2	0.746002	0.953797	0
InN	Olig	Crh	0.724186	0.953797	0
InN	Olig	Crhbp	0.818015	0.958627	0
InN	Olig	Crhr2	0.939871	0.998015	0
InN	Olig	Crispld2	0.82828	0.958627	0
InN	Olig	Csf1r	0.463926	0.897222	0
InN	Olig	Cspg4	0.986141	0.998015	0
InN	Olig	Ctps1	0.113559	0.69742	0
InN	Olig	Ctss	0.38746	0.889865	0
InN	Olig	Cux2	0.842222	0.958627	0
InN	Olig	Cx3cr1	0.00610931	0.241741	0
InN	Olig	Cxcl10	0.473686	0.897222	0
InN	Olig	Deptor	0.713966	0.953797	0
InN	Olig	Dio2	0.405964	0.894071	0
InN	Olig	Drd1	0.834252	0.958627	0
InN	Olig	Drd2	0.0348251	0.509571	0
InN	Olig	Egfr	0.719273	0.953797	0
InN	Olig	Emid1	0.578741	0.953797	0
InN	Olig	Eomes	0.264771	0.842453	0
InN	Olig	F13a1	0.837208	0.958627	0
InN	Olig	Fam107a	0.155343	0.715783	0
InN	Olig	Fcgr1	0.441367	0.894071	0
InN	Olig	Flt1	0.798109	0.953797	0
InN	Olig	Foxj1	0.223226	0.826525	0
InN	Olig	Gad1	0.748258	0.953797	0
InN	Olig	Gad2	0.800443	0.953797	0
InN	Olig	Gata3	0.365089	0.889865	0
InN	Olig	Gbp6	0.307721	0.871834	0
InN	Olig	Gfap	0.995033	0.998015	0
InN	Olig	Grin2c	0.0641977	0.63693	0
InN	Olig	Gsdmd	0.820953	0.958627	0
InN	Olig	H2-Ab1	0.48746	0.897222	0
InN	Olig	Hexb	0.718559	0.953797	0
InN	Olig	Hpse	0.733646	0.953797	0
InN	Olig	Htr4	0.304436	0.871834	0
InN	Olig	Ifi44	0.516483	0.921116	0
InN	Olig	Ifit3	0.465839	0.897222	0
InN	Olig	Ifitm3	0.0575088	0.619326	0
InN	Olig	Ifna12	0.872651	0.974258	0
InN	Olig	Ifng	0.379781	0.889865	0
InN	Olig	Il12a	0.0403123	0.537497	0
InN	Olig	Il13	0.66104	0.953797	0
InN	Olig	Il15ra	0.490982	0.897222	0
InN	Olig	Il17f	0.742744	0.953797	0
InN	Olig	Il18	0.595334	0.953797	0
InN	Olig	Il22	0.155939	0.715783	0
InN	Olig	Il23a	0.00332261	0.241741	0
InN	Olig	Il2ra	0.125411	0.69742	0
InN	Olig	Il2rb	0.377563	0.889865	0
InN	Olig	Il2rg	0.15168	0.715783	0
InN	Olig	Il33	0.73013	0.953797	0
InN	Olig	Irf3	0.651723	0.953797	0
InN	Olig	Irf7	0.28683	0.871834	0
InN	Olig	Itgae	0.932781	0.998015	0
InN	Olig	Itgax	0.00354115	0.241741	0
InN	Olig	Itgb2	0.663331	0.953797	0
InN	Olig	Itpr2	0.800508	0.953797	0
InN	Olig	Kcnip2	0.794993	0.953797	0
InN	Olig	Klrb1	0.833455	0.958627	0
InN	Olig	Klrg1	0.00489393	0.241741	0
InN	Olig	Lama1	0.0336701	0.509571	0
InN	Olig	Lamp5	0.773184	0.953797	0
InN	Olig	Lhx6	0.00293573	0.241741	0
InN	Olig	Lsp1	0.393277	0.892143	0
InN	Olig	Mbp	0.915502	0.993568	0
InN	Olig	Mfge8	0.419823	0.894071	0
InN	Olig	Mrc1	0.963063	0.998015	0
InN	Olig	Ms4a1	0.277197	0.862391	0
InN	Olig	Myh11	0.398278	0.892143	0
InN	Olig	Ndst4	0.717887	0.953797	0
InN	Olig	Nfkb1	0.00788932	0.241741	0
InN	Olig	Nfkbia	0.397807	0.892143	0
InN	Olig	Nlrp1b	0.171622	0.732153	0
InN	Olig	Npr3	0.387157	0.889865	0
InN	Olig	Nr4a2	0.201826	0.795935	0
InN	Olig	Nxph2	0.348475	0.889865	0
InN	Olig	Opalin	0.131844	0.69742	0
InN	Olig	Osr1	0.228207	0.826525	0
InN	Olig	Otof	0.74894	0.953797	0
InN	Olig	Parp14	0.878998	0.974258	0
InN	Olig	Pdcd1	0.148328	0.715783	0
InN	Olig	Pdgfra	0.979883	0.998015	0
InN	Olig	Pitpnm3	0.815543	0.958627	0
InN	Olig	Plekhg3	0.175194	0.732153	0
InN	Olig	Plp1	1.2646e-08	3.54089e-06	1
InN	Olig	Prox1	0.308256	0.871834	0
InN	Olig	Ptges2	0.877635	0.974258	0
InN	Olig	Ptprc	0.97511	0.998015	0
InN	Olig	Ptpru	0.347475	0.889865	0
InN	Olig	Pvalb	0.652413	0.953797	0
InN	Olig	Rapgefl1	0.306381	0.871834	0
InN	Olig	Rorb	0.00932679	0.241741	0
InN	Olig	Rxfp1	0.996547	0.998015	0
InN	Olig	Satb2	0.947971	0.998015	0
InN	Olig	Scube1	0.102558	0.69742	0
InN	Olig	Serpina3n	0.03458	0.509571	0
InN	Olig	Serpinf1	0.579118	0.953797	0
InN	Olig	Slc17a7	0.580613	0.953797	0
InN	Olig	Slc17a8	0.875063	0.974258	0
InN	Olig	Slc30a3	0.778032	0.953797	0
InN	Olig	Slc32a1	0.096694	0.69742	0
InN	Olig	Sox10	0.0884914	0.69742	0
InN	Olig	Sox6	0.00597717	0.241741	0
InN	Olig	Spi1	0.725552	0.953797	0
InN	Olig	Sst	0.0895224	0.69742	0
InN	Olig	Sulf1	0.678982	0.953797	0
InN	Olig	Sulf2	0.78409	0.953797	0
InN	Olig	Syt6	0.2586	0.842453	0
InN	Olig	Tap1	0.00949698	0.241741	0
InN	Olig	Tbr1	0.898064	0.989305	0
InN	Olig	Tcap	0.378985	0.889865	0
InN	Olig	Tgfb2	0.0970829	0.69742	0
InN	Olig	Tgfb3	0.369905	0.889865	0
InN	Olig	Th	0.581298	0.953797	0
InN	Olig	Tmem132c	0.822949	0.958627	0
InN	Olig	Tnf	0.0541116	0.60605	0
InN	Olig	Trabd2b	0.775232	0.953797	0
InN	Olig	Tshz2	0.263363	0.842453	0
InN	Olig	Ttr	0.603781	0.953797	0
InN	Olig	Ttyh2	0.129623	0.69742	0
InN	Olig	Uaca	0.789307	0.953797	0
InN	Olig	Vip	0.166472	0.732153	0
InN	Olig	Vipr2	0.730243	0.953797	0
InN	Olig	Vtn	0.693159	0.953797	0
InN	Olig	Vwc2l	0.769591	0.953797	0
InN	Olig	Pcdhb16	0.464742	0.897222	0
InN	Olig	Lnpep	0.945646	0.998015	0
InN	Olig	Lrrc9	0.26885	0.84582	0
InN	Olig	Sptb	0.365529	0.889865	0
InN	Olig	Ano3	0.766549	0.953797	0
InN	Olig	Adgrg6	0.858414	0.9731	0
InN	Olig	Sfmbt2	0.488534	0.897222	0
InN	Olig	Nfia	0.252123	0.842453	0
InN	Olig	7630403G23Rik	0.230577	0.826525	0
InN	Olig	Grin2b	0.0261384	0.487917	0
InN	Olig	Onecut2	0.738662	0.953797	0
InN	Olig	Tiparp	0.23562	0.826525	0
InN	Olig	Slc24a3	0.648982	0.953797	0
InN	Olig	Arid5b	0.554444	0.953797	0
InN	Olig	Gsg1l	0.124832	0.69742	0
InN	Olig	Mxi1	0.0363979	0.509571	0
InN	Olig	Igf1	0.328543	0.884014	0
InN	Olig	Aff1	0.904647	0.989458	0
InN	Olig	Banp	0.134502	0.69742	0
InN	Olig	Tox2	0.0303004	0.509571	0
InN	Olig	Zfp804a	0.178318	0.734252	0
InN	Olig	Sirt7	0.937404	0.998015	0
InN	Olig	Maf	0.589032	0.953797	0
InN	Olig	Nfe2l2	0.142613	0.715783	0
InN	Olig	Grin3a	0.00778445	0.241741	0
InN	Olig	Sptan1	0.0954854	0.69742	0
InN	Olig	Cntnap5a	0.983895	0.998015	0
InN	Olig	Npas3	0.709184	0.953797	0
InN	Olig	Ctsb	0.37346	0.889865	0
InN	Olig	Ctsd	0.685427	0.953797	0
InN	Olig	Bbx	0.981403	0.998015	0
InN	Olig	Man1a	0.0471568	0.574083	0
InN	Olig	Trio	0.222512	0.826525	0
InN	Olig	Creb3l2	0.486864	0.897222	0
InN	Olig	Adam12	0.29647	0.871834	0
InN	Olig	Myt1l	0.765754	0.953797	0
InN	Olig	Hs3st4	0.303393	0.871834	0
InN	Olig	Aff3	0.46528	0.897222	0
InN	Olig	Cd209g	0.127381	0.69742	0
InN	Olig	Sdk1	0.746154	0.953797	0
InN	Olig	Nfib	0.119536	0.69742	0
InN	Olig	Nmnat2	0.0449182	0.571687	0
InN	Olig	Fbln2	0.463712	0.897222	0
InN	Olig	Zfp827	0.997949	0.998015	0
InN	Olig	Hmgb1	0.496807	0.897457	0
InN	Olig	9530026P05Rik	0.533117	0.938822	0
InN	Olig	Maml3	0.217123	0.826525	0
InN	Olig	Ncor2	0.3767	0.889865	0
InN	Olig	Srebf2	0.331505	0.884014	0
InN	Olig	Zfp385b	0.049294	0.575096	0
InN	Olig	Tcf25	0.443842	0.894071	0
InN	Olig	Chrm3	0.672235	0.953797	0
InN	Olig	Abca1	0.126041	0.69742	0
InN	Olig	Cntnap5b	0.900974	0.989305	0
InN	Olig	Nr3c2	0.426996	0.894071	0
InN	Olig	Trps1	0.121244	0.69742	0
InN	Olig	Rsrp1	0.165321	0.732153	0
InN	Olig	Ptpro	0.239102	0.826525	0
InN	Olig	Sox5	0.112594	0.69742	0
InN	Olig	Col11a1	0.237061	0.826525	0
InN	Olig	Parp1	0.17237	0.732153	0
InN	Olig	Zbtb20	0.420006	0.894071	0
InN	Olig	Cd38	0.493472	0.897222	0
InN	Olig	Fstl5	0.776076	0.953797	0
InN	Olig	Epb41l4a	0.991471	0.998015	0
InN	Olig	Mef2c	0.419961	0.894071	0
InN	Olig	Pde3a	0.86852	0.974258	0
InN	Olig	Hivep3	0.119565	0.69742	0
InN	Olig	Lilrb4a	0.42401	0.894071	0
InN	Olig	3222401L13Rik	0.840406	0.958627	0
InN	Olig	Sox2ot	0.19542	0.781679	0
InN	Olig	Sirt3	0.747801	0.953797	0
InN	Olig	Klf12	0.325915	0.884014	0
InN	Olig	Sirt2	0.664614	0.953797	0
InN	Olig	Astn2	0.443757	0.894071	0
InN	Olig	Zc3hav1	0.413998	0.894071	0
InN	Olig	Mitf	0.55966	0.953797	0
InN	Olig	Ccnd2	0.0628216	0.63693	0
InN	Olig	Adarb2	0.318412	0.874071	0
InN	Olig	Nampt	0.149761	0.715783	0
InN	Olig	Rora	0.998015	0.998015	0
InN	Olig	Hmbox1	0.28391	0.871834	0
InN	Olig	Thrb	0.482418	0.897222	0
InN	Olig	Serinc3	0.348173	0.889865	0
InN	Olig	Frmd4b	0.235839	0.826525	0
InN	Olig	Sparc	0.689936	0.953797	0
InN	Olig	Parp4	0.078431	0.69742	0
InN	Olig	Rreb1	0.261921	0.842453	0
InN	Olig	Kcnip3	0.231774	0.826525	0
InN	Olig	Lyz2	0.575758	0.953797	0
InN	Olig	Hipk2	0.978923	0.998015	0
InN	Olig	Tnfsf8	0.914882	0.993568	0
InN	Olig	Tnks	0.175114	0.732153	0
InN	Olig	Hmgcr	0.617563	0.953797	0
InN	Olig	Pbx3	0.618349	0.953797	0
InN	Olig	Ephb1	0.995093	0.998015	0
InN	Olig	E2f3	0.44361	0.894071	0
InN	Olig	Dach1	0.684893	0.953797	0
InN	Olig	Apoe	0.110316	0.69742	0
InN	Olig	Tead2	0.880312	0.974258	0
InN	Olig	Fth1	0.462565	0.897222	0
InN	Olig	Arhgap6	0.116493	0.69742	0
InN	Olig	Kctd8	0.562223	0.953797	0
InN	Olig	Jazf1	0.585097	0.953797	0
InN	Olig	Sp100	0.663809	0.953797	0
InN	Olig	Cd74	0.785791	0.953797	0
InN	Olig	Rspo3	0.763313	0.953797	0
InN	Olig	Trpc6	0.521423	0.92404	0
InN	Olig	Jdp2	0.0659677	0.63693	0
InN	Olig	Eif5b	0.318127	0.874071	0
InN	Olig	Pde10a	0.188014	0.762955	0
InN	Olig	S100a10	0.0847006	0.69742	0
InN	Olig	Pappa	0.679448	0.953797	0
InN	Olig	Hsbp1	0.0177754	0.382856	0
InN	Olig	Dgka	0.839894	0.958627	0
InN	Olig	Adra1a	0.798439	0.953797	0
InN	Olig	Nkain3	0.72048	0.953797	0
InN	Olig	Ildr2	0.154051	0.715783	0
InN	Olig	Scg2	0.317287	0.874071	0
InN	Olig	Csrnp3	0.773316	0.953797	0
InN	Olig	Zeb1	0.132652	0.69742	0
InN	Olig	Dpysl3	0.431977	0.894071	0
InN	Micro	Abi3	0.0526736	0.876318	0
InN	Micro	Acta2	0.909467	0.995667	0
InN	Micro	Adora2a	0.839135	0.995667	0
InN	Micro	Aif1	0.849347	0.995667	0
InN	Micro	Aldoc	0.333176	0.963187	0
InN	Micro	Anln	0.0667254	0.876318	0
InN	Micro	Ano2	0.805489	0.99263	0
InN	Micro	Apln	0.237262	0.963187	0
InN	Micro	B2m	0.426827	0.963187	0
InN	Micro	Bcl11b	0.442169	0.963187	0
InN	Micro	Bmp4	0.679321	0.99263	0
InN	Micro	Bnc2	0.651428	0.99263	0
InN	Micro	C1qc	0.397272	0.963187	0
InN	Micro	C1ql1	0.952825	0.995667	0
InN	Micro	C3	0.946453	0.995667	0
InN	Micro	Calb1	0.865835	0.995667	0
InN	Micro	Calb2	0.149957	0.963187	0
InN	Micro	Car3	0.333713	0.963187	0
InN	Micro	Ccl2	0.404163	0.963187	0
InN	Micro	Cd14	0.255529	0.963187	0
InN	Micro	Cd24a	0.456127	0.963187	0
InN	Micro	Cd47	0.734462	0.99263	0
InN	Micro	Cdkn2a	0.454447	0.963187	0
InN	Micro	Chat	0.344198	0.963187	0
InN	Micro	Chodl	0.904376	0.995667	0
InN	Micro	Chrna2	0.35029	0.963187	0
InN	Micro	Cldn5	0.551519	0.980694	0
InN	Micro	Clic4	0.79265	0.99263	0
InN	Micro	Cnr1	0.996762	0.996762	0
InN	Micro	Cpa6	0.344029	0.963187	0
InN	Micro	Cpne5	0.17564	0.963187	0
InN	Micro	Cpne7	0.104907	0.955337	0
InN	Micro	Cpne9	0.081292	0.876318	0
InN	Micro	Cr2	0.886501	0.995667	0
InN	Micro	Crh	0.887909	0.995667	0
InN	Micro	Crhbp	0.381829	0.963187	0
InN	Micro	Crhr2	0.578604	0.980694	0
InN	Micro	Crispld2	0.411871	0.963187	0
InN	Micro	Csf1r	0.426266	0.963187	0
InN	Micro	Cspg4	0.0813724	0.876318	0
InN	Micro	Ctps1	0.55343	0.980694	0
InN	Micro	Ctss	0.449148	0.963187	0
InN	Micro	Cux2	0.624874	0.99263	0
InN	Micro	Cx3cr1	0.317893	0.963187	0
InN	Micro	Cxcl10	0.668958	0.99263	0
InN	Micro	Deptor	0.569826	0.980694	0
InN	Micro	Dio2	0.186856	0.963187	0
InN	Micro	Drd1	0.0721118	0.876318	0
InN	Micro	Drd2	0.669271	0.99263	0
InN	Micro	Egfr	0.364349	0.963187	0
InN	Micro	Emid1	0.494011	0.963187	0
InN	Micro	Eomes	0.771422	0.99263	0
InN	Micro	F13a1	0.220311	0.963187	0
InN	Micro	Fam107a	0.870976	0.995667	0
InN	Micro	Fcgr1	0.376533	0.963187	0
InN	Micro	Flt1	0.916986	0.995667	0
InN	Micro	Foxj1	0.738123	0.99263	0
InN	Micro	Gad1	0.729845	0.99263	0
InN	Micro	Gad2	0.584752	0.980694	0
InN	Micro	Gata3	0.849873	0.995667	0
InN	Micro	Gbp6	0.992111	0.995667	0
InN	Micro	Gfap	0.0158005	0.839758	0
InN	Micro	Grin2c	0.835575	0.995667	0
InN	Micro	Gsdmd	0.354685	0.963187	0
InN	Micro	H2-Ab1	0.291315	0.963187	0
InN	Micro	Hexb	0.318551	0.963187	0
InN	Micro	Hpse	0.693808	0.99263	0
InN	Micro	Htr4	0.445629	0.963187	0
InN	Micro	Ifi44	0.548922	0.980694	0
InN	Micro	Ifit3	0.954545	0.995667	0
InN	Micro	Ifitm3	0.343522	0.963187	0
InN	Micro	Ifna12	0.931327	0.995667	0
InN	Micro	Ifng	0.188957	0.963187	0
InN	Micro	Il12a	0.284572	0.963187	0
InN	Micro	Il13	0.901937	0.995667	0
InN	Micro	Il15ra	0.415899	0.963187	0
InN	Micro	Il17f	0.161602	0.963187	0
InN	Micro	Il18	0.351099	0.963187	0
InN	Micro	Il22	0.929345	0.995667	0
InN	Micro	Il23a	0.98761	0.995667	0
InN	Micro	Il2ra	0.801354	0.99263	0
InN	Micro	Il2rb	0.503882	0.963187	0
InN	Micro	Il2rg	0.573092	0.980694	0
InN	Micro	Il33	0.293561	0.963187	0
InN	Micro	Irf3	0.217229	0.963187	0
InN	Micro	Irf7	0.794281	0.99263	0
InN	Micro	Itgae	0.93523	0.995667	0
InN	Micro	Itgax	0.529326	0.968701	0
InN	Micro	Itgb2	0.242398	0.963187	0
InN	Micro	Itpr2	0.715513	0.99263	0
InN	Micro	Kcnip2	0.608885	0.988923	0
InN	Micro	Klrb1	0.124156	0.957697	0
InN	Micro	Klrg1	0.787506	0.99263	0
InN	Micro	Lama1	0.812156	0.99263	0
InN	Micro	Lamp5	0.756787	0.99263	0
InN	Micro	Lhx6	0.340732	0.963187	0
InN	Micro	Lsp1	0.734468	0.99263	0
InN	Micro	Mbp	0.213697	0.963187	0
InN	Micro	Mfge8	0.693336	0.99263	0
InN	Micro	Mrc1	0.315338	0.963187	0
InN	Micro	Ms4a1	0.397979	0.963187	0
InN	Micro	Myh11	0.111244	0.955337	0
InN	Micro	Ndst4	0.464624	0.963187	0
InN	Micro	Nfkb1	0.119417	0.955337	0
InN	Micro	Nfkbia	0.16743	0.963187	0
InN	Micro	Nlrp1b	0.292763	0.963187	0
InN	Micro	Npr3	0.758368	0.99263	0
InN	Micro	Nr4a2	0.765214	0.99263	0
InN	Micro	Nxph2	0.596136	0.988923	0
InN	Micro	Opalin	0.506515	0.963187	0
InN	Micro	Osr1	0.499191	0.963187	0
InN	Micro	Otof	0.137497	0.963187	0
InN	Micro	Parp14	0.815375	0.99263	0
InN	Micro	Pdcd1	0.487248	0.963187	0
InN	Micro	Pdgfra	0.302457	0.963187	0
InN	Micro	Pitpnm3	0.363303	0.963187	0
InN	Micro	Plekhg3	0.373334	0.963187	0
InN	Micro	Plp1	0.685932	0.99263	0
InN	Micro	Prox1	0.745184	0.99263	0
InN	Micro	Ptges2	0.475653	0.963187	0
InN	Micro	Ptprc	0.353143	0.963187	0
InN	Micro	Ptpru	0.741621	0.99263	0
InN	Micro	Pvalb	0.325356	0.963187	0
InN	Micro	Rapgefl1	0.458472	0.963187	0
InN	Micro	Rorb	0.974102	0.995667	0
InN	Micro	Rxfp1	0.252733	0.963187	0
InN	Micro	Satb2	0.774078	0.99263	0
InN	Micro	Scube1	0.525275	0.968701	0
InN	Micro	Serpina3n	0.364139	0.963187	0
InN	Micro	Serpinf1	0.226761	0.963187	0
InN	Micro	Slc17a7	0.119342	0.955337	0
InN	Micro	Slc17a8	0.688769	0.99263	0
InN	Micro	Slc30a3	0.868596	0.995667	0
InN	Micro	Slc32a1	0.50066	0.963187	0
InN	Micro	Sox10	0.584914	0.980694	0
InN	Micro	Sox6	0.604319	0.988923	0
InN	Micro	Spi1	0.394879	0.963187	0
InN	Micro	Sst	0.687902	0.99263	0
InN	Micro	Sulf1	0.714274	0.99263	0
InN	Micro	Sulf2	0.0179948	0.839758	0
InN	Micro	Syt6	0.566344	0.980694	0
InN	Micro	Tap1	0.340874	0.963187	0
InN	Micro	Tbr1	0.806887	0.99263	0
InN	Micro	Tcap	0.872693	0.995667	0
InN	Micro	Tgfb2	0.0753169	0.876318	0
InN	Micro	Tgfb3	0.509113	0.963187	0
InN	Micro	Th	0.341467	0.963187	0
InN	Micro	Tmem132c	0.835763	0.995667	0
InN	Micro	Tnf	0.293862	0.963187	0
InN	Micro	Trabd2b	0.700713	0.99263	0
InN	Micro	Tshz2	0.972695	0.995667	0
InN	Micro	Ttr	0.470417	0.963187	0
InN	Micro	Ttyh2	0.717317	0.99263	0
InN	Micro	Uaca	0.452789	0.963187	0
InN	Micro	Vip	0.602771	0.988923	0
InN	Micro	Vipr2	0.0154252	0.839758	0
InN	Micro	Vtn	0.727041	0.99263	0
InN	Micro	Vwc2l	0.116711	0.955337	0
InN	Micro	Pcdhb16	0.771943	0.99263	0
InN	Micro	Lnpep	0.892794	0.995667	0
InN	Micro	Lrrc9	0.918319	0.995667	0
InN	Micro	Sptb	0.318999	0.963187	0
InN	Micro	Ano3	0.281393	0.963187	0
InN	Micro	Adgrg6	0.726015	0.99263	0
InN	Micro	Sfmbt2	0.257605	0.963187	0
InN	Micro	Nfia	0.602815	0.988923	0
InN	Micro	7630403G23Rik	0.317925	0.963187	0
InN	Micro	Grin2b	0.983562	0.995667	0
InN	Micro	Onecut2	0.97984	0.995667	0
InN	Micro	Tiparp	0.858996	0.995667	0
InN	Micro	Slc24a3	0.781401	0.99263	0
InN	Micro	Arid5b	0.0774156	0.876318	0
InN	Micro	Gsg1l	0.0759016	0.876318	0
InN	Micro	Mxi1	0.163538	0.963187	0
InN	Micro	Igf1	0.077865	0.876318	0
InN	Micro	Aff1	0.277887	0.963187	0
InN	Micro	Banp	0.0431858	0.876318	0
InN	Micro	Tox2	0.933131	0.995667	0
InN	Micro	Zfp804a	0.90793	0.995667	0
InN	Micro	Sirt7	0.791452	0.99263	0
InN	Micro	Maf	0.808163	0.99263	0
InN	Micro	Nfe2l2	0.579916	0.980694	0
InN	Micro	Grin3a	0.711077	0.99263	0
InN	Micro	Sptan1	0.361922	0.963187	0
InN	Micro	Cntnap5a	0.398241	0.963187	0
InN	Micro	Npas3	0.876277	0.995667	0
InN	Micro	Ctsb	0.426112	0.963187	0
InN	Micro	Ctsd	0.913249	0.995667	0
InN	Micro	Bbx	0.960879	0.995667	0
InN	Micro	Man1a	0.350215	0.963187	0
InN	Micro	Trio	0.455852	0.963187	0
InN	Micro	Creb3l2	0.570098	0.980694	0
InN	Micro	Adam12	0.0985509	0.955337	0
InN	Micro	Myt1l	0.312516	0.963187	0
InN	Micro	Hs3st4	0.200123	0.963187	0
InN	Micro	Aff3	0.248526	0.963187	0
InN	Micro	Cd209g	0.458944	0.963187	0
InN	Micro	Sdk1	0.456609	0.963187	0
InN	Micro	Nfib	0.390402	0.963187	0
InN	Micro	Nmnat2	0.314916	0.963187	0
InN	Micro	Fbln2	0.806029	0.99263	0
InN	Micro	Zfp827	0.235833	0.963187	0
InN	Micro	Hmgb1	0.0674147	0.876318	0
InN	Micro	9530026P05Rik	0.00481149	0.839758	0
InN	Micro	Maml3	0.984151	0.995667	0
InN	Micro	Ncor2	0.706135	0.99263	0
InN	Micro	Srebf2	0.872512	0.995667	0
InN	Micro	Zfp385b	0.439792	0.963187	0
InN	Micro	Tcf25	0.05673	0.876318	0
InN	Micro	Chrm3	0.103378	0.955337	0
InN	Micro	Abca1	0.187295	0.963187	0
InN	Micro	Cntnap5b	0.00951651	0.839758	0
InN	Micro	Nr3c2	0.880611	0.995667	0
InN	Micro	Trps1	0.785003	0.99263	0
InN	Micro	Rsrp1	0.507586	0.963187	0
InN	Micro	Ptpro	0.859891	0.995667	0
InN	Micro	Sox5	0.442621	0.963187	0
InN	Micro	Col11a1	0.492273	0.963187	0
InN	Micro	Parp1	0.900233	0.995667	0
InN	Micro	Zbtb20	0.414378	0.963187	0
InN	Micro	Cd38	0.672179	0.99263	0
InN	Micro	Fstl5	0.407689	0.963187	0
InN	Micro	Epb41l4a	0.908396	0.995667	0
InN	Micro	Mef2c	0.989181	0.995667	0
InN	Micro	Pde3a	0.182726	0.963187	0
InN	Micro	Hivep3	0.500069	0.963187	0
InN	Micro	Lilrb4a	0.0364177	0.876318	0
InN	Micro	3222401L13Rik	0.577943	0.980694	0
InN	Micro	Sox2ot	0.556219	0.980694	0
InN	Micro	Sirt3	0.938751	0.995667	0
InN	Micro	Klf12	0.947221	0.995667	0
InN	Micro	Sirt2	0.733106	0.99263	0
InN	Micro	Astn2	0.368144	0.963187	0
InN	Micro	Zc3hav1	0.0559484	0.876318	0
InN	Micro	Mitf	0.288075	0.963187	0
InN	Micro	Ccnd2	0.514865	0.964259	0
InN	Micro	Adarb2	0.929548	0.995667	0
InN	Micro	Nampt	0.0354644	0.876318	0
InN	Micro	Rora	0.458175	0.963187	0
InN	Micro	Hmbox1	0.0872825	0.905152	0
InN	Micro	Thrb	0.796708	0.99263	0
InN	Micro	Serinc3	0.96594	0.995667	0
InN	Micro	Frmd4b	0.866929	0.995667	0
InN	Micro	Sparc	0.544726	0.980694	0
InN	Micro	Parp4	0.813646	0.99263	0
InN	Micro	Rreb1	0.0502937	0.876318	0
InN	Micro	Kcnip3	0.177373	0.963187	0
InN	Micro	Lyz2	0.394681	0.963187	0
InN	Micro	Hipk2	0.983937	0.995667	0
InN	Micro	Tnfsf8	0.0685586	0.876318	0
InN	Micro	Tnks	0.630571	0.99263	0
InN	Micro	Hmgcr	0.109377	0.955337	0
InN	Micro	Pbx3	0.322452	0.963187	0
InN	Micro	Ephb1	0.503365	0.963187	0
InN	Micro	E2f3	0.614545	0.988923	0
InN	Micro	Dach1	0.126553	0.957697	0
InN	Micro	Apoe	0.26917	0.963187	0
InN	Micro	Tead2	0.719298	0.99263	0
InN	Micro	Fth1	0.65883	0.99263	0
InN	Micro	Arhgap6	0.251204	0.963187	0
InN	Micro	Kctd8	0.750143	0.99263	0
InN	Micro	Jazf1	0.133296	0.963187	0
InN	Micro	Sp100	0.516567	0.964259	0
InN	Micro	Cd74	0.225388	0.963187	0
InN	Micro	Rspo3	0.312307	0.963187	0
InN	Micro	Trpc6	0.065617	0.876318	0
InN	Micro	Jdp2	0.781643	0.99263	0
InN	Micro	Eif5b	0.162301	0.963187	0
InN	Micro	Pde10a	0.728013	0.99263	0
InN	Micro	S100a10	0.808149	0.99263	0
InN	Micro	Pappa	0.0584916	0.876318	0
InN	Micro	Hsbp1	0.035935	0.876318	0
InN	Micro	Dgka	0.00784455	0.839758	0
InN	Micro	Adra1a	0.974553	0.995667	0
InN	Micro	Nkain3	0.438214	0.963187	0
InN	Micro	Ildr2	0.760351	0.99263	0
InN	Micro	Scg2	0.491968	0.963187	0
InN	Micro	Csrnp3	0.767946	0.99263	0
InN	Micro	Zeb1	0.52841	0.968701	0
InN	Micro	Dpysl3	0.612682	0.988923	0
InN	Peri	Abi3	0.0569378	0.680281	0
InN	Peri	Acta2	0.359028	0.921583	0
InN	Peri	Adora2a	0.298752	0.883364	0
InN	Peri	Aif1	0.155189	0.858486	0
InN	Peri	Aldoc	0.22964	0.86891	0
InN	Peri	Anln	0.65738	0.974925	0
InN	Peri	Ano2	0.635246	0.974925	0
InN	Peri	Apln	0.30208	0.883364	0
InN	Peri	B2m	0.453297	0.961539	0
InN	Peri	Bcl11b	0.173838	0.861284	0
InN	Peri	Bmp4	0.0133572	0.517042	0
InN	Peri	Bnc2	0.0738399	0.689173	0
InN	Peri	C1qc	0.218125	0.861284	0
InN	Peri	C1ql1	0.431826	0.954783	0
InN	Peri	C3	0.187783	0.861284	0
InN	Peri	Calb1	0.236492	0.882904	0
InN	Peri	Calb2	0.26258	0.883364	0
InN	Peri	Car3	0.916193	0.995085	0
InN	Peri	Ccl2	0.925441	0.995085	0
InN	Peri	Cd14	0.443187	0.961539	0
InN	Peri	Cd24a	0.891336	0.993078	0
InN	Peri	Cd47	0.803958	0.993078	0
InN	Peri	Cdkn2a	0.873019	0.993078	0
InN	Peri	Chat	0.249394	0.883364	0
InN	Peri	Chodl	0.57522	0.974925	0
InN	Peri	Chrna2	0.404351	0.941447	0
InN	Peri	Cldn5	0.391262	0.941447	0
InN	Peri	Clic4	0.193256	0.861284	0
InN	Peri	Cnr1	0.275872	0.883364	0
InN	Peri	Cpa6	0.0646481	0.680281	0
InN	Peri	Cpne5	0.90042	0.995085	0
InN	Peri	Cpne7	0.664246	0.974925	0
InN	Peri	Cpne9	0.620211	0.974925	0
InN	Peri	Cr2	0.361143	0.921583	0
InN	Peri	Crh	0.717805	0.985223	0
InN	Peri	Crhbp	0.104175	0.767107	0
InN	Peri	Crhr2	0.660996	0.974925	0
InN	Peri	Crispld2	0.710534	0.985223	0
InN	Peri	Csf1r	0.595751	0.974925	0
InN	Peri	Cspg4	0.868533	0.993078	0
InN	Peri	Ctps1	0.82918	0.993078	0
InN	Peri	Ctss	0.653696	0.974925	0
InN	Peri	Cux2	0.14866	0.858486	0
InN	Peri	Cx3cr1	0.836686	0.993078	0
InN	Peri	Cxcl10	0.498061	0.965563	0
InN	Peri	Deptor	0.532744	0.974925	0
InN	Peri	Dio2	0.640098	0.974925	0
InN	Peri	Drd1	0.204274	0.861284	0
InN	Peri	Drd2	0.260252	0.883364	0
InN	Peri	Egfr	0.563929	0.974925	0
InN	Peri	Emid1	0.0699419	0.680281	0
InN	Peri	Eomes	0.513817	0.965563	0
InN	Peri	F13a1	0.939072	0.995085	0
InN	Peri	Fam107a	0.511714	0.965563	0
InN	Peri	Fcgr1	0.619787	0.974925	0
InN	Peri	Flt1	0.840582	0.993078	0
InN	Peri	Foxj1	0.485956	0.965563	0
InN	Peri	Gad1	0.662432	0.974925	0
InN	Peri	Gad2	0.0704577	0.680281	0
InN	Peri	Gata3	0.971412	0.999908	0
InN	Peri	Gbp6	0.466409	0.965563	0
InN	Peri	Gfap	0.713958	0.985223	0
InN	Peri	Grin2c	0.576038	0.974925	0
InN	Peri	Gsdmd	0.77612	0.993078	0
InN	Peri	H2-Ab1	0.427891	0.954783	0
InN	Peri	Hexb	0.102032	0.767107	0
InN	Peri	Hpse	0.000314527	0.0880676	1
InN	Peri	Htr4	0.142766	0.850519	0
InN	Peri	Ifi44	0.15097	0.858486	0
InN	Peri	Ifit3	0.443346	0.961539	0
InN	Peri	Ifitm3	0.0399747	0.590101	0
InN	Peri	Ifna12	0.580363	0.974925	0
InN	Peri	Ifng	0.637023	0.974925	0
InN	Peri	Il12a	0.0201038	0.517042	0
InN	Peri	Il13	0.486617	0.965563	0
InN	Peri	Il15ra	0.785631	0.993078	0
InN	Peri	Il17f	0.00355481	0.331783	0
InN	Peri	Il18	0.768599	0.993078	0
InN	Peri	Il22	0.463209	0.965563	0
InN	Peri	Il23a	0.845574	0.993078	0
InN	Peri	Il2ra	0.085584	0.74886	0
InN	Peri	Il2rb	0.224725	0.861958	0
InN	Peri	Il2rg	0.927505	0.995085	0
InN	Peri	Il33	0.625322	0.974925	0
InN	Peri	Irf3	0.656106	0.974925	0
InN	Peri	Irf7	0.140408	0.850519	0
InN	Peri	Itgae	0.886524	0.993078	0
InN	Peri	Itgax	0.703014	0.985223	0
InN	Peri	Itgb2	0.213471	0.861284	0
InN	Peri	Itpr2	0.0564642	0.680281	0
InN	Peri	Kcnip2	0.176257	0.861284	0
InN	Peri	Klrb1	0.00925359	0.517042	0
InN	Peri	Klrg1	0.971138	0.999908	0
InN	Peri	Lama1	0.594055	0.974925	0
InN	Peri	Lamp5	0.665313	0.974925	0
InN	Peri	Lhx6	0.88939	0.993078	0
InN	Peri	Lsp1	0.513149	0.965563	0
InN	Peri	Mbp	0.211416	0.861284	0
InN	Peri	Mfge8	0.637251	0.974925	0
InN	Peri	Mrc1	0.87425	0.993078	0
InN	Peri	Ms4a1	0.644517	0.974925	0
InN	Peri	Myh11	0.912947	0.995085	0
InN	Peri	Ndst4	0.86518	0.993078	0
InN	Peri	Nfkb1	0.302868	0.883364	0
InN	Peri	Nfkbia	0.433062	0.954783	0
InN	Peri	Nlrp1b	0.651291	0.974925	0
InN	Peri	Npr3	0.864889	0.993078	0
InN	Peri	Nr4a2	0.196629	0.861284	0
InN	Peri	Nxph2	0.982505	0.999908	0
InN	Peri	Opalin	0.98031	0.999908	0
InN	Peri	Osr1	0.908204	0.995085	0
InN	Peri	Otof	0.642565	0.974925	0
InN	Peri	Parp14	0.789708	0.993078	0
InN	Peri	Pdcd1	0.298177	0.883364	0
InN	Peri	Pdgfra	0.178117	0.861284	0
InN	Peri	Pitpnm3	0.0600092	0.680281	0
InN	Peri	Plekhg3	0.177826	0.861284	0
InN	Peri	Plp1	0.969611	0.999908	0
InN	Peri	Prox1	0.0838749	0.74886	0
InN	Peri	Ptges2	0.135554	0.850519	0
InN	Peri	Ptprc	0.0421501	0.590101	0
InN	Peri	Ptpru	0.290321	0.883364	0
InN	Peri	Pvalb	0.106847	0.767107	0
InN	Peri	Rapgefl1	0.475845	0.965563	0
InN	Peri	Rorb	0.554999	0.974925	0
InN	Peri	Rxfp1	0.74864	0.993078	0
InN	Peri	Satb2	0.13248	0.850519	0
InN	Peri	Scube1	0.420751	0.954039	0
InN	Peri	Serpina3n	0.506734	0.965563	0
InN	Peri	Serpinf1	0.670042	0.974925	0
InN	Peri	Slc17a7	0.857837	0.993078	0
InN	Peri	Slc17a8	0.0193237	0.517042	0
InN	Peri	Slc30a3	0.870748	0.993078	0
InN	Peri	Slc32a1	0.131763	0.850519	0
InN	Peri	Sox10	0.0256073	0.517042	0
InN	Peri	Sox6	0.509157	0.965563	0
InN	Peri	Spi1	0.290148	0.883364	0
InN	Peri	Sst	0.645488	0.974925	0
InN	Peri	Sulf1	0.776174	0.993078	0
InN	Peri	Sulf2	0.0154205	0.517042	0
InN	Peri	Syt6	0.999087	0.999908	0
InN	Peri	Tap1	0.934029	0.995085	0
InN	Peri	Tbr1	0.926704	0.995085	0
InN	Peri	Tcap	0.106716	0.767107	0
InN	Peri	Tgfb2	0.985055	0.999908	0
InN	Peri	Tgfb3	0.506326	0.965563	0
InN	Peri	Th	0.319583	0.894833	0
InN	Peri	Tmem132c	0.653002	0.974925	0
InN	Peri	Tnf	0.50033	0.965563	0
InN	Peri	Trabd2b	0.224635	0.861958	0
InN	Peri	Tshz2	0.845462	0.993078	0
InN	Peri	Ttr	0.614529	0.974925	0
InN	Peri	Ttyh2	0.449414	0.961539	0
InN	Peri	Uaca	0.827099	0.993078	0
InN	Peri	Vip	0.502929	0.965563	0
InN	Peri	Vipr2	0.290845	0.883364	0
InN	Peri	Vtn	0.687492	0.985223	0
InN	Peri	Vwc2l	0.0118293	0.517042	0
InN	Peri	Pcdhb16	0.672002	0.974925	0
InN	Peri	Lnpep	0.797795	0.993078	0
InN	Peri	Lrrc9	0.86966	0.993078	0
InN	Peri	Sptb	0.878911	0.993078	0
InN	Peri	Ano3	0.807142	0.993078	0
InN	Peri	Adgrg6	0.100124	0.767107	0
InN	Peri	Sfmbt2	0.402804	0.941447	0
InN	Peri	Nfia	0.653142	0.974925	0
InN	Peri	7630403G23Rik	0.988412	0.999908	0
InN	Peri	Grin2b	0.954807	0.999908	0
InN	Peri	Onecut2	0.812837	0.993078	0
InN	Peri	Tiparp	0.217406	0.861284	0
InN	Peri	Slc24a3	0.0235694	0.517042	0
InN	Peri	Arid5b	0.974715	0.999908	0
InN	Peri	Gsg1l	0.422503	0.954039	0
InN	Peri	Mxi1	0.616695	0.974925	0
InN	Peri	Igf1	0.73801	0.993078	0
InN	Peri	Aff1	0.624186	0.974925	0
InN	Peri	Banp	0.410202	0.941447	0
InN	Peri	Tox2	0.0210282	0.517042	0
InN	Peri	Zfp804a	0.542058	0.974925	0
InN	Peri	Sirt7	0.0258521	0.517042	0
InN	Peri	Maf	0.314869	0.891995	0
InN	Peri	Nfe2l2	0.356774	0.921583	0
InN	Peri	Grin3a	0.535359	0.974925	0
InN	Peri	Sptan1	0.995377	0.999908	0
InN	Peri	Cntnap5a	0.890479	0.993078	0
InN	Peri	Npas3	0.832501	0.993078	0
InN	Peri	Ctsb	0.402907	0.941447	0
InN	Peri	Ctsd	0.694018	0.985223	0
InN	Peri	Bbx	0.943903	0.995085	0
InN	Peri	Man1a	0.56572	0.974925	0
InN	Peri	Trio	0.193442	0.861284	0
InN	Peri	Creb3l2	0.89377	0.993078	0
InN	Peri	Adam12	0.729313	0.993078	0
InN	Peri	Myt1l	0.736258	0.993078	0
InN	Peri	Hs3st4	0.164448	0.861284	0
InN	Peri	Aff3	0.266259	0.883364	0
InN	Peri	Cd209g	0.680825	0.982634	0
InN	Peri	Sdk1	0.312922	0.891995	0
InN	Peri	Nfib	0.742304	0.993078	0
InN	Peri	Nmnat2	0.654246	0.974925	0
InN	Peri	Fbln2	0.357735	0.921583	0
InN	Peri	Zfp827	0.272692	0.883364	0
InN	Peri	Hmgb1	0.999908	0.999908	0
InN	Peri	9530026P05Rik	0.352619	0.921583	0
InN	Peri	Maml3	0.176299	0.861284	0
InN	Peri	Ncor2	0.363142	0.921583	0
InN	Peri	Srebf2	0.546483	0.974925	0
InN	Peri	Zfp385b	0.100108	0.767107	0
InN	Peri	Tcf25	0.302626	0.883364	0
InN	Peri	Chrm3	0.945331	0.995085	0
InN	Peri	Abca1	0.284065	0.883364	0
InN	Peri	Cntnap5b	0.205796	0.861284	0
InN	Peri	Nr3c2	0.0572746	0.680281	0
InN	Peri	Trps1	0.880146	0.993078	0
InN	Peri	Rsrp1	0.626625	0.974925	0
InN	Peri	Ptpro	0.365754	0.921583	0
InN	Peri	Sox5	0.884297	0.993078	0
InN	Peri	Col11a1	0.700798	0.985223	0
InN	Peri	Parp1	0.598804	0.974925	0
InN	Peri	Zbtb20	0.660782	0.974925	0
InN	Peri	Cd38	0.941113	0.995085	0
InN	Peri	Fstl5	0.210638	0.861284	0
InN	Peri	Epb41l4a	0.0257964	0.517042	0
InN	Peri	Mef2c	0.382974	0.932459	0
InN	Peri	Pde3a	0.375176	0.922784	0
InN	Peri	Hivep3	0.0404173	0.590101	0
InN	Peri	Lilrb4a	0.81427	0.993078	0
InN	Peri	3222401L13Rik	0.139869	0.850519	0
InN	Peri	Sox2ot	0.218397	0.861284	0
InN	Peri	Sirt3	0.329345	0.900771	0
InN	Peri	Klf12	0.499398	0.965563	0
InN	Peri	Sirt2	0.0337308	0.590101	0
InN	Peri	Astn2	0.503328	0.965563	0
InN	Peri	Zc3hav1	0.300397	0.883364	0
InN	Peri	Mitf	0.627753	0.974925	0
InN	Peri	Ccnd2	0.368633	0.921583	0
InN	Peri	Adarb2	0.184095	0.861284	0
InN	Peri	Nampt	0.801474	0.993078	0
InN	Peri	Rora	0.703971	0.985223	0
InN	Peri	Hmbox1	0.156367	0.858486	0
InN	Peri	Thrb	0.201645	0.861284	0
InN	Peri	Serinc3	0.469727	0.965563	0
InN	Peri	Frmd4b	0.331355	0.900771	0
InN	Peri	Sparc	0.695204	0.985223	0
InN	Peri	Parp4	0.0908547	0.767107	0
InN	Peri	Rreb1	0.249326	0.883364	0
InN	Peri	Kcnip3	0.776544	0.993078	0
InN	Peri	Lyz2	0.872495	0.993078	0
InN	Peri	Hipk2	0.876644	0.993078	0
InN	Peri	Tnfsf8	0.343321	0.921583	0
InN	Peri	Tnks	0.716365	0.985223	0
InN	Peri	Hmgcr	0.917827	0.995085	0
InN	Peri	Pbx3	0.0676503	0.680281	0
InN	Peri	Ephb1	0.0009235	0.12929	0
InN	Peri	E2f3	0.537682	0.974925	0
InN	Peri	Dach1	0.326298	0.900771	0
InN	Peri	Apoe	0.884452	0.993078	0
InN	Peri	Tead2	0.315384	0.891995	0
InN	Peri	Fth1	0.239984	0.883364	0
InN	Peri	Arhgap6	0.288656	0.883364	0
InN	Peri	Kctd8	0.0664824	0.680281	0
InN	Peri	Jazf1	0.0308197	0.575302	0
InN	Peri	Sp100	0.375705	0.922784	0
InN	Peri	Cd74	0.778155	0.993078	0
InN	Peri	Rspo3	0.451989	0.961539	0
InN	Peri	Trpc6	0.273106	0.883364	0
InN	Peri	Jdp2	0.998264	0.999908	0
InN	Peri	Eif5b	0.408461	0.941447	0
InN	Peri	Pde10a	0.927792	0.995085	0
InN	Peri	S100a10	0.77704	0.993078	0
InN	Peri	Pappa	0.618193	0.974925	0
InN	Peri	Hsbp1	0.96168	0.999908	0
InN	Peri	Dgka	0.753289	0.993078	0
InN	Peri	Adra1a	0.398259	0.941447	0
InN	Peri	Nkain3	0.0411394	0.590101	0
InN	Peri	Ildr2	0.139853	0.850519	0
InN	Peri	Scg2	0.137253	0.850519	0
InN	Peri	Csrnp3	0.746573	0.993078	0
InN	Peri	Zeb1	0.741453	0.993078	0
InN	Peri	Dpysl3	0.24552	0.883364	0
InN	OPC	Abi3	0.497761	0.956742	0
InN	OPC	Acta2	0.185549	0.930502	0
InN	OPC	Adora2a	0.606056	0.974416	0
InN	OPC	Aif1	0.349303	0.956742	0
InN	OPC	Aldoc	0.570952	0.974416	0
InN	OPC	Anln	0.238579	0.9512	0
InN	OPC	Ano2	0.599721	0.974416	0
InN	OPC	Apln	0.362023	0.956742	0
InN	OPC	B2m	0.661517	0.974416	0
InN	OPC	Bcl11b	0.380471	0.956742	0
InN	OPC	Bmp4	0.176677	0.930502	0
InN	OPC	Bnc2	0.954559	0.995673	0
InN	OPC	C1qc	0.0641773	0.818595	0
InN	OPC	C1ql1	0.405431	0.956742	0
InN	OPC	C3	0.460541	0.956742	0
InN	OPC	Calb1	0.271083	0.956742	0
InN	OPC	Calb2	0.00933387	0.764272	0
InN	OPC	Car3	0.427514	0.956742	0
InN	OPC	Ccl2	0.497679	0.956742	0
InN	OPC	Cd14	0.699817	0.974416	0
InN	OPC	Cd24a	0.673424	0.974416	0
InN	OPC	Cd47	0.78814	0.991431	0
InN	OPC	Cdkn2a	0.338446	0.956742	0
InN	OPC	Chat	0.471867	0.956742	0
InN	OPC	Chodl	0.924283	0.994138	0
InN	OPC	Chrna2	0.375549	0.956742	0
InN	OPC	Cldn5	0.0419014	0.818595	0
InN	OPC	Clic4	0.0444056	0.818595	0
InN	OPC	Cnr1	0.974217	0.995677	0
InN	OPC	Cpa6	0.241197	0.9512	0
InN	OPC	Cpne5	0.733734	0.974416	0
InN	OPC	Cpne7	0.877918	0.991431	0
InN	OPC	Cpne9	0.00813587	0.764272	0
InN	OPC	Cr2	0.506653	0.956742	0
InN	OPC	Crh	0.38509	0.956742	0
InN	OPC	Crhbp	0.546965	0.964122	0
InN	OPC	Crhr2	0.166169	0.930502	0
InN	OPC	Crispld2	0.13011	0.930502	0
InN	OPC	Csf1r	0.584751	0.974416	0
[truncated: 15,921 more rows]

## Sheet: NCEM_59um
anchor	neighbor	gene	pvalue	pvalue_adj	ICG
Astro	Astro	Abi3	0.272399	0.873486	0
Astro	Astro	Acta2	0.698916	0.977891	0
Astro	Astro	Adora2a	0.274635	0.873486	0
Astro	Astro	Aldoc	0.662023	0.972293	0
Astro	Astro	Anln	0.380591	0.873486	0
Astro	Astro	Apln	0.000472381	0.0165333	1
Astro	Astro	Aqp4	0.0156354	0.230417	0
Astro	Astro	B2m	0.742259	0.979074	0
Astro	Astro	Bcl11b	0.84714	0.979074	0
Astro	Astro	Bgn	0.846469	0.979074	0
Astro	Astro	Bmp4	0.504851	0.885466	0
Astro	Astro	Bnc2	0.461023	0.885466	0
Astro	Astro	C1qa	0.482503	0.885466	0
Astro	Astro	C1qc	0.384505	0.875296	0
Astro	Astro	C1ql1	0.328107	0.873486	0
Astro	Astro	C3	0.965082	0.997297	0
Astro	Astro	Calb1	0.0594259	0.631637	0
Astro	Astro	Calb2	0.551089	0.891936	0
Astro	Astro	Ccl2	0.390773	0.875332	0
Astro	Astro	Cd14	0.46722	0.885466	0
Astro	Astro	Cd24a	0.217671	0.873486	0
Astro	Astro	Cd47	0.673635	0.977294	0
Astro	Astro	Cdkn2a	0.917757	0.994433	0
Astro	Astro	Cgnl1	0.176404	0.873486	0
Astro	Astro	Chrna2	0.0566992	0.631637	0
Astro	Astro	Cldn5	0.404168	0.8782	0
Astro	Astro	Clic4	0.329205	0.873486	0
Astro	Astro	Cnr1	0.543637	0.885466	0
Astro	Astro	Cpne5	0.358444	0.873486	0
Astro	Astro	Cpne7	0.882236	0.980263	0
Astro	Astro	Cpne9	0.663242	0.972293	0
Astro	Astro	Crh	0.473298	0.885466	0
Astro	Astro	Crhbp	0.496266	0.885466	0
Astro	Astro	Csf1r	0.52777	0.885466	0
Astro	Astro	Cspg4	0.159944	0.873486	0
Astro	Astro	Ctps1	0.0945283	0.786197	0
Astro	Astro	Ctss	0.505132	0.885466	0
Astro	Astro	Cux2	0.0253803	0.338404	0
Astro	Astro	Cx3cr1	0.921327	0.994433	0
Astro	Astro	Cxcl10	0.218962	0.873486	0
Astro	Astro	Cyp27a1	0.00110658	0.034427	1
Astro	Astro	Deptor	0.251876	0.873486	0
Astro	Astro	Dio2	0.000121168	0.00484671	1
Astro	Astro	Drd1	0.413419	0.880032	0
Astro	Astro	Drd2	0.347215	0.873486	0
Astro	Astro	Egfr	0.435738	0.880032	0
Astro	Astro	Emid1	0.427167	0.880032	0
Astro	Astro	Enpp6	0.606624	0.948909	0
Astro	Astro	Eomes	0.539003	0.885466	0
Astro	Astro	Exph5	0.53917	0.885466	0
Astro	Astro	Fam107a	0.123577	0.865042	0
Astro	Astro	Fcgr1	0.650923	0.972293	0
Astro	Astro	Fezf2	0.0755809	0.68728	0
Astro	Astro	Flt1	0.380063	0.873486	0
Astro	Astro	Fn1	0.932409	0.994433	0
Astro	Astro	Foxj1	0.443159	0.880032	0
Astro	Astro	Foxp2	0.662942	0.972293	0
Astro	Astro	Gad1	0.716836	0.979074	0
Astro	Astro	Gad2	0.542498	0.885466	0
Astro	Astro	Gfap	4.63765e-07	6.49271e-05	1
Astro	Astro	Grin2c	0.0760918	0.68728	0
Astro	Astro	Gsdmd	0.659781	0.972293	0
Astro	Astro	Hexb	0.727876	0.979074	0
Astro	Astro	Ifi44	0.906729	0.991735	0
Astro	Astro	Ifit3	0.402339	0.8782	0
Astro	Astro	Ifitm3	0.4658	0.885466	0
Astro	Astro	Igf2	0.984541	0.997297	0
Astro	Astro	Il12a	0.561012	0.897743	0
Astro	Astro	Il15ra	0.0022921	0.0534823	1
Astro	Astro	Il17f	0.37888	0.873486	0
Astro	Astro	Il18	0.368065	0.873486	0
Astro	Astro	Il22	0.318948	0.873486	0
Astro	Astro	Il23a	0.109877	0.812367	0
Astro	Astro	Il2ra	0.18412	0.873486	0
Astro	Astro	Il2rb	0.113151	0.812367	0
Astro	Astro	Il2rg	0.691584	0.977891	0
Astro	Astro	Il33	0.807364	0.979074	0
Astro	Astro	Irf3	0.725261	0.979074	0
Astro	Astro	Irf7	0.343676	0.873486	0
Astro	Astro	Itgae	0.800851	0.979074	0
Astro	Astro	Itgam	0.567334	0.901616	0
Astro	Astro	Itgax	0.947827	0.997297	0
Astro	Astro	Itgb2	0.488338	0.885466	0
Astro	Astro	Itpr2	0.00608782	0.10027	0
Astro	Astro	Kcnip2	0.848109	0.979074	0
Astro	Astro	Kcnj8	0.278966	0.873486	0
Astro	Astro	Klrg1	0.876826	0.979074	0
Astro	Astro	Lamp5	0.85608	0.979074	0
Astro	Astro	Lhx6	0.407735	0.8782	0
Astro	Astro	Lsp1	0.213591	0.873486	0
Astro	Astro	Mbp	0.829326	0.979074	0
Astro	Astro	Mfge8	0.0018565	0.0472564	1
Astro	Astro	Ms4a1	0.934877	0.994433	0
Astro	Astro	Myh11	0.231335	0.873486	0
Astro	Astro	Ndst4	0.512108	0.885466	0
Astro	Astro	Nfkb1	0.242945	0.873486	0
Astro	Astro	Nfkbia	0.755414	0.979074	0
Astro	Astro	Nlrp1b	0.730199	0.979074	0
Astro	Astro	Nlrp3	0.0609078	0.631637	0
Astro	Astro	Npr3	0.737502	0.979074	0
Astro	Astro	Nr4a2	0.75515	0.979074	0
Astro	Astro	Nxph2	0.111146	0.812367	0
Astro	Astro	Opalin	0.518233	0.885466	0
Astro	Astro	Osr1	0.29514	0.873486	0
Astro	Astro	Otof	0.679965	0.977891	0
Astro	Astro	Parp14	0.829612	0.979074	0
Astro	Astro	Pdcd1	0.871848	0.979074	0
Astro	Astro	Pdgfra	0.726308	0.979074	0
Astro	Astro	Pitpnm3	0.868654	0.979074	0
Astro	Astro	Plekhg3	0.442012	0.880032	0
Astro	Astro	Plp1	0.758967	0.979074	0
Astro	Astro	Prox1	0.624884	0.970341	0
Astro	Astro	Ptges2	0.893083	0.980717	0
Astro	Astro	Ptprc	0.650985	0.972293	0
Astro	Astro	Ptpru	0.285596	0.873486	0
Astro	Astro	Pvalb	0.887038	0.980717	0
Astro	Astro	Rapgefl1	0.862924	0.979074	0
Astro	Astro	Rorb	3.7408e-05	0.00174571	1
Astro	Astro	Rxfp1	0.701796	0.977891	0
Astro	Astro	Satb2	0.764461	0.979074	0
Astro	Astro	Scube1	0.330045	0.873486	0
Astro	Astro	Selplg	0.73127	0.979074	0
Astro	Astro	Serpina3n	0.770248	0.979074	0
Astro	Astro	Slc17a6	0.139916	0.873486	0
Astro	Astro	Slc17a7	0.926559	0.994433	0
Astro	Astro	Slc17a8	0.307104	0.873486	0
Astro	Astro	Slc30a3	0.327613	0.873486	0
Astro	Astro	Slc32a1	0.693847	0.977891	0
Astro	Astro	Slc6a20a	0.843637	0.979074	0
Astro	Astro	Smoc2	0.965403	0.997297	0
Astro	Astro	Sox10	0.701986	0.977891	0
Astro	Astro	Sox6	1.17852e-05	0.000659974	1
Astro	Astro	Spi1	0.99172	0.997297	0
Astro	Astro	Sst	0.602259	0.947373	0
Astro	Astro	Sulf1	0.52664	0.885466	0
Astro	Astro	Sulf2	0.759092	0.979074	0
Astro	Astro	Syt6	0.845738	0.979074	0
Astro	Astro	Tap1	0.993735	0.997297	0
Astro	Astro	Tbr1	0.494747	0.885466	0
Astro	Astro	Tcap	0.358491	0.873486	0
Astro	Astro	Tgfb1	0.698521	0.977891	0
Astro	Astro	Tgfb2	0.0982746	0.786197	0
Astro	Astro	Tgfb3	0.233402	0.873486	0
Astro	Astro	Th	0.27355	0.873486	0
Astro	Astro	Tmem132c	0.815363	0.979074	0
Astro	Astro	Tnf	0.798171	0.979074	0
Astro	Astro	Trabd2b	0.321479	0.873486	0
Astro	Astro	Trem2	0.253141	0.873486	0
Astro	Astro	Trim30a	0.068553	0.661891	0
Astro	Astro	Tshz2	0.424919	0.880032	0
Astro	Astro	Ttr	0.684909	0.977891	0
Astro	Astro	Ttyh2	0.369324	0.873486	0
Astro	Astro	Uaca	0.216886	0.873486	0
Astro	Astro	Vip	0.300912	0.873486	0
Astro	Astro	Vipr2	0.303947	0.873486	0
Astro	Astro	Vtn	0.34941	0.873486	0
Astro	Astro	Vwc2l	0.23899	0.873486	0
Astro	Astro	Pcdhb16	0.803108	0.979074	0
Astro	Astro	Lnpep	0.326226	0.873486	0
Astro	Astro	Ano3	0.00343454	0.0739746	1
Astro	Astro	Adgrg6	0.639646	0.971991	0
Astro	Astro	Sfmbt2	0.285323	0.873486	0
Astro	Astro	Nfia	0.473564	0.885466	0
Astro	Astro	7630403G23Rik	0.351879	0.873486	0
Astro	Astro	Plekhg1	0.24332	0.873486	0
Astro	Astro	Grin2b	0.0869324	0.760658	0
Astro	Astro	Cdkn1a	0.937608	0.994433	0
Astro	Astro	Tiparp	1.83489e-07	5.13769e-05	1
Astro	Astro	Slc24a3	0.154445	0.873486	0
Astro	Astro	Arid5b	0.305604	0.873486	0
Astro	Astro	Gsg1l	0.372817	0.873486	0
Astro	Astro	Mxi1	0.738414	0.979074	0
Astro	Astro	Ebf1	0.153112	0.873486	0
Astro	Astro	Aff1	0.504602	0.885466	0
Astro	Astro	Banp	0.870184	0.979074	0
Astro	Astro	Zfp804a	0.809427	0.979074	0
Astro	Astro	Sirt7	0.875072	0.979074	0
Astro	Astro	Prr5l	0.561089	0.897743	0
Astro	Astro	Maf	0.39804	0.8782	0
Astro	Astro	Nfe2l2	0.524775	0.885466	0
Astro	Astro	Grin3a	0.831254	0.979074	0
Astro	Astro	Sptan1	0.992414	0.997297	0
Astro	Astro	Cntnap5a	0.199998	0.873486	0
Astro	Astro	Npas3	0.00370402	0.0740804	1
Astro	Astro	Ctsb	0.782033	0.979074	0
Astro	Astro	Ctsd	0.288719	0.873486	0
Astro	Astro	Bbx	0.370505	0.873486	0
Astro	Astro	Man1a	0.475315	0.885466	0
Astro	Astro	Trio	0.0222528	0.311539	0
Astro	Astro	Creb3l2	0.747151	0.979074	0
Astro	Astro	Myt1l	0.375018	0.873486	0
Astro	Astro	Axl	0.00456441	0.0798772	1
Astro	Astro	Hs3st4	0.301153	0.873486	0
Astro	Astro	Aff3	0.526686	0.885466	0
Astro	Astro	Cd209g	0.358024	0.873486	0
Astro	Astro	Neat1	0.989643	0.997297	0
Astro	Astro	Sdk1	0.955447	0.997297	0
Astro	Astro	Nfib	0.262241	0.873486	0
Astro	Astro	Nmnat2	0.317104	0.873486	0
Astro	Astro	Fbln2	0.893153	0.980717	0
Astro	Astro	Zfp827	0.953545	0.997297	0
Astro	Astro	Hmgb1	0.288455	0.873486	0
Astro	Astro	Ncor2	0.237646	0.873486	0
Astro	Astro	Srebf2	0.255483	0.873486	0
Astro	Astro	Hif3a	0.336984	0.873486	0
Astro	Astro	Zfp385b	0.437961	0.880032	0
Astro	Astro	Tcf25	0.0975917	0.786197	0
Astro	Astro	Chrm3	0.813636	0.979074	0
Astro	Astro	Abca1	0.316206	0.873486	0
Astro	Astro	Cntnap5b	0.459854	0.885466	0
Astro	Astro	Nr3c2	0.78383	0.979074	0
Astro	Astro	Trps1	0.489635	0.885466	0
Astro	Astro	Rsrp1	0.0581012	0.631637	0
Astro	Astro	Ptpro	0.532485	0.885466	0
Astro	Astro	Itga8	0.225822	0.873486	0
Astro	Astro	Sox5	0.543929	0.885466	0
Astro	Astro	Col11a1	0.87767	0.979074	0
Astro	Astro	Parp1	0.280456	0.873486	0
Astro	Astro	Zbtb20	0.323377	0.873486	0
Astro	Astro	Cd38	0.154349	0.873486	0
Astro	Astro	Pde8a	0.345273	0.873486	0
Astro	Astro	Epb41l4a	0.438253	0.880032	0
Astro	Astro	Mef2c	0.347877	0.873486	0
Astro	Astro	Hivep3	0.109682	0.812367	0
Astro	Astro	3222401L13Rik	0.999359	0.999359	0
Astro	Astro	Sox2ot	0.207762	0.873486	0
Astro	Astro	Sirt3	0.985888	0.997297	0
Astro	Astro	Klf12	0.637484	0.971991	0
Astro	Astro	Sirt2	0.473046	0.885466	0
Astro	Astro	Astn2	0.56995	0.901616	0
Astro	Astro	Zc3hav1	0.807101	0.979074	0
Astro	Astro	Ccnd2	0.812203	0.979074	0
Astro	Astro	Adarb2	0.820955	0.979074	0
Astro	Astro	Nampt	0.925843	0.994433	0
Astro	Astro	Rora	0.228415	0.873486	0
Astro	Astro	Hmbox1	0.29762	0.873486	0
Astro	Astro	Thrb	0.127421	0.870193	0
Astro	Astro	Serinc3	0.991994	0.997297	0
Astro	Astro	Frmd4b	0.509137	0.885466	0
Astro	Astro	Sparc	0.641476	0.971991	0
Astro	Astro	Parp4	0.869462	0.979074	0
Astro	Astro	Gpc5	0.790734	0.979074	0
Astro	Astro	Rreb1	0.0492284	0.599303	0
Astro	Astro	Kcnip3	0.0460138	0.58563	0
Astro	Astro	Cd9	1.80049e-06	0.000168045	1
Astro	Astro	Vim	0.00159503	0.0446608	1
Astro	Astro	Lyz2	0.256155	0.873486	0
Astro	Astro	Olig2	0.837531	0.979074	0
Astro	Astro	Hipk2	0.256421	0.873486	0
Astro	Astro	Tnfsf8	0.627256	0.970341	0
Astro	Astro	Tnks	0.188043	0.873486	0
Astro	Astro	Hmgcr	0.00452864	0.0798772	1
Astro	Astro	Pbx3	0.209842	0.873486	0
Astro	Astro	Ephb1	0.543724	0.885466	0
Astro	Astro	E2f3	0.389408	0.875332	0
Astro	Astro	Dach1	0.950179	0.997297	0
Astro	Astro	Apoe	7.7294e-06	0.000541058	1
Astro	Astro	Tead2	0.765451	0.979074	0
Astro	Astro	Fth1	0.0669341	0.661891	0
Astro	Astro	Kctd8	0.24117	0.873486	0
Astro	Astro	Jazf1	0.406771	0.8782	0
Astro	Astro	Sp100	0.310533	0.873486	0
Astro	Astro	Olig1	0.00685085	0.106569	0
Astro	Astro	Cd74	0.271811	0.873486	0
Astro	Astro	Rspo3	0.344935	0.873486	0
Astro	Astro	Jdp2	0.495149	0.885466	0
Astro	Astro	Eif5b	0.930674	0.994433	0
Astro	Astro	Pde10a	0.171196	0.873486	0
Astro	Astro	S100a10	0.425566	0.880032	0
Astro	Astro	Creb5	0.299562	0.873486	0
Astro	Astro	Hsbp1	0.333523	0.873486	0
Astro	Astro	Dgka	0.972887	0.997297	0
Astro	Astro	Adra1a	0.427627	0.880032	0
Astro	Astro	Nkain3	0.272851	0.873486	0
Astro	Astro	Ildr2	0.788835	0.979074	0
Astro	Astro	Zfhx3	0.87416	0.979074	0
Astro	Astro	Scg2	0.642208	0.971991	0
Astro	Astro	Csrnp3	0.670407	0.977294	0
Astro	Astro	Zeb1	0.983832	0.997297	0
Astro	Astro	Dpysl3	0.429175	0.880032	0
Endo	Astro	Abi3	0.843092	0.974043	0
Endo	Astro	Acta2	0.709112	0.974043	0
Endo	Astro	Adora2a	0.218537	0.974043	0
Endo	Astro	Aldoc	0.00325778	0.24501	0
Endo	Astro	Anln	0.874131	0.974043	0
Endo	Astro	Apln	0.00759317	0.24501	0
Endo	Astro	Aqp4	0.791399	0.974043	0
Endo	Astro	B2m	0.543155	0.974043	0
Endo	Astro	Bcl11b	0.17891	0.974043	0
Endo	Astro	Bgn	0.118983	0.929051	0
Endo	Astro	Bmp4	0.379722	0.974043	0
Endo	Astro	Bnc2	0.0531804	0.713192	0
Endo	Astro	C1qa	0.710314	0.974043	0
Endo	Astro	C1qc	0.40638	0.974043	0
Endo	Astro	C1ql1	0.65795	0.974043	0
Endo	Astro	C3	0.377333	0.974043	0
Endo	Astro	Calb1	0.398463	0.974043	0
Endo	Astro	Calb2	0.962575	0.990855	0
Endo	Astro	Ccl2	0.41994	0.974043	0
Endo	Astro	Cd14	0.642653	0.974043	0
Endo	Astro	Cd24a	0.526058	0.974043	0
Endo	Astro	Cd47	0.420341	0.974043	0
Endo	Astro	Cdkn2a	0.359059	0.974043	0
Endo	Astro	Cgnl1	0.00730579	0.24501	0
Endo	Astro	Chrna2	0.546842	0.974043	0
Endo	Astro	Cldn5	0.00363511	0.24501	0
Endo	Astro	Clic4	0.359964	0.974043	0
Endo	Astro	Cnr1	0.966455	0.990855	0
Endo	Astro	Cpne5	0.584303	0.974043	0
Endo	Astro	Cpne7	0.584738	0.974043	0
Endo	Astro	Cpne9	0.856379	0.974043	0
Endo	Astro	Crh	0.82352	0.974043	0
Endo	Astro	Crhbp	0.835165	0.974043	0
Endo	Astro	Csf1r	0.766613	0.974043	0
Endo	Astro	Cspg4	0.311634	0.974043	0
Endo	Astro	Ctps1	0.865178	0.974043	0
Endo	Astro	Ctss	0.576071	0.974043	0
Endo	Astro	Cux2	0.764994	0.974043	0
Endo	Astro	Cx3cr1	0.110264	0.908058	0
Endo	Astro	Cxcl10	0.42733	0.974043	0
Endo	Astro	Cyp27a1	0.985092	0.990855	0
Endo	Astro	Deptor	0.410246	0.974043	0
Endo	Astro	Dio2	0.675793	0.974043	0
Endo	Astro	Drd1	0.598829	0.974043	0
Endo	Astro	Drd2	0.165394	0.974043	0
Endo	Astro	Egfr	0.94358	0.989522	0
Endo	Astro	Emid1	0.779046	0.974043	0
Endo	Astro	Enpp6	0.722116	0.974043	0
Endo	Astro	Eomes	0.597918	0.974043	0
Endo	Astro	Exph5	0.577708	0.974043	0
Endo	Astro	Fam107a	0.259126	0.974043	0
Endo	Astro	Fcgr1	0.557333	0.974043	0
Endo	Astro	Fezf2	0.52739	0.974043	0
Endo	Astro	Flt1	0.926962	0.982874	0
Endo	Astro	Fn1	0.760281	0.974043	0
Endo	Astro	Foxj1	0.981664	0.990855	0
Endo	Astro	Foxp2	0.999486	0.999486	0
Endo	Astro	Gad1	0.0543398	0.713192	0
Endo	Astro	Gad2	0.37629	0.974043	0
Endo	Astro	Gfap	0.0266241	0.532482	0
Endo	Astro	Grin2c	0.0687585	0.741215	0
Endo	Astro	Gsdmd	0.366666	0.974043	0
Endo	Astro	Hexb	0.596782	0.974043	0
Endo	Astro	Ifi44	0.706023	0.974043	0
Endo	Astro	Ifit3	0.083852	0.787286	0
Endo	Astro	Ifitm3	0.0658803	0.741215	0
Endo	Astro	Igf2	0.227425	0.974043	0
Endo	Astro	Il12a	0.236543	0.974043	0
Endo	Astro	Il15ra	0.666213	0.974043	0
Endo	Astro	Il17f	0.928919	0.982874	0
Endo	Astro	Il18	0.419651	0.974043	0
Endo	Astro	Il22	0.452891	0.974043	0
Endo	Astro	Il23a	0.886378	0.97711	0
Endo	Astro	Il2ra	0.159629	0.971652	0
Endo	Astro	Il2rb	0.952076	0.990039	0
Endo	Astro	Il2rg	0.169945	0.974043	0
Endo	Astro	Il33	0.665384	0.974043	0
Endo	Astro	Irf3	0.922244	0.982874	0
Endo	Astro	Irf7	0.252891	0.974043	0
Endo	Astro	Itgae	0.423635	0.974043	0
Endo	Astro	Itgam	0.572534	0.974043	0
Endo	Astro	Itgax	0.93022	0.982874	0
Endo	Astro	Itgb2	0.441866	0.974043	0
Endo	Astro	Itpr2	0.128628	0.947786	0
Endo	Astro	Kcnip2	0.766747	0.974043	0
Endo	Astro	Kcnj8	0.24716	0.974043	0
Endo	Astro	Klrg1	0.389427	0.974043	0
Endo	Astro	Lamp5	0.606318	0.974043	0
Endo	Astro	Lhx6	0.927139	0.982874	0
Endo	Astro	Lsp1	0.310375	0.974043	0
Endo	Astro	Mbp	0.364228	0.974043	0
Endo	Astro	Mfge8	0.0760292	0.760292	0
Endo	Astro	Ms4a1	0.311355	0.974043	0
Endo	Astro	Myh11	0.423199	0.974043	0
Endo	Astro	Ndst4	0.300879	0.974043	0
Endo	Astro	Nfkb1	0.752009	0.974043	0
Endo	Astro	Nfkbia	0.224174	0.974043	0
Endo	Astro	Nlrp1b	0.652368	0.974043	0
Endo	Astro	Nlrp3	0.152582	0.969319	0
Endo	Astro	Npr3	0.569358	0.974043	0
Endo	Astro	Nr4a2	0.3344	0.974043	0
Endo	Astro	Nxph2	0.779566	0.974043	0
Endo	Astro	Opalin	0.330074	0.974043	0
Endo	Astro	Osr1	0.398918	0.974043	0
Endo	Astro	Otof	0.477138	0.974043	0
Endo	Astro	Parp14	0.338416	0.974043	0
Endo	Astro	Pdcd1	0.51991	0.974043	0
Endo	Astro	Pdgfra	0.495721	0.974043	0
Endo	Astro	Pitpnm3	0.466834	0.974043	0
Endo	Astro	Plekhg3	0.565319	0.974043	0
Endo	Astro	Plp1	0.804761	0.974043	0
Endo	Astro	Prox1	0.850638	0.974043	0
Endo	Astro	Ptges2	0.319057	0.974043	0
Endo	Astro	Ptprc	0.835644	0.974043	0
Endo	Astro	Ptpru	0.987316	0.990855	0
Endo	Astro	Pvalb	0.881113	0.975145	0
Endo	Astro	Rapgefl1	0.344292	0.974043	0
Endo	Astro	Rorb	0.498624	0.974043	0
Endo	Astro	Rxfp1	0.585025	0.974043	0
Endo	Astro	Satb2	0.504032	0.974043	0
Endo	Astro	Scube1	0.724832	0.974043	0
Endo	Astro	Selplg	0.781885	0.974043	0
Endo	Astro	Serpina3n	0.179613	0.974043	0
Endo	Astro	Slc17a6	0.385061	0.974043	0
Endo	Astro	Slc17a7	0.339141	0.974043	0
Endo	Astro	Slc17a8	0.986714	0.990855	0
Endo	Astro	Slc30a3	0.499375	0.974043	0
Endo	Astro	Slc32a1	0.427105	0.974043	0
Endo	Astro	Slc6a20a	0.0688271	0.741215	0
Endo	Astro	Smoc2	0.0585837	0.713192	0
Endo	Astro	Sox10	0.835373	0.974043	0
Endo	Astro	Sox6	0.244876	0.974043	0
Endo	Astro	Spi1	0.122767	0.929051	0
Endo	Astro	Sst	0.818673	0.974043	0
Endo	Astro	Sulf1	0.674124	0.974043	0
Endo	Astro	Sulf2	0.653407	0.974043	0
Endo	Astro	Syt6	0.416649	0.974043	0
Endo	Astro	Tap1	0.426518	0.974043	0
Endo	Astro	Tbr1	0.937778	0.987135	0
Endo	Astro	Tcap	0.909975	0.982874	0
Endo	Astro	Tgfb1	0.219467	0.974043	0
Endo	Astro	Tgfb2	0.0137612	0.335538	0
Endo	Astro	Tgfb3	0.785625	0.974043	0
Endo	Astro	Th	0.269965	0.974043	0
Endo	Astro	Tmem132c	0.0726228	0.753125	0
Endo	Astro	Tnf	0.668907	0.974043	0
Endo	Astro	Trabd2b	0.577696	0.974043	0
Endo	Astro	Trem2	0.822031	0.974043	0
Endo	Astro	Trim30a	0.0448979	0.661653	0
Endo	Astro	Tshz2	0.00787531	0.24501	0
Endo	Astro	Ttr	0.615354	0.974043	0
Endo	Astro	Ttyh2	0.794956	0.974043	0
Endo	Astro	Uaca	0.286144	0.974043	0
Endo	Astro	Vip	0.618167	0.974043	0
Endo	Astro	Vipr2	0.724617	0.974043	0
Endo	Astro	Vtn	0.317692	0.974043	0
Endo	Astro	Vwc2l	0.619626	0.974043	0
Endo	Astro	Pcdhb16	0.456302	0.974043	0
Endo	Astro	Lnpep	0.377363	0.974043	0
Endo	Astro	Ano3	0.042484	0.660862	0
Endo	Astro	Adgrg6	0.0325179	0.607001	0
Endo	Astro	Sfmbt2	0.605122	0.974043	0
Endo	Astro	Nfia	0.0959863	0.817395	0
Endo	Astro	7630403G23Rik	0.631517	0.974043	0
Endo	Astro	Plekhg1	0.603662	0.974043	0
Endo	Astro	Grin2b	0.398716	0.974043	0
Endo	Astro	Cdkn1a	0.00906551	0.253834	0
Endo	Astro	Tiparp	0.441173	0.974043	0
Endo	Astro	Slc24a3	0.53623	0.974043	0
Endo	Astro	Arid5b	0.388496	0.974043	0
Endo	Astro	Gsg1l	0.707115	0.974043	0
Endo	Astro	Mxi1	0.478699	0.974043	0
Endo	Astro	Ebf1	0.145101	0.967343	0
Endo	Astro	Aff1	0.949845	0.990039	0
Endo	Astro	Banp	0.434504	0.974043	0
Endo	Astro	Zfp804a	0.591372	0.974043	0
Endo	Astro	Sirt7	0.509031	0.974043	0
Endo	Astro	Prr5l	0.120554	0.929051	0
Endo	Astro	Maf	0.866566	0.974043	0
Endo	Astro	Nfe2l2	0.0143802	0.335538	0
Endo	Astro	Grin3a	0.801055	0.974043	0
Endo	Astro	Sptan1	0.0057476	0.24501	0
Endo	Astro	Cntnap5a	0.800683	0.974043	0
Endo	Astro	Npas3	0.578785	0.974043	0
Endo	Astro	Ctsb	0.895535	0.982874	0
Endo	Astro	Ctsd	0.247945	0.974043	0
Endo	Astro	Bbx	0.854989	0.974043	0
Endo	Astro	Man1a	0.424299	0.974043	0
Endo	Astro	Trio	0.170689	0.974043	0
Endo	Astro	Creb3l2	0.0382974	0.660862	0
Endo	Astro	Myt1l	0.860562	0.974043	0
Endo	Astro	Axl	0.0031894	0.24501	0
Endo	Astro	Hs3st4	0.355527	0.974043	0
Endo	Astro	Aff3	0.926463	0.982874	0
Endo	Astro	Cd209g	0.42023	0.974043	0
Endo	Astro	Neat1	0.0229605	0.494535	0
Endo	Astro	Sdk1	0.703319	0.974043	0
Endo	Astro	Nfib	0.18969	0.974043	0
Endo	Astro	Nmnat2	0.0853048	0.787286	0
Endo	Astro	Fbln2	0.818335	0.974043	0
Endo	Astro	Zfp827	0.972681	0.990855	0
Endo	Astro	Hmgb1	0.0408455	0.660862	0
Endo	Astro	Ncor2	0.1376	0.963197	0
Endo	Astro	Srebf2	0.485522	0.974043	0
Endo	Astro	Hif3a	0.554228	0.974043	0
Endo	Astro	Zfp385b	0.477641	0.974043	0
Endo	Astro	Tcf25	0.21845	0.974043	0
Endo	Astro	Chrm3	0.903741	0.982874	0
Endo	Astro	Abca1	0.748278	0.974043	0
Endo	Astro	Cntnap5b	0.665076	0.974043	0
Endo	Astro	Nr3c2	0.845788	0.974043	0
Endo	Astro	Trps1	0.823423	0.974043	0
Endo	Astro	Rsrp1	0.340398	0.974043	0
Endo	Astro	Ptpro	0.749491	0.974043	0
Endo	Astro	Itga8	0.816681	0.974043	0
Endo	Astro	Sox5	0.485712	0.974043	0
Endo	Astro	Col11a1	0.539353	0.974043	0
Endo	Astro	Parp1	0.984829	0.990855	0
Endo	Astro	Zbtb20	0.730277	0.974043	0
Endo	Astro	Cd38	0.0963359	0.817395	0
Endo	Astro	Pde8a	0.362101	0.974043	0
Endo	Astro	Epb41l4a	0.487633	0.974043	0
Endo	Astro	Mef2c	0.302043	0.974043	0
Endo	Astro	Hivep3	0.674614	0.974043	0
Endo	Astro	3222401L13Rik	0.614845	0.974043	0
Endo	Astro	Sox2ot	0.855292	0.974043	0
Endo	Astro	Sirt3	0.727585	0.974043	0
Endo	Astro	Klf12	0.790103	0.974043	0
Endo	Astro	Sirt2	0.153343	0.969319	0
Endo	Astro	Astn2	0.557223	0.974043	0
Endo	Astro	Zc3hav1	0.606361	0.974043	0
Endo	Astro	Ccnd2	0.362251	0.974043	0
Endo	Astro	Adarb2	0.653075	0.974043	0
Endo	Astro	Nampt	0.00528952	0.24501	0
Endo	Astro	Rora	0.95468	0.990039	0
Endo	Astro	Hmbox1	0.372825	0.974043	0
Endo	Astro	Thrb	0.37824	0.974043	0
Endo	Astro	Serinc3	0.716352	0.974043	0
Endo	Astro	Frmd4b	0.137359	0.963197	0
Endo	Astro	Sparc	0.734099	0.974043	0
Endo	Astro	Parp4	0.378466	0.974043	0
Endo	Astro	Gpc5	0.79881	0.974043	0
Endo	Astro	Rreb1	0.921274	0.982874	0
Endo	Astro	Kcnip3	0.750366	0.974043	0
Endo	Astro	Cd9	0.340294	0.974043	0
Endo	Astro	Vim	0.200365	0.974043	0
Endo	Astro	Lyz2	0.770198	0.974043	0
Endo	Astro	Olig2	0.977505	0.990855	0
Endo	Astro	Hipk2	0.0871639	0.787286	0
Endo	Astro	Tnfsf8	0.347029	0.974043	0
Endo	Astro	Tnks	0.699237	0.974043	0
Endo	Astro	Hmgcr	0.208087	0.974043	0
Endo	Astro	Pbx3	0.00530834	0.24501	0
Endo	Astro	Ephb1	0.662618	0.974043	0
Endo	Astro	E2f3	0.493221	0.974043	0
Endo	Astro	Dach1	0.0580196	0.713192	0
Endo	Astro	Apoe	0.600178	0.974043	0
Endo	Astro	Tead2	0.720177	0.974043	0
Endo	Astro	Fth1	0.367983	0.974043	0
Endo	Astro	Kctd8	0.860277	0.974043	0
Endo	Astro	Jazf1	0.512325	0.974043	0
Endo	Astro	Sp100	0.566807	0.974043	0
Endo	Astro	Olig1	0.589854	0.974043	0
Endo	Astro	Cd74	0.795062	0.974043	0
Endo	Astro	Rspo3	0.26506	0.974043	0
Endo	Astro	Jdp2	0.571435	0.974043	0
Endo	Astro	Eif5b	0.29976	0.974043	0
Endo	Astro	Pde10a	0.14439	0.967343	0
Endo	Astro	S100a10	0.654144	0.974043	0
Endo	Astro	Creb5	0.871272	0.974043	0
Endo	Astro	Hsbp1	0.38158	0.974043	0
Endo	Astro	Dgka	0.767553	0.974043	0
Endo	Astro	Adra1a	0.907601	0.982874	0
Endo	Astro	Nkain3	0.463989	0.974043	0
Endo	Astro	Ildr2	0.155783	0.969319	0
Endo	Astro	Zfhx3	0.416917	0.974043	0
Endo	Astro	Scg2	0.353348	0.974043	0
Endo	Astro	Csrnp3	0.64069	0.974043	0
Endo	Astro	Zeb1	0.404212	0.974043	0
Endo	Astro	Dpysl3	0.876639	0.974043	0
ExN	Astro	Abi3	0.785473	0.928404	0
ExN	Astro	Acta2	0.561941	0.928404	0
ExN	Astro	Adora2a	0.607042	0.928404	0
ExN	Astro	Aldoc	0.00662981	0.0977024	1
ExN	Astro	Anln	0.709595	0.928404	0
ExN	Astro	Apln	0.98698	0.998155	0
ExN	Astro	Aqp4	0.785828	0.928404	0
ExN	Astro	B2m	0.856184	0.96346	0
ExN	Astro	Bcl11b	0.53205	0.928039	0
ExN	Astro	Bgn	0.82536	0.957108	0
ExN	Astro	Bmp4	0.922156	0.982956	0
ExN	Astro	Bnc2	0.00223926	0.0447851	1
ExN	Astro	C1qa	0.288978	0.813591	0
ExN	Astro	C1qc	0.731876	0.928404	0
ExN	Astro	C1ql1	0.777951	0.928404	0
ExN	Astro	C3	0.453469	0.928039	0
ExN	Astro	Calb1	0.49989	0.928039	0
ExN	Astro	Calb2	0.478595	0.928039	0
ExN	Astro	Ccl2	0.370945	0.865538	0
ExN	Astro	Cd14	0.416768	0.904613	0
ExN	Astro	Cd24a	0.343584	0.836553	0
ExN	Astro	Cd47	0.128959	0.573151	0
ExN	Astro	Cdkn2a	0.496998	0.928039	0
ExN	Astro	Cgnl1	0.611695	0.928404	0
ExN	Astro	Chrna2	0.519005	0.928039	0
ExN	Astro	Cldn5	0.76345	0.928404	0
ExN	Astro	Clic4	0.646068	0.928404	0
ExN	Astro	Cnr1	0.0181387	0.166127	0
ExN	Astro	Cpne5	0.00984862	0.125346	0
ExN	Astro	Cpne7	0.12343	0.560846	0
ExN	Astro	Cpne9	3.99872e-09	5.59821e-07	1
ExN	Astro	Crh	0.601686	0.928404	0
ExN	Astro	Crhbp	0.500275	0.928039	0
ExN	Astro	Csf1r	0.120918	0.560846	0
ExN	Astro	Cspg4	0.543837	0.928039	0
ExN	Astro	Ctps1	0.304929	0.813591	0
ExN	Astro	Ctss	0.403762	0.897758	0
ExN	Astro	Cux2	0.275639	0.813591	0
ExN	Astro	Cx3cr1	0.274714	0.813591	0
ExN	Astro	Cxcl10	0.314396	0.817177	0
ExN	Astro	Cyp27a1	0.035457	0.275776	0
ExN	Astro	Deptor	0.969469	0.997982	0
ExN	Astro	Dio2	0.772379	0.928404	0
ExN	Astro	Drd1	4.21024e-11	1.17887e-08	1
ExN	Astro	Drd2	0.876863	0.964503	0
ExN	Astro	Egfr	0.305097	0.813591	0
ExN	Astro	Emid1	0.103278	0.51639	0
ExN	Astro	Enpp6	0.778992	0.928404	0
ExN	Astro	Eomes	0.432589	0.924618	0
ExN	Astro	Exph5	0.000180673	0.00562095	1
ExN	Astro	Fam107a	0.100988	0.514123	0
ExN	Astro	Fcgr1	0.705217	0.928404	0
ExN	Astro	Fezf2	0.00750341	0.100045	0
ExN	Astro	Flt1	0.779753	0.928404	0
ExN	Astro	Fn1	0.550194	0.928039	0
ExN	Astro	Foxj1	0.508911	0.928039	0
ExN	Astro	Foxp2	0.517141	0.928039	0
ExN	Astro	Gad1	0.284141	0.813591	0
ExN	Astro	Gad2	0.502232	0.928039	0
ExN	Astro	Gfap	0.927751	0.982956	0
ExN	Astro	Grin2c	0.348064	0.840155	0
ExN	Astro	Gsdmd	0.493183	0.928039	0
ExN	Astro	Hexb	0.20422	0.772725	0
ExN	Astro	Ifi44	0.450159	0.928039	0
ExN	Astro	Ifit3	0.0183926	0.166127	0
ExN	Astro	Ifitm3	0.428298	0.922489	0
ExN	Astro	Igf2	0.581399	0.928404	0
ExN	Astro	Il12a	0.0259458	0.227026	0
ExN	Astro	Il15ra	0.495183	0.928039	0
ExN	Astro	Il17f	0.0177862	0.166127	0
ExN	Astro	Il18	0.686955	0.928404	0
ExN	Astro	Il22	0.310254	0.817177	0
ExN	Astro	Il23a	0.29951	0.813591	0
ExN	Astro	Il2ra	0.526669	0.928039	0
ExN	Astro	Il2rb	0.92577	0.982956	0
ExN	Astro	Il2rg	0.502259	0.928039	0
ExN	Astro	Il33	0.0923896	0.514123	0
ExN	Astro	Irf3	0.214364	0.790306	0
ExN	Astro	Irf7	0.60685	0.928404	0
ExN	Astro	Itgae	0.284373	0.813591	0
ExN	Astro	Itgam	0.230543	0.790306	0
ExN	Astro	Itgax	0.659337	0.928404	0
ExN	Astro	Itgb2	0.32536	0.825953	0
ExN	Astro	Itpr2	0.827215	0.957108	0
ExN	Astro	Kcnip2	0.489737	0.928039	0
ExN	Astro	Kcnj8	0.236433	0.797604	0
ExN	Astro	Klrg1	0.57188	0.928404	0
ExN	Astro	Lamp5	0.253447	0.812199	0
ExN	Astro	Lhx6	0.0980643	0.514123	0
ExN	Astro	Lsp1	0.223574	0.790306	0
ExN	Astro	Mbp	0.014538	0.152359	0
ExN	Astro	Mfge8	0.585886	0.928404	0
ExN	Astro	Ms4a1	0.108625	0.531123	0
ExN	Astro	Myh11	0.699658	0.928404	0
ExN	Astro	Ndst4	0.771223	0.928404	0
ExN	Astro	Nfkb1	0.0370654	0.280495	0
ExN	Astro	Nfkbia	0.375061	0.867909	0
ExN	Astro	Nlrp1b	0.715225	0.928404	0
ExN	Astro	Nlrp3	0.0965065	0.514123	0
ExN	Astro	Npr3	0.0640032	0.448022	0
ExN	Astro	Nr4a2	0.486752	0.928039	0
ExN	Astro	Nxph2	0.735105	0.928404	0
ExN	Astro	Opalin	0.92059	0.982956	0
ExN	Astro	Osr1	0.866036	0.96346	0
ExN	Astro	Otof	0.240657	0.799568	0
ExN	Astro	Parp14	0.259824	0.813591	0
ExN	Astro	Pdcd1	0.393161	0.893858	0
ExN	Astro	Pdgfra	0.912326	0.982956	0
ExN	Astro	Pitpnm3	0.242726	0.799568	0
ExN	Astro	Plekhg3	0.766561	0.928404	0
ExN	Astro	Plp1	0.144662	0.631625	0
ExN	Astro	Prox1	0.854427	0.96346	0
ExN	Astro	Ptges2	0.315197	0.817177	0
ExN	Astro	Ptprc	0.683221	0.928404	0
ExN	Astro	Ptpru	3.37774e-05	0.00118221	1
ExN	Astro	Pvalb	0.224353	0.790306	0
ExN	Astro	Rapgefl1	0.381506	0.875588	0
ExN	Astro	Rorb	0.870555	0.96346	0
ExN	Astro	Rxfp1	0.255263	0.812199	0
ExN	Astro	Satb2	0.700464	0.928404	0
ExN	Astro	Scube1	0.12241	0.560846	0
ExN	Astro	Selplg	0.540874	0.928039	0
ExN	Astro	Serpina3n	0.448322	0.928039	0
ExN	Astro	Slc17a6	0.0961395	0.514123	0
ExN	Astro	Slc17a7	0.991025	0.998155	0
ExN	Astro	Slc17a8	0.0160757	0.160757	0
ExN	Astro	Slc30a3	2.08235e-05	0.000971764	1
ExN	Astro	Slc32a1	0.658414	0.928404	0
ExN	Astro	Slc6a20a	0.642151	0.928404	0
ExN	Astro	Smoc2	0.580445	0.928404	0
ExN	Astro	Sox10	0.318972	0.819376	0
ExN	Astro	Sox6	0.556802	0.928404	0
ExN	Astro	Spi1	0.699477	0.928404	0
ExN	Astro	Sst	0.990239	0.998155	0
ExN	Astro	Sulf1	4.44168e-06	0.000248734	1
ExN	Astro	Sulf2	0.012263	0.137346	0
ExN	Astro	Syt6	0.269114	0.813591	0
ExN	Astro	Tap1	0.0912321	0.514123	0
ExN	Astro	Tbr1	0.200902	0.772725	0
ExN	Astro	Tcap	0.100803	0.514123	0
ExN	Astro	Tgfb1	0.615184	0.928404	0
ExN	Astro	Tgfb2	0.403991	0.897758	0
ExN	Astro	Tgfb3	0.725597	0.928404	0
ExN	Astro	Th	0.546857	0.928039	0
ExN	Astro	Tmem132c	0.97359	0.998155	0
ExN	Astro	Tnf	0.7972	0.937882	0
ExN	Astro	Trabd2b	0.0985428	0.514123	0
ExN	Astro	Trem2	0.0529489	0.380146	0
ExN	Astro	Trim30a	0.124187	0.560846	0
ExN	Astro	Tshz2	0.930298	0.982956	0
ExN	Astro	Ttr	0.8417	0.961943	0
ExN	Astro	Ttyh2	0.754375	0.928404	0
ExN	Astro	Uaca	0.334923	0.836553	0
ExN	Astro	Vip	0.999309	0.999309	0
ExN	Astro	Vipr2	0.494331	0.928039	0
ExN	Astro	Vtn	0.776844	0.928404	0
ExN	Astro	Vwc2l	0.354658	0.848754	0
ExN	Astro	Pcdhb16	0.532344	0.928039	0
ExN	Astro	Lnpep	0.980672	0.998155	0
ExN	Astro	Ano3	3.02087e-05	0.00118221	1
ExN	Astro	Adgrg6	0.165816	0.70346	0
ExN	Astro	Sfmbt2	0.812201	0.947568	0
ExN	Astro	Nfia	0.077697	0.505934	0
ExN	Astro	7630403G23Rik	0.177348	0.709391	0
ExN	Astro	Plekhg1	0.96741	0.997982	0
ExN	Astro	Grin2b	0.896742	0.973209	0
ExN	Astro	Cdkn1a	0.639148	0.928404	0
ExN	Astro	Tiparp	0.665997	0.928404	0
ExN	Astro	Slc24a3	0.00467684	0.0800184	1
ExN	Astro	Arid5b	0.548872	0.928039	0
ExN	Astro	Gsg1l	6.65109e-09	6.20768e-07	1
ExN	Astro	Mxi1	0.862391	0.96346	0
ExN	Astro	Ebf1	0.215043	0.790306	0
ExN	Astro	Aff1	0.990186	0.998155	0
ExN	Astro	Banp	0.610358	0.928404	0
ExN	Astro	Zfp804a	0.744003	0.928404	0
ExN	Astro	Sirt7	0.531631	0.928039	0
ExN	Astro	Prr5l	0.292509	0.813591	0
ExN	Astro	Maf	0.725101	0.928404	0
ExN	Astro	Nfe2l2	0.840943	0.961943	0
ExN	Astro	Grin3a	0.461435	0.928039	0
ExN	Astro	Sptan1	0.609512	0.928404	0
ExN	Astro	Cntnap5a	0.0474969	0.349977	0
ExN	Astro	Npas3	0.782039	0.928404	0
ExN	Astro	Ctsb	0.369491	0.865538	0
ExN	Astro	Ctsd	0.475368	0.928039	0
ExN	Astro	Bbx	0.741085	0.928404	0
ExN	Astro	Man1a	0.967171	0.997982	0
ExN	Astro	Trio	0.646725	0.928404	0
ExN	Astro	Creb3l2	0.366637	0.865538	0
ExN	Astro	Myt1l	0.532127	0.928039	0
ExN	Astro	Axl	0.919571	0.982956	0
ExN	Astro	Hs3st4	0.00150255	0.0350595	1
ExN	Astro	Aff3	0.0119905	0.137346	0
ExN	Astro	Cd209g	0.648655	0.928404	0
ExN	Astro	Neat1	0.881831	0.964503	0
ExN	Astro	Sdk1	0.0306612	0.260156	0
ExN	Astro	Nfib	0.00192667	0.0414975	1
ExN	Astro	Nmnat2	0.636958	0.928404	0
ExN	Astro	Fbln2	0.776306	0.928404	0
ExN	Astro	Zfp827	0.146627	0.631625	0
ExN	Astro	Hmgb1	0.461479	0.928039	0
ExN	Astro	Ncor2	0.110018	0.531123	0
ExN	Astro	Srebf2	0.59192	0.928404	0
ExN	Astro	Hif3a	0.773958	0.928404	0
ExN	Astro	Zfp385b	0.000814203	0.0207252	1
ExN	Astro	Tcf25	0.29544	0.813591	0
ExN	Astro	Chrm3	0.0703515	0.46901	0
ExN	Astro	Abca1	0.642049	0.928404	0
ExN	Astro	Cntnap5b	0.068237	0.466009	0
ExN	Astro	Nr3c2	0.228827	0.790306	0
ExN	Astro	Trps1	0.807838	0.946421	0
ExN	Astro	Rsrp1	0.581359	0.928404	0
ExN	Astro	Ptpro	0.395851	0.893858	0
ExN	Astro	Itga8	0.0337474	0.269979	0
ExN	Astro	Sox5	0.0319881	0.263431	0
ExN	Astro	Col11a1	0.338583	0.836553	0
ExN	Astro	Parp1	0.0920995	0.514123	0
ExN	Astro	Zbtb20	0.880829	0.964503	0
ExN	Astro	Cd38	0.246471	0.802462	0
ExN	Astro	Pde8a	0.674419	0.928404	0
ExN	Astro	Epb41l4a	0.53918	0.928039	0
ExN	Astro	Mef2c	0.00485826	0.0800184	1
ExN	Astro	Hivep3	0.0146918	0.152359	0
ExN	Astro	3222401L13Rik	0.869763	0.96346	0
ExN	Astro	Sox2ot	0.666718	0.928404	0
ExN	Astro	Sirt3	0.624751	0.928404	0
ExN	Astro	Klf12	0.340719	0.836553	0
ExN	Astro	Sirt2	0.439501	0.928039	0
ExN	Astro	Astn2	5.25993e-07	3.68195e-05	1
ExN	Astro	Zc3hav1	0.181958	0.71758	0
ExN	Astro	Ccnd2	0.0106552	0.129715	0
ExN	Astro	Adarb2	0.725878	0.928404	0
ExN	Astro	Nampt	0.565236	0.928404	0
ExN	Astro	Rora	0.231447	0.790306	0
ExN	Astro	Hmbox1	0.941154	0.986978	0
ExN	Astro	Thrb	0.678804	0.928404	0
ExN	Astro	Serinc3	0.175132	0.709391	0
ExN	Astro	Frmd4b	0.948099	0.98996	0
ExN	Astro	Sparc	0.997952	0.999309	0
ExN	Astro	Parp4	0.17503	0.709391	0
ExN	Astro	Gpc5	0.548713	0.928039	0
ExN	Astro	Rreb1	0.0973017	0.514123	0
ExN	Astro	Kcnip3	0.716663	0.928404	0
ExN	Astro	Cd9	0.290973	0.813591	0
ExN	Astro	Vim	0.766547	0.928404	0
ExN	Astro	Lyz2	0.201589	0.772725	0
ExN	Astro	Olig2	0.951068	0.98996	0
ExN	Astro	Hipk2	0.889937	0.969582	0
ExN	Astro	Tnfsf8	0.859162	0.96346	0
ExN	Astro	Tnks	0.28621	0.813591	0
ExN	Astro	Hmgcr	0.172109	0.709391	0
ExN	Astro	Pbx3	0.662334	0.928404	0
ExN	Astro	Ephb1	0.519778	0.928039	0
ExN	Astro	E2f3	0.281155	0.813591	0
ExN	Astro	Dach1	0.832026	0.958713	0
ExN	Astro	Apoe	0.73327	0.928404	0
ExN	Astro	Tead2	0.739551	0.928404	0
ExN	Astro	Fth1	0.451785	0.928039	0
ExN	Astro	Kctd8	0.00632333	0.0977024	1
ExN	Astro	Jazf1	0.587776	0.928404	0
ExN	Astro	Sp100	0.223286	0.790306	0
ExN	Astro	Olig1	0.291954	0.813591	0
ExN	Astro	Cd74	0.780789	0.928404	0
ExN	Astro	Rspo3	0.687925	0.928404	0
ExN	Astro	Jdp2	0.00731462	0.100045	0
ExN	Astro	Eif5b	0.854192	0.96346	0
ExN	Astro	Pde10a	0.000734597	0.0205687	1
ExN	Astro	S100a10	0.411535	0.900233	0
ExN	Astro	Creb5	0.409695	0.900233	0
ExN	Astro	Hsbp1	0.773917	0.928404	0
ExN	Astro	Dgka	0.653486	0.928404	0
ExN	Astro	Adra1a	0.77277	0.928404	0
ExN	Astro	Nkain3	0.0029115	0.0543479	1
ExN	Astro	Ildr2	0.327431	0.825953	0
ExN	Astro	Zfhx3	0.936648	0.985945	0
ExN	Astro	Scg2	0.668008	0.928404	0
ExN	Astro	Csrnp3	0.298625	0.813591	0
ExN	Astro	Zeb1	0.0999623	0.514123	0
ExN	Astro	Dpysl3	0.0917867	0.514123	0
InN	Astro	Abi3	0.129572	0.883258	0
InN	Astro	Acta2	0.991214	0.997454	0
InN	Astro	Adora2a	0.291003	0.950023	0
InN	Astro	Aldoc	0.0774057	0.883258	0
InN	Astro	Anln	0.731991	0.981163	0
InN	Astro	Apln	0.487482	0.981163	0
InN	Astro	Aqp4	0.528771	0.981163	0
InN	Astro	B2m	0.294778	0.950023	0
InN	Astro	Bcl11b	0.0664117	0.84524	0
InN	Astro	Bgn	0.826371	0.981163	0
InN	Astro	Bmp4	0.254693	0.937212	0
InN	Astro	Bnc2	0.834972	0.981163	0
InN	Astro	C1qa	0.745671	0.981163	0
InN	Astro	C1qc	0.15689	0.894233	0
InN	Astro	C1ql1	0.360839	0.975439	0
InN	Astro	C3	0.21797	0.894233	0
InN	Astro	Calb1	0.175335	0.894233	0
InN	Astro	Calb2	0.0205538	0.573099	0
InN	Astro	Ccl2	0.536819	0.981163	0
InN	Astro	Cd14	0.663877	0.981163	0
InN	Astro	Cd24a	0.698048	0.981163	0
InN	Astro	Cd47	0.469212	0.981163	0
InN	Astro	Cdkn2a	0.826591	0.981163	0
InN	Astro	Cgnl1	0.775241	0.981163	0
InN	Astro	Chrna2	0.847851	0.981163	0
InN	Astro	Cldn5	0.546416	0.981163	0
InN	Astro	Clic4	0.574729	0.981163	0
InN	Astro	Cnr1	0.178287	0.894233	0
InN	Astro	Cpne5	0.221343	0.894233	0
InN	Astro	Cpne7	0.20512	0.894233	0
InN	Astro	Cpne9	0.365692	0.975439	0
InN	Astro	Crh	0.00132188	0.185063	0
InN	Astro	Crhbp	0.227373	0.894233	0
InN	Astro	Csf1r	0.617956	0.981163	0
InN	Astro	Cspg4	0.231205	0.894233	0
InN	Astro	Ctps1	0.173372	0.894233	0
InN	Astro	Ctss	0.780528	0.981163	0
InN	Astro	Cux2	0.0317974	0.573099	0
InN	Astro	Cx3cr1	0.279826	0.950023	0
InN	Astro	Cxcl10	0.551974	0.981163	0
InN	Astro	Cyp27a1	0.324195	0.964686	0
InN	Astro	Deptor	0.763754	0.981163	0
InN	Astro	Dio2	0.750398	0.981163	0
InN	Astro	Drd1	0.54961	0.981163	0
InN	Astro	Drd2	0.0285962	0.573099	0
InN	Astro	Egfr	0.0660211	0.84524	0
InN	Astro	Emid1	0.955619	0.994696	0
InN	Astro	Enpp6	0.116758	0.883258	0
InN	Astro	Eomes	0.524342	0.981163	0
InN	Astro	Exph5	0.370799	0.975439	0
InN	Astro	Fam107a	0.62068	0.981163	0
InN	Astro	Fcgr1	0.484909	0.981163	0
InN	Astro	Fezf2	0.337816	0.965189	0
InN	Astro	Flt1	0.633621	0.981163	0
InN	Astro	Fn1	0.759647	0.981163	0
InN	Astro	Foxj1	0.869161	0.987695	0
InN	Astro	Foxp2	0.609341	0.981163	0
InN	Astro	Gad1	0.360119	0.975439	0
InN	Astro	Gad2	0.0365351	0.573099	0
InN	Astro	Gfap	0.320368	0.964686	0
InN	Astro	Grin2c	0.558986	0.981163	0
InN	Astro	Gsdmd	0.482506	0.981163	0
InN	Astro	Hexb	0.715452	0.981163	0
InN	Astro	Ifi44	0.792952	0.981163	0
InN	Astro	Ifit3	0.311504	0.964686	0
InN	Astro	Ifitm3	0.734218	0.981163	0
InN	Astro	Igf2	0.2136	0.894233	0
InN	Astro	Il12a	0.839615	0.981163	0
InN	Astro	Il15ra	0.185974	0.894233	0
InN	Astro	Il17f	0.651649	0.981163	0
InN	Astro	Il18	0.995828	0.997454	0
InN	Astro	Il22	0.634833	0.981163	0
InN	Astro	Il23a	0.625275	0.981163	0
InN	Astro	Il2ra	0.205598	0.894233	0
InN	Astro	Il2rb	0.477787	0.981163	0
InN	Astro	Il2rg	0.577649	0.981163	0
InN	Astro	Il33	0.534725	0.981163	0
InN	Astro	Irf3	0.664097	0.981163	0
InN	Astro	Irf7	0.494561	0.981163	0
InN	Astro	Itgae	0.724945	0.981163	0
InN	Astro	Itgam	0.184617	0.894233	0
InN	Astro	Itgax	0.0968492	0.883258	0
InN	Astro	Itgb2	0.994712	0.997454	0
InN	Astro	Itpr2	0.726161	0.981163	0
InN	Astro	Kcnip2	0.308666	0.964686	0
InN	Astro	Kcnj8	0.898937	0.987695	0
InN	Astro	Klrg1	0.0264138	0.573099	0
InN	Astro	Lamp5	0.422744	0.981163	0
InN	Astro	Lhx6	0.00405238	0.277802	0
InN	Astro	Lsp1	0.967534	0.997454	0
InN	Astro	Mbp	0.910189	0.987695	0
InN	Astro	Mfge8	0.537417	0.981163	0
InN	Astro	Ms4a1	0.566689	0.981163	0
InN	Astro	Myh11	0.134277	0.883258	0
InN	Astro	Ndst4	0.171275	0.894233	0
InN	Astro	Nfkb1	0.187499	0.894233	0
InN	Astro	Nfkbia	0.655826	0.981163	0
InN	Astro	Nlrp1b	0.538122	0.981163	0
InN	Astro	Nlrp3	0.934783	0.987695	0
InN	Astro	Npr3	0.529942	0.981163	0
InN	Astro	Nr4a2	0.769183	0.981163	0
InN	Astro	Nxph2	0.120571	0.883258	0
InN	Astro	Opalin	0.660257	0.981163	0
InN	Astro	Osr1	0.273893	0.950023	0
InN	Astro	Otof	0.718517	0.981163	0
InN	Astro	Parp14	0.66094	0.981163	0
InN	Astro	Pdcd1	0.931008	0.987695	0
InN	Astro	Pdgfra	0.846068	0.981163	0
InN	Astro	Pitpnm3	0.0369547	0.573099	0
InN	Astro	Plekhg3	0.113262	0.883258	0
InN	Astro	Plp1	0.732811	0.981163	0
InN	Astro	Prox1	0.652794	0.981163	0
InN	Astro	Ptges2	0.418833	0.981163	0
InN	Astro	Ptprc	0.573181	0.981163	0
InN	Astro	Ptpru	0.121197	0.883258	0
InN	Astro	Pvalb	0.000438471	0.122772	0
InN	Astro	Rapgefl1	0.131182	0.883258	0
InN	Astro	Rorb	0.951675	0.994287	0
InN	Astro	Rxfp1	0.580912	0.981163	0
InN	Astro	Satb2	0.858518	0.981163	0
InN	Astro	Scube1	0.706852	0.981163	0
InN	Astro	Selplg	0.135643	0.883258	0
InN	Astro	Serpina3n	0.342901	0.969821	0
InN	Astro	Slc17a6	0.53144	0.981163	0
InN	Astro	Slc17a7	0.947825	0.993974	0
InN	Astro	Slc17a8	0.85776	0.981163	0
InN	Astro	Slc30a3	0.00219119	0.204511	0
InN	Astro	Slc32a1	0.742349	0.981163	0
InN	Astro	Slc6a20a	0.613689	0.981163	0
InN	Astro	Smoc2	0.770038	0.981163	0
InN	Astro	Sox10	0.372757	0.975439	0
InN	Astro	Sox6	0.00684925	0.288675	0
InN	Astro	Spi1	0.912402	0.987695	0
InN	Astro	Sst	0.744656	0.981163	0
InN	Astro	Sulf1	0.367186	0.975439	0
InN	Astro	Sulf2	0.135384	0.883258	0
InN	Astro	Syt6	0.993414	0.997454	0
InN	Astro	Tap1	0.990425	0.997454	0
InN	Astro	Tbr1	0.107567	0.883258	0
InN	Astro	Tcap	0.714009	0.981163	0
InN	Astro	Tgfb1	0.460926	0.981163	0
InN	Astro	Tgfb2	0.130251	0.883258	0
InN	Astro	Tgfb3	0.885122	0.987695	0
InN	Astro	Th	0.00721687	0.288675	0
InN	Astro	Tmem132c	0.915335	0.987695	0
InN	Astro	Tnf	0.686874	0.981163	0
InN	Astro	Trabd2b	0.164662	0.894233	0
InN	Astro	Trem2	0.500235	0.981163	0
InN	Astro	Trim30a	0.921664	0.987695	0
InN	Astro	Tshz2	0.211931	0.894233	0
InN	Astro	Ttr	0.571896	0.981163	0
InN	Astro	Ttyh2	0.907332	0.987695	0
InN	Astro	Uaca	0.78493	0.981163	0
InN	Astro	Vip	0.0320936	0.573099	0
InN	Astro	Vipr2	0.645129	0.981163	0
InN	Astro	Vtn	0.708137	0.981163	0
InN	Astro	Vwc2l	0.432734	0.981163	0
InN	Astro	Pcdhb16	0.406697	0.981163	0
InN	Astro	Lnpep	0.732454	0.981163	0
InN	Astro	Ano3	0.993033	0.997454	0
InN	Astro	Adgrg6	0.322795	0.964686	0
InN	Astro	Sfmbt2	0.404133	0.981163	0
InN	Astro	Nfia	0.382832	0.981163	0
InN	Astro	7630403G23Rik	0.323834	0.964686	0
InN	Astro	Plekhg1	0.883671	0.987695	0
InN	Astro	Grin2b	0.209522	0.894233	0
InN	Astro	Cdkn1a	0.393118	0.981163	0
InN	Astro	Tiparp	0.262202	0.937212	0
InN	Astro	Slc24a3	0.233139	0.894233	0
InN	Astro	Arid5b	0.316202	0.964686	0
InN	Astro	Gsg1l	0.431924	0.981163	0
InN	Astro	Mxi1	0.921313	0.987695	0
InN	Astro	Ebf1	0.222268	0.894233	0
InN	Astro	Aff1	0.498725	0.981163	0
InN	Astro	Banp	0.277755	0.950023	0
InN	Astro	Zfp804a	0.997454	0.997454	0
InN	Astro	Sirt7	0.0157553	0.551435	0
InN	Astro	Prr5l	0.417998	0.981163	0
InN	Astro	Maf	0.594057	0.981163	0
InN	Astro	Nfe2l2	0.659704	0.981163	0
InN	Astro	Grin3a	0.295186	0.950023	0
InN	Astro	Sptan1	0.885656	0.987695	0
InN	Astro	Cntnap5a	0.209054	0.894233	0
InN	Astro	Npas3	0.264428	0.937212	0
InN	Astro	Ctsb	0.132168	0.883258	0
InN	Astro	Ctsd	0.164755	0.894233	0
InN	Astro	Bbx	0.172452	0.894233	0
InN	Astro	Man1a	0.775996	0.981163	0
InN	Astro	Trio	0.0388888	0.573099	0
InN	Astro	Creb3l2	0.00496075	0.277802	0
InN	Astro	Myt1l	0.103363	0.883258	0
InN	Astro	Axl	0.686557	0.981163	0
InN	Astro	Hs3st4	0.985997	0.997454	0
InN	Astro	Aff3	0.776842	0.981163	0
InN	Astro	Cd209g	0.335409	0.965189	0
InN	Astro	Neat1	0.811141	0.981163	0
InN	Astro	Sdk1	0.779337	0.981163	0
InN	Astro	Nfib	0.113321	0.883258	0
InN	Astro	Nmnat2	0.590952	0.981163	0
InN	Astro	Fbln2	0.254224	0.937212	0
InN	Astro	Zfp827	0.569753	0.981163	0
InN	Astro	Hmgb1	0.931285	0.987695	0
InN	Astro	Ncor2	0.801824	0.981163	0
InN	Astro	Srebf2	0.760188	0.981163	0
InN	Astro	Hif3a	0.838951	0.981163	0
InN	Astro	Zfp385b	0.891811	0.987695	0
InN	Astro	Tcf25	0.263884	0.937212	0
InN	Astro	Chrm3	0.858427	0.981163	0
InN	Astro	Abca1	0.0923898	0.883258	0
InN	Astro	Cntnap5b	0.451159	0.981163	0
InN	Astro	Nr3c2	0.199713	0.894233	0
InN	Astro	Trps1	0.291205	0.950023	0
InN	Astro	Rsrp1	0.982298	0.997454	0
InN	Astro	Ptpro	0.293732	0.950023	0
InN	Astro	Itga8	0.618493	0.981163	0
InN	Astro	Sox5	0.390095	0.981163	0
InN	Astro	Col11a1	0.202634	0.894233	0
InN	Astro	Parp1	0.631966	0.981163	0
InN	Astro	Zbtb20	0.330181	0.964686	0
InN	Astro	Cd38	0.91749	0.987695	0
InN	Astro	Pde8a	0.792466	0.981163	0
InN	Astro	Epb41l4a	0.852733	0.981163	0
InN	Astro	Mef2c	0.944059	0.993747	0
InN	Astro	Hivep3	0.5275	0.981163	0
InN	Astro	3222401L13Rik	0.761983	0.981163	0
InN	Astro	Sox2ot	0.238793	0.903542	0
InN	Astro	Sirt3	0.500948	0.981163	0
InN	Astro	Klf12	0.593929	0.981163	0
InN	Astro	Sirt2	0.512699	0.981163	0
InN	Astro	Astn2	0.628686	0.981163	0
InN	Astro	Zc3hav1	0.380832	0.981163	0
InN	Astro	Ccnd2	0.672805	0.981163	0
InN	Astro	Adarb2	0.0230004	0.573099	0
InN	Astro	Nampt	0.430435	0.981163	0
InN	Astro	Rora	0.759103	0.981163	0
InN	Astro	Hmbox1	0.731468	0.981163	0
InN	Astro	Thrb	0.808642	0.981163	0
InN	Astro	Serinc3	0.897293	0.987695	0
InN	Astro	Frmd4b	0.444301	0.981163	0
InN	Astro	Sparc	0.819365	0.981163	0
InN	Astro	Parp4	0.347827	0.973917	0
InN	Astro	Gpc5	0.4223	0.981163	0
InN	Astro	Rreb1	0.8056	0.981163	0
InN	Astro	Kcnip3	0.516288	0.981163	0
InN	Astro	Cd9	0.915866	0.987695	0
InN	Astro	Vim	0.197723	0.894233	0
InN	Astro	Lyz2	0.747135	0.981163	0
InN	Astro	Olig2	0.815518	0.981163	0
InN	Astro	Hipk2	0.800908	0.981163	0
InN	Astro	Tnfsf8	0.815769	0.981163	0
InN	Astro	Tnks	0.221743	0.894233	0
InN	Astro	Hmgcr	0.753053	0.981163	0
InN	Astro	Pbx3	0.227976	0.894233	0
InN	Astro	Ephb1	0.893281	0.987695	0
InN	Astro	E2f3	0.675037	0.981163	0
InN	Astro	Dach1	0.365261	0.975439	0
InN	Astro	Apoe	0.0854383	0.883258	0
InN	Astro	Tead2	0.129047	0.883258	0
InN	Astro	Fth1	0.930374	0.987695	0
InN	Astro	Kctd8	0.0929225	0.883258	0
InN	Astro	Jazf1	0.762974	0.981163	0
InN	Astro	Sp100	0.707169	0.981163	0
InN	Astro	Olig1	0.818827	0.981163	0
InN	Astro	Cd74	0.475734	0.981163	0
InN	Astro	Rspo3	0.0365363	0.573099	0
InN	Astro	Jdp2	0.800861	0.981163	0
InN	Astro	Eif5b	0.646987	0.981163	0
InN	Astro	Pde10a	0.14022	0.892308	0
InN	Astro	S100a10	0.330749	0.964686	0
InN	Astro	Creb5	0.69915	0.981163	0
InN	Astro	Hsbp1	0.46423	0.981163	0
InN	Astro	Dgka	0.972801	0.997454	0
InN	Astro	Adra1a	0.842651	0.981163	0
InN	Astro	Nkain3	0.833702	0.981163	0
InN	Astro	Ildr2	0.442736	0.981163	0
InN	Astro	Zfhx3	0.576994	0.981163	0
InN	Astro	Scg2	0.151825	0.894233	0
InN	Astro	Csrnp3	0.0247428	0.573099	0
InN	Astro	Zeb1	0.109638	0.883258	0
InN	Astro	Dpysl3	0.0410983	0.575376	0
Micro	Astro	Abi3	0.0687588	0.994124	0
Micro	Astro	Acta2	0.834733	0.994124	0
Micro	Astro	Adora2a	0.467837	0.994124	0
Micro	Astro	Aldoc	0.557298	0.994124	0
Micro	Astro	Anln	0.548285	0.994124	0
Micro	Astro	Apln	0.453383	0.994124	0
Micro	Astro	Aqp4	0.266797	0.994124	0
Micro	Astro	B2m	0.0399526	0.994124	0
Micro	Astro	Bcl11b	0.941124	0.994124	0
Micro	Astro	Bgn	0.328064	0.994124	0
Micro	Astro	Bmp4	0.403546	0.994124	0
Micro	Astro	Bnc2	0.289454	0.994124	0
Micro	Astro	C1qa	0.270671	0.994124	0
Micro	Astro	C1qc	0.0964198	0.994124	0
Micro	Astro	C1ql1	0.833699	0.994124	0
Micro	Astro	C3	0.837934	0.994124	0
Micro	Astro	Calb1	0.157087	0.994124	0
Micro	Astro	Calb2	0.998871	0.998871	0
Micro	Astro	Ccl2	0.850454	0.994124	0
Micro	Astro	Cd14	0.340157	0.994124	0
Micro	Astro	Cd24a	0.104986	0.994124	0
Micro	Astro	Cd47	0.329279	0.994124	0
Micro	Astro	Cdkn2a	0.381294	0.994124	0
Micro	Astro	Cgnl1	0.844613	0.994124	0
Micro	Astro	Chrna2	0.474092	0.994124	0
Micro	Astro	Cldn5	0.193178	0.994124	0
Micro	Astro	Clic4	0.932563	0.994124	0
Micro	Astro	Cnr1	0.704906	0.994124	0
Micro	Astro	Cpne5	0.609542	0.994124	0
Micro	Astro	Cpne7	0.965294	0.998871	0
Micro	Astro	Cpne9	0.131395	0.994124	0
Micro	Astro	Crh	0.840613	0.994124	0
Micro	Astro	Crhbp	0.878477	0.994124	0
Micro	Astro	Csf1r	0.193183	0.994124	0
Micro	Astro	Cspg4	0.602506	0.994124	0
Micro	Astro	Ctps1	0.796126	0.994124	0
Micro	Astro	Ctss	0.221879	0.994124	0
Micro	Astro	Cux2	0.677656	0.994124	0
Micro	Astro	Cx3cr1	0.861991	0.994124	0
Micro	Astro	Cxcl10	0.712625	0.994124	0
Micro	Astro	Cyp27a1	0.325307	0.994124	0
Micro	Astro	Deptor	0.818068	0.994124	0
Micro	Astro	Dio2	0.532849	0.994124	0
Micro	Astro	Drd1	0.40876	0.994124	0
Micro	Astro	Drd2	0.367168	0.994124	0
Micro	Astro	Egfr	0.598611	0.994124	0
Micro	Astro	Emid1	0.506656	0.994124	0
Micro	Astro	Enpp6	0.622061	0.994124	0
Micro	Astro	Eomes	0.245032	0.994124	0
Micro	Astro	Exph5	0.0213037	0.852147	0
Micro	Astro	Fam107a	0.0123243	0.575133	0
Micro	Astro	Fcgr1	0.000577839	0.0808975	1
Micro	Astro	Fezf2	0.584078	0.994124	0
Micro	Astro	Flt1	0.551905	0.994124	0
Micro	Astro	Fn1	0.425291	0.994124	0
Micro	Astro	Foxj1	0.12736	0.994124	0
Micro	Astro	Foxp2	0.409823	0.994124	0
Micro	Astro	Gad1	0.33343	0.994124	0
Micro	Astro	Gad2	0.875413	0.994124	0
Micro	Astro	Gfap	0.339444	0.994124	0
Micro	Astro	Grin2c	0.485076	0.994124	0
Micro	Astro	Gsdmd	0.00148014	0.138146	0
Micro	Astro	Hexb	0.166956	0.994124	0
Micro	Astro	Ifi44	0.492269	0.994124	0
Micro	Astro	Ifit3	0.040824	0.994124	0
Micro	Astro	Ifitm3	0.75492	0.994124	0
Micro	Astro	Igf2	0.818802	0.994124	0
Micro	Astro	Il12a	0.294245	0.994124	0
Micro	Astro	Il15ra	0.244499	0.994124	0
Micro	Astro	Il17f	0.579434	0.994124	0
Micro	Astro	Il18	0.111336	0.994124	0
Micro	Astro	Il22	0.909028	0.994124	0
Micro	Astro	Il23a	0.934482	0.994124	0
Micro	Astro	Il2ra	0.640815	0.994124	0
Micro	Astro	Il2rb	0.502166	0.994124	0
Micro	Astro	Il2rg	0.710407	0.994124	0
Micro	Astro	Il33	0.907492	0.994124	0
Micro	Astro	Irf3	0.574563	0.994124	0
Micro	Astro	Irf7	0.62577	0.994124	0
Micro	Astro	Itgae	0.707893	0.994124	0
Micro	Astro	Itgam	0.00356203	0.249342	0
Micro	Astro	Itgax	0.886449	0.994124	0
Micro	Astro	Itgb2	0.0860093	0.994124	0
Micro	Astro	Itpr2	0.724486	0.994124	0
Micro	Astro	Kcnip2	0.94086	0.994124	0
Micro	Astro	Kcnj8	0.225109	0.994124	0
Micro	Astro	Klrg1	0.314495	0.994124	0
Micro	Astro	Lamp5	0.131482	0.994124	0
Micro	Astro	Lhx6	0.596369	0.994124	0
Micro	Astro	Lsp1	0.574314	0.994124	0
Micro	Astro	Mbp	0.414246	0.994124	0
Micro	Astro	Mfge8	0.607067	0.994124	0
Micro	Astro	Ms4a1	0.809812	0.994124	0
Micro	Astro	Myh11	0.766037	0.994124	0
Micro	Astro	Ndst4	0.686357	0.994124	0
Micro	Astro	Nfkb1	0.198309	0.994124	0
Micro	Astro	Nfkbia	0.690297	0.994124	0
Micro	Astro	Nlrp1b	0.0969333	0.994124	0
Micro	Astro	Nlrp3	0.829258	0.994124	0
Micro	Astro	Npr3	0.453049	0.994124	0
Micro	Astro	Nr4a2	0.701392	0.994124	0
Micro	Astro	Nxph2	0.45642	0.994124	0
Micro	Astro	Opalin	0.627787	0.994124	0
Micro	Astro	Osr1	0.6942	0.994124	0
Micro	Astro	Otof	0.427335	0.994124	0
Micro	Astro	Parp14	0.009307	0.521192	0
Micro	Astro	Pdcd1	0.866444	0.994124	0
Micro	Astro	Pdgfra	0.462036	0.994124	0
Micro	Astro	Pitpnm3	0.243609	0.994124	0
Micro	Astro	Plekhg3	0.544022	0.994124	0
Micro	Astro	Plp1	0.209135	0.994124	0
Micro	Astro	Prox1	0.991963	0.998871	0
Micro	Astro	Ptges2	0.997008	0.998871	0
Micro	Astro	Ptprc	0.945227	0.994124	0
Micro	Astro	Ptpru	0.710525	0.994124	0
Micro	Astro	Pvalb	0.850173	0.994124	0
Micro	Astro	Rapgefl1	0.95507	0.994124	0
Micro	Astro	Rorb	0.571907	0.994124	0
Micro	Astro	Rxfp1	0.314705	0.994124	0
Micro	Astro	Satb2	0.429185	0.994124	0
Micro	Astro	Scube1	0.554073	0.994124	0
Micro	Astro	Selplg	0.998087	0.998871	0
Micro	Astro	Serpina3n	0.790701	0.994124	0
Micro	Astro	Slc17a6	0.997261	0.998871	0
Micro	Astro	Slc17a7	0.241604	0.994124	0
Micro	Astro	Slc17a8	0.8837	0.994124	0
Micro	Astro	Slc30a3	0.212924	0.994124	0
Micro	Astro	Slc32a1	0.938833	0.994124	0
Micro	Astro	Slc6a20a	0.847513	0.994124	0
Micro	Astro	Smoc2	0.679494	0.994124	0
Micro	Astro	Sox10	0.913024	0.994124	0
Micro	Astro	Sox6	0.426072	0.994124	0
Micro	Astro	Spi1	0.23942	0.994124	0
Micro	Astro	Sst	0.857202	0.994124	0
Micro	Astro	Sulf1	0.550015	0.994124	0
Micro	Astro	Sulf2	0.8951	0.994124	0
Micro	Astro	Syt6	0.237398	0.994124	0
Micro	Astro	Tap1	0.67345	0.994124	0
Micro	Astro	Tbr1	0.323216	0.994124	0
Micro	Astro	Tcap	0.967217	0.998871	0
Micro	Astro	Tgfb1	0.185747	0.994124	0
Micro	Astro	Tgfb2	0.569465	0.994124	0
Micro	Astro	Tgfb3	0.883472	0.994124	0
Micro	Astro	Th	0.746068	0.994124	0
Micro	Astro	Tmem132c	0.317462	0.994124	0
Micro	Astro	Tnf	0.94035	0.994124	0
Micro	Astro	Trabd2b	0.207135	0.994124	0
Micro	Astro	Trem2	0.0723379	0.994124	0
Micro	Astro	Trim30a	0.915824	0.994124	0
Micro	Astro	Tshz2	0.259497	0.994124	0
Micro	Astro	Ttr	0.197853	0.994124	0
Micro	Astro	Ttyh2	0.378692	0.994124	0
Micro	Astro	Uaca	0.826318	0.994124	0
Micro	Astro	Vip	0.123681	0.994124	0
Micro	Astro	Vipr2	0.327644	0.994124	0
Micro	Astro	Vtn	0.584138	0.994124	0
Micro	Astro	Vwc2l	0.531124	0.994124	0
Micro	Astro	Pcdhb16	0.952179	0.994124	0
Micro	Astro	Lnpep	0.95205	0.994124	0
Micro	Astro	Ano3	0.557688	0.994124	0
Micro	Astro	Adgrg6	0.45325	0.994124	0
Micro	Astro	Sfmbt2	0.0998215	0.994124	0
Micro	Astro	Nfia	0.238609	0.994124	0
Micro	Astro	7630403G23Rik	0.721337	0.994124	0
Micro	Astro	Plekhg1	0.932462	0.994124	0
Micro	Astro	Grin2b	0.294578	0.994124	0
Micro	Astro	Cdkn1a	0.598673	0.994124	0
Micro	Astro	Tiparp	0.867437	0.994124	0
Micro	Astro	Slc24a3	0.11667	0.994124	0
Micro	Astro	Arid5b	0.0714127	0.994124	0
Micro	Astro	Gsg1l	0.523088	0.994124	0
Micro	Astro	Mxi1	0.628401	0.994124	0
Micro	Astro	Ebf1	0.455708	0.994124	0
Micro	Astro	Aff1	0.735828	0.994124	0
Micro	Astro	Banp	0.609974	0.994124	0
Micro	Astro	Zfp804a	0.913811	0.994124	0
Micro	Astro	Sirt7	0.709173	0.994124	0
Micro	Astro	Prr5l	0.889956	0.994124	0
Micro	Astro	Maf	0.35304	0.994124	0
Micro	Astro	Nfe2l2	0.810845	0.994124	0
Micro	Astro	Grin3a	0.822701	0.994124	0
Micro	Astro	Sptan1	0.441017	0.994124	0
Micro	Astro	Cntnap5a	0.771786	0.994124	0
Micro	Astro	Npas3	0.99321	0.998871	0
Micro	Astro	Ctsb	0.691944	0.994124	0
Micro	Astro	Ctsd	0.102755	0.994124	0
Micro	Astro	Bbx	0.532756	0.994124	0
Micro	Astro	Man1a	0.868696	0.994124	0
Micro	Astro	Trio	0.869044	0.994124	0
Micro	Astro	Creb3l2	0.830377	0.994124	0
Micro	Astro	Myt1l	0.839042	0.994124	0
Micro	Astro	Axl	0.788624	0.994124	0
Micro	Astro	Hs3st4	0.528098	0.994124	0
Micro	Astro	Aff3	0.772734	0.994124	0
Micro	Astro	Cd209g	0.373556	0.994124	0
Micro	Astro	Neat1	0.438244	0.994124	0
Micro	Astro	Sdk1	0.630353	0.994124	0
Micro	Astro	Nfib	0.855505	0.994124	0
Micro	Astro	Nmnat2	0.902211	0.994124	0
Micro	Astro	Fbln2	0.771105	0.994124	0
Micro	Astro	Zfp827	0.841916	0.994124	0
Micro	Astro	Hmgb1	0.523526	0.994124	0
Micro	Astro	Ncor2	0.37398	0.994124	0
Micro	Astro	Srebf2	0.502281	0.994124	0
Micro	Astro	Hif3a	0.836607	0.994124	0
Micro	Astro	Zfp385b	0.482519	0.994124	0
Micro	Astro	Tcf25	0.22164	0.994124	0
Micro	Astro	Chrm3	0.387785	0.994124	0
Micro	Astro	Abca1	0.899278	0.994124	0
Micro	Astro	Cntnap5b	0.893331	0.994124	0
Micro	Astro	Nr3c2	0.60535	0.994124	0
Micro	Astro	Trps1	0.687365	0.994124	0
Micro	Astro	Rsrp1	0.81408	0.994124	0
Micro	Astro	Ptpro	0.997432	0.998871	0
Micro	Astro	Itga8	0.981325	0.998871	0
Micro	Astro	Sox5	0.600409	0.994124	0
Micro	Astro	Col11a1	0.532923	0.994124	0
Micro	Astro	Parp1	0.866265	0.994124	0
Micro	Astro	Zbtb20	0.921136	0.994124	0
Micro	Astro	Cd38	0.99269	0.998871	0
Micro	Astro	Pde8a	0.487071	0.994124	0
Micro	Astro	Epb41l4a	0.203673	0.994124	0
Micro	Astro	Mef2c	0.189821	0.994124	0
Micro	Astro	Hivep3	0.59014	0.994124	0
Micro	Astro	3222401L13Rik	0.308055	0.994124	0
Micro	Astro	Sox2ot	0.786084	0.994124	0
Micro	Astro	Sirt3	0.719167	0.994124	0
Micro	Astro	Klf12	0.793866	0.994124	0
Micro	Astro	Sirt2	0.205841	0.994124	0
Micro	Astro	Astn2	0.482462	0.994124	0
Micro	Astro	Zc3hav1	0.9025	0.994124	0
Micro	Astro	Ccnd2	0.889239	0.994124	0
Micro	Astro	Adarb2	0.78369	0.994124	0
Micro	Astro	Nampt	0.474775	0.994124	0
Micro	Astro	Rora	0.695559	0.994124	0
Micro	Astro	Hmbox1	0.495322	0.994124	0
Micro	Astro	Thrb	0.462029	0.994124	0
Micro	Astro	Serinc3	0.417133	0.994124	0
Micro	Astro	Frmd4b	0.908441	0.994124	0
Micro	Astro	Sparc	0.516251	0.994124	0
Micro	Astro	Parp4	0.597468	0.994124	0
Micro	Astro	Gpc5	0.785139	0.994124	0
Micro	Astro	Rreb1	0.564607	0.994124	0
Micro	Astro	Kcnip3	0.685243	0.994124	0
Micro	Astro	Cd9	0.114627	0.994124	0
Micro	Astro	Vim	0.693641	0.994124	0
Micro	Astro	Lyz2	0.589768	0.994124	0
Micro	Astro	Olig2	0.897174	0.994124	0
Micro	Astro	Hipk2	0.0873563	0.994124	0
Micro	Astro	Tnfsf8	0.420106	0.994124	0
Micro	Astro	Tnks	0.603032	0.994124	0
Micro	Astro	Hmgcr	0.890951	0.994124	0
Micro	Astro	Pbx3	0.235311	0.994124	0
Micro	Astro	Ephb1	0.860385	0.994124	0
Micro	Astro	E2f3	0.399936	0.994124	0
Micro	Astro	Dach1	0.795132	0.994124	0
Micro	Astro	Apoe	0.0537763	0.994124	0
Micro	Astro	Tead2	0.918155	0.994124	0
Micro	Astro	Fth1	0.537015	0.994124	0
Micro	Astro	Kctd8	0.618372	0.994124	0
Micro	Astro	Jazf1	0.92326	0.994124	0
Micro	Astro	Sp100	0.807519	0.994124	0
Micro	Astro	Olig1	0.815366	0.994124	0
Micro	Astro	Cd74	0.187841	0.994124	0
Micro	Astro	Rspo3	0.88391	0.994124	0
Micro	Astro	Jdp2	0.184669	0.994124	0
Micro	Astro	Eif5b	0.949408	0.994124	0
Micro	Astro	Pde10a	0.647019	0.994124	0
Micro	Astro	S100a10	0.740995	0.994124	0
Micro	Astro	Creb5	0.449018	0.994124	0
Micro	Astro	Hsbp1	0.791303	0.994124	0
Micro	Astro	Dgka	0.281356	0.994124	0
Micro	Astro	Adra1a	0.445121	0.994124	0
Micro	Astro	Nkain3	0.903378	0.994124	0
Micro	Astro	Ildr2	0.589327	0.994124	0
Micro	Astro	Zfhx3	0.000279367	0.0782227	1
Micro	Astro	Scg2	0.444485	0.994124	0
Micro	Astro	Csrnp3	0.87732	0.994124	0
Micro	Astro	Zeb1	0.0692742	0.994124	0
Micro	Astro	Dpysl3	0.647363	0.994124	0
OPC	Astro	Abi3	0.42889	0.998528	0
OPC	Astro	Acta2	0.686708	0.998528	0
OPC	Astro	Adora2a	0.198733	0.998528	0
OPC	Astro	Aldoc	0.18311	0.998528	0
OPC	Astro	Anln	0.624881	0.998528	0
OPC	Astro	Apln	0.481966	0.998528	0
OPC	Astro	Aqp4	0.763371	0.998528	0
OPC	Astro	B2m	0.538463	0.998528	0
OPC	Astro	Bcl11b	0.625685	0.998528	0
OPC	Astro	Bgn	0.0975606	0.998528	0
OPC	Astro	Bmp4	0.870988	0.998528	0
OPC	Astro	Bnc2	0.573813	0.998528	0
OPC	Astro	C1qa	0.523158	0.998528	0
OPC	Astro	C1qc	0.932771	0.998528	0
OPC	Astro	C1ql1	0.982642	0.998528	0
OPC	Astro	C3	0.193661	0.998528	0
OPC	Astro	Calb1	0.724154	0.998528	0
OPC	Astro	Calb2	0.739011	0.998528	0
OPC	Astro	Ccl2	0.627503	0.998528	0
OPC	Astro	Cd14	0.620506	0.998528	0
OPC	Astro	Cd24a	0.391921	0.998528	0
OPC	Astro	Cd47	0.526687	0.998528	0
OPC	Astro	Cdkn2a	0.961547	0.998528	0
OPC	Astro	Cgnl1	0.577958	0.998528	0
OPC	Astro	Chrna2	0.782987	0.998528	0
OPC	Astro	Cldn5	0.780513	0.998528	0
OPC	Astro	Clic4	0.0952227	0.998528	0
OPC	Astro	Cnr1	0.443028	0.998528	0
OPC	Astro	Cpne5	0.60938	0.998528	0
OPC	Astro	Cpne7	0.837161	0.998528	0
OPC	Astro	Cpne9	0.750994	0.998528	0
OPC	Astro	Crh	0.657323	0.998528	0
OPC	Astro	Crhbp	0.633411	0.998528	0
OPC	Astro	Csf1r	0.333837	0.998528	0
OPC	Astro	Cspg4	0.847367	0.998528	0
OPC	Astro	Ctps1	0.232697	0.998528	0
OPC	Astro	Ctss	0.055693	0.998528	0
OPC	Astro	Cux2	0.618515	0.998528	0
OPC	Astro	Cx3cr1	0.902351	0.998528	0
OPC	Astro	Cxcl10	0.0896546	0.998528	0
OPC	Astro	Cyp27a1	0.803978	0.998528	0
OPC	Astro	Deptor	0.684431	0.998528	0
OPC	Astro	Dio2	0.0782908	0.998528	0
OPC	Astro	Drd1	0.99937	0.99937	0
OPC	Astro	Drd2	0.785583	0.998528	0
OPC	Astro	Egfr	0.869823	0.998528	0
OPC	Astro	Emid1	0.254125	0.998528	0
OPC	Astro	Enpp6	0.777979	0.998528	0
OPC	Astro	Eomes	0.156736	0.998528	0
OPC	Astro	Exph5	0.718576	0.998528	0
OPC	Astro	Fam107a	0.902747	0.998528	0
OPC	Astro	Fcgr1	0.483096	0.998528	0
OPC	Astro	Fezf2	0.420022	0.998528	0
OPC	Astro	Flt1	0.78751	0.998528	0
OPC	Astro	Fn1	0.138676	0.998528	0
OPC	Astro	Foxj1	0.987481	0.998528	0
OPC	Astro	Foxp2	0.970396	0.998528	0
OPC	Astro	Gad1	0.836883	0.998528	0
OPC	Astro	Gad2	0.967022	0.998528	0
OPC	Astro	Gfap	0.913486	0.998528	0
OPC	Astro	Grin2c	0.751578	0.998528	0
OPC	Astro	Gsdmd	0.378888	0.998528	0
OPC	Astro	Hexb	0.0665906	0.998528	0
OPC	Astro	Ifi44	0.500826	0.998528	0
OPC	Astro	Ifit3	0.297257	0.998528	0
OPC	Astro	Ifitm3	0.543274	0.998528	0
OPC	Astro	Igf2	0.939437	0.998528	0
OPC	Astro	Il12a	0.303741	0.998528	0
OPC	Astro	Il15ra	0.544146	0.998528	0
OPC	Astro	Il17f	0.481501	0.998528	0
OPC	Astro	Il18	0.168481	0.998528	0
OPC	Astro	Il22	0.59356	0.998528	0
OPC	Astro	Il23a	0.608828	0.998528	0
OPC	Astro	Il2ra	0.191341	0.998528	0
OPC	Astro	Il2rb	0.69481	0.998528	0
OPC	Astro	Il2rg	0.52421	0.998528	0
OPC	Astro	Il33	0.102354	0.998528	0
OPC	Astro	Irf3	0.509092	0.998528	0
OPC	Astro	Irf7	0.0906749	0.998528	0
OPC	Astro	Itgae	0.200839	0.998528	0
OPC	Astro	Itgam	0.34613	0.998528	0
OPC	Astro	Itgax	0.572004	0.998528	0
OPC	Astro	Itgb2	0.944436	0.998528	0
OPC	Astro	Itpr2	0.701632	0.998528	0
OPC	Astro	Kcnip2	0.880227	0.998528	0
OPC	Astro	Kcnj8	0.119518	0.998528	0
OPC	Astro	Klrg1	0.686355	0.998528	0
OPC	Astro	Lamp5	0.737897	0.998528	0
OPC	Astro	Lhx6	0.339002	0.998528	0
OPC	Astro	Lsp1	0.21142	0.998528	0
OPC	Astro	Mbp	0.814584	0.998528	0
OPC	Astro	Mfge8	0.0942584	0.998528	0
OPC	Astro	Ms4a1	0.668371	0.998528	0
OPC	Astro	Myh11	0.670622	0.998528	0
OPC	Astro	Ndst4	0.228422	0.998528	0
OPC	Astro	Nfkb1	0.12288	0.998528	0
OPC	Astro	Nfkbia	0.445185	0.998528	0
OPC	Astro	Nlrp1b	0.366854	0.998528	0
OPC	Astro	Nlrp3	0.987373	0.998528	0
OPC	Astro	Npr3	0.463684	0.998528	0
OPC	Astro	Nr4a2	0.69924	0.998528	0
OPC	Astro	Nxph2	0.948077	0.998528	0
OPC	Astro	Opalin	0.838909	0.998528	0
OPC	Astro	Osr1	0.948447	0.998528	0
OPC	Astro	Otof	0.936961	0.998528	0
OPC	Astro	Parp14	0.327981	0.998528	0
OPC	Astro	Pdcd1	0.597135	0.998528	0
OPC	Astro	Pdgfra	0.486462	0.998528	0
OPC	Astro	Pitpnm3	0.705643	0.998528	0
OPC	Astro	Plekhg3	0.878021	0.998528	0
OPC	Astro	Plp1	0.404277	0.998528	0
OPC	Astro	Prox1	0.279056	0.998528	0
OPC	Astro	Ptges2	0.573573	0.998528	0
OPC	Astro	Ptprc	0.518696	0.998528	0
OPC	Astro	Ptpru	0.957206	0.998528	0
OPC	Astro	Pvalb	0.89159	0.998528	0
OPC	Astro	Rapgefl1	0.979108	0.998528	0
OPC	Astro	Rorb	0.178459	0.998528	0
OPC	Astro	Rxfp1	0.515753	0.998528	0
OPC	Astro	Satb2	0.127602	0.998528	0
OPC	Astro	Scube1	0.639182	0.998528	0
OPC	Astro	Selplg	0.847394	0.998528	0
OPC	Astro	Serpina3n	0.0224099	0.998528	0
OPC	Astro	Slc17a6	0.871444	0.998528	0
OPC	Astro	Slc17a7	0.82721	0.998528	0
OPC	Astro	Slc17a8	0.951383	0.998528	0
OPC	Astro	Slc30a3	0.981461	0.998528	0
OPC	Astro	Slc32a1	0.758349	0.998528	0
OPC	Astro	Slc6a20a	0.673354	0.998528	0
OPC	Astro	Smoc2	0.913902	0.998528	0
OPC	Astro	Sox10	0.38078	0.998528	0
OPC	Astro	Sox6	0.844179	0.998528	0
OPC	Astro	Spi1	0.322782	0.998528	0
OPC	Astro	Sst	0.0133892	0.998528	0
OPC	Astro	Sulf1	0.0589988	0.998528	0
OPC	Astro	Sulf2	0.298775	0.998528	0
OPC	Astro	Syt6	0.576388	0.998528	0
OPC	Astro	Tap1	0.74802	0.998528	0
OPC	Astro	Tbr1	0.911238	0.998528	0
OPC	Astro	Tcap	0.204171	0.998528	0
OPC	Astro	Tgfb1	0.752107	0.998528	0
OPC	Astro	Tgfb2	0.0999427	0.998528	0
OPC	Astro	Tgfb3	0.277242	0.998528	0
OPC	Astro	Th	0.667547	0.998528	0
OPC	Astro	Tmem132c	0.971505	0.998528	0
OPC	Astro	Tnf	0.378678	0.998528	0
OPC	Astro	Trabd2b	0.784047	0.998528	0
OPC	Astro	Trem2	0.0570172	0.998528	0
OPC	Astro	Trim30a	0.951531	0.998528	0
OPC	Astro	Tshz2	0.209978	0.998528	0
OPC	Astro	Ttr	0.698418	0.998528	0
OPC	Astro	Ttyh2	0.830553	0.998528	0
OPC	Astro	Uaca	0.569709	0.998528	0
OPC	Astro	Vip	0.347313	0.998528	0
OPC	Astro	Vipr2	0.183883	0.998528	0
OPC	Astro	Vtn	0.773415	0.998528	0
OPC	Astro	Vwc2l	0.624434	0.998528	0
OPC	Astro	Pcdhb16	0.784942	0.998528	0
OPC	Astro	Lnpep	0.796186	0.998528	0
OPC	Astro	Ano3	0.0284801	0.998528	0
OPC	Astro	Adgrg6	0.641	0.998528	0
OPC	Astro	Sfmbt2	0.870276	0.998528	0
OPC	Astro	Nfia	0.842261	0.998528	0
OPC	Astro	7630403G23Rik	0.372662	0.998528	0
OPC	Astro	Plekhg1	0.241039	0.998528	0
OPC	Astro	Grin2b	0.920345	0.998528	0
OPC	Astro	Cdkn1a	0.877645	0.998528	0
OPC	Astro	Tiparp	0.402129	0.998528	0
OPC	Astro	Slc24a3	0.156534	0.998528	0
OPC	Astro	Arid5b	0.763556	0.998528	0
OPC	Astro	Gsg1l	0.981662	0.998528	0
OPC	Astro	Mxi1	0.921411	0.998528	0
OPC	Astro	Ebf1	0.567996	0.998528	0
OPC	Astro	Aff1	0.655266	0.998528	0
OPC	Astro	Banp	0.373502	0.998528	0
OPC	Astro	Zfp804a	0.611079	0.998528	0
OPC	Astro	Sirt7	0.394366	0.998528	0
OPC	Astro	Prr5l	0.989114	0.998528	0
OPC	Astro	Maf	0.882451	0.998528	0
OPC	Astro	Nfe2l2	0.514718	0.998528	0
OPC	Astro	Grin3a	0.179468	0.998528	0
OPC	Astro	Sptan1	0.661248	0.998528	0
OPC	Astro	Cntnap5a	0.899312	0.998528	0
OPC	Astro	Npas3	0.236636	0.998528	0
OPC	Astro	Ctsb	0.0294245	0.998528	0
OPC	Astro	Ctsd	0.943901	0.998528	0
OPC	Astro	Bbx	0.506259	0.998528	0
OPC	Astro	Man1a	0.927111	0.998528	0
OPC	Astro	Trio	0.320728	0.998528	0
OPC	Astro	Creb3l2	0.022846	0.998528	0
OPC	Astro	Myt1l	0.0821604	0.998528	0
OPC	Astro	Axl	0.47565	0.998528	0
OPC	Astro	Hs3st4	0.641306	0.998528	0
OPC	Astro	Aff3	0.264412	0.998528	0
OPC	Astro	Cd209g	0.196044	0.998528	0
OPC	Astro	Neat1	0.448639	0.998528	0
OPC	Astro	Sdk1	0.537282	0.998528	0
OPC	Astro	Nfib	0.657182	0.998528	0
OPC	Astro	Nmnat2	0.947633	0.998528	0
OPC	Astro	Fbln2	0.374285	0.998528	0
OPC	Astro	Zfp827	0.357452	0.998528	0
OPC	Astro	Hmgb1	0.874694	0.998528	0
OPC	Astro	Ncor2	0.779052	0.998528	0
OPC	Astro	Srebf2	0.559685	0.998528	0
OPC	Astro	Hif3a	0.383922	0.998528	0
OPC	Astro	Zfp385b	0.682517	0.998528	0
OPC	Astro	Tcf25	0.83758	0.998528	0
OPC	Astro	Chrm3	0.710966	0.998528	0
OPC	Astro	Abca1	0.38161	0.998528	0
OPC	Astro	Cntnap5b	0.789812	0.998528	0
OPC	Astro	Nr3c2	0.167803	0.998528	0
OPC	Astro	Trps1	0.857746	0.998528	0
OPC	Astro	Rsrp1	0.954179	0.998528	0
OPC	Astro	Ptpro	0.613267	0.998528	0
OPC	Astro	Itga8	0.938773	0.998528	0
OPC	Astro	Sox5	0.358001	0.998528	0
OPC	Astro	Col11a1	0.801798	0.998528	0
OPC	Astro	Parp1	0.90456	0.998528	0
OPC	Astro	Zbtb20	0.260016	0.998528	0
OPC	Astro	Cd38	0.915083	0.998528	0
OPC	Astro	Pde8a	0.852416	0.998528	0
OPC	Astro	Epb41l4a	0.959908	0.998528	0
OPC	Astro	Mef2c	0.820179	0.998528	0
OPC	Astro	Hivep3	0.760897	0.998528	0
OPC	Astro	3222401L13Rik	0.757711	0.998528	0
OPC	Astro	Sox2ot	0.447783	0.998528	0
OPC	Astro	Sirt3	0.740566	0.998528	0
OPC	Astro	Klf12	0.422178	0.998528	0
OPC	Astro	Sirt2	0.288779	0.998528	0
OPC	Astro	Astn2	0.518398	0.998528	0
OPC	Astro	Zc3hav1	0.235416	0.998528	0
OPC	Astro	Ccnd2	0.0496535	0.998528	0
OPC	Astro	Adarb2	0.00475446	0.998528	0
OPC	Astro	Nampt	0.754094	0.998528	0
OPC	Astro	Rora	0.871422	0.998528	0
OPC	Astro	Hmbox1	0.887695	0.998528	0
OPC	Astro	Thrb	0.299475	0.998528	0
OPC	Astro	Serinc3	0.325626	0.998528	0
OPC	Astro	Frmd4b	0.970966	0.998528	0
OPC	Astro	Sparc	0.775798	0.998528	0
OPC	Astro	Parp4	0.884496	0.998528	0
OPC	Astro	Gpc5	0.309098	0.998528	0
OPC	Astro	Rreb1	0.785526	0.998528	0
OPC	Astro	Kcnip3	0.857688	0.998528	0
OPC	Astro	Cd9	0.0462794	0.998528	0
OPC	Astro	Vim	0.846168	0.998528	0
OPC	Astro	Lyz2	0.859407	0.998528	0
OPC	Astro	Olig2	0.548668	0.998528	0
OPC	Astro	Hipk2	0.481323	0.998528	0
OPC	Astro	Tnfsf8	0.997625	0.99937	0
OPC	Astro	Tnks	0.991395	0.998528	0
OPC	Astro	Hmgcr	0.878382	0.998528	0
OPC	Astro	Pbx3	0.506253	0.998528	0
OPC	Astro	Ephb1	0.98234	0.998528	0
OPC	Astro	E2f3	0.833846	0.998528	0
OPC	Astro	Dach1	0.267199	0.998528	0
OPC	Astro	Apoe	0.303954	0.998528	0
OPC	Astro	Tead2	0.136445	0.998528	0
OPC	Astro	Fth1	0.11522	0.998528	0
OPC	Astro	Kctd8	0.323427	0.998528	0
OPC	Astro	Jazf1	0.0187742	0.998528	0
OPC	Astro	Sp100	0.464778	0.998528	0
OPC	Astro	Olig1	0.640985	0.998528	0
OPC	Astro	Cd74	0.415726	0.998528	0
OPC	Astro	Rspo3	0.596386	0.998528	0
OPC	Astro	Jdp2	0.383849	0.998528	0
OPC	Astro	Eif5b	0.637542	0.998528	0
OPC	Astro	Pde10a	0.83012	0.998528	0
OPC	Astro	S100a10	0.386539	0.998528	0
OPC	Astro	Creb5	0.0400263	0.998528	0
OPC	Astro	Hsbp1	0.668532	0.998528	0
OPC	Astro	Dgka	0.612354	0.998528	0
OPC	Astro	Adra1a	0.625926	0.998528	0
OPC	Astro	Nkain3	0.117912	0.998528	0
OPC	Astro	Ildr2	0.470541	0.998528	0
OPC	Astro	Zfhx3	0.241216	0.998528	0
OPC	Astro	Scg2	0.781535	0.998528	0
OPC	Astro	Csrnp3	0.637175	0.998528	0
OPC	Astro	Zeb1	0.365233	0.998528	0
OPC	Astro	Dpysl3	0.058767	0.998528	0
Olig	Astro	Abi3	0.520535	0.998288	0
Olig	Astro	Acta2	0.274776	0.998288	0
Olig	Astro	Adora2a	0.725768	0.998288	0
Olig	Astro	Aldoc	0.205275	0.998288	0
Olig	Astro	Anln	0.409335	0.998288	0
Olig	Astro	Apln	0.940696	0.998288	0
Olig	Astro	Aqp4	0.736576	0.998288	0
Olig	Astro	B2m	0.579628	0.998288	0
Olig	Astro	Bcl11b	0.647808	0.998288	0
Olig	Astro	Bgn	0.389385	0.998288	0
Olig	Astro	Bmp4	0.841351	0.998288	0
Olig	Astro	Bnc2	0.0396298	0.924694	0
Olig	Astro	C1qa	0.583413	0.998288	0
Olig	Astro	C1qc	0.535557	0.998288	0
Olig	Astro	C1ql1	0.635283	0.998288	0
Olig	Astro	C3	0.275504	0.998288	0
Olig	Astro	Calb1	0.872522	0.998288	0
Olig	Astro	Calb2	0.693212	0.998288	0
Olig	Astro	Ccl2	0.217559	0.998288	0
Olig	Astro	Cd14	0.585865	0.998288	0
Olig	Astro	Cd24a	0.744305	0.998288	0
Olig	Astro	Cd47	0.587449	0.998288	0
Olig	Astro	Cdkn2a	0.856443	0.998288	0
Olig	Astro	Cgnl1	0.719641	0.998288	0
Olig	Astro	Chrna2	0.344827	0.998288	0
Olig	Astro	Cldn5	0.768852	0.998288	0
Olig	Astro	Clic4	0.188764	0.998288	0
Olig	Astro	Cnr1	0.631972	0.998288	0
Olig	Astro	Cpne5	0.816352	0.998288	0
Olig	Astro	Cpne7	0.788547	0.998288	0
Olig	Astro	Cpne9	0.487014	0.998288	0
Olig	Astro	Crh	0.470138	0.998288	0
Olig	Astro	Crhbp	0.509079	0.998288	0
Olig	Astro	Csf1r	0.678387	0.998288	0
Olig	Astro	Cspg4	0.943811	0.998288	0
Olig	Astro	Ctps1	0.028336	0.875152	0
Olig	Astro	Ctss	0.927391	0.998288	0
Olig	Astro	Cux2	0.845489	0.998288	0
Olig	Astro	Cx3cr1	0.904257	0.998288	0
Olig	Astro	Cxcl10	0.506239	0.998288	0
Olig	Astro	Cyp27a1	0.59873	0.998288	0
Olig	Astro	Deptor	0.337378	0.998288	0
Olig	Astro	Dio2	0.801803	0.998288	0
Olig	Astro	Drd1	0.48812	0.998288	0
Olig	Astro	Drd2	0.382893	0.998288	0
Olig	Astro	Egfr	0.259381	0.998288	0
Olig	Astro	Emid1	0.141274	0.998288	0
Olig	Astro	Enpp6	0.0647091	0.998288	0
Olig	Astro	Eomes	0.968054	0.998288	0
Olig	Astro	Exph5	0.978645	0.998288	0
Olig	Astro	Fam107a	0.918426	0.998288	0
Olig	Astro	Fcgr1	0.212959	0.998288	0
Olig	Astro	Fezf2	0.810038	0.998288	0
Olig	Astro	Flt1	0.743496	0.998288	0
Olig	Astro	Fn1	0.717821	0.998288	0
Olig	Astro	Foxj1	0.480035	0.998288	0
Olig	Astro	Foxp2	0.79544	0.998288	0
Olig	Astro	Gad1	0.741216	0.998288	0
Olig	Astro	Gad2	0.881178	0.998288	0
Olig	Astro	Gfap	0.40702	0.998288	0
Olig	Astro	Grin2c	0.292262	0.998288	0
Olig	Astro	Gsdmd	0.879191	0.998288	0
Olig	Astro	Hexb	0.174962	0.998288	0
Olig	Astro	Ifi44	0.661812	0.998288	0
Olig	Astro	Ifit3	0.434646	0.998288	0
Olig	Astro	Ifitm3	0.934436	0.998288	0
Olig	Astro	Igf2	0.136169	0.998288	0
Olig	Astro	Il12a	0.509463	0.998288	0
Olig	Astro	Il15ra	0.490882	0.998288	0
Olig	Astro	Il17f	0.458822	0.998288	0
Olig	Astro	Il18	0.346573	0.998288	0
Olig	Astro	Il22	0.54384	0.998288	0
Olig	Astro	Il23a	0.70646	0.998288	0
Olig	Astro	Il2ra	0.625896	0.998288	0
Olig	Astro	Il2rb	0.708676	0.998288	0
Olig	Astro	Il2rg	0.302665	0.998288	0
Olig	Astro	Il33	0.1177	0.998288	0
Olig	Astro	Irf3	0.266616	0.998288	0
Olig	Astro	Irf7	0.463784	0.998288	0
Olig	Astro	Itgae	0.351256	0.998288	0
Olig	Astro	Itgam	0.718293	0.998288	0
Olig	Astro	Itgax	0.96416	0.998288	0
Olig	Astro	Itgb2	0.47976	0.998288	0
Olig	Astro	Itpr2	0.332843	0.998288	0
Olig	Astro	Kcnip2	0.972236	0.998288	0
Olig	Astro	Kcnj8	0.545895	0.998288	0
Olig	Astro	Klrg1	0.136311	0.998288	0
Olig	Astro	Lamp5	0.91455	0.998288	0
Olig	Astro	Lhx6	0.519062	0.998288	0
Olig	Astro	Lsp1	0.280831	0.998288	0
Olig	Astro	Mbp	0.999884	0.999884	0
Olig	Astro	Mfge8	0.11103	0.998288	0
Olig	Astro	Ms4a1	0.949171	0.998288	0
Olig	Astro	Myh11	0.773641	0.998288	0
Olig	Astro	Ndst4	0.083361	0.998288	0
Olig	Astro	Nfkb1	0.774503	0.998288	0
Olig	Astro	Nfkbia	0.134671	0.998288	0
Olig	Astro	Nlrp1b	0.772581	0.998288	0
Olig	Astro	Nlrp3	0.798138	0.998288	0
Olig	Astro	Npr3	0.904598	0.998288	0
Olig	Astro	Nr4a2	0.418948	0.998288	0
Olig	Astro	Nxph2	0.841029	0.998288	0
Olig	Astro	Opalin	0.0866195	0.998288	0
Olig	Astro	Osr1	0.521352	0.998288	0
Olig	Astro	Otof	0.800673	0.998288	0
Olig	Astro	Parp14	0.851062	0.998288	0
Olig	Astro	Pdcd1	0.951086	0.998288	0
Olig	Astro	Pdgfra	0.797355	0.998288	0
Olig	Astro	Pitpnm3	0.843527	0.998288	0
Olig	Astro	Plekhg3	0.902332	0.998288	0
Olig	Astro	Plp1	0.537535	0.998288	0
Olig	Astro	Prox1	0.398373	0.998288	0
Olig	Astro	Ptges2	0.259293	0.998288	0
Olig	Astro	Ptprc	0.352216	0.998288	0
Olig	Astro	Ptpru	0.683246	0.998288	0
Olig	Astro	Pvalb	0.752648	0.998288	0
Olig	Astro	Rapgefl1	0.708053	0.998288	0
Olig	Astro	Rorb	0.672179	0.998288	0
Olig	Astro	Rxfp1	0.720124	0.998288	0
Olig	Astro	Satb2	0.610464	0.998288	0
Olig	Astro	Scube1	0.585604	0.998288	0
Olig	Astro	Selplg	0.48848	0.998288	0
Olig	Astro	Serpina3n	0.552333	0.998288	0
Olig	Astro	Slc17a6	0.414357	0.998288	0
Olig	Astro	Slc17a7	0.0466334	0.942539	0
Olig	Astro	Slc17a8	0.697844	0.998288	0
Olig	Astro	Slc30a3	0.901144	0.998288	0
Olig	Astro	Slc32a1	0.839408	0.998288	0
Olig	Astro	Slc6a20a	0.652871	0.998288	0
Olig	Astro	Smoc2	0.573569	0.998288	0
Olig	Astro	Sox10	0.478324	0.998288	0
Olig	Astro	Sox6	0.568542	0.998288	0
Olig	Astro	Spi1	0.323101	0.998288	0
Olig	Astro	Sst	0.309453	0.998288	0
Olig	Astro	Sulf1	0.858721	0.998288	0
Olig	Astro	Sulf2	0.0272964	0.875152	0
Olig	Astro	Syt6	0.49093	0.998288	0
Olig	Astro	Tap1	0.201164	0.998288	0
Olig	Astro	Tbr1	0.744887	0.998288	0
Olig	Astro	Tcap	0.185324	0.998288	0
Olig	Astro	Tgfb1	0.690354	0.998288	0
Olig	Astro	Tgfb2	0.430372	0.998288	0
Olig	Astro	Tgfb3	0.746178	0.998288	0
Olig	Astro	Th	0.625632	0.998288	0
Olig	Astro	Tmem132c	0.546276	0.998288	0
Olig	Astro	Tnf	0.735774	0.998288	0
Olig	Astro	Trabd2b	0.809622	0.998288	0
Olig	Astro	Trem2	0.756319	0.998288	0
Olig	Astro	Trim30a	0.776361	0.998288	0
Olig	Astro	Tshz2	0.382446	0.998288	0
Olig	Astro	Ttr	0.770606	0.998288	0
Olig	Astro	Ttyh2	0.000636544	0.0594107	1
Olig	Astro	Uaca	0.337235	0.998288	0
Olig	Astro	Vip	0.776761	0.998288	0
Olig	Astro	Vipr2	0.434166	0.998288	0
Olig	Astro	Vtn	0.171664	0.998288	0
Olig	Astro	Vwc2l	0.88863	0.998288	0
Olig	Astro	Pcdhb16	0.811885	0.998288	0
Olig	Astro	Lnpep	0.775521	0.998288	0
Olig	Astro	Ano3	0.982651	0.998288	0
Olig	Astro	Adgrg6	0.0312554	0.875152	0
Olig	Astro	Sfmbt2	0.653229	0.998288	0
Olig	Astro	Nfia	0.0516382	0.963913	0
Olig	Astro	7630403G23Rik	0.64869	0.998288	0
Olig	Astro	Plekhg1	0.0347601	0.884803	0
Olig	Astro	Grin2b	0.623475	0.998288	0
Olig	Astro	Cdkn1a	0.569232	0.998288	0
Olig	Astro	Tiparp	0.536709	0.998288	0
Olig	Astro	Slc24a3	0.716429	0.998288	0
Olig	Astro	Arid5b	0.107182	0.998288	0
Olig	Astro	Gsg1l	0.450602	0.998288	0
Olig	Astro	Mxi1	0.318702	0.998288	0
Olig	Astro	Ebf1	0.681044	0.998288	0
Olig	Astro	Aff1	0.494301	0.998288	0
Olig	Astro	Banp	0.394008	0.998288	0
Olig	Astro	Zfp804a	0.626174	0.998288	0
Olig	Astro	Sirt7	0.0178483	0.830935	0
Olig	Astro	Prr5l	0.587309	0.998288	0
Olig	Astro	Maf	0.335464	0.998288	0
Olig	Astro	Nfe2l2	0.732792	0.998288	0
Olig	Astro	Grin3a	0.784233	0.998288	0
Olig	Astro	Sptan1	0.0207734	0.830935	0
Olig	Astro	Cntnap5a	0.621001	0.998288	0
Olig	Astro	Npas3	0.950907	0.998288	0
Olig	Astro	Ctsb	0.962395	0.998288	0
Olig	Astro	Ctsd	0.808689	0.998288	0
Olig	Astro	Bbx	0.46475	0.998288	0
Olig	Astro	Man1a	5.69541e-07	0.000159471	1
Olig	Astro	Trio	0.91778	0.998288	0
Olig	Astro	Creb3l2	0.288393	0.998288	0
Olig	Astro	Myt1l	0.717029	0.998288	0
Olig	Astro	Axl	0.983874	0.998288	0
Olig	Astro	Hs3st4	0.487354	0.998288	0
Olig	Astro	Aff3	0.658366	0.998288	0
Olig	Astro	Cd209g	0.22534	0.998288	0
Olig	Astro	Neat1	0.105927	0.998288	0
Olig	Astro	Sdk1	0.99985	0.999884	0
Olig	Astro	Nfib	0.18919	0.998288	0
Olig	Astro	Nmnat2	0.42992	0.998288	0
Olig	Astro	Fbln2	0.980648	0.998288	0
Olig	Astro	Zfp827	0.332095	0.998288	0
Olig	Astro	Hmgb1	0.0883932	0.998288	0
Olig	Astro	Ncor2	0.808828	0.998288	0
Olig	Astro	Srebf2	0.117874	0.998288	0
Olig	Astro	Hif3a	0.920757	0.998288	0
Olig	Astro	Zfp385b	0.984027	0.998288	0
Olig	Astro	Tcf25	0.287444	0.998288	0
Olig	Astro	Chrm3	0.891003	0.998288	0
Olig	Astro	Abca1	0.0859352	0.998288	0
Olig	Astro	Cntnap5b	0.269516	0.998288	0
Olig	Astro	Nr3c2	0.943573	0.998288	0
Olig	Astro	Trps1	0.104531	0.998288	0
Olig	Astro	Rsrp1	0.121789	0.998288	0
Olig	Astro	Ptpro	0.551843	0.998288	0
Olig	Astro	Itga8	0.437783	0.998288	0
Olig	Astro	Sox5	0.597372	0.998288	0
Olig	Astro	Col11a1	0.866386	0.998288	0
Olig	Astro	Parp1	0.132212	0.998288	0
Olig	Astro	Zbtb20	0.297256	0.998288	0
Olig	Astro	Cd38	0.140243	0.998288	0
Olig	Astro	Pde8a	0.974989	0.998288	0
Olig	Astro	Epb41l4a	0.788277	0.998288	0
Olig	Astro	Mef2c	0.811799	0.998288	0
Olig	Astro	Hivep3	0.870155	0.998288	0
Olig	Astro	3222401L13Rik	0.867524	0.998288	0
Olig	Astro	Sox2ot	0.486316	0.998288	0
Olig	Astro	Sirt3	0.160915	0.998288	0
Olig	Astro	Klf12	0.143892	0.998288	0
Olig	Astro	Sirt2	0.425532	0.998288	0
Olig	Astro	Astn2	0.638817	0.998288	0
Olig	Astro	Zc3hav1	0.625226	0.998288	0
Olig	Astro	Ccnd2	0.349212	0.998288	0
Olig	Astro	Adarb2	0.951805	0.998288	0
Olig	Astro	Nampt	0.215255	0.998288	0
Olig	Astro	Rora	0.512307	0.998288	0
Olig	Astro	Hmbox1	0.992741	0.999884	0
Olig	Astro	Thrb	0.596968	0.998288	0
Olig	Astro	Serinc3	0.126569	0.998288	0
Olig	Astro	Frmd4b	0.0905676	0.998288	0
Olig	Astro	Sparc	0.926901	0.998288	0
Olig	Astro	Parp4	0.318605	0.998288	0
Olig	Astro	Gpc5	0.370649	0.998288	0
Olig	Astro	Rreb1	0.625992	0.998288	0
Olig	Astro	Kcnip3	0.441312	0.998288	0
Olig	Astro	Cd9	0.174978	0.998288	0
Olig	Astro	Vim	0.494229	0.998288	0
Olig	Astro	Lyz2	0.145597	0.998288	0
Olig	Astro	Olig2	0.284075	0.998288	0
Olig	Astro	Hipk2	0.341421	0.998288	0
Olig	Astro	Tnfsf8	0.406297	0.998288	0
Olig	Astro	Tnks	0.0015981	0.111867	0
Olig	Astro	Hmgcr	0.775111	0.998288	0
Olig	Astro	Pbx3	0.666087	0.998288	0
Olig	Astro	Ephb1	0.000418701	0.0586182	1
Olig	Astro	E2f3	0.0972047	0.998288	0
Olig	Astro	Dach1	0.614532	0.998288	0
Olig	Astro	Apoe	0.816066	0.998288	0
Olig	Astro	Tead2	0.329981	0.998288	0
Olig	Astro	Fth1	0.982211	0.998288	0
Olig	Astro	Kctd8	0.993708	0.999884	0
Olig	Astro	Jazf1	0.893592	0.998288	0
Olig	Astro	Sp100	0.0942003	0.998288	0
Olig	Astro	Olig1	0.443443	0.998288	0
Olig	Astro	Cd74	0.00843826	0.472543	0
Olig	Astro	Rspo3	0.385632	0.998288	0
Olig	Astro	Jdp2	0.471459	0.998288	0
Olig	Astro	Eif5b	0.633532	0.998288	0
Olig	Astro	Pde10a	0.711966	0.998288	0
Olig	Astro	S100a10	0.336444	0.998288	0
Olig	Astro	Creb5	0.0471269	0.942539	0
Olig	Astro	Hsbp1	0.757752	0.998288	0
Olig	Astro	Dgka	0.97875	0.998288	0
Olig	Astro	Adra1a	0.7991	0.998288	0
Olig	Astro	Nkain3	0.260193	0.998288	0
Olig	Astro	Ildr2	0.975967	0.998288	0
Olig	Astro	Zfhx3	0.733571	0.998288	0
Olig	Astro	Scg2	0.785885	0.998288	0
Olig	Astro	Csrnp3	0.268065	0.998288	0
Olig	Astro	Zeb1	0.849732	0.998288	0
Olig	Astro	Dpysl3	0.237777	0.998288	0
Peri	Astro	Abi3	0.536723	0.997205	0
Peri	Astro	Acta2	0.423206	0.997205	0
Peri	Astro	Adora2a	0.0625068	0.945662	0
Peri	Astro	Aldoc	0.973796	0.997205	0
Peri	Astro	Anln	0.645062	0.997205	0
Peri	Astro	Apln	0.105963	0.948684	0
Peri	Astro	Aqp4	0.578161	0.997205	0
Peri	Astro	B2m	0.666107	0.997205	0
Peri	Astro	Bcl11b	0.482695	0.997205	0
Peri	Astro	Bgn	0.00145746	0.13603	0
Peri	Astro	Bmp4	0.0647674	0.945662	0
Peri	Astro	Bnc2	0.279045	0.997205	0
Peri	Astro	C1qa	0.203902	0.955392	0
Peri	Astro	C1qc	0.988836	0.997205	0
Peri	Astro	C1ql1	0.0828428	0.945662	0
Peri	Astro	C3	0.622882	0.997205	0
Peri	Astro	Calb1	0.622624	0.997205	0
Peri	Astro	Calb2	0.816882	0.997205	0
Peri	Astro	Ccl2	0.681012	0.997205	0
Peri	Astro	Cd14	0.521331	0.997205	0
Peri	Astro	Cd24a	0.160675	0.955392	0
Peri	Astro	Cd47	0.604243	0.997205	0
Peri	Astro	Cdkn2a	0.878883	0.997205	0
Peri	Astro	Cgnl1	0.787841	0.997205	0
Peri	Astro	Chrna2	0.0133564	0.467472	0
Peri	Astro	Cldn5	0.0160008	0.496434	0
Peri	Astro	Clic4	0.226847	0.955392	0
Peri	Astro	Cnr1	0.784583	0.997205	0
Peri	Astro	Cpne5	0.697823	0.997205	0
Peri	Astro	Cpne7	0.625962	0.997205	0
Peri	Astro	Cpne9	0.170884	0.955392	0
Peri	Astro	Crh	0.881998	0.997205	0
Peri	Astro	Crhbp	0.863669	0.997205	0
Peri	Astro	Csf1r	0.707492	0.997205	0
Peri	Astro	Cspg4	0.134957	0.955392	0
Peri	Astro	Ctps1	0.78021	0.997205	0
Peri	Astro	Ctss	0.778496	0.997205	0
Peri	Astro	Cux2	0.925492	0.997205	0
Peri	Astro	Cx3cr1	0.18213	0.955392	0
[truncated: 15,921 more rows]

## Sheet: NCEM_69um
anchor	neighbor	gene	pvalue	pvalue_adj	ICG
Astro	Astro	Abi3	0.479215	0.977021	0
Astro	Astro	Acta2	0.680482	0.977021	0
Astro	Astro	Adora2a	0.730199	0.977021	0
Astro	Astro	Aldoc	0.126015	0.915161	0
Astro	Astro	Anln	0.592287	0.977021	0
Astro	Astro	Apln	3.228e-08	9.0384e-06	1
Astro	Astro	Aqp4	0.243053	0.977021	0
Astro	Astro	B2m	0.807669	0.977021	0
Astro	Astro	Bcl11b	0.214367	0.977021	0
Astro	Astro	Bgn	0.304803	0.977021	0
Astro	Astro	Bmp4	0.611236	0.977021	0
Astro	Astro	Bnc2	0.576664	0.977021	0
Astro	Astro	C1qa	0.133629	0.915161	0
Astro	Astro	C1qc	0.204954	0.977021	0
Astro	Astro	C1ql1	0.0762548	0.909087	0
Astro	Astro	C3	0.727081	0.977021	0
Astro	Astro	Calb1	0.0774189	0.909087	0
Astro	Astro	Calb2	0.61969	0.977021	0
Astro	Astro	Ccl2	0.919107	0.998804	0
Astro	Astro	Cd14	0.780785	0.977021	0
Astro	Astro	Cd24a	0.838559	0.977021	0
Astro	Astro	Cd47	0.3431	0.977021	0
Astro	Astro	Cdkn2a	0.963149	0.998804	0
Astro	Astro	Cgnl1	0.443767	0.977021	0
Astro	Astro	Chrna2	0.0971352	0.909087	0
Astro	Astro	Cldn5	0.579216	0.977021	0
Astro	Astro	Clic4	0.19157	0.972368	0
Astro	Astro	Cnr1	0.777121	0.977021	0
Astro	Astro	Cpne5	0.935772	0.998804	0
Astro	Astro	Cpne7	0.823928	0.977021	0
Astro	Astro	Cpne9	0.493951	0.977021	0
Astro	Astro	Crh	0.45034	0.977021	0
Astro	Astro	Crhbp	0.167447	0.969848	0
Astro	Astro	Csf1r	0.486068	0.977021	0
Astro	Astro	Cspg4	0.551566	0.977021	0
Astro	Astro	Ctps1	0.13334	0.915161	0
Astro	Astro	Ctss	0.473065	0.977021	0
Astro	Astro	Cux2	0.0356375	0.623657	0
Astro	Astro	Cx3cr1	0.899016	0.993864	0
Astro	Astro	Cxcl10	0.962089	0.998804	0
Astro	Astro	Cyp27a1	0.0101122	0.283141	0
Astro	Astro	Deptor	0.82968	0.977021	0
Astro	Astro	Dio2	0.0803023	0.909087	0
Astro	Astro	Drd1	0.737006	0.977021	0
Astro	Astro	Drd2	0.541975	0.977021	0
Astro	Astro	Egfr	0.324977	0.977021	0
Astro	Astro	Emid1	0.579473	0.977021	0
Astro	Astro	Enpp6	0.574217	0.977021	0
Astro	Astro	Eomes	0.444339	0.977021	0
Astro	Astro	Exph5	0.718916	0.977021	0
Astro	Astro	Fam107a	0.850564	0.977021	0
Astro	Astro	Fcgr1	0.342878	0.977021	0
Astro	Astro	Fezf2	0.0507118	0.818539	0
Astro	Astro	Flt1	0.642162	0.977021	0
Astro	Astro	Fn1	0.998501	0.998804	0
Astro	Astro	Foxj1	0.626245	0.977021	0
Astro	Astro	Foxp2	0.37607	0.977021	0
Astro	Astro	Gad1	0.970153	0.998804	0
Astro	Astro	Gad2	0.467774	0.977021	0
Astro	Astro	Gfap	0.00143542	0.0796478	1
Astro	Astro	Grin2c	0.0901576	0.909087	0
Astro	Astro	Gsdmd	0.5161	0.977021	0
Astro	Astro	Hexb	0.373767	0.977021	0
Astro	Astro	Ifi44	0.176477	0.969848	0
Astro	Astro	Ifit3	0.538107	0.977021	0
Astro	Astro	Ifitm3	0.665238	0.977021	0
Astro	Astro	Igf2	0.77063	0.977021	0
Astro	Astro	Il12a	0.826123	0.977021	0
Astro	Astro	Il15ra	0.073323	0.909087	0
Astro	Astro	Il17f	0.276741	0.977021	0
Astro	Astro	Il18	0.698459	0.977021	0
Astro	Astro	Il22	0.336503	0.977021	0
Astro	Astro	Il23a	0.168401	0.969848	0
Astro	Astro	Il2ra	0.88576	0.988099	0
Astro	Astro	Il2rb	0.0852302	0.909087	0
Astro	Astro	Il2rg	0.330768	0.977021	0
Astro	Astro	Il33	0.690925	0.977021	0
Astro	Astro	Irf3	0.734925	0.977021	0
Astro	Astro	Irf7	0.531083	0.977021	0
Astro	Astro	Itgae	0.965265	0.998804	0
Astro	Astro	Itgam	0.532921	0.977021	0
Astro	Astro	Itgax	0.797742	0.977021	0
Astro	Astro	Itgb2	0.514934	0.977021	0
Astro	Astro	Itpr2	0.240125	0.977021	0
Astro	Astro	Kcnip2	0.610077	0.977021	0
Astro	Astro	Kcnj8	0.136172	0.915161	0
Astro	Astro	Klrg1	0.24348	0.977021	0
Astro	Astro	Lamp5	0.650423	0.977021	0
Astro	Astro	Lhx6	0.508131	0.977021	0
Astro	Astro	Lsp1	0.332144	0.977021	0
Astro	Astro	Mbp	0.857892	0.977021	0
Astro	Astro	Mfge8	0.00346178	0.110188	0
Astro	Astro	Ms4a1	0.759618	0.977021	0
Astro	Astro	Myh11	0.377961	0.977021	0
Astro	Astro	Ndst4	0.937142	0.998804	0
Astro	Astro	Nfkb1	0.160527	0.969848	0
Astro	Astro	Nfkbia	0.742001	0.977021	0
Astro	Astro	Nlrp1b	0.691154	0.977021	0
Astro	Astro	Nlrp3	0.387321	0.977021	0
Astro	Astro	Npr3	0.65662	0.977021	0
Astro	Astro	Nr4a2	0.717961	0.977021	0
Astro	Astro	Nxph2	0.414933	0.977021	0
Astro	Astro	Opalin	0.860932	0.977021	0
Astro	Astro	Osr1	0.539244	0.977021	0
Astro	Astro	Otof	0.449604	0.977021	0
Astro	Astro	Parp14	0.457164	0.977021	0
Astro	Astro	Pdcd1	0.303731	0.977021	0
Astro	Astro	Pdgfra	0.995101	0.998804	0
Astro	Astro	Pitpnm3	0.75356	0.977021	0
Astro	Astro	Plekhg3	0.858248	0.977021	0
Astro	Astro	Plp1	0.454443	0.977021	0
Astro	Astro	Prox1	0.552415	0.977021	0
Astro	Astro	Ptges2	0.856279	0.977021	0
Astro	Astro	Ptprc	0.845388	0.977021	0
Astro	Astro	Ptpru	0.977687	0.998804	0
Astro	Astro	Pvalb	0.928925	0.998804	0
Astro	Astro	Rapgefl1	0.810091	0.977021	0
Astro	Astro	Rorb	0.0353273	0.623657	0
Astro	Astro	Rxfp1	0.804564	0.977021	0
Astro	Astro	Satb2	0.857447	0.977021	0
Astro	Astro	Scube1	0.75105	0.977021	0
Astro	Astro	Selplg	0.56437	0.977021	0
Astro	Astro	Serpina3n	0.155952	0.969848	0
Astro	Astro	Slc17a6	0.207966	0.977021	0
Astro	Astro	Slc17a7	0.219445	0.977021	0
Astro	Astro	Slc17a8	0.966712	0.998804	0
Astro	Astro	Slc30a3	0.513391	0.977021	0
Astro	Astro	Slc32a1	0.293458	0.977021	0
Astro	Astro	Slc6a20a	0.829557	0.977021	0
Astro	Astro	Smoc2	0.861182	0.977021	0
Astro	Astro	Sox10	0.901577	0.993864	0
Astro	Astro	Sox6	0.0199238	0.429129	0
Astro	Astro	Spi1	0.455959	0.977021	0
Astro	Astro	Sst	0.998804	0.998804	0
Astro	Astro	Sulf1	0.43404	0.977021	0
Astro	Astro	Sulf2	0.184124	0.969848	0
Astro	Astro	Syt6	0.759643	0.977021	0
Astro	Astro	Tap1	0.539524	0.977021	0
Astro	Astro	Tbr1	0.653685	0.977021	0
Astro	Astro	Tcap	0.418446	0.977021	0
Astro	Astro	Tgfb1	0.646167	0.977021	0
Astro	Astro	Tgfb2	0.137274	0.915161	0
Astro	Astro	Tgfb3	0.817211	0.977021	0
Astro	Astro	Th	0.739525	0.977021	0
Astro	Astro	Tmem132c	0.691263	0.977021	0
Astro	Astro	Tnf	0.2772	0.977021	0
Astro	Astro	Trabd2b	0.184863	0.969848	0
Astro	Astro	Trem2	0.825155	0.977021	0
Astro	Astro	Trim30a	0.304643	0.977021	0
Astro	Astro	Tshz2	0.7732	0.977021	0
Astro	Astro	Ttr	0.47823	0.977021	0
Astro	Astro	Ttyh2	0.882668	0.988099	0
Astro	Astro	Uaca	0.326549	0.977021	0
Astro	Astro	Vip	0.0949302	0.909087	0
Astro	Astro	Vipr2	0.244646	0.977021	0
Astro	Astro	Vtn	0.463914	0.977021	0
Astro	Astro	Vwc2l	0.541246	0.977021	0
Astro	Astro	Pcdhb16	0.820685	0.977021	0
Astro	Astro	Lnpep	0.116883	0.909087	0
Astro	Astro	Ano3	0.187042	0.969848	0
Astro	Astro	Adgrg6	0.993748	0.998804	0
Astro	Astro	Sfmbt2	0.433666	0.977021	0
Astro	Astro	Nfia	0.389583	0.977021	0
Astro	Astro	7630403G23Rik	0.872451	0.984792	0
Astro	Astro	Plekhg1	0.861872	0.977021	0
Astro	Astro	Grin2b	0.821969	0.977021	0
Astro	Astro	Cdkn1a	0.843181	0.977021	0
Astro	Astro	Tiparp	0.0118303	0.301134	0
Astro	Astro	Slc24a3	0.100091	0.909087	0
Astro	Astro	Arid5b	0.491358	0.977021	0
Astro	Astro	Gsg1l	0.30568	0.977021	0
Astro	Astro	Mxi1	0.789236	0.977021	0
Astro	Astro	Ebf1	0.247469	0.977021	0
Astro	Astro	Aff1	0.854217	0.977021	0
Astro	Astro	Banp	0.663175	0.977021	0
Astro	Astro	Zfp804a	0.954091	0.998804	0
Astro	Astro	Sirt7	0.270019	0.977021	0
Astro	Astro	Prr5l	0.638691	0.977021	0
Astro	Astro	Maf	0.678731	0.977021	0
Astro	Astro	Nfe2l2	0.0949626	0.909087	0
Astro	Astro	Grin3a	0.389718	0.977021	0
Astro	Astro	Sptan1	0.672357	0.977021	0
Astro	Astro	Cntnap5a	0.765623	0.977021	0
Astro	Astro	Npas3	0.0018089	0.0796478	1
Astro	Astro	Ctsb	0.746596	0.977021	0
Astro	Astro	Ctsd	0.373321	0.977021	0
Astro	Astro	Bbx	0.18653	0.969848	0
Astro	Astro	Man1a	0.354825	0.977021	0
Astro	Astro	Trio	0.175983	0.969848	0
Astro	Astro	Creb3l2	0.124111	0.915161	0
Astro	Astro	Myt1l	0.111569	0.909087	0
Astro	Astro	Axl	0.00354177	0.110188	0
Astro	Astro	Hs3st4	0.768398	0.977021	0
Astro	Astro	Aff3	0.745344	0.977021	0
Astro	Astro	Cd209g	0.309094	0.977021	0
Astro	Astro	Neat1	0.767548	0.977021	0
Astro	Astro	Sdk1	0.755989	0.977021	0
Astro	Astro	Nfib	0.116046	0.909087	0
Astro	Astro	Nmnat2	0.910024	0.998804	0
Astro	Astro	Fbln2	0.766644	0.977021	0
Astro	Astro	Zfp827	0.602791	0.977021	0
Astro	Astro	Hmgb1	0.344849	0.977021	0
Astro	Astro	Ncor2	0.771779	0.977021	0
Astro	Astro	Srebf2	0.716187	0.977021	0
Astro	Astro	Hif3a	0.737655	0.977021	0
Astro	Astro	Zfp385b	0.529043	0.977021	0
Astro	Astro	Tcf25	0.339179	0.977021	0
Astro	Astro	Chrm3	0.587368	0.977021	0
Astro	Astro	Abca1	0.68127	0.977021	0
Astro	Astro	Cntnap5b	0.33647	0.977021	0
Astro	Astro	Nr3c2	0.486052	0.977021	0
Astro	Astro	Trps1	0.917296	0.998804	0
Astro	Astro	Rsrp1	0.244992	0.977021	0
Astro	Astro	Ptpro	0.25354	0.977021	0
Astro	Astro	Itga8	0.564079	0.977021	0
Astro	Astro	Sox5	0.988193	0.998804	0
Astro	Astro	Col11a1	0.875761	0.984792	0
Astro	Astro	Parp1	0.745737	0.977021	0
Astro	Astro	Zbtb20	0.980704	0.998804	0
Astro	Astro	Cd38	0.194474	0.972368	0
Astro	Astro	Pde8a	0.689442	0.977021	0
Astro	Astro	Epb41l4a	0.242735	0.977021	0
Astro	Astro	Mef2c	0.210626	0.977021	0
Astro	Astro	Hivep3	0.417752	0.977021	0
Astro	Astro	3222401L13Rik	0.80441	0.977021	0
Astro	Astro	Sox2ot	0.762638	0.977021	0
Astro	Astro	Sirt3	0.630912	0.977021	0
Astro	Astro	Klf12	0.685432	0.977021	0
Astro	Astro	Sirt2	0.259399	0.977021	0
Astro	Astro	Astn2	0.30898	0.977021	0
Astro	Astro	Zc3hav1	0.822275	0.977021	0
Astro	Astro	Ccnd2	0.753287	0.977021	0
Astro	Astro	Adarb2	0.762528	0.977021	0
Astro	Astro	Nampt	0.812527	0.977021	0
Astro	Astro	Rora	0.0526203	0.818539	0
Astro	Astro	Hmbox1	0.0267293	0.534585	0
Astro	Astro	Thrb	0.821619	0.977021	0
Astro	Astro	Serinc3	0.379828	0.977021	0
Astro	Astro	Frmd4b	0.851215	0.977021	0
Astro	Astro	Sparc	0.239726	0.977021	0
Astro	Astro	Parp4	0.433232	0.977021	0
Astro	Astro	Gpc5	0.536556	0.977021	0
Astro	Astro	Rreb1	0.113441	0.909087	0
Astro	Astro	Kcnip3	0.599426	0.977021	0
Astro	Astro	Cd9	0.000415088	0.0387415	1
Astro	Astro	Vim	2.20141e-05	0.00308197	1
Astro	Astro	Lyz2	0.584404	0.977021	0
Astro	Astro	Olig2	0.155847	0.969848	0
Astro	Astro	Hipk2	0.0823691	0.909087	0
Astro	Astro	Tnfsf8	0.525959	0.977021	0
Astro	Astro	Tnks	0.410082	0.977021	0
Astro	Astro	Hmgcr	0.0168279	0.392651	0
Astro	Astro	Pbx3	0.543637	0.977021	0
Astro	Astro	Ephb1	0.256862	0.977021	0
Astro	Astro	E2f3	0.0588564	0.867357	0
Astro	Astro	Dach1	0.982107	0.998804	0
Astro	Astro	Apoe	0.0019912	0.0796478	1
Astro	Astro	Tead2	0.821418	0.977021	0
Astro	Astro	Fth1	0.255262	0.977021	0
Astro	Astro	Kctd8	0.112463	0.909087	0
Astro	Astro	Jazf1	0.995164	0.998804	0
Astro	Astro	Sp100	0.937977	0.998804	0
Astro	Astro	Olig1	0.00133119	0.0796478	1
Astro	Astro	Cd74	0.978289	0.998804	0
Astro	Astro	Rspo3	0.994296	0.998804	0
Astro	Astro	Jdp2	0.269482	0.977021	0
Astro	Astro	Eif5b	0.892673	0.991859	0
Astro	Astro	Pde10a	0.305103	0.977021	0
Astro	Astro	S100a10	0.924652	0.998804	0
Astro	Astro	Creb5	0.53761	0.977021	0
Astro	Astro	Hsbp1	0.15521	0.969848	0
Astro	Astro	Dgka	0.989528	0.998804	0
Astro	Astro	Adra1a	0.836727	0.977021	0
Astro	Astro	Nkain3	0.524427	0.977021	0
Astro	Astro	Ildr2	0.338525	0.977021	0
Astro	Astro	Zfhx3	0.515327	0.977021	0
Astro	Astro	Scg2	0.642848	0.977021	0
Astro	Astro	Csrnp3	0.599221	0.977021	0
Astro	Astro	Zeb1	0.410427	0.977021	0
Astro	Astro	Dpysl3	0.110807	0.909087	0
Endo	Astro	Abi3	0.43532	0.989816	0
Endo	Astro	Acta2	0.837851	0.989816	0
Endo	Astro	Adora2a	0.202823	0.989816	0
Endo	Astro	Aldoc	0.394716	0.989816	0
Endo	Astro	Anln	0.790025	0.989816	0
Endo	Astro	Apln	0.0231911	0.4995	0
Endo	Astro	Aqp4	0.656437	0.989816	0
Endo	Astro	B2m	0.59976	0.989816	0
Endo	Astro	Bcl11b	0.564239	0.989816	0
Endo	Astro	Bgn	0.330362	0.989816	0
Endo	Astro	Bmp4	0.0316823	0.532643	0
Endo	Astro	Bnc2	0.144214	0.942169	0
Endo	Astro	C1qa	0.721005	0.989816	0
Endo	Astro	C1qc	0.750638	0.989816	0
Endo	Astro	C1ql1	0.413311	0.989816	0
Endo	Astro	C3	0.436615	0.989816	0
Endo	Astro	Calb1	0.578685	0.989816	0
Endo	Astro	Calb2	0.492314	0.989816	0
Endo	Astro	Ccl2	0.945138	0.990262	0
Endo	Astro	Cd14	0.0536796	0.536469	0
Endo	Astro	Cd24a	0.626844	0.989816	0
Endo	Astro	Cd47	0.242331	0.989816	0
Endo	Astro	Cdkn2a	0.453842	0.989816	0
Endo	Astro	Cgnl1	0.00821381	0.457369	0
Endo	Astro	Chrna2	0.52758	0.989816	0
Endo	Astro	Cldn5	0.00554974	0.457369	0
Endo	Astro	Clic4	0.31107	0.989816	0
Endo	Astro	Cnr1	0.664311	0.989816	0
Endo	Astro	Cpne5	0.773228	0.989816	0
Endo	Astro	Cpne7	0.286708	0.989816	0
Endo	Astro	Cpne9	0.726106	0.989816	0
Endo	Astro	Crh	0.515554	0.989816	0
Endo	Astro	Crhbp	0.526916	0.989816	0
Endo	Astro	Csf1r	0.347672	0.989816	0
Endo	Astro	Cspg4	0.813384	0.989816	0
Endo	Astro	Ctps1	0.205357	0.989816	0
Endo	Astro	Ctss	0.93053	0.990262	0
Endo	Astro	Cux2	0.848413	0.989816	0
Endo	Astro	Cx3cr1	0.555809	0.989816	0
Endo	Astro	Cxcl10	0.350884	0.989816	0
Endo	Astro	Cyp27a1	0.425972	0.989816	0
Endo	Astro	Deptor	0.311163	0.989816	0
Endo	Astro	Dio2	0.294491	0.989816	0
Endo	Astro	Drd1	0.469543	0.989816	0
Endo	Astro	Drd2	0.0102654	0.457369	0
Endo	Astro	Egfr	0.321042	0.989816	0
Endo	Astro	Emid1	0.798461	0.989816	0
Endo	Astro	Enpp6	0.865785	0.990262	0
Endo	Astro	Eomes	0.346799	0.989816	0
Endo	Astro	Exph5	0.575327	0.989816	0
Endo	Astro	Fam107a	0.0271413	0.532643	0
Endo	Astro	Fcgr1	0.557029	0.989816	0
Endo	Astro	Fezf2	0.763546	0.989816	0
Endo	Astro	Flt1	0.365341	0.989816	0
Endo	Astro	Fn1	0.460506	0.989816	0
Endo	Astro	Foxj1	0.626869	0.989816	0
Endo	Astro	Foxp2	0.644079	0.989816	0
Endo	Astro	Gad1	0.834041	0.989816	0
Endo	Astro	Gad2	0.551785	0.989816	0
Endo	Astro	Gfap	0.0402124	0.532643	0
Endo	Astro	Grin2c	0.312635	0.989816	0
Endo	Astro	Gsdmd	0.173876	0.989816	0
Endo	Astro	Hexb	0.0441796	0.532643	0
Endo	Astro	Ifi44	0.14901	0.942169	0
Endo	Astro	Ifit3	0.0574788	0.536469	0
Endo	Astro	Ifitm3	0.034003	0.532643	0
Endo	Astro	Igf2	0.568769	0.989816	0
Endo	Astro	Il12a	0.518818	0.989816	0
Endo	Astro	Il15ra	0.659501	0.989816	0
Endo	Astro	Il17f	0.992694	0.99969	0
Endo	Astro	Il18	0.783946	0.989816	0
Endo	Astro	Il22	0.605567	0.989816	0
Endo	Astro	Il23a	0.806303	0.989816	0
Endo	Astro	Il2ra	0.754115	0.989816	0
Endo	Astro	Il2rb	0.935578	0.990262	0
Endo	Astro	Il2rg	0.623879	0.989816	0
Endo	Astro	Il33	0.122726	0.859084	0
Endo	Astro	Irf3	0.698956	0.989816	0
Endo	Astro	Irf7	0.0972787	0.716791	0
Endo	Astro	Itgae	0.922041	0.990262	0
Endo	Astro	Itgam	0.943275	0.990262	0
Endo	Astro	Itgax	0.792465	0.989816	0
Endo	Astro	Itgb2	0.931227	0.990262	0
Endo	Astro	Itpr2	0.954896	0.990262	0
Endo	Astro	Kcnip2	0.368264	0.989816	0
Endo	Astro	Kcnj8	0.0196015	0.457369	0
Endo	Astro	Klrg1	0.201701	0.989816	0
Endo	Astro	Lamp5	0.728292	0.989816	0
Endo	Astro	Lhx6	0.362551	0.989816	0
Endo	Astro	Lsp1	0.876954	0.990262	0
Endo	Astro	Mbp	0.847645	0.989816	0
Endo	Astro	Mfge8	0.611008	0.989816	0
Endo	Astro	Ms4a1	0.0380811	0.532643	0
Endo	Astro	Myh11	0.27809	0.989816	0
Endo	Astro	Ndst4	0.26531	0.989816	0
Endo	Astro	Nfkb1	0.533089	0.989816	0
Endo	Astro	Nfkbia	0.448242	0.989816	0
Endo	Astro	Nlrp1b	0.433927	0.989816	0
Endo	Astro	Nlrp3	0.439491	0.989816	0
Endo	Astro	Npr3	0.78725	0.989816	0
Endo	Astro	Nr4a2	0.484088	0.989816	0
Endo	Astro	Nxph2	0.914631	0.990262	0
Endo	Astro	Opalin	0.65443	0.989816	0
Endo	Astro	Osr1	0.381183	0.989816	0
Endo	Astro	Otof	0.865918	0.990262	0
Endo	Astro	Parp14	0.181253	0.989816	0
Endo	Astro	Pdcd1	0.995201	0.99969	0
Endo	Astro	Pdgfra	0.602678	0.989816	0
Endo	Astro	Pitpnm3	0.139035	0.942169	0
Endo	Astro	Plekhg3	0.40276	0.989816	0
Endo	Astro	Plp1	0.213182	0.989816	0
Endo	Astro	Prox1	0.675523	0.989816	0
Endo	Astro	Ptges2	0.900979	0.990262	0
Endo	Astro	Ptprc	0.321521	0.989816	0
Endo	Astro	Ptpru	0.696444	0.989816	0
Endo	Astro	Pvalb	0.779105	0.989816	0
Endo	Astro	Rapgefl1	0.0735259	0.623856	0
Endo	Astro	Rorb	0.788445	0.989816	0
Endo	Astro	Rxfp1	0.43699	0.989816	0
Endo	Astro	Satb2	0.879509	0.990262	0
Endo	Astro	Scube1	0.744347	0.989816	0
Endo	Astro	Selplg	0.833611	0.989816	0
Endo	Astro	Serpina3n	0.0476971	0.534207	0
Endo	Astro	Slc17a6	0.0563271	0.536469	0
Endo	Astro	Slc17a7	0.360971	0.989816	0
Endo	Astro	Slc17a8	0.809155	0.989816	0
Endo	Astro	Slc30a3	0.590536	0.989816	0
Endo	Astro	Slc32a1	0.865402	0.990262	0
Endo	Astro	Slc6a20a	0.0368995	0.532643	0
Endo	Astro	Smoc2	0.0422612	0.532643	0
Endo	Astro	Sox10	0.674563	0.989816	0
Endo	Astro	Sox6	0.916176	0.990262	0
Endo	Astro	Spi1	0.174888	0.989816	0
Endo	Astro	Sst	0.702225	0.989816	0
Endo	Astro	Sulf1	0.967725	0.997614	0
Endo	Astro	Sulf2	0.778767	0.989816	0
Endo	Astro	Syt6	0.58655	0.989816	0
Endo	Astro	Tap1	0.915326	0.990262	0
Endo	Astro	Tbr1	0.921506	0.990262	0
Endo	Astro	Tcap	0.75272	0.989816	0
Endo	Astro	Tgfb1	0.00170052	0.457369	0
Endo	Astro	Tgfb2	0.399769	0.989816	0
Endo	Astro	Tgfb3	0.996398	0.99969	0
Endo	Astro	Th	0.540154	0.989816	0
Endo	Astro	Tmem132c	0.0855391	0.665304	0
Endo	Astro	Tnf	0.411674	0.989816	0
Endo	Astro	Trabd2b	0.74854	0.989816	0
Endo	Astro	Trem2	0.908717	0.990262	0
Endo	Astro	Trim30a	0.411178	0.989816	0
Endo	Astro	Tshz2	0.00410274	0.457369	0
Endo	Astro	Ttr	0.34466	0.989816	0
Endo	Astro	Ttyh2	0.41254	0.989816	0
Endo	Astro	Uaca	0.511719	0.989816	0
Endo	Astro	Vip	0.473779	0.989816	0
Endo	Astro	Vipr2	0.953919	0.990262	0
Endo	Astro	Vtn	0.841418	0.989816	0
Endo	Astro	Vwc2l	0.119873	0.859084	0
Endo	Astro	Pcdhb16	0.483035	0.989816	0
Endo	Astro	Lnpep	0.548523	0.989816	0
Endo	Astro	Ano3	0.697839	0.989816	0
Endo	Astro	Adgrg6	0.0676495	0.611028	0
Endo	Astro	Sfmbt2	0.805563	0.989816	0
Endo	Astro	Nfia	0.971477	0.997614	0
Endo	Astro	7630403G23Rik	0.734892	0.989816	0
Endo	Astro	Plekhg1	0.201227	0.989816	0
Endo	Astro	Grin2b	0.976236	0.997614	0
Endo	Astro	Cdkn1a	0.0187621	0.457369	0
Endo	Astro	Tiparp	0.415542	0.989816	0
Endo	Astro	Slc24a3	0.915383	0.990262	0
Endo	Astro	Arid5b	0.630971	0.989816	0
Endo	Astro	Gsg1l	0.802589	0.989816	0
Endo	Astro	Mxi1	0.254646	0.989816	0
Endo	Astro	Ebf1	0.722441	0.989816	0
Endo	Astro	Aff1	0.640773	0.989816	0
Endo	Astro	Banp	0.0805262	0.663157	0
Endo	Astro	Zfp804a	0.73096	0.989816	0
Endo	Astro	Sirt7	0.549843	0.989816	0
Endo	Astro	Prr5l	0.405132	0.989816	0
Endo	Astro	Maf	0.949004	0.990262	0
Endo	Astro	Nfe2l2	0.200588	0.989816	0
Endo	Astro	Grin3a	0.630469	0.989816	0
Endo	Astro	Sptan1	0.145217	0.942169	0
Endo	Astro	Cntnap5a	0.802659	0.989816	0
Endo	Astro	Npas3	0.835197	0.989816	0
Endo	Astro	Ctsb	0.867008	0.990262	0
Endo	Astro	Ctsd	0.441719	0.989816	0
Endo	Astro	Bbx	0.643849	0.989816	0
Endo	Astro	Man1a	0.915678	0.990262	0
Endo	Astro	Trio	0.327429	0.989816	0
Endo	Astro	Creb3l2	0.53548	0.989816	0
Endo	Astro	Myt1l	0.75944	0.989816	0
Endo	Astro	Axl	0.050539	0.536469	0
Endo	Astro	Hs3st4	0.646817	0.989816	0
Endo	Astro	Aff3	0.555747	0.989816	0
Endo	Astro	Cd209g	0.758147	0.989816	0
Endo	Astro	Neat1	0.156101	0.950178	0
Endo	Astro	Sdk1	0.890736	0.990262	0
Endo	Astro	Nfib	0.364465	0.989816	0
Endo	Astro	Nmnat2	0.219816	0.989816	0
Endo	Astro	Fbln2	0.99969	0.99969	0
Endo	Astro	Zfp827	0.974564	0.997614	0
Endo	Astro	Hmgb1	0.0183967	0.457369	0
Endo	Astro	Ncor2	0.780188	0.989816	0
Endo	Astro	Srebf2	0.782001	0.989816	0
Endo	Astro	Hif3a	0.444593	0.989816	0
Endo	Astro	Zfp385b	0.557391	0.989816	0
Endo	Astro	Tcf25	0.20799	0.989816	0
Endo	Astro	Chrm3	0.745506	0.989816	0
Endo	Astro	Abca1	0.253185	0.989816	0
Endo	Astro	Cntnap5b	0.265623	0.989816	0
Endo	Astro	Nr3c2	0.838411	0.989816	0
Endo	Astro	Trps1	0.342403	0.989816	0
Endo	Astro	Rsrp1	0.46046	0.989816	0
Endo	Astro	Ptpro	0.0840698	0.665304	0
Endo	Astro	Itga8	0.809343	0.989816	0
Endo	Astro	Sox5	0.666516	0.989816	0
Endo	Astro	Col11a1	0.507533	0.989816	0
Endo	Astro	Parp1	0.382228	0.989816	0
Endo	Astro	Zbtb20	0.705211	0.989816	0
Endo	Astro	Cd38	0.88984	0.990262	0
Endo	Astro	Pde8a	0.86382	0.990262	0
Endo	Astro	Epb41l4a	0.27755	0.989816	0
Endo	Astro	Mef2c	0.550805	0.989816	0
Endo	Astro	Hivep3	0.179742	0.989816	0
Endo	Astro	3222401L13Rik	0.330441	0.989816	0
Endo	Astro	Sox2ot	0.759959	0.989816	0
Endo	Astro	Sirt3	0.589583	0.989816	0
Endo	Astro	Klf12	0.509361	0.989816	0
Endo	Astro	Sirt2	0.0717392	0.623856	0
Endo	Astro	Astn2	0.538037	0.989816	0
Endo	Astro	Zc3hav1	0.0147069	0.457369	0
Endo	Astro	Ccnd2	0.995406	0.99969	0
Endo	Astro	Adarb2	0.843107	0.989816	0
Endo	Astro	Nampt	0.00734675	0.457369	0
Endo	Astro	Rora	0.501467	0.989816	0
Endo	Astro	Hmbox1	0.232274	0.989816	0
Endo	Astro	Thrb	0.240055	0.989816	0
Endo	Astro	Serinc3	0.0138187	0.457369	0
Endo	Astro	Frmd4b	0.0124185	0.457369	0
Endo	Astro	Sparc	0.447922	0.989816	0
Endo	Astro	Parp4	0.0541816	0.536469	0
Endo	Astro	Gpc5	0.622622	0.989816	0
Endo	Astro	Rreb1	0.439963	0.989816	0
Endo	Astro	Kcnip3	0.818864	0.989816	0
Endo	Astro	Cd9	0.936835	0.990262	0
Endo	Astro	Vim	0.284924	0.989816	0
Endo	Astro	Lyz2	0.513039	0.989816	0
Endo	Astro	Olig2	0.761745	0.989816	0
Endo	Astro	Hipk2	0.0443229	0.532643	0
Endo	Astro	Tnfsf8	0.0338902	0.532643	0
Endo	Astro	Tnks	0.881754	0.990262	0
Endo	Astro	Hmgcr	0.254229	0.989816	0
Endo	Astro	Pbx3	0.0456551	0.532643	0
Endo	Astro	Ephb1	0.738428	0.989816	0
Endo	Astro	E2f3	0.257142	0.989816	0
Endo	Astro	Dach1	0.200903	0.989816	0
Endo	Astro	Apoe	0.489019	0.989816	0
Endo	Astro	Tead2	0.0930467	0.704137	0
Endo	Astro	Fth1	0.223968	0.989816	0
Endo	Astro	Kctd8	0.742038	0.989816	0
Endo	Astro	Jazf1	0.382381	0.989816	0
Endo	Astro	Sp100	0.644857	0.989816	0
Endo	Astro	Olig1	0.921122	0.990262	0
Endo	Astro	Cd74	0.6458	0.989816	0
Endo	Astro	Rspo3	0.365753	0.989816	0
Endo	Astro	Jdp2	0.567794	0.989816	0
Endo	Astro	Eif5b	0.330379	0.989816	0
Endo	Astro	Pde10a	0.457984	0.989816	0
Endo	Astro	S100a10	0.308123	0.989816	0
Endo	Astro	Creb5	0.813589	0.989816	0
Endo	Astro	Hsbp1	0.998879	0.99969	0
Endo	Astro	Dgka	0.94368	0.990262	0
Endo	Astro	Adra1a	0.683382	0.989816	0
Endo	Astro	Nkain3	0.819423	0.989816	0
Endo	Astro	Ildr2	0.15142	0.942169	0
Endo	Astro	Zfhx3	0.306347	0.989816	0
Endo	Astro	Scg2	0.81778	0.989816	0
Endo	Astro	Csrnp3	0.718887	0.989816	0
Endo	Astro	Zeb1	0.63544	0.989816	0
Endo	Astro	Dpysl3	0.662417	0.989816	0
ExN	Astro	Abi3	0.528598	0.932933	0
ExN	Astro	Acta2	0.385389	0.852903	0
ExN	Astro	Adora2a	0.743726	0.94766	0
ExN	Astro	Aldoc	0.167	0.609849	0
ExN	Astro	Anln	0.81318	0.94766	0
ExN	Astro	Apln	0.859502	0.952137	0
ExN	Astro	Aqp4	0.356994	0.839982	0
ExN	Astro	B2m	0.362992	0.839982	0
ExN	Astro	Bcl11b	0.0408406	0.293214	0
ExN	Astro	Bgn	0.9444	0.978088	0
ExN	Astro	Bmp4	0.482651	0.925632	0
ExN	Astro	Bnc2	0.0323547	0.260498	0
ExN	Astro	C1qa	0.806554	0.94766	0
ExN	Astro	C1qc	0.103641	0.461133	0
ExN	Astro	C1ql1	0.819992	0.94766	0
ExN	Astro	C3	0.100599	0.461133	0
ExN	Astro	Calb1	0.135011	0.542654	0
ExN	Astro	Calb2	0.860887	0.952137	0
ExN	Astro	Ccl2	0.405994	0.8675	0
ExN	Astro	Cd14	0.835714	0.94766	0
ExN	Astro	Cd24a	0.187723	0.633281	0
ExN	Astro	Cd47	0.0212135	0.228453	0
ExN	Astro	Cdkn2a	0.272091	0.790206	0
ExN	Astro	Cgnl1	0.820187	0.94766	0
ExN	Astro	Chrna2	0.825895	0.94766	0
ExN	Astro	Cldn5	0.511333	0.932933	0
ExN	Astro	Clic4	0.681651	0.932933	0
ExN	Astro	Cnr1	0.00244999	0.0571663	1
ExN	Astro	Cpne5	0.00847689	0.13354	0
ExN	Astro	Cpne7	0.249442	0.777044	0
ExN	Astro	Cpne9	1.12358e-07	1.04868e-05	1
ExN	Astro	Crh	0.0340135	0.260498	0
ExN	Astro	Crhbp	0.626074	0.932933	0
ExN	Astro	Csf1r	0.637206	0.932933	0
ExN	Astro	Cspg4	0.531488	0.932933	0
ExN	Astro	Ctps1	0.796491	0.94766	0
ExN	Astro	Ctss	0.140126	0.552608	0
ExN	Astro	Cux2	0.268887	0.790206	0
ExN	Astro	Cx3cr1	0.580155	0.932933	0
ExN	Astro	Cxcl10	0.55525	0.932933	0
ExN	Astro	Cyp27a1	0.172065	0.609849	0
ExN	Astro	Deptor	0.100696	0.461133	0
ExN	Astro	Dio2	0.87537	0.957436	0
ExN	Astro	Drd1	8.21457e-09	1.15004e-06	1
ExN	Astro	Drd2	0.545341	0.932933	0
ExN	Astro	Egfr	0.288393	0.790206	0
ExN	Astro	Emid1	0.341606	0.839982	0
ExN	Astro	Enpp6	0.0183172	0.2137	0
ExN	Astro	Eomes	0.0521939	0.34796	0
ExN	Astro	Exph5	0.0211075	0.228453	0
ExN	Astro	Fam107a	0.68859	0.932933	0
ExN	Astro	Fcgr1	0.47325	0.921394	0
ExN	Astro	Fezf2	0.00875411	0.13354	0
ExN	Astro	Flt1	0.16845	0.609849	0
ExN	Astro	Fn1	0.886518	0.95958	0
ExN	Astro	Foxj1	0.90132	0.95958	0
ExN	Astro	Foxp2	0.847755	0.949632	0
ExN	Astro	Gad1	0.765196	0.94766	0
ExN	Astro	Gad2	0.59191	0.932933	0
ExN	Astro	Gfap	0.77951	0.94766	0
ExN	Astro	Grin2c	0.619602	0.932933	0
ExN	Astro	Gsdmd	0.973013	0.983551	0
ExN	Astro	Hexb	0.034423	0.260498	0
ExN	Astro	Ifi44	0.776301	0.94766	0
ExN	Astro	Ifit3	0.0614995	0.399033	0
ExN	Astro	Ifitm3	0.114723	0.486702	0
ExN	Astro	Igf2	0.675288	0.932933	0
ExN	Astro	Il12a	0.0314078	0.260498	0
ExN	Astro	Il15ra	0.7565	0.94766	0
ExN	Astro	Il17f	0.0317107	0.260498	0
ExN	Astro	Il18	0.898722	0.95958	0
ExN	Astro	Il22	0.326386	0.839982	0
ExN	Astro	Il23a	0.863724	0.952137	0
ExN	Astro	Il2ra	0.112127	0.486702	0
ExN	Astro	Il2rb	0.670362	0.932933	0
ExN	Astro	Il2rg	0.893412	0.95958	0
ExN	Astro	Il33	0.463437	0.920301	0
ExN	Astro	Irf3	0.286449	0.790206	0
ExN	Astro	Irf7	0.641114	0.932933	0
ExN	Astro	Itgae	0.0986955	0.461133	0
ExN	Astro	Itgam	0.261928	0.780211	0
ExN	Astro	Itgax	0.47386	0.921394	0
ExN	Astro	Itgb2	0.76964	0.94766	0
ExN	Astro	Itpr2	0.689704	0.932933	0
ExN	Astro	Kcnip2	0.285722	0.790206	0
ExN	Astro	Kcnj8	0.290683	0.790206	0
ExN	Astro	Klrg1	0.683967	0.932933	0
ExN	Astro	Lamp5	0.00906163	0.13354	0
ExN	Astro	Lhx6	0.211516	0.694632	0
ExN	Astro	Lsp1	0.557916	0.932933	0
ExN	Astro	Mbp	0.0819802	0.450088	0
ExN	Astro	Mfge8	0.532903	0.932933	0
ExN	Astro	Ms4a1	0.596048	0.932933	0
ExN	Astro	Myh11	0.422067	0.868962	0
ExN	Astro	Ndst4	0.751439	0.94766	0
ExN	Astro	Nfkb1	0.022087	0.229051	0
ExN	Astro	Nfkbia	0.796159	0.94766	0
ExN	Astro	Nlrp1b	0.131914	0.542654	0
ExN	Astro	Nlrp3	0.0283961	0.260498	0
ExN	Astro	Npr3	0.0364946	0.268908	0
ExN	Astro	Nr4a2	0.49177	0.932457	0
ExN	Astro	Nxph2	0.171799	0.609849	0
ExN	Astro	Opalin	0.659545	0.932933	0
ExN	Astro	Osr1	0.100941	0.461133	0
ExN	Astro	Otof	0.457496	0.914993	0
ExN	Astro	Parp14	0.00475445	0.102404	0
ExN	Astro	Pdcd1	0.986551	0.986551	0
ExN	Astro	Pdgfra	0.382049	0.852903	0
ExN	Astro	Pitpnm3	0.122816	0.51326	0
ExN	Astro	Plekhg3	0.353854	0.839982	0
ExN	Astro	Plp1	0.280936	0.790206	0
ExN	Astro	Prox1	0.746779	0.94766	0
ExN	Astro	Ptges2	0.720994	0.94766	0
ExN	Astro	Ptprc	0.47724	0.921566	0
ExN	Astro	Ptpru	0.000211407	0.00657712	1
ExN	Astro	Pvalb	0.0979927	0.461133	0
ExN	Astro	Rapgefl1	0.658092	0.932933	0
ExN	Astro	Rorb	0.765254	0.94766	0
ExN	Astro	Rxfp1	0.522727	0.932933	0
ExN	Astro	Satb2	0.53285	0.932933	0
ExN	Astro	Scube1	0.0792479	0.443788	0
ExN	Astro	Selplg	0.0949756	0.461133	0
ExN	Astro	Serpina3n	0.578111	0.932933	0
ExN	Astro	Slc17a6	0.0638903	0.399033	0
ExN	Astro	Slc17a7	0.835971	0.94766	0
ExN	Astro	Slc17a8	0.185028	0.633281	0
ExN	Astro	Slc30a3	8.15245e-06	0.000506749	1
ExN	Astro	Slc32a1	0.650517	0.932933	0
ExN	Astro	Slc6a20a	0.816734	0.94766	0
ExN	Astro	Smoc2	0.939923	0.978088	0
ExN	Astro	Sox10	0.776397	0.94766	0
ExN	Astro	Sox6	0.928237	0.972795	0
ExN	Astro	Spi1	0.547355	0.932933	0
ExN	Astro	Sst	0.835443	0.94766	0
ExN	Astro	Sulf1	9.0491e-06	0.000506749	1
ExN	Astro	Sulf2	0.00796497	0.13354	0
ExN	Astro	Syt6	0.633536	0.932933	0
ExN	Astro	Tap1	0.0858037	0.456317	0
ExN	Astro	Tbr1	0.794105	0.94766	0
ExN	Astro	Tcap	0.554702	0.932933	0
ExN	Astro	Tgfb1	0.851277	0.949632	0
ExN	Astro	Tgfb2	0.301559	0.804157	0
ExN	Astro	Tgfb3	0.469802	0.921394	0
ExN	Astro	Th	0.49287	0.932457	0
ExN	Astro	Tmem132c	0.885268	0.95958	0
ExN	Astro	Tnf	0.560542	0.932933	0
ExN	Astro	Trabd2b	0.359092	0.839982	0
ExN	Astro	Trem2	0.150747	0.578208	0
ExN	Astro	Trim30a	0.0958138	0.461133	0
ExN	Astro	Tshz2	0.339333	0.839982	0
ExN	Astro	Ttr	0.706053	0.941404	0
ExN	Astro	Ttyh2	0.349406	0.839982	0
ExN	Astro	Uaca	0.649171	0.932933	0
ExN	Astro	Vip	0.408384	0.8675	0
ExN	Astro	Vipr2	0.0110222	0.146962	0
ExN	Astro	Vtn	0.795501	0.94766	0
ExN	Astro	Vwc2l	0.65002	0.932933	0
ExN	Astro	Pcdhb16	0.981047	0.986551	0
ExN	Astro	Lnpep	0.842214	0.949632	0
ExN	Astro	Ano3	0.000105603	0.0036961	1
ExN	Astro	Adgrg6	0.0341316	0.260498	0
ExN	Astro	Sfmbt2	0.513929	0.932933	0
ExN	Astro	Nfia	0.171032	0.609849	0
ExN	Astro	7630403G23Rik	0.223855	0.712266	0
ExN	Astro	Plekhg1	0.779646	0.94766	0
ExN	Astro	Grin2b	0.257605	0.77828	0
ExN	Astro	Cdkn1a	0.651478	0.932933	0
ExN	Astro	Tiparp	0.592945	0.932933	0
ExN	Astro	Slc24a3	0.00159092	0.0404962	1
ExN	Astro	Arid5b	0.911718	0.963325	0
ExN	Astro	Gsg1l	3.40921e-10	9.54578e-08	1
ExN	Astro	Mxi1	0.67258	0.932933	0
ExN	Astro	Ebf1	0.280747	0.790206	0
ExN	Astro	Aff1	0.614186	0.932933	0
ExN	Astro	Banp	0.637424	0.932933	0
ExN	Astro	Zfp804a	0.596665	0.932933	0
ExN	Astro	Sirt7	0.85002	0.949632	0
ExN	Astro	Prr5l	0.253832	0.77828	0
ExN	Astro	Maf	0.635315	0.932933	0
ExN	Astro	Nfe2l2	0.249764	0.777044	0
ExN	Astro	Grin3a	0.447789	0.902021	0
ExN	Astro	Sptan1	0.343122	0.839982	0
ExN	Astro	Cntnap5a	0.931104	0.972795	0
ExN	Astro	Npas3	0.676093	0.932933	0
ExN	Astro	Ctsb	0.557393	0.932933	0
ExN	Astro	Ctsd	0.76294	0.94766	0
ExN	Astro	Bbx	0.206944	0.689812	0
ExN	Astro	Man1a	0.950143	0.978088	0
ExN	Astro	Trio	0.353977	0.839982	0
ExN	Astro	Creb3l2	0.391735	0.852903	0
ExN	Astro	Myt1l	0.750079	0.94766	0
ExN	Astro	Axl	0.965086	0.982696	0
ExN	Astro	Hs3st4	3.43142e-05	0.00160133	1
ExN	Astro	Aff3	0.0641302	0.399033	0
ExN	Astro	Cd209g	0.8722	0.957436	0
ExN	Astro	Neat1	0.668256	0.932933	0
ExN	Astro	Sdk1	0.00633346	0.118225	0
ExN	Astro	Nfib	0.0712379	0.424794	0
ExN	Astro	Nmnat2	0.737675	0.94766	0
ExN	Astro	Fbln2	0.796247	0.94766	0
ExN	Astro	Zfp827	0.895773	0.95958	0
ExN	Astro	Hmgb1	0.57478	0.932933	0
ExN	Astro	Ncor2	0.00539483	0.107897	0
ExN	Astro	Srebf2	0.319058	0.835224	0
ExN	Astro	Hif3a	0.770361	0.94766	0
ExN	Astro	Zfp385b	0.0303747	0.260498	0
ExN	Astro	Tcf25	0.375863	0.852903	0
ExN	Astro	Chrm3	0.0293471	0.260498	0
ExN	Astro	Abca1	0.378174	0.852903	0
ExN	Astro	Cntnap5b	0.015584	0.198342	0
ExN	Astro	Nr3c2	0.421614	0.868962	0
ExN	Astro	Trps1	0.580435	0.932933	0
ExN	Astro	Rsrp1	0.171687	0.609849	0
ExN	Astro	Ptpro	0.135664	0.542654	0
ExN	Astro	Itga8	0.103755	0.461133	0
ExN	Astro	Sox5	0.187722	0.633281	0
ExN	Astro	Col11a1	0.332719	0.839982	0
ExN	Astro	Parp1	0.017139	0.208649	0
ExN	Astro	Zbtb20	0.579885	0.932933	0
ExN	Astro	Cd38	0.146037	0.56792	0
ExN	Astro	Pde8a	0.657233	0.932933	0
ExN	Astro	Epb41l4a	0.392945	0.852903	0
ExN	Astro	Mef2c	0.0100286	0.1404	0
ExN	Astro	Hivep3	0.319175	0.835224	0
ExN	Astro	3222401L13Rik	0.598067	0.932933	0
ExN	Astro	Sox2ot	0.4172	0.868962	0
ExN	Astro	Sirt3	0.497986	0.932933	0
ExN	Astro	Klf12	0.685459	0.932933	0
ExN	Astro	Sirt2	0.767117	0.94766	0
ExN	Astro	Astn2	7.99998e-05	0.00319999	1
ExN	Astro	Zc3hav1	0.213351	0.694632	0
ExN	Astro	Ccnd2	0.102058	0.461133	0
ExN	Astro	Adarb2	0.338239	0.839982	0
ExN	Astro	Nampt	0.362718	0.839982	0
ExN	Astro	Rora	0.705458	0.941404	0
ExN	Astro	Hmbox1	0.635906	0.932933	0
ExN	Astro	Thrb	0.350014	0.839982	0
ExN	Astro	Serinc3	0.114351	0.486702	0
ExN	Astro	Frmd4b	0.906278	0.961204	0
ExN	Astro	Sparc	0.799142	0.94766	0
ExN	Astro	Parp4	0.434186	0.880958	0
ExN	Astro	Gpc5	0.601114	0.932933	0
ExN	Astro	Rreb1	0.0515727	0.34796	0
ExN	Astro	Kcnip3	0.946762	0.978088	0
ExN	Astro	Cd9	0.968658	0.982696	0
ExN	Astro	Vim	0.617458	0.932933	0
ExN	Astro	Lyz2	0.610515	0.932933	0
ExN	Astro	Olig2	0.617028	0.932933	0
ExN	Astro	Hipk2	0.684973	0.932933	0
ExN	Astro	Tnfsf8	0.282545	0.790206	0
ExN	Astro	Tnks	0.389478	0.852903	0
ExN	Astro	Hmgcr	0.0756092	0.432053	0
ExN	Astro	Pbx3	0.901241	0.95958	0
ExN	Astro	Ephb1	0.42553	0.869696	0
ExN	Astro	E2f3	0.825665	0.94766	0
ExN	Astro	Dach1	0.217735	0.700757	0
ExN	Astro	Apoe	0.923485	0.972089	0
ExN	Astro	Tead2	0.96315	0.982696	0
ExN	Astro	Fth1	0.652709	0.932933	0
ExN	Astro	Kctd8	0.0726959	0.424794	0
ExN	Astro	Jazf1	0.710453	0.942781	0
ExN	Astro	Sp100	0.420961	0.868962	0
ExN	Astro	Olig1	0.986173	0.986551	0
ExN	Astro	Cd74	0.700739	0.941404	0
ExN	Astro	Rspo3	0.300443	0.804157	0
ExN	Astro	Jdp2	0.000530746	0.0148609	1
ExN	Astro	Eif5b	0.830574	0.94766	0
ExN	Astro	Pde10a	0.182658	0.633281	0
ExN	Astro	S100a10	0.046998	0.328986	0
ExN	Astro	Creb5	0.408964	0.8675	0
ExN	Astro	Hsbp1	0.8077	0.94766	0
ExN	Astro	Dgka	0.792278	0.94766	0
ExN	Astro	Adra1a	0.604775	0.932933	0
ExN	Astro	Nkain3	0.0728219	0.424794	0
ExN	Astro	Ildr2	0.388134	0.852903	0
ExN	Astro	Zfhx3	0.637295	0.932933	0
ExN	Astro	Scg2	0.2585	0.77828	0
ExN	Astro	Csrnp3	0.968004	0.982696	0
ExN	Astro	Zeb1	0.0863742	0.456317	0
ExN	Astro	Dpysl3	0.0291413	0.260498	0
InN	Astro	Abi3	0.255584	0.953847	0
InN	Astro	Acta2	0.68518	0.984502	0
InN	Astro	Adora2a	0.17262	0.895067	0
InN	Astro	Aldoc	0.0192589	0.480499	0
InN	Astro	Anln	0.975658	0.996024	0
InN	Astro	Apln	0.609155	0.984502	0
InN	Astro	Aqp4	0.674203	0.984502	0
InN	Astro	B2m	0.747659	0.984502	0
InN	Astro	Bcl11b	0.354015	0.953847	0
InN	Astro	Bgn	0.809277	0.988619	0
InN	Astro	Bmp4	0.532233	0.953847	0
InN	Astro	Bnc2	0.374008	0.953847	0
InN	Astro	C1qa	0.517494	0.953847	0
InN	Astro	C1qc	0.231789	0.953847	0
InN	Astro	C1ql1	0.414493	0.953847	0
InN	Astro	C3	0.92464	0.988619	0
InN	Astro	Calb1	0.41416	0.953847	0
InN	Astro	Calb2	0.0100904	0.353163	0
InN	Astro	Ccl2	0.159162	0.872699	0
InN	Astro	Cd14	0.719014	0.984502	0
InN	Astro	Cd24a	0.104843	0.79507	0
InN	Astro	Cd47	0.638979	0.984502	0
InN	Astro	Cdkn2a	0.544937	0.953847	0
InN	Astro	Cgnl1	0.219328	0.953847	0
InN	Astro	Chrna2	0.526203	0.953847	0
InN	Astro	Cldn5	0.506806	0.953847	0
InN	Astro	Clic4	0.426583	0.953847	0
InN	Astro	Cnr1	0.065476	0.705126	0
InN	Astro	Cpne5	0.503517	0.953847	0
InN	Astro	Cpne7	0.508625	0.953847	0
InN	Astro	Cpne9	0.91263	0.988619	0
InN	Astro	Crh	0.0130784	0.406883	0
InN	Astro	Crhbp	0.744221	0.984502	0
InN	Astro	Csf1r	0.329215	0.953847	0
InN	Astro	Cspg4	0.646446	0.984502	0
InN	Astro	Ctps1	0.720596	0.984502	0
InN	Astro	Ctss	0.162073	0.872699	0
InN	Astro	Cux2	0.000819582	0.0573707	1
InN	Astro	Cx3cr1	0.0365801	0.662414	0
InN	Astro	Cxcl10	0.202292	0.953847	0
InN	Astro	Cyp27a1	0.288718	0.953847	0
InN	Astro	Deptor	0.412194	0.953847	0
InN	Astro	Dio2	0.635687	0.984502	0
InN	Astro	Drd1	0.837587	0.988619	0
InN	Astro	Drd2	0.0538102	0.704247	0
InN	Astro	Egfr	0.134845	0.809753	0
InN	Astro	Emid1	0.914274	0.988619	0
InN	Astro	Enpp6	0.064248	0.705126	0
InN	Astro	Eomes	0.71747	0.984502	0
InN	Astro	Exph5	0.371939	0.953847	0
InN	Astro	Fam107a	0.766875	0.986385	0
InN	Astro	Fcgr1	0.401268	0.953847	0
InN	Astro	Fezf2	0.383619	0.953847	0
InN	Astro	Flt1	0.941202	0.988619	0
InN	Astro	Fn1	0.661661	0.984502	0
InN	Astro	Foxj1	0.491072	0.953847	0
InN	Astro	Foxp2	0.575421	0.979632	0
InN	Astro	Gad1	0.194655	0.953847	0
InN	Astro	Gad2	0.0954385	0.79507	0
InN	Astro	Gfap	0.531414	0.953847	0
InN	Astro	Grin2c	0.589508	0.984502	0
InN	Astro	Gsdmd	0.88733	0.988619	0
InN	Astro	Hexb	0.934899	0.988619	0
InN	Astro	Ifi44	0.966712	0.996024	0
InN	Astro	Ifit3	0.727777	0.984502	0
InN	Astro	Ifitm3	0.386492	0.953847	0
InN	Astro	Igf2	0.226001	0.953847	0
InN	Astro	Il12a	0.946224	0.988619	0
InN	Astro	Il15ra	0.48366	0.953847	0
InN	Astro	Il17f	0.484929	0.953847	0
InN	Astro	Il18	0.835809	0.988619	0
InN	Astro	Il22	0.657155	0.984502	0
InN	Astro	Il23a	0.634579	0.984502	0
InN	Astro	Il2ra	0.616297	0.984502	0
InN	Astro	Il2rb	0.729828	0.984502	0
InN	Astro	Il2rg	0.998011	0.998011	0
InN	Astro	Il33	0.948032	0.988619	0
InN	Astro	Irf3	0.779974	0.988619	0
InN	Astro	Irf7	0.638791	0.984502	0
InN	Astro	Itgae	0.944643	0.988619	0
InN	Astro	Itgam	0.0436196	0.667289	0
InN	Astro	Itgax	0.0562486	0.704247	0
InN	Astro	Itgb2	0.604174	0.984502	0
InN	Astro	Itpr2	0.945776	0.988619	0
InN	Astro	Kcnip2	0.0271512	0.584794	0
InN	Astro	Kcnj8	0.970174	0.996024	0
InN	Astro	Klrg1	0.107082	0.79507	0
InN	Astro	Lamp5	0.918058	0.988619	0
InN	Astro	Lhx6	1.44337e-05	0.00404144	1
InN	Astro	Lsp1	0.761472	0.986385	0
InN	Astro	Mbp	0.718479	0.984502	0
InN	Astro	Mfge8	0.291192	0.953847	0
InN	Astro	Ms4a1	0.72545	0.984502	0
InN	Astro	Myh11	0.475242	0.953847	0
InN	Astro	Ndst4	0.29159	0.953847	0
InN	Astro	Nfkb1	0.206645	0.953847	0
InN	Astro	Nfkbia	0.285163	0.953847	0
InN	Astro	Nlrp1b	0.571139	0.979632	0
InN	Astro	Nlrp3	0.275752	0.953847	0
InN	Astro	Npr3	0.22697	0.953847	0
InN	Astro	Nr4a2	0.73217	0.984502	0
InN	Astro	Nxph2	0.180725	0.920054	0
InN	Astro	Opalin	0.89935	0.988619	0
InN	Astro	Osr1	0.991924	0.998011	0
InN	Astro	Otof	0.574181	0.979632	0
InN	Astro	Parp14	0.875573	0.988619	0
InN	Astro	Pdcd1	0.895238	0.988619	0
InN	Astro	Pdgfra	0.949781	0.988619	0
InN	Astro	Pitpnm3	0.08792	0.776098	0
InN	Astro	Plekhg3	0.0886969	0.776098	0
InN	Astro	Plp1	0.244689	0.953847	0
InN	Astro	Prox1	0.613554	0.984502	0
InN	Astro	Ptges2	0.408098	0.953847	0
InN	Astro	Ptprc	0.941619	0.988619	0
InN	Astro	Ptpru	0.107902	0.79507	0
InN	Astro	Pvalb	3.11986e-05	0.0043678	1
InN	Astro	Rapgefl1	0.0802348	0.766728	0
InN	Astro	Rorb	0.946068	0.988619	0
InN	Astro	Rxfp1	0.974035	0.996024	0
InN	Astro	Satb2	0.85673	0.988619	0
InN	Astro	Scube1	0.371413	0.953847	0
InN	Astro	Selplg	0.349588	0.953847	0
InN	Astro	Serpina3n	0.378998	0.953847	0
InN	Astro	Slc17a6	0.354995	0.953847	0
InN	Astro	Slc17a7	0.846125	0.988619	0
InN	Astro	Slc17a8	0.685771	0.984502	0
InN	Astro	Slc30a3	0.000697866	0.0573707	1
InN	Astro	Slc32a1	0.804843	0.988619	0
InN	Astro	Slc6a20a	0.70275	0.984502	0
InN	Astro	Smoc2	0.801081	0.988619	0
InN	Astro	Sox10	0.883727	0.988619	0
InN	Astro	Sox6	0.019663	0.480499	0
InN	Astro	Spi1	0.115296	0.808516	0
InN	Astro	Sst	0.0350268	0.662414	0
InN	Astro	Sulf1	0.535895	0.953847	0
InN	Astro	Sulf2	0.0730498	0.757553	0
InN	Astro	Syt6	0.807833	0.988619	0
InN	Astro	Tap1	0.815655	0.988619	0
InN	Astro	Tbr1	0.369184	0.953847	0
InN	Astro	Tcap	0.697958	0.984502	0
InN	Astro	Tgfb1	0.711899	0.984502	0
InN	Astro	Tgfb2	0.578317	0.979632	0
InN	Astro	Tgfb3	0.926241	0.988619	0
InN	Astro	Th	0.0783375	0.766728	0
InN	Astro	Tmem132c	0.978238	0.996024	0
InN	Astro	Tnf	0.369877	0.953847	0
InN	Astro	Trabd2b	0.393546	0.953847	0
InN	Astro	Trem2	0.43949	0.953847	0
InN	Astro	Trim30a	0.811839	0.988619	0
InN	Astro	Tshz2	0.452563	0.953847	0
InN	Astro	Ttr	0.887028	0.988619	0
InN	Astro	Ttyh2	0.942973	0.988619	0
InN	Astro	Uaca	0.345663	0.953847	0
InN	Astro	Vip	0.124165	0.808516	0
InN	Astro	Vipr2	0.311808	0.953847	0
InN	Astro	Vtn	0.470881	0.953847	0
InN	Astro	Vwc2l	0.122341	0.808516	0
InN	Astro	Pcdhb16	0.364926	0.953847	0
InN	Astro	Lnpep	0.987036	0.997726	0
InN	Astro	Ano3	0.856735	0.988619	0
InN	Astro	Adgrg6	0.0578489	0.704247	0
InN	Astro	Sfmbt2	0.27899	0.953847	0
InN	Astro	Nfia	0.723054	0.984502	0
InN	Astro	7630403G23Rik	0.258861	0.953847	0
InN	Astro	Plekhg1	0.843931	0.988619	0
InN	Astro	Grin2b	0.303059	0.953847	0
InN	Astro	Cdkn1a	0.783301	0.988619	0
InN	Astro	Tiparp	0.645766	0.984502	0
InN	Astro	Slc24a3	0.887462	0.988619	0
InN	Astro	Arid5b	0.407651	0.953847	0
InN	Astro	Gsg1l	0.332054	0.953847	0
InN	Astro	Mxi1	0.922036	0.988619	0
InN	Astro	Ebf1	0.293961	0.953847	0
InN	Astro	Aff1	0.252189	0.953847	0
InN	Astro	Banp	0.151227	0.84687	0
InN	Astro	Zfp804a	0.87126	0.988619	0
InN	Astro	Sirt7	0.0205928	0.480499	0
InN	Astro	Prr5l	0.673167	0.984502	0
InN	Astro	Maf	0.222695	0.953847	0
InN	Astro	Nfe2l2	0.751189	0.984502	0
InN	Astro	Grin3a	0.318926	0.953847	0
InN	Astro	Sptan1	0.48936	0.953847	0
InN	Astro	Cntnap5a	0.00213273	0.119433	0
InN	Astro	Npas3	0.303438	0.953847	0
InN	Astro	Ctsb	0.49893	0.953847	0
InN	Astro	Ctsd	0.450995	0.953847	0
InN	Astro	Bbx	0.12256	0.808516	0
InN	Astro	Man1a	0.66531	0.984502	0
InN	Astro	Trio	0.131413	0.809753	0
InN	Astro	Creb3l2	0.0452804	0.667289	0
InN	Astro	Myt1l	0.241904	0.953847	0
InN	Astro	Axl	0.263879	0.953847	0
InN	Astro	Hs3st4	0.577263	0.979632	0
InN	Astro	Aff3	0.790803	0.988619	0
InN	Astro	Cd209g	0.147171	0.84687	0
InN	Astro	Neat1	0.580782	0.979632	0
InN	Astro	Sdk1	0.923018	0.988619	0
InN	Astro	Nfib	0.0423796	0.667289	0
InN	Astro	Nmnat2	0.123817	0.808516	0
InN	Astro	Fbln2	0.233026	0.953847	0
InN	Astro	Zfp827	0.405462	0.953847	0
InN	Astro	Hmgb1	0.284641	0.953847	0
InN	Astro	Ncor2	0.523359	0.953847	0
InN	Astro	Srebf2	0.968874	0.996024	0
InN	Astro	Hif3a	0.665358	0.984502	0
InN	Astro	Zfp385b	0.335802	0.953847	0
InN	Astro	Tcf25	0.32381	0.953847	0
InN	Astro	Chrm3	0.545056	0.953847	0
InN	Astro	Abca1	0.168263	0.888939	0
InN	Astro	Cntnap5b	0.54489	0.953847	0
InN	Astro	Nr3c2	0.735997	0.984502	0
InN	Astro	Trps1	0.400346	0.953847	0
InN	Astro	Rsrp1	0.996367	0.998011	0
InN	Astro	Ptpro	0.215399	0.953847	0
InN	Astro	Itga8	0.837786	0.988619	0
InN	Astro	Sox5	0.342711	0.953847	0
InN	Astro	Col11a1	0.914599	0.988619	0
InN	Astro	Parp1	0.849393	0.988619	0
InN	Astro	Zbtb20	0.129606	0.809753	0
InN	Astro	Cd38	0.789118	0.988619	0
InN	Astro	Pde8a	0.748847	0.984502	0
InN	Astro	Epb41l4a	0.669723	0.984502	0
InN	Astro	Mef2c	0.618764	0.984502	0
InN	Astro	Hivep3	0.485512	0.953847	0
InN	Astro	3222401L13Rik	0.601338	0.984502	0
InN	Astro	Sox2ot	0.00317239	0.148045	0
InN	Astro	Sirt3	0.537959	0.953847	0
InN	Astro	Klf12	0.874194	0.988619	0
InN	Astro	Sirt2	0.524116	0.953847	0
InN	Astro	Astn2	0.695182	0.984502	0
InN	Astro	Zc3hav1	0.752441	0.984502	0
InN	Astro	Ccnd2	0.413646	0.953847	0
InN	Astro	Adarb2	0.00508029	0.203212	0
InN	Astro	Nampt	0.0646427	0.705126	0
InN	Astro	Rora	0.335572	0.953847	0
InN	Astro	Hmbox1	0.503968	0.953847	0
InN	Astro	Thrb	0.401852	0.953847	0
InN	Astro	Serinc3	0.717721	0.984502	0
InN	Astro	Frmd4b	0.88752	0.988619	0
InN	Astro	Sparc	0.392734	0.953847	0
InN	Astro	Parp4	0.473746	0.953847	0
InN	Astro	Gpc5	0.446885	0.953847	0
InN	Astro	Rreb1	0.507018	0.953847	0
InN	Astro	Kcnip3	0.497995	0.953847	0
InN	Astro	Cd9	0.91941	0.988619	0
InN	Astro	Vim	0.39072	0.953847	0
InN	Astro	Lyz2	0.509177	0.953847	0
InN	Astro	Olig2	0.630646	0.984502	0
InN	Astro	Hipk2	0.246068	0.953847	0
InN	Astro	Tnfsf8	0.419476	0.953847	0
InN	Astro	Tnks	0.945365	0.988619	0
InN	Astro	Hmgcr	0.435429	0.953847	0
InN	Astro	Pbx3	0.149379	0.84687	0
InN	Astro	Ephb1	0.50531	0.953847	0
InN	Astro	E2f3	0.796252	0.988619	0
InN	Astro	Dach1	0.320496	0.953847	0
InN	Astro	Apoe	0.0540292	0.704247	0
InN	Astro	Tead2	0.106363	0.79507	0
InN	Astro	Fth1	0.760054	0.986385	0
InN	Astro	Kctd8	0.227969	0.953847	0
InN	Astro	Jazf1	0.767971	0.986385	0
InN	Astro	Sp100	0.871473	0.988619	0
InN	Astro	Olig1	0.605511	0.984502	0
InN	Astro	Cd74	0.595556	0.984502	0
InN	Astro	Rspo3	0.0821494	0.766728	0
InN	Astro	Jdp2	0.984353	0.997726	0
InN	Astro	Eif5b	0.524146	0.953847	0
InN	Astro	Pde10a	0.309251	0.953847	0
InN	Astro	S100a10	0.706973	0.984502	0
InN	Astro	Creb5	0.410102	0.953847	0
InN	Astro	Hsbp1	0.478099	0.953847	0
InN	Astro	Dgka	0.636854	0.984502	0
InN	Astro	Adra1a	0.0971122	0.79507	0
InN	Astro	Nkain3	0.838205	0.988619	0
InN	Astro	Ildr2	0.447502	0.953847	0
InN	Astro	Zfhx3	0.424455	0.953847	0
InN	Astro	Scg2	0.1841	0.920502	0
InN	Astro	Csrnp3	0.135923	0.809753	0
InN	Astro	Zeb1	0.708903	0.984502	0
InN	Astro	Dpysl3	0.0378522	0.662414	0
Micro	Astro	Abi3	1.59855e-05	0.00447595	1
Micro	Astro	Acta2	0.568549	0.99445	0
Micro	Astro	Adora2a	0.586609	0.99445	0
Micro	Astro	Aldoc	0.0850656	0.99445	0
Micro	Astro	Anln	0.942163	0.99445	0
Micro	Astro	Apln	0.47868	0.99445	0
Micro	Astro	Aqp4	0.74528	0.99445	0
Micro	Astro	B2m	0.851169	0.99445	0
Micro	Astro	Bcl11b	0.930863	0.99445	0
Micro	Astro	Bgn	0.803743	0.99445	0
Micro	Astro	Bmp4	0.32639	0.99445	0
Micro	Astro	Bnc2	0.271939	0.99445	0
Micro	Astro	C1qa	0.76704	0.99445	0
Micro	Astro	C1qc	0.13248	0.99445	0
Micro	Astro	C1ql1	0.639945	0.99445	0
Micro	Astro	C3	0.312873	0.99445	0
Micro	Astro	Calb1	0.210988	0.99445	0
Micro	Astro	Calb2	0.663797	0.99445	0
Micro	Astro	Ccl2	0.958102	0.99445	0
Micro	Astro	Cd14	0.212697	0.99445	0
Micro	Astro	Cd24a	0.138362	0.99445	0
Micro	Astro	Cd47	0.105481	0.99445	0
Micro	Astro	Cdkn2a	0.274892	0.99445	0
Micro	Astro	Cgnl1	0.884471	0.99445	0
Micro	Astro	Chrna2	0.29921	0.99445	0
Micro	Astro	Cldn5	0.175452	0.99445	0
Micro	Astro	Clic4	0.764916	0.99445	0
Micro	Astro	Cnr1	0.399495	0.99445	0
Micro	Astro	Cpne5	0.839495	0.99445	0
Micro	Astro	Cpne7	0.740157	0.99445	0
Micro	Astro	Cpne9	0.110968	0.99445	0
Micro	Astro	Crh	0.767015	0.99445	0
Micro	Astro	Crhbp	0.822332	0.99445	0
Micro	Astro	Csf1r	0.0762037	0.99445	0
Micro	Astro	Cspg4	0.870639	0.99445	0
Micro	Astro	Ctps1	0.823215	0.99445	0
Micro	Astro	Ctss	0.0780226	0.99445	0
Micro	Astro	Cux2	0.550824	0.99445	0
Micro	Astro	Cx3cr1	0.826271	0.99445	0
Micro	Astro	Cxcl10	0.544444	0.99445	0
Micro	Astro	Cyp27a1	0.839675	0.99445	0
Micro	Astro	Deptor	0.718758	0.99445	0
Micro	Astro	Dio2	0.259712	0.99445	0
Micro	Astro	Drd1	0.232398	0.99445	0
Micro	Astro	Drd2	0.480718	0.99445	0
Micro	Astro	Egfr	0.764375	0.99445	0
Micro	Astro	Emid1	0.9536	0.99445	0
Micro	Astro	Enpp6	0.679884	0.99445	0
Micro	Astro	Eomes	0.618495	0.99445	0
Micro	Astro	Exph5	0.341435	0.99445	0
Micro	Astro	Fam107a	0.418013	0.99445	0
Micro	Astro	Fcgr1	0.0060895	0.347612	0
Micro	Astro	Fezf2	0.406062	0.99445	0
Micro	Astro	Flt1	0.262182	0.99445	0
Micro	Astro	Fn1	0.812747	0.99445	0
Micro	Astro	Foxj1	0.45025	0.99445	0
Micro	Astro	Foxp2	0.319417	0.99445	0
Micro	Astro	Gad1	0.765908	0.99445	0
Micro	Astro	Gad2	0.275204	0.99445	0
Micro	Astro	Gfap	0.0547349	0.99445	0
Micro	Astro	Grin2c	0.749976	0.99445	0
Micro	Astro	Gsdmd	0.030623	0.903378	0
Micro	Astro	Hexb	0.111793	0.99445	0
Micro	Astro	Ifi44	0.61113	0.99445	0
Micro	Astro	Ifit3	0.190919	0.99445	0
Micro	Astro	Ifitm3	0.991381	0.997099	0
Micro	Astro	Igf2	0.631309	0.99445	0
Micro	Astro	Il12a	0.762851	0.99445	0
Micro	Astro	Il15ra	0.67761	0.99445	0
Micro	Astro	Il17f	0.842303	0.99445	0
Micro	Astro	Il18	0.288692	0.99445	0
Micro	Astro	Il22	0.576255	0.99445	0
Micro	Astro	Il23a	0.802239	0.99445	0
Micro	Astro	Il2ra	0.517863	0.99445	0
Micro	Astro	Il2rb	0.5777	0.99445	0
Micro	Astro	Il2rg	0.854049	0.99445	0
Micro	Astro	Il33	0.902528	0.99445	0
Micro	Astro	Irf3	0.799382	0.99445	0
Micro	Astro	Irf7	0.491039	0.99445	0
Micro	Astro	Itgae	0.904125	0.99445	0
Micro	Astro	Itgam	0.00620736	0.347612	0
Micro	Astro	Itgax	0.824518	0.99445	0
Micro	Astro	Itgb2	0.126721	0.99445	0
Micro	Astro	Itpr2	0.538355	0.99445	0
Micro	Astro	Kcnip2	0.682226	0.99445	0
Micro	Astro	Kcnj8	0.289232	0.99445	0
Micro	Astro	Klrg1	0.12644	0.99445	0
Micro	Astro	Lamp5	0.127437	0.99445	0
Micro	Astro	Lhx6	0.691902	0.99445	0
Micro	Astro	Lsp1	0.961898	0.99445	0
Micro	Astro	Mbp	0.497885	0.99445	0
Micro	Astro	Mfge8	0.170461	0.99445	0
Micro	Astro	Ms4a1	0.809234	0.99445	0
Micro	Astro	Myh11	0.142673	0.99445	0
Micro	Astro	Ndst4	0.269257	0.99445	0
Micro	Astro	Nfkb1	0.680998	0.99445	0
Micro	Astro	Nfkbia	0.696939	0.99445	0
Micro	Astro	Nlrp1b	0.158371	0.99445	0
Micro	Astro	Nlrp3	0.0187645	0.770882	0
Micro	Astro	Npr3	0.429132	0.99445	0
Micro	Astro	Nr4a2	0.638381	0.99445	0
Micro	Astro	Nxph2	0.160866	0.99445	0
Micro	Astro	Opalin	0.81937	0.99445	0
Micro	Astro	Osr1	0.664252	0.99445	0
Micro	Astro	Otof	0.342072	0.99445	0
Micro	Astro	Parp14	0.18706	0.99445	0
Micro	Astro	Pdcd1	0.43768	0.99445	0
Micro	Astro	Pdgfra	0.406125	0.99445	0
Micro	Astro	Pitpnm3	0.255773	0.99445	0
Micro	Astro	Plekhg3	0.540774	0.99445	0
Micro	Astro	Plp1	0.805297	0.99445	0
Micro	Astro	Prox1	0.93588	0.99445	0
Micro	Astro	Ptges2	0.885074	0.99445	0
Micro	Astro	Ptprc	0.338892	0.99445	0
Micro	Astro	Ptpru	0.997099	0.997099	0
Micro	Astro	Pvalb	0.32028	0.99445	0
Micro	Astro	Rapgefl1	0.952271	0.99445	0
Micro	Astro	Rorb	0.716144	0.99445	0
Micro	Astro	Rxfp1	0.162145	0.99445	0
Micro	Astro	Satb2	0.734221	0.99445	0
Micro	Astro	Scube1	0.994452	0.997099	0
Micro	Astro	Selplg	0.640601	0.99445	0
Micro	Astro	Serpina3n	0.83279	0.99445	0
Micro	Astro	Slc17a6	0.659059	0.99445	0
Micro	Astro	Slc17a7	0.50412	0.99445	0
Micro	Astro	Slc17a8	0.963467	0.99445	0
Micro	Astro	Slc30a3	0.187978	0.99445	0
Micro	Astro	Slc32a1	0.890634	0.99445	0
Micro	Astro	Slc6a20a	0.976135	0.997099	0
Micro	Astro	Smoc2	0.773681	0.99445	0
Micro	Astro	Sox10	0.667561	0.99445	0
Micro	Astro	Sox6	0.772843	0.99445	0
Micro	Astro	Spi1	0.344097	0.99445	0
Micro	Astro	Sst	0.59998	0.99445	0
Micro	Astro	Sulf1	0.835517	0.99445	0
Micro	Astro	Sulf2	0.91729	0.99445	0
Micro	Astro	Syt6	0.342706	0.99445	0
Micro	Astro	Tap1	0.279943	0.99445	0
Micro	Astro	Tbr1	0.617012	0.99445	0
Micro	Astro	Tcap	0.788481	0.99445	0
Micro	Astro	Tgfb1	0.219042	0.99445	0
Micro	Astro	Tgfb2	0.951053	0.99445	0
Micro	Astro	Tgfb3	0.751823	0.99445	0
Micro	Astro	Th	0.871954	0.99445	0
Micro	Astro	Tmem132c	0.118669	0.99445	0
Micro	Astro	Tnf	0.579216	0.99445	0
Micro	Astro	Trabd2b	0.0322635	0.903378	0
Micro	Astro	Trem2	0.753188	0.99445	0
Micro	Astro	Trim30a	0.397216	0.99445	0
Micro	Astro	Tshz2	0.43556	0.99445	0
Micro	Astro	Ttr	0.160255	0.99445	0
Micro	Astro	Ttyh2	0.7361	0.99445	0
Micro	Astro	Uaca	0.715532	0.99445	0
Micro	Astro	Vip	0.24547	0.99445	0
Micro	Astro	Vipr2	0.408866	0.99445	0
Micro	Astro	Vtn	0.432901	0.99445	0
Micro	Astro	Vwc2l	0.521694	0.99445	0
Micro	Astro	Pcdhb16	0.788663	0.99445	0
Micro	Astro	Lnpep	0.345604	0.99445	0
Micro	Astro	Ano3	0.667182	0.99445	0
Micro	Astro	Adgrg6	0.922185	0.99445	0
Micro	Astro	Sfmbt2	0.205698	0.99445	0
Micro	Astro	Nfia	0.212353	0.99445	0
Micro	Astro	7630403G23Rik	0.867557	0.99445	0
Micro	Astro	Plekhg1	0.843905	0.99445	0
Micro	Astro	Grin2b	0.692886	0.99445	0
Micro	Astro	Cdkn1a	0.878422	0.99445	0
Micro	Astro	Tiparp	0.782763	0.99445	0
Micro	Astro	Slc24a3	0.0192721	0.770882	0
Micro	Astro	Arid5b	0.0835267	0.99445	0
Micro	Astro	Gsg1l	0.978745	0.997099	0
Micro	Astro	Mxi1	0.117297	0.99445	0
Micro	Astro	Ebf1	0.824331	0.99445	0
Micro	Astro	Aff1	0.42213	0.99445	0
Micro	Astro	Banp	0.252216	0.99445	0
Micro	Astro	Zfp804a	0.451536	0.99445	0
Micro	Astro	Sirt7	0.145759	0.99445	0
Micro	Astro	Prr5l	0.892744	0.99445	0
Micro	Astro	Maf	0.571112	0.99445	0
Micro	Astro	Nfe2l2	0.695332	0.99445	0
Micro	Astro	Grin3a	0.772848	0.99445	0
Micro	Astro	Sptan1	0.702606	0.99445	0
Micro	Astro	Cntnap5a	0.966037	0.99445	0
Micro	Astro	Npas3	0.73094	0.99445	0
Micro	Astro	Ctsb	0.442654	0.99445	0
Micro	Astro	Ctsd	0.159162	0.99445	0
Micro	Astro	Bbx	0.885425	0.99445	0
Micro	Astro	Man1a	0.540189	0.99445	0
Micro	Astro	Trio	0.955217	0.99445	0
Micro	Astro	Creb3l2	0.721475	0.99445	0
Micro	Astro	Myt1l	0.533614	0.99445	0
Micro	Astro	Axl	0.710254	0.99445	0
Micro	Astro	Hs3st4	0.513741	0.99445	0
Micro	Astro	Aff3	0.891462	0.99445	0
Micro	Astro	Cd209g	0.408079	0.99445	0
Micro	Astro	Neat1	0.275555	0.99445	0
Micro	Astro	Sdk1	0.640662	0.99445	0
Micro	Astro	Nfib	0.900889	0.99445	0
Micro	Astro	Nmnat2	0.586807	0.99445	0
Micro	Astro	Fbln2	0.952221	0.99445	0
Micro	Astro	Zfp827	0.840977	0.99445	0
Micro	Astro	Hmgb1	0.957371	0.99445	0
Micro	Astro	Ncor2	0.121321	0.99445	0
Micro	Astro	Srebf2	0.781723	0.99445	0
Micro	Astro	Hif3a	0.644191	0.99445	0
Micro	Astro	Zfp385b	0.859471	0.99445	0
Micro	Astro	Tcf25	0.350357	0.99445	0
Micro	Astro	Chrm3	0.664434	0.99445	0
Micro	Astro	Abca1	0.268219	0.99445	0
Micro	Astro	Cntnap5b	0.832131	0.99445	0
Micro	Astro	Nr3c2	0.901511	0.99445	0
Micro	Astro	Trps1	0.208124	0.99445	0
Micro	Astro	Rsrp1	0.536723	0.99445	0
Micro	Astro	Ptpro	0.935967	0.99445	0
Micro	Astro	Itga8	0.964593	0.99445	0
Micro	Astro	Sox5	0.301375	0.99445	0
Micro	Astro	Col11a1	0.632203	0.99445	0
Micro	Astro	Parp1	0.724763	0.99445	0
Micro	Astro	Zbtb20	0.289299	0.99445	0
Micro	Astro	Cd38	0.376342	0.99445	0
Micro	Astro	Pde8a	0.736888	0.99445	0
Micro	Astro	Epb41l4a	0.239928	0.99445	0
Micro	Astro	Mef2c	0.0795663	0.99445	0
Micro	Astro	Hivep3	0.853931	0.99445	0
Micro	Astro	3222401L13Rik	0.525087	0.99445	0
Micro	Astro	Sox2ot	0.848196	0.99445	0
Micro	Astro	Sirt3	0.953068	0.99445	0
Micro	Astro	Klf12	0.413865	0.99445	0
Micro	Astro	Sirt2	0.0932546	0.99445	0
Micro	Astro	Astn2	0.25663	0.99445	0
Micro	Astro	Zc3hav1	0.804077	0.99445	0
Micro	Astro	Ccnd2	0.955163	0.99445	0
Micro	Astro	Adarb2	0.811571	0.99445	0
Micro	Astro	Nampt	0.430599	0.99445	0
Micro	Astro	Rora	0.879984	0.99445	0
Micro	Astro	Hmbox1	0.197391	0.99445	0
Micro	Astro	Thrb	0.508648	0.99445	0
Micro	Astro	Serinc3	0.107042	0.99445	0
Micro	Astro	Frmd4b	0.996979	0.997099	0
Micro	Astro	Sparc	0.996132	0.997099	0
Micro	Astro	Parp4	0.879066	0.99445	0
Micro	Astro	Gpc5	0.628804	0.99445	0
Micro	Astro	Rreb1	0.397095	0.99445	0
Micro	Astro	Kcnip3	0.502898	0.99445	0
Micro	Astro	Cd9	0.309954	0.99445	0
Micro	Astro	Vim	0.693773	0.99445	0
Micro	Astro	Lyz2	0.83883	0.99445	0
Micro	Astro	Olig2	0.532557	0.99445	0
Micro	Astro	Hipk2	0.0285643	0.903378	0
Micro	Astro	Tnfsf8	0.386154	0.99445	0
Micro	Astro	Tnks	0.779177	0.99445	0
Micro	Astro	Hmgcr	0.785728	0.99445	0
Micro	Astro	Pbx3	0.177687	0.99445	0
Micro	Astro	Ephb1	0.742179	0.99445	0
Micro	Astro	E2f3	0.512131	0.99445	0
Micro	Astro	Dach1	0.814827	0.99445	0
Micro	Astro	Apoe	0.000962829	0.0898641	1
Micro	Astro	Tead2	0.781859	0.99445	0
Micro	Astro	Fth1	0.801831	0.99445	0
Micro	Astro	Kctd8	0.98962	0.997099	0
Micro	Astro	Jazf1	0.822572	0.99445	0
Micro	Astro	Sp100	0.697449	0.99445	0
Micro	Astro	Olig1	0.753828	0.99445	0
Micro	Astro	Cd74	0.463057	0.99445	0
Micro	Astro	Rspo3	0.949942	0.99445	0
Micro	Astro	Jdp2	0.283538	0.99445	0
Micro	Astro	Eif5b	0.740587	0.99445	0
Micro	Astro	Pde10a	0.350394	0.99445	0
Micro	Astro	S100a10	0.945189	0.99445	0
Micro	Astro	Creb5	0.252072	0.99445	0
Micro	Astro	Hsbp1	0.816894	0.99445	0
Micro	Astro	Dgka	0.894192	0.99445	0
Micro	Astro	Adra1a	0.43094	0.99445	0
Micro	Astro	Nkain3	0.931473	0.99445	0
Micro	Astro	Ildr2	0.596686	0.99445	0
Micro	Astro	Zfhx3	0.000861368	0.0898641	1
Micro	Astro	Scg2	0.876172	0.99445	0
Micro	Astro	Csrnp3	0.941297	0.99445	0
Micro	Astro	Zeb1	0.436516	0.99445	0
Micro	Astro	Dpysl3	0.780936	0.99445	0
OPC	Astro	Abi3	0.179541	0.980242	0
OPC	Astro	Acta2	0.498614	0.980242	0
OPC	Astro	Adora2a	0.829928	0.980242	0
OPC	Astro	Aldoc	0.845139	0.980242	0
OPC	Astro	Anln	0.827975	0.980242	0
OPC	Astro	Apln	0.236006	0.980242	0
OPC	Astro	Aqp4	0.458447	0.980242	0
OPC	Astro	B2m	0.756909	0.980242	0
OPC	Astro	Bcl11b	0.142611	0.980242	0
OPC	Astro	Bgn	0.310988	0.980242	0
OPC	Astro	Bmp4	0.451071	0.980242	0
OPC	Astro	Bnc2	0.23171	0.980242	0
OPC	Astro	C1qa	0.606309	0.980242	0
OPC	Astro	C1qc	0.357189	0.980242	0
OPC	Astro	C1ql1	0.737789	0.980242	0
OPC	Astro	C3	0.420993	0.980242	0
OPC	Astro	Calb1	0.513358	0.980242	0
OPC	Astro	Calb2	0.785771	0.980242	0
OPC	Astro	Ccl2	0.896939	0.980242	0
OPC	Astro	Cd14	0.940904	0.980242	0
OPC	Astro	Cd24a	0.916363	0.980242	0
OPC	Astro	Cd47	0.43796	0.980242	0
OPC	Astro	Cdkn2a	0.722012	0.980242	0
OPC	Astro	Cgnl1	0.525386	0.980242	0
OPC	Astro	Chrna2	0.421613	0.980242	0
OPC	Astro	Cldn5	0.891453	0.980242	0
OPC	Astro	Clic4	0.0416759	0.980242	0
OPC	Astro	Cnr1	0.467056	0.980242	0
OPC	Astro	Cpne5	0.789559	0.980242	0
OPC	Astro	Cpne7	0.500484	0.980242	0
OPC	Astro	Cpne9	0.623199	0.980242	0
OPC	Astro	Crh	0.494531	0.980242	0
OPC	Astro	Crhbp	0.14453	0.980242	0
OPC	Astro	Csf1r	0.268523	0.980242	0
OPC	Astro	Cspg4	0.359127	0.980242	0
OPC	Astro	Ctps1	0.450992	0.980242	0
OPC	Astro	Ctss	0.0944386	0.980242	0
OPC	Astro	Cux2	0.0142508	0.980242	0
OPC	Astro	Cx3cr1	0.814894	0.980242	0
OPC	Astro	Cxcl10	0.401567	0.980242	0
OPC	Astro	Cyp27a1	0.330567	0.980242	0
OPC	Astro	Deptor	0.372081	0.980242	0
OPC	Astro	Dio2	0.892052	0.980242	0
OPC	Astro	Drd1	0.521915	0.980242	0
OPC	Astro	Drd2	0.660687	0.980242	0
OPC	Astro	Egfr	0.695344	0.980242	0
OPC	Astro	Emid1	3.71357e-05	0.010398	1
OPC	Astro	Enpp6	0.907088	0.980242	0
OPC	Astro	Eomes	0.0735739	0.980242	0
OPC	Astro	Exph5	0.769214	0.980242	0
OPC	Astro	Fam107a	0.420864	0.980242	0
OPC	Astro	Fcgr1	0.941622	0.980242	0
OPC	Astro	Fezf2	0.904036	0.980242	0
OPC	Astro	Flt1	0.799919	0.980242	0
OPC	Astro	Fn1	0.379082	0.980242	0
OPC	Astro	Foxj1	0.929472	0.980242	0
OPC	Astro	Foxp2	0.487508	0.980242	0
OPC	Astro	Gad1	0.566428	0.980242	0
OPC	Astro	Gad2	0.844286	0.980242	0
OPC	Astro	Gfap	0.757932	0.980242	0
OPC	Astro	Grin2c	0.977661	0.988249	0
OPC	Astro	Gsdmd	0.486851	0.980242	0
OPC	Astro	Hexb	0.0632092	0.980242	0
OPC	Astro	Ifi44	0.376318	0.980242	0
OPC	Astro	Ifit3	0.534996	0.980242	0
OPC	Astro	Ifitm3	0.875947	0.980242	0
OPC	Astro	Igf2	0.495777	0.980242	0
OPC	Astro	Il12a	0.571283	0.980242	0
OPC	Astro	Il15ra	0.955735	0.980242	0
OPC	Astro	Il17f	0.736496	0.980242	0
OPC	Astro	Il18	0.107094	0.980242	0
OPC	Astro	Il22	0.817429	0.980242	0
OPC	Astro	Il23a	0.612852	0.980242	0
OPC	Astro	Il2ra	0.108522	0.980242	0
OPC	Astro	Il2rb	0.087844	0.980242	0
OPC	Astro	Il2rg	0.236527	0.980242	0
OPC	Astro	Il33	0.271667	0.980242	0
OPC	Astro	Irf3	0.981348	0.988408	0
OPC	Astro	Irf7	0.125342	0.980242	0
OPC	Astro	Itgae	0.722038	0.980242	0
OPC	Astro	Itgam	0.565	0.980242	0
OPC	Astro	Itgax	0.229162	0.980242	0
OPC	Astro	Itgb2	0.923652	0.980242	0
OPC	Astro	Itpr2	0.31624	0.980242	0
OPC	Astro	Kcnip2	0.898384	0.980242	0
OPC	Astro	Kcnj8	0.500205	0.980242	0
OPC	Astro	Klrg1	0.319777	0.980242	0
OPC	Astro	Lamp5	0.500841	0.980242	0
OPC	Astro	Lhx6	0.955251	0.980242	0
OPC	Astro	Lsp1	0.210151	0.980242	0
OPC	Astro	Mbp	0.964677	0.981058	0
OPC	Astro	Mfge8	0.930569	0.980242	0
OPC	Astro	Ms4a1	0.802371	0.980242	0
OPC	Astro	Myh11	0.586432	0.980242	0
OPC	Astro	Ndst4	0.911462	0.980242	0
OPC	Astro	Nfkb1	0.786016	0.980242	0
OPC	Astro	Nfkbia	0.622356	0.980242	0
OPC	Astro	Nlrp1b	0.178805	0.980242	0
OPC	Astro	Nlrp3	0.318553	0.980242	0
OPC	Astro	Npr3	0.929816	0.980242	0
OPC	Astro	Nr4a2	0.85772	0.980242	0
OPC	Astro	Nxph2	0.475082	0.980242	0
OPC	Astro	Opalin	0.790876	0.980242	0
OPC	Astro	Osr1	0.693186	0.980242	0
OPC	Astro	Otof	0.949416	0.980242	0
OPC	Astro	Parp14	0.399115	0.980242	0
OPC	Astro	Pdcd1	0.606961	0.980242	0
OPC	Astro	Pdgfra	0.181257	0.980242	0
OPC	Astro	Pitpnm3	0.620858	0.980242	0
OPC	Astro	Plekhg3	0.826619	0.980242	0
OPC	Astro	Plp1	0.0711868	0.980242	0
OPC	Astro	Prox1	0.630526	0.980242	0
OPC	Astro	Ptges2	0.723131	0.980242	0
OPC	Astro	Ptprc	0.448799	0.980242	0
OPC	Astro	Ptpru	0.739143	0.980242	0
OPC	Astro	Pvalb	0.757407	0.980242	0
OPC	Astro	Rapgefl1	0.834936	0.980242	0
OPC	Astro	Rorb	0.0441016	0.980242	0
OPC	Astro	Rxfp1	0.555886	0.980242	0
OPC	Astro	Satb2	0.265807	0.980242	0
OPC	Astro	Scube1	0.429289	0.980242	0
OPC	Astro	Selplg	0.967043	0.981058	0
OPC	Astro	Serpina3n	0.43233	0.980242	0
OPC	Astro	Slc17a6	0.826216	0.980242	0
OPC	Astro	Slc17a7	0.816387	0.980242	0
OPC	Astro	Slc17a8	0.499282	0.980242	0
OPC	Astro	Slc30a3	0.818697	0.980242	0
OPC	Astro	Slc32a1	0.696964	0.980242	0
OPC	Astro	Slc6a20a	0.768843	0.980242	0
OPC	Astro	Smoc2	0.41349	0.980242	0
OPC	Astro	Sox10	0.309308	0.980242	0
OPC	Astro	Sox6	0.101684	0.980242	0
OPC	Astro	Spi1	0.620831	0.980242	0
OPC	Astro	Sst	0.0628772	0.980242	0
OPC	Astro	Sulf1	0.197687	0.980242	0
OPC	Astro	Sulf2	0.221208	0.980242	0
OPC	Astro	Syt6	0.207199	0.980242	0
OPC	Astro	Tap1	0.172574	0.980242	0
OPC	Astro	Tbr1	0.579593	0.980242	0
OPC	Astro	Tcap	0.629618	0.980242	0
OPC	Astro	Tgfb1	0.743039	0.980242	0
OPC	Astro	Tgfb2	0.24701	0.980242	0
OPC	Astro	Tgfb3	0.604981	0.980242	0
OPC	Astro	Th	0.939573	0.980242	0
OPC	Astro	Tmem132c	0.878651	0.980242	0
OPC	Astro	Tnf	0.985023	0.988554	0
OPC	Astro	Trabd2b	0.767411	0.980242	0
OPC	Astro	Trem2	0.0443581	0.980242	0
OPC	Astro	Trim30a	0.874146	0.980242	0
OPC	Astro	Tshz2	0.103078	0.980242	0
OPC	Astro	Ttr	0.404852	0.980242	0
OPC	Astro	Ttyh2	0.362893	0.980242	0
OPC	Astro	Uaca	0.812798	0.980242	0
OPC	Astro	Vip	0.189783	0.980242	0
OPC	Astro	Vipr2	0.332675	0.980242	0
OPC	Astro	Vtn	0.8673	0.980242	0
OPC	Astro	Vwc2l	0.642569	0.980242	0
OPC	Astro	Pcdhb16	0.548607	0.980242	0
OPC	Astro	Lnpep	0.806447	0.980242	0
OPC	Astro	Ano3	0.290071	0.980242	0
OPC	Astro	Adgrg6	0.830519	0.980242	0
OPC	Astro	Sfmbt2	0.704928	0.980242	0
OPC	Astro	Nfia	0.340668	0.980242	0
OPC	Astro	7630403G23Rik	0.545755	0.980242	0
OPC	Astro	Plekhg1	0.349624	0.980242	0
OPC	Astro	Grin2b	0.878905	0.980242	0
OPC	Astro	Cdkn1a	0.762697	0.980242	0
OPC	Astro	Tiparp	0.176564	0.980242	0
OPC	Astro	Slc24a3	0.632123	0.980242	0
OPC	Astro	Arid5b	0.842073	0.980242	0
OPC	Astro	Gsg1l	0.858416	0.980242	0
OPC	Astro	Mxi1	0.804516	0.980242	0
OPC	Astro	Ebf1	0.686284	0.980242	0
OPC	Astro	Aff1	0.378583	0.980242	0
OPC	Astro	Banp	0.31942	0.980242	0
OPC	Astro	Zfp804a	0.479876	0.980242	0
OPC	Astro	Sirt7	0.547022	0.980242	0
OPC	Astro	Prr5l	0.596444	0.980242	0
OPC	Astro	Maf	0.473638	0.980242	0
OPC	Astro	Nfe2l2	0.900521	0.980242	0
OPC	Astro	Grin3a	0.0910571	0.980242	0
OPC	Astro	Sptan1	0.727421	0.980242	0
OPC	Astro	Cntnap5a	0.607389	0.980242	0
OPC	Astro	Npas3	0.45031	0.980242	0
OPC	Astro	Ctsb	0.14166	0.980242	0
OPC	Astro	Ctsd	0.729627	0.980242	0
OPC	Astro	Bbx	0.841149	0.980242	0
OPC	Astro	Man1a	0.894831	0.980242	0
OPC	Astro	Trio	0.929903	0.980242	0
OPC	Astro	Creb3l2	0.0390303	0.980242	0
OPC	Astro	Myt1l	0.344204	0.980242	0
OPC	Astro	Axl	0.658407	0.980242	0
OPC	Astro	Hs3st4	0.523297	0.980242	0
OPC	Astro	Aff3	0.397366	0.980242	0
OPC	Astro	Cd209g	0.480444	0.980242	0
OPC	Astro	Neat1	0.863691	0.980242	0
OPC	Astro	Sdk1	0.165378	0.980242	0
OPC	Astro	Nfib	0.659496	0.980242	0
OPC	Astro	Nmnat2	0.959237	0.980242	0
OPC	Astro	Fbln2	0.266911	0.980242	0
OPC	Astro	Zfp827	0.910144	0.980242	0
OPC	Astro	Hmgb1	0.633346	0.980242	0
OPC	Astro	Ncor2	0.734168	0.980242	0
OPC	Astro	Srebf2	0.338433	0.980242	0
OPC	Astro	Hif3a	0.480518	0.980242	0
OPC	Astro	Zfp385b	0.63034	0.980242	0
OPC	Astro	Tcf25	0.788978	0.980242	0
OPC	Astro	Chrm3	0.90645	0.980242	0
OPC	Astro	Abca1	0.861142	0.980242	0
OPC	Astro	Cntnap5b	0.74887	0.980242	0
OPC	Astro	Nr3c2	0.318555	0.980242	0
OPC	Astro	Trps1	0.48395	0.980242	0
OPC	Astro	Rsrp1	0.931881	0.980242	0
OPC	Astro	Ptpro	0.989842	0.989842	0
OPC	Astro	Itga8	0.813736	0.980242	0
OPC	Astro	Sox5	0.75005	0.980242	0
OPC	Astro	Col11a1	0.78149	0.980242	0
OPC	Astro	Parp1	0.772425	0.980242	0
OPC	Astro	Zbtb20	0.904029	0.980242	0
OPC	Astro	Cd38	0.661375	0.980242	0
OPC	Astro	Pde8a	0.814029	0.980242	0
OPC	Astro	Epb41l4a	0.341186	0.980242	0
OPC	Astro	Mef2c	0.633774	0.980242	0
OPC	Astro	Hivep3	0.80547	0.980242	0
OPC	Astro	3222401L13Rik	0.807428	0.980242	0
OPC	Astro	Sox2ot	0.238062	0.980242	0
OPC	Astro	Sirt3	0.795434	0.980242	0
OPC	Astro	Klf12	0.551493	0.980242	0
OPC	Astro	Sirt2	0.542577	0.980242	0
OPC	Astro	Astn2	0.195349	0.980242	0
OPC	Astro	Zc3hav1	0.229396	0.980242	0
OPC	Astro	Ccnd2	0.195512	0.980242	0
OPC	Astro	Adarb2	0.50669	0.980242	0
OPC	Astro	Nampt	0.793026	0.980242	0
OPC	Astro	Rora	0.482853	0.980242	0
OPC	Astro	Hmbox1	0.752054	0.980242	0
OPC	Astro	Thrb	0.539953	0.980242	0
OPC	Astro	Serinc3	0.402612	0.980242	0
OPC	Astro	Frmd4b	0.764507	0.980242	0
OPC	Astro	Sparc	0.430146	0.980242	0
OPC	Astro	Parp4	0.412813	0.980242	0
OPC	Astro	Gpc5	0.523448	0.980242	0
OPC	Astro	Rreb1	0.839485	0.980242	0
OPC	Astro	Kcnip3	0.473699	0.980242	0
OPC	Astro	Cd9	0.129457	0.980242	0
OPC	Astro	Vim	0.185131	0.980242	0
OPC	Astro	Lyz2	0.843252	0.980242	0
OPC	Astro	Olig2	0.459461	0.980242	0
OPC	Astro	Hipk2	0.0503484	0.980242	0
OPC	Astro	Tnfsf8	0.418314	0.980242	0
OPC	Astro	Tnks	0.539601	0.980242	0
OPC	Astro	Hmgcr	0.422125	0.980242	0
OPC	Astro	Pbx3	0.646264	0.980242	0
OPC	Astro	Ephb1	0.950728	0.980242	0
OPC	Astro	E2f3	0.568414	0.980242	0
OPC	Astro	Dach1	0.149398	0.980242	0
OPC	Astro	Apoe	0.188334	0.980242	0
OPC	Astro	Tead2	0.315185	0.980242	0
OPC	Astro	Fth1	0.231271	0.980242	0
OPC	Astro	Kctd8	0.275964	0.980242	0
OPC	Astro	Jazf1	0.0886528	0.980242	0
OPC	Astro	Sp100	0.325919	0.980242	0
OPC	Astro	Olig1	0.671032	0.980242	0
OPC	Astro	Cd74	0.701768	0.980242	0
OPC	Astro	Rspo3	0.729683	0.980242	0
OPC	Astro	Jdp2	0.953783	0.980242	0
OPC	Astro	Eif5b	0.957016	0.980242	0
OPC	Astro	Pde10a	0.577788	0.980242	0
OPC	Astro	S100a10	0.890813	0.980242	0
OPC	Astro	Creb5	0.000164903	0.0230865	1
OPC	Astro	Hsbp1	0.580623	0.980242	0
OPC	Astro	Dgka	0.634536	0.980242	0
OPC	Astro	Adra1a	0.44269	0.980242	0
OPC	Astro	Nkain3	0.0258556	0.980242	0
OPC	Astro	Ildr2	0.628493	0.980242	0
OPC	Astro	Zfhx3	0.467467	0.980242	0
OPC	Astro	Scg2	0.576446	0.980242	0
OPC	Astro	Csrnp3	0.943308	0.980242	0
OPC	Astro	Zeb1	0.802438	0.980242	0
OPC	Astro	Dpysl3	0.532222	0.980242	0
Olig	Astro	Abi3	0.544801	0.981959	0
Olig	Astro	Acta2	0.596037	0.981959	0
Olig	Astro	Adora2a	0.723959	0.981959	0
Olig	Astro	Aldoc	0.240121	0.981959	0
Olig	Astro	Anln	0.0306626	0.816854	0
Olig	Astro	Apln	0.834016	0.981959	0
Olig	Astro	Aqp4	0.712671	0.981959	0
Olig	Astro	B2m	0.510686	0.981959	0
Olig	Astro	Bcl11b	0.63318	0.981959	0
Olig	Astro	Bgn	0.555788	0.981959	0
Olig	Astro	Bmp4	0.992159	0.99632	0
Olig	Astro	Bnc2	0.0246351	0.766426	0
Olig	Astro	C1qa	0.213693	0.981959	0
Olig	Astro	C1qc	0.732326	0.981959	0
Olig	Astro	C1ql1	0.396032	0.981959	0
Olig	Astro	C3	0.900366	0.981959	0
Olig	Astro	Calb1	0.612292	0.981959	0
Olig	Astro	Calb2	0.656191	0.981959	0
Olig	Astro	Ccl2	0.333351	0.981959	0
Olig	Astro	Cd14	0.609678	0.981959	0
Olig	Astro	Cd24a	0.380253	0.981959	0
Olig	Astro	Cd47	0.901265	0.981959	0
Olig	Astro	Cdkn2a	0.716252	0.981959	0
Olig	Astro	Cgnl1	0.604568	0.981959	0
Olig	Astro	Chrna2	0.263004	0.981959	0
Olig	Astro	Cldn5	0.602389	0.981959	0
Olig	Astro	Clic4	0.0910855	0.981959	0
Olig	Astro	Cnr1	0.33835	0.981959	0
Olig	Astro	Cpne5	0.936369	0.981959	0
Olig	Astro	Cpne7	0.887276	0.981959	0
Olig	Astro	Cpne9	0.450122	0.981959	0
Olig	Astro	Crh	0.643325	0.981959	0
Olig	Astro	Crhbp	0.875125	0.981959	0
Olig	Astro	Csf1r	0.742338	0.981959	0
Olig	Astro	Cspg4	0.987538	0.99632	0
Olig	Astro	Ctps1	0.331578	0.981959	0
Olig	Astro	Ctss	0.694039	0.981959	0
Olig	Astro	Cux2	0.564448	0.981959	0
Olig	Astro	Cx3cr1	0.885592	0.981959	0
Olig	Astro	Cxcl10	0.396931	0.981959	0
Olig	Astro	Cyp27a1	0.130622	0.981959	0
Olig	Astro	Deptor	0.876458	0.981959	0
Olig	Astro	Dio2	0.53356	0.981959	0
Olig	Astro	Drd1	0.538566	0.981959	0
Olig	Astro	Drd2	0.380144	0.981959	0
Olig	Astro	Egfr	0.179644	0.981959	0
Olig	Astro	Emid1	0.321024	0.981959	0
Olig	Astro	Enpp6	0.228976	0.981959	0
Olig	Astro	Eomes	0.661297	0.981959	0
Olig	Astro	Exph5	0.639836	0.981959	0
Olig	Astro	Fam107a	0.99632	0.99632	0
Olig	Astro	Fcgr1	0.0447572	0.91956	0
Olig	Astro	Fezf2	0.475102	0.981959	0
Olig	Astro	Flt1	0.996165	0.99632	0
Olig	Astro	Fn1	0.930531	0.981959	0
Olig	Astro	Foxj1	0.530197	0.981959	0
Olig	Astro	Foxp2	0.428583	0.981959	0
Olig	Astro	Gad1	0.741025	0.981959	0
Olig	Astro	Gad2	0.40923	0.981959	0
Olig	Astro	Gfap	0.759034	0.981959	0
Olig	Astro	Grin2c	0.354516	0.981959	0
Olig	Astro	Gsdmd	0.902425	0.981959	0
Olig	Astro	Hexb	0.113063	0.981959	0
Olig	Astro	Ifi44	0.613359	0.981959	0
Olig	Astro	Ifit3	0.287233	0.981959	0
Olig	Astro	Ifitm3	0.919082	0.981959	0
Olig	Astro	Igf2	0.204662	0.981959	0
Olig	Astro	Il12a	0.708259	0.981959	0
Olig	Astro	Il15ra	0.732337	0.981959	0
Olig	Astro	Il17f	0.848481	0.981959	0
Olig	Astro	Il18	0.532139	0.981959	0
Olig	Astro	Il22	0.976219	0.99632	0
Olig	Astro	Il23a	0.84581	0.981959	0
Olig	Astro	Il2ra	0.913327	0.981959	0
Olig	Astro	Il2rb	0.88811	0.981959	0
Olig	Astro	Il2rg	0.256756	0.981959	0
Olig	Astro	Il33	0.213652	0.981959	0
Olig	Astro	Irf3	0.558483	0.981959	0
Olig	Astro	Irf7	0.535044	0.981959	0
Olig	Astro	Itgae	0.566692	0.981959	0
Olig	Astro	Itgam	0.707889	0.981959	0
Olig	Astro	Itgax	0.860809	0.981959	0
Olig	Astro	Itgb2	0.14877	0.981959	0
Olig	Astro	Itpr2	0.338024	0.981959	0
Olig	Astro	Kcnip2	0.823731	0.981959	0
Olig	Astro	Kcnj8	0.756112	0.981959	0
Olig	Astro	Klrg1	0.119431	0.981959	0
Olig	Astro	Lamp5	0.690244	0.981959	0
Olig	Astro	Lhx6	0.5082	0.981959	0
Olig	Astro	Lsp1	0.456592	0.981959	0
Olig	Astro	Mbp	0.424833	0.981959	0
Olig	Astro	Mfge8	0.171562	0.981959	0
Olig	Astro	Ms4a1	0.854097	0.981959	0
Olig	Astro	Myh11	0.442171	0.981959	0
Olig	Astro	Ndst4	0.174569	0.981959	0
Olig	Astro	Nfkb1	0.617644	0.981959	0
Olig	Astro	Nfkbia	0.355889	0.981959	0
Olig	Astro	Nlrp1b	0.884536	0.981959	0
Olig	Astro	Nlrp3	0.883072	0.981959	0
Olig	Astro	Npr3	0.647127	0.981959	0
Olig	Astro	Nr4a2	0.197969	0.981959	0
Olig	Astro	Nxph2	0.46074	0.981959	0
Olig	Astro	Opalin	0.821634	0.981959	0
Olig	Astro	Osr1	0.458592	0.981959	0
Olig	Astro	Otof	0.730242	0.981959	0
Olig	Astro	Parp14	0.848629	0.981959	0
Olig	Astro	Pdcd1	0.236592	0.981959	0
Olig	Astro	Pdgfra	0.724965	0.981959	0
Olig	Astro	Pitpnm3	0.935284	0.981959	0
Olig	Astro	Plekhg3	0.779963	0.981959	0
Olig	Astro	Plp1	0.289777	0.981959	0
Olig	Astro	Prox1	0.0763857	0.981959	0
Olig	Astro	Ptges2	0.215282	0.981959	0
Olig	Astro	Ptprc	0.39468	0.981959	0
Olig	Astro	Ptpru	0.410675	0.981959	0
Olig	Astro	Pvalb	0.909855	0.981959	0
Olig	Astro	Rapgefl1	0.447475	0.981959	0
Olig	Astro	Rorb	0.44556	0.981959	0
Olig	Astro	Rxfp1	0.550053	0.981959	0
Olig	Astro	Satb2	0.778695	0.981959	0
Olig	Astro	Scube1	0.821475	0.981959	0
Olig	Astro	Selplg	0.43795	0.981959	0
Olig	Astro	Serpina3n	0.653542	0.981959	0
Olig	Astro	Slc17a6	0.607915	0.981959	0
Olig	Astro	Slc17a7	0.013827	0.645259	0
Olig	Astro	Slc17a8	0.804295	0.981959	0
Olig	Astro	Slc30a3	0.948813	0.987612	0
Olig	Astro	Slc32a1	0.861619	0.981959	0
Olig	Astro	Slc6a20a	0.821529	0.981959	0
Olig	Astro	Smoc2	0.894988	0.981959	0
Olig	Astro	Sox10	0.944265	0.986545	0
Olig	Astro	Sox6	0.917799	0.981959	0
Olig	Astro	Spi1	0.642898	0.981959	0
Olig	Astro	Sst	0.362358	0.981959	0
Olig	Astro	Sulf1	0.484381	0.981959	0
Olig	Astro	Sulf2	0.0829733	0.981959	0
Olig	Astro	Syt6	0.615008	0.981959	0
Olig	Astro	Tap1	0.573501	0.981959	0
Olig	Astro	Tbr1	0.975676	0.99632	0
Olig	Astro	Tcap	0.105814	0.981959	0
Olig	Astro	Tgfb1	0.871373	0.981959	0
Olig	Astro	Tgfb2	0.466443	0.981959	0
Olig	Astro	Tgfb3	0.922414	0.981959	0
Olig	Astro	Th	0.935283	0.981959	0
Olig	Astro	Tmem132c	0.761978	0.981959	0
Olig	Astro	Tnf	0.373035	0.981959	0
Olig	Astro	Trabd2b	0.986427	0.99632	0
Olig	Astro	Trem2	0.713095	0.981959	0
Olig	Astro	Trim30a	0.425517	0.981959	0
Olig	Astro	Tshz2	0.799741	0.981959	0
Olig	Astro	Ttr	0.687468	0.981959	0
Olig	Astro	Ttyh2	0.0014021	0.130862	0
Olig	Astro	Uaca	0.73515	0.981959	0
Olig	Astro	Vip	0.432547	0.981959	0
Olig	Astro	Vipr2	0.488248	0.981959	0
Olig	Astro	Vtn	0.253763	0.981959	0
Olig	Astro	Vwc2l	0.687169	0.981959	0
Olig	Astro	Pcdhb16	0.932208	0.981959	0
Olig	Astro	Lnpep	0.40721	0.981959	0
Olig	Astro	Ano3	0.70609	0.981959	0
Olig	Astro	Adgrg6	0.00761619	0.426507	0
Olig	Astro	Sfmbt2	0.195844	0.981959	0
Olig	Astro	Nfia	0.177463	0.981959	0
Olig	Astro	7630403G23Rik	0.598403	0.981959	0
Olig	Astro	Plekhg1	0.0185619	0.649667	0
Olig	Astro	Grin2b	0.315321	0.981959	0
Olig	Astro	Cdkn1a	0.789951	0.981959	0
Olig	Astro	Tiparp	0.0530157	0.927774	0
Olig	Astro	Slc24a3	0.0473198	0.91956	0
Olig	Astro	Arid5b	0.176541	0.981959	0
Olig	Astro	Gsg1l	0.524033	0.981959	0
Olig	Astro	Mxi1	0.926809	0.981959	0
Olig	Astro	Ebf1	0.462805	0.981959	0
Olig	Astro	Aff1	0.682355	0.981959	0
Olig	Astro	Banp	0.40208	0.981959	0
Olig	Astro	Zfp804a	0.658907	0.981959	0
Olig	Astro	Sirt7	0.210303	0.981959	0
Olig	Astro	Prr5l	0.860817	0.981959	0
Olig	Astro	Maf	0.275215	0.981959	0
Olig	Astro	Nfe2l2	0.875952	0.981959	0
Olig	Astro	Grin3a	0.711342	0.981959	0
Olig	Astro	Sptan1	0.448078	0.981959	0
Olig	Astro	Cntnap5a	0.638647	0.981959	0
Olig	Astro	Npas3	0.933549	0.981959	0
Olig	Astro	Ctsb	0.887934	0.981959	0
Olig	Astro	Ctsd	0.670907	0.981959	0
Olig	Astro	Bbx	0.537424	0.981959	0
Olig	Astro	Man1a	0.000120191	0.0249893	1
Olig	Astro	Trio	0.504256	0.981959	0
Olig	Astro	Creb3l2	0.771581	0.981959	0
Olig	Astro	Myt1l	0.745957	0.981959	0
Olig	Astro	Axl	0.81883	0.981959	0
Olig	Astro	Hs3st4	0.572665	0.981959	0
Olig	Astro	Aff3	0.971918	0.99632	0
Olig	Astro	Cd209g	0.551496	0.981959	0
Olig	Astro	Neat1	0.119601	0.981959	0
Olig	Astro	Sdk1	0.906595	0.981959	0
Olig	Astro	Nfib	0.35256	0.981959	0
Olig	Astro	Nmnat2	0.69533	0.981959	0
Olig	Astro	Fbln2	0.883059	0.981959	0
Olig	Astro	Zfp827	0.343432	0.981959	0
Olig	Astro	Hmgb1	0.521875	0.981959	0
Olig	Astro	Ncor2	0.902777	0.981959	0
Olig	Astro	Srebf2	0.691954	0.981959	0
Olig	Astro	Hif3a	0.786503	0.981959	0
Olig	Astro	Zfp385b	0.750174	0.981959	0
Olig	Astro	Tcf25	0.0492621	0.91956	0
Olig	Astro	Chrm3	0.52507	0.981959	0
Olig	Astro	Abca1	0.0880188	0.981959	0
Olig	Astro	Cntnap5b	0.407849	0.981959	0
Olig	Astro	Nr3c2	0.403798	0.981959	0
Olig	Astro	Trps1	0.434309	0.981959	0
Olig	Astro	Rsrp1	0.831468	0.981959	0
Olig	Astro	Ptpro	0.565093	0.981959	0
Olig	Astro	Itga8	0.750155	0.981959	0
Olig	Astro	Sox5	0.350696	0.981959	0
Olig	Astro	Col11a1	0.273001	0.981959	0
Olig	Astro	Parp1	0.0601116	0.935069	0
Olig	Astro	Zbtb20	0.401065	0.981959	0
Olig	Astro	Cd38	0.468347	0.981959	0
Olig	Astro	Pde8a	0.114414	0.981959	0
Olig	Astro	Epb41l4a	0.881201	0.981959	0
Olig	Astro	Mef2c	0.41559	0.981959	0
Olig	Astro	Hivep3	0.568832	0.981959	0
Olig	Astro	3222401L13Rik	0.52023	0.981959	0
Olig	Astro	Sox2ot	0.653135	0.981959	0
Olig	Astro	Sirt3	0.286334	0.981959	0
Olig	Astro	Klf12	0.238571	0.981959	0
Olig	Astro	Sirt2	0.629787	0.981959	0
Olig	Astro	Astn2	0.587939	0.981959	0
Olig	Astro	Zc3hav1	0.831812	0.981959	0
Olig	Astro	Ccnd2	0.221337	0.981959	0
Olig	Astro	Adarb2	0.455733	0.981959	0
Olig	Astro	Nampt	0.958549	0.994051	0
Olig	Astro	Rora	0.727601	0.981959	0
Olig	Astro	Hmbox1	0.113836	0.981959	0
Olig	Astro	Thrb	0.413642	0.981959	0
Olig	Astro	Serinc3	0.457801	0.981959	0
Olig	Astro	Frmd4b	0.0745867	0.981959	0
Olig	Astro	Sparc	0.67511	0.981959	0
Olig	Astro	Parp4	0.204648	0.981959	0
Olig	Astro	Gpc5	0.670503	0.981959	0
Olig	Astro	Rreb1	0.800531	0.981959	0
Olig	Astro	Kcnip3	0.704677	0.981959	0
Olig	Astro	Cd9	0.14898	0.981959	0
Olig	Astro	Vim	0.460885	0.981959	0
Olig	Astro	Lyz2	0.451139	0.981959	0
Olig	Astro	Olig2	0.0484697	0.91956	0
Olig	Astro	Hipk2	0.0654252	0.964162	0
Olig	Astro	Tnfsf8	0.837797	0.981959	0
Olig	Astro	Tnks	0.0178381	0.649667	0
Olig	Astro	Hmgcr	0.767768	0.981959	0
Olig	Astro	Pbx3	0.934405	0.981959	0
Olig	Astro	Ephb1	0.0320907	0.816854	0
Olig	Astro	E2f3	0.100104	0.981959	0
Olig	Astro	Dach1	0.766393	0.981959	0
Olig	Astro	Apoe	0.0929409	0.981959	0
Olig	Astro	Tead2	0.49644	0.981959	0
Olig	Astro	Fth1	0.976985	0.99632	0
Olig	Astro	Kctd8	0.892755	0.981959	0
Olig	Astro	Jazf1	0.473375	0.981959	0
Olig	Astro	Sp100	0.0994554	0.981959	0
Olig	Astro	Olig1	0.62035	0.981959	0
Olig	Astro	Cd74	0.00275284	0.192699	0
Olig	Astro	Rspo3	0.147392	0.981959	0
Olig	Astro	Jdp2	0.264164	0.981959	0
Olig	Astro	Eif5b	0.379988	0.981959	0
Olig	Astro	Pde10a	0.106075	0.981959	0
Olig	Astro	S100a10	0.770576	0.981959	0
Olig	Astro	Creb5	0.000178495	0.0249893	1
Olig	Astro	Hsbp1	0.991792	0.99632	0
Olig	Astro	Dgka	0.621791	0.981959	0
Olig	Astro	Adra1a	0.725591	0.981959	0
Olig	Astro	Nkain3	0.175808	0.981959	0
Olig	Astro	Ildr2	0.91085	0.981959	0
Olig	Astro	Zfhx3	0.302368	0.981959	0
Olig	Astro	Scg2	0.755123	0.981959	0
Olig	Astro	Csrnp3	0.0576227	0.935069	0
Olig	Astro	Zeb1	0.514904	0.981959	0
Olig	Astro	Dpysl3	0.391317	0.981959	0
Peri	Astro	Abi3	0.484928	0.996634	0
Peri	Astro	Acta2	0.0123462	0.345693	0
Peri	Astro	Adora2a	0.00145908	0.102136	0
Peri	Astro	Aldoc	0.745195	0.996634	0
Peri	Astro	Anln	0.49812	0.996634	0
Peri	Astro	Apln	0.138462	0.996634	0
Peri	Astro	Aqp4	0.910568	0.996634	0
Peri	Astro	B2m	0.912384	0.996634	0
Peri	Astro	Bcl11b	0.413471	0.996634	0
Peri	Astro	Bgn	0.00305821	0.107384	0
Peri	Astro	Bmp4	0.204397	0.996634	0
Peri	Astro	Bnc2	0.784073	0.996634	0
Peri	Astro	C1qa	0.114961	0.869973	0
Peri	Astro	C1qc	0.674595	0.996634	0
Peri	Astro	C1ql1	0.156976	0.996634	0
Peri	Astro	C3	0.777827	0.996634	0
Peri	Astro	Calb1	0.947063	0.996634	0
Peri	Astro	Calb2	0.7206	0.996634	0
Peri	Astro	Ccl2	0.806327	0.996634	0
Peri	Astro	Cd14	0.977558	0.996634	0
Peri	Astro	Cd24a	0.0362615	0.564068	0
Peri	Astro	Cd47	0.566265	0.996634	0
Peri	Astro	Cdkn2a	0.820338	0.996634	0
Peri	Astro	Cgnl1	0.664724	0.996634	0
Peri	Astro	Chrna2	0.0252555	0.49541	0
Peri	Astro	Cldn5	0.938151	0.996634	0
Peri	Astro	Clic4	0.0550912	0.715592	0
Peri	Astro	Cnr1	0.596208	0.996634	0
Peri	Astro	Cpne5	0.986492	0.996634	0
Peri	Astro	Cpne7	0.795188	0.996634	0
Peri	Astro	Cpne9	0.432799	0.996634	0
Peri	Astro	Crh	0.980198	0.996634	0
Peri	Astro	Crhbp	0.484112	0.996634	0
Peri	Astro	Csf1r	0.943174	0.996634	0
Peri	Astro	Cspg4	0.06614	0.740768	0
Peri	Astro	Ctps1	0.546961	0.996634	0
Peri	Astro	Ctss	0.839732	0.996634	0
Peri	Astro	Cux2	0.873155	0.996634	0
Peri	Astro	Cx3cr1	0.539907	0.996634	0
[truncated: 15,921 more rows]

## Sheet: NCEM_79um
anchor	neighbor	gene	pvalue	pvalue_adj	ICG
Astro	Astro	Abi3	0.704145	0.967836	0
Astro	Astro	Acta2	0.66788	0.967836	0
Astro	Astro	Adora2a	0.646891	0.967836	0
Astro	Astro	Aldoc	0.210524	0.967836	0
Astro	Astro	Anln	0.102359	0.860224	0
Astro	Astro	Apln	0.00097262	0.0907779	1
Astro	Astro	Aqp4	0.0882051	0.860224	0
Astro	Astro	B2m	0.409312	0.967836	0
Astro	Astro	Bcl11b	0.269191	0.967836	0
Astro	Astro	Bgn	0.463535	0.967836	0
Astro	Astro	Bmp4	0.303053	0.967836	0
Astro	Astro	Bnc2	0.59424	0.967836	0
Astro	Astro	C1qa	0.357137	0.967836	0
Astro	Astro	C1qc	0.617137	0.967836	0
Astro	Astro	C1ql1	0.0937072	0.860224	0
Astro	Astro	C3	0.664712	0.967836	0
Astro	Astro	Calb1	0.102074	0.860224	0
Astro	Astro	Calb2	0.644902	0.967836	0
Astro	Astro	Ccl2	0.6669	0.967836	0
Astro	Astro	Cd14	0.54278	0.967836	0
Astro	Astro	Cd24a	0.335609	0.967836	0
Astro	Astro	Cd47	0.588274	0.967836	0
Astro	Astro	Cdkn2a	0.940105	0.985878	0
Astro	Astro	Cgnl1	0.886849	0.985388	0
Astro	Astro	Chrna2	0.581691	0.967836	0
Astro	Astro	Cldn5	0.862101	0.97728	0
Astro	Astro	Clic4	0.818766	0.967836	0
Astro	Astro	Cnr1	0.526082	0.967836	0
Astro	Astro	Cpne5	0.654433	0.967836	0
Astro	Astro	Cpne7	0.935947	0.985878	0
Astro	Astro	Cpne9	0.774808	0.967836	0
Astro	Astro	Crh	0.181801	0.958185	0
Astro	Astro	Crhbp	0.203132	0.967836	0
Astro	Astro	Csf1r	0.206444	0.967836	0
Astro	Astro	Cspg4	0.17985	0.958185	0
Astro	Astro	Ctps1	0.828705	0.968142	0
Astro	Astro	Ctss	0.385793	0.967836	0
Astro	Astro	Cux2	0.131417	0.929529	0
Astro	Astro	Cx3cr1	0.791267	0.967836	0
Astro	Astro	Cxcl10	0.738036	0.967836	0
Astro	Astro	Cyp27a1	0.256358	0.967836	0
Astro	Astro	Deptor	0.393337	0.967836	0
Astro	Astro	Dio2	0.021081	0.370756	0
Astro	Astro	Drd1	0.938104	0.985878	0
Astro	Astro	Drd2	0.673215	0.967836	0
Astro	Astro	Egfr	0.00378131	0.151253	0
Astro	Astro	Emid1	0.384276	0.967836	0
Astro	Astro	Enpp6	0.717297	0.967836	0
Astro	Astro	Eomes	0.0569308	0.759077	0
Astro	Astro	Exph5	0.732388	0.967836	0
Astro	Astro	Fam107a	0.775179	0.967836	0
Astro	Astro	Fcgr1	0.370231	0.967836	0
Astro	Astro	Fezf2	0.0161604	0.323208	0
Astro	Astro	Flt1	0.850803	0.968394	0
Astro	Astro	Fn1	0.838678	0.968142	0
Astro	Astro	Foxj1	0.74784	0.967836	0
Astro	Astro	Foxp2	0.923896	0.985878	0
Astro	Astro	Gad1	0.55277	0.967836	0
Astro	Astro	Gad2	0.77445	0.967836	0
Astro	Astro	Gfap	0.00672845	0.20933	0
Astro	Astro	Grin2c	0.422487	0.967836	0
Astro	Astro	Gsdmd	0.365039	0.967836	0
Astro	Astro	Hexb	0.937527	0.985878	0
Astro	Astro	Ifi44	0.818224	0.967836	0
Astro	Astro	Ifit3	0.430539	0.967836	0
Astro	Astro	Ifitm3	0.628837	0.967836	0
Astro	Astro	Igf2	0.590016	0.967836	0
Astro	Astro	Il12a	0.799967	0.967836	0
Astro	Astro	Il15ra	0.504381	0.967836	0
Astro	Astro	Il17f	0.0620738	0.79003	0
Astro	Astro	Il18	0.870505	0.978881	0
Astro	Astro	Il22	0.701461	0.967836	0
Astro	Astro	Il23a	0.104456	0.860224	0
Astro	Astro	Il2ra	0.57833	0.967836	0
Astro	Astro	Il2rb	0.113365	0.88173	0
Astro	Astro	Il2rg	0.488235	0.967836	0
Astro	Astro	Il33	0.13279	0.929529	0
Astro	Astro	Irf3	0.836892	0.968142	0
Astro	Astro	Irf7	0.506542	0.967836	0
Astro	Astro	Itgae	0.956129	0.988169	0
Astro	Astro	Itgam	0.544409	0.967836	0
Astro	Astro	Itgax	0.664057	0.967836	0
Astro	Astro	Itgb2	0.0721417	0.860224	0
Astro	Astro	Itpr2	0.6203	0.967836	0
Astro	Astro	Kcnip2	0.90856	0.985878	0
Astro	Astro	Kcnj8	0.38909	0.967836	0
Astro	Astro	Klrg1	0.626649	0.967836	0
Astro	Astro	Lamp5	0.788812	0.967836	0
Astro	Astro	Lhx6	0.44095	0.967836	0
Astro	Astro	Lsp1	0.634425	0.967836	0
Astro	Astro	Mbp	0.918383	0.985878	0
Astro	Astro	Mfge8	0.00131712	0.0921981	1
Astro	Astro	Ms4a1	0.578411	0.967836	0
Astro	Astro	Myh11	0.55977	0.967836	0
Astro	Astro	Ndst4	0.838629	0.968142	0
Astro	Astro	Nfkb1	0.226869	0.967836	0
Astro	Astro	Nfkbia	0.3608	0.967836	0
Astro	Astro	Nlrp1b	0.184793	0.958185	0
Astro	Astro	Nlrp3	0.910077	0.985878	0
Astro	Astro	Npr3	0.758327	0.967836	0
Astro	Astro	Nr4a2	0.687254	0.967836	0
Astro	Astro	Nxph2	0.145776	0.93977	0
Astro	Astro	Opalin	0.684536	0.967836	0
Astro	Astro	Osr1	0.631056	0.967836	0
Astro	Astro	Otof	0.632938	0.967836	0
Astro	Astro	Parp14	0.729504	0.967836	0
Astro	Astro	Pdcd1	0.542583	0.967836	0
Astro	Astro	Pdgfra	0.261204	0.967836	0
Astro	Astro	Pitpnm3	0.869028	0.978881	0
Astro	Astro	Plekhg3	0.948589	0.987379	0
Astro	Astro	Plp1	0.419254	0.967836	0
Astro	Astro	Prox1	0.516524	0.967836	0
Astro	Astro	Ptges2	0.799817	0.967836	0
Astro	Astro	Ptprc	0.800609	0.967836	0
Astro	Astro	Ptpru	0.828398	0.968142	0
Astro	Astro	Pvalb	0.783765	0.967836	0
Astro	Astro	Rapgefl1	0.802618	0.967836	0
Astro	Astro	Rorb	0.0298792	0.486945	0
Astro	Astro	Rxfp1	0.776341	0.967836	0
Astro	Astro	Satb2	0.635406	0.967836	0
Astro	Astro	Scube1	0.653613	0.967836	0
Astro	Astro	Selplg	0.681517	0.967836	0
Astro	Astro	Serpina3n	0.102619	0.860224	0
Astro	Astro	Slc17a6	0.841975	0.968142	0
Astro	Astro	Slc17a7	0.117138	0.886446	0
Astro	Astro	Slc17a8	0.701511	0.967836	0
Astro	Astro	Slc30a3	0.850599	0.968394	0
Astro	Astro	Slc32a1	0.331007	0.967836	0
Astro	Astro	Slc6a20a	0.92452	0.985878	0
Astro	Astro	Smoc2	0.434236	0.967836	0
Astro	Astro	Sox10	0.908124	0.985878	0
Astro	Astro	Sox6	0.402522	0.967836	0
Astro	Astro	Spi1	0.580964	0.967836	0
Astro	Astro	Sst	0.908088	0.985878	0
Astro	Astro	Sulf1	0.373158	0.967836	0
Astro	Astro	Sulf2	0.628103	0.967836	0
Astro	Astro	Syt6	0.535439	0.967836	0
Astro	Astro	Tap1	0.527817	0.967836	0
Astro	Astro	Tbr1	0.582035	0.967836	0
Astro	Astro	Tcap	0.785343	0.967836	0
Astro	Astro	Tgfb1	0.729767	0.967836	0
Astro	Astro	Tgfb2	0.609992	0.967836	0
Astro	Astro	Tgfb3	0.322744	0.967836	0
Astro	Astro	Th	0.625519	0.967836	0
Astro	Astro	Tmem132c	0.533561	0.967836	0
Astro	Astro	Tnf	0.217686	0.967836	0
Astro	Astro	Trabd2b	0.395787	0.967836	0
Astro	Astro	Trem2	0.228649	0.967836	0
Astro	Astro	Trim30a	0.587673	0.967836	0
Astro	Astro	Tshz2	0.313761	0.967836	0
Astro	Astro	Ttr	0.69505	0.967836	0
Astro	Astro	Ttyh2	0.691698	0.967836	0
Astro	Astro	Uaca	0.305423	0.967836	0
Astro	Astro	Vip	0.044975	0.62965	0
Astro	Astro	Vipr2	0.631509	0.967836	0
Astro	Astro	Vtn	0.749241	0.967836	0
Astro	Astro	Vwc2l	0.879022	0.984505	0
Astro	Astro	Pcdhb16	0.685929	0.967836	0
Astro	Astro	Lnpep	0.181808	0.958185	0
Astro	Astro	Ano3	0.0843822	0.860224	0
Astro	Astro	Adgrg6	0.600293	0.967836	0
Astro	Astro	Sfmbt2	0.354426	0.967836	0
Astro	Astro	Nfia	0.528501	0.967836	0
Astro	Astro	7630403G23Rik	0.898607	0.985878	0
Astro	Astro	Plekhg1	0.0316955	0.486945	0
Astro	Astro	Grin2b	0.108385	0.867077	0
Astro	Astro	Cdkn1a	0.63154	0.967836	0
Astro	Astro	Tiparp	0.00264187	0.123287	0
Astro	Astro	Slc24a3	0.22591	0.967836	0
Astro	Astro	Arid5b	0.652838	0.967836	0
Astro	Astro	Gsg1l	0.157747	0.93977	0
Astro	Astro	Mxi1	0.599332	0.967836	0
Astro	Astro	Ebf1	0.172129	0.958185	0
Astro	Astro	Aff1	0.819204	0.967836	0
Astro	Astro	Banp	0.649944	0.967836	0
Astro	Astro	Zfp804a	0.995821	0.998759	0
Astro	Astro	Sirt7	0.192918	0.965185	0
Astro	Astro	Prr5l	0.485923	0.967836	0
Astro	Astro	Maf	0.169994	0.958185	0
Astro	Astro	Nfe2l2	0.956407	0.988169	0
Astro	Astro	Grin3a	0.714415	0.967836	0
Astro	Astro	Sptan1	0.516546	0.967836	0
Astro	Astro	Cntnap5a	0.93304	0.985878	0
Astro	Astro	Npas3	0.147774	0.93977	0
Astro	Astro	Ctsb	0.675605	0.967836	0
Astro	Astro	Ctsd	0.606931	0.967836	0
Astro	Astro	Bbx	0.347875	0.967836	0
Astro	Astro	Man1a	0.63204	0.967836	0
Astro	Astro	Trio	0.434109	0.967836	0
Astro	Astro	Creb3l2	0.14946	0.93977	0
Astro	Astro	Myt1l	0.726204	0.967836	0
Astro	Astro	Axl	0.00254538	0.123287	0
Astro	Astro	Hs3st4	0.671437	0.967836	0
Astro	Astro	Aff3	0.567907	0.967836	0
Astro	Astro	Cd209g	0.50741	0.967836	0
Astro	Astro	Neat1	0.74581	0.967836	0
Astro	Astro	Sdk1	0.335479	0.967836	0
Astro	Astro	Nfib	0.676891	0.967836	0
Astro	Astro	Nmnat2	0.989532	0.998759	0
Astro	Astro	Fbln2	0.981933	0.998759	0
Astro	Astro	Zfp827	0.597495	0.967836	0
Astro	Astro	Hmgb1	0.521011	0.967836	0
Astro	Astro	Ncor2	0.894817	0.985878	0
Astro	Astro	Srebf2	0.497107	0.967836	0
Astro	Astro	Hif3a	0.00845426	0.215199	0
Astro	Astro	Zfp385b	0.320703	0.967836	0
Astro	Astro	Tcf25	0.619822	0.967836	0
Astro	Astro	Chrm3	0.998421	0.998759	0
Astro	Astro	Abca1	0.0839601	0.860224	0
Astro	Astro	Cntnap5b	0.765317	0.967836	0
Astro	Astro	Nr3c2	0.392055	0.967836	0
Astro	Astro	Trps1	0.313068	0.967836	0
Astro	Astro	Rsrp1	0.290868	0.967836	0
Astro	Astro	Ptpro	0.736361	0.967836	0
Astro	Astro	Itga8	0.580825	0.967836	0
Astro	Astro	Sox5	0.701391	0.967836	0
Astro	Astro	Col11a1	0.468459	0.967836	0
Astro	Astro	Parp1	0.970716	0.991973	0
Astro	Astro	Zbtb20	0.0211861	0.370756	0
Astro	Astro	Cd38	0.156895	0.93977	0
Astro	Astro	Pde8a	0.962404	0.99071	0
Astro	Astro	Epb41l4a	0.00767605	0.214929	0
Astro	Astro	Mef2c	0.249173	0.967836	0
Astro	Astro	Hivep3	0.606869	0.967836	0
Astro	Astro	3222401L13Rik	0.562654	0.967836	0
Astro	Astro	Sox2ot	0.753607	0.967836	0
Astro	Astro	Sirt3	0.764813	0.967836	0
Astro	Astro	Klf12	0.711011	0.967836	0
Astro	Astro	Sirt2	0.492774	0.967836	0
Astro	Astro	Astn2	0.0153662	0.323208	0
Astro	Astro	Zc3hav1	0.883419	0.985388	0
Astro	Astro	Ccnd2	0.747692	0.967836	0
Astro	Astro	Adarb2	0.435785	0.967836	0
Astro	Astro	Nampt	0.843666	0.968142	0
Astro	Astro	Rora	0.427376	0.967836	0
Astro	Astro	Hmbox1	0.240575	0.967836	0
Astro	Astro	Thrb	0.0980047	0.860224	0
Astro	Astro	Serinc3	0.307653	0.967836	0
Astro	Astro	Frmd4b	0.482493	0.967836	0
Astro	Astro	Sparc	0.210801	0.967836	0
Astro	Astro	Parp4	0.193037	0.965185	0
Astro	Astro	Gpc5	0.817599	0.967836	0
Astro	Astro	Rreb1	0.139667	0.93977	0
Astro	Astro	Kcnip3	0.668656	0.967836	0
Astro	Astro	Cd9	0.000209825	0.0293755	1
Astro	Astro	Vim	0.00493748	0.172812	0
Astro	Astro	Lyz2	0.56252	0.967836	0
Astro	Astro	Olig2	0.476326	0.967836	0
Astro	Astro	Hipk2	0.806563	0.967836	0
Astro	Astro	Tnfsf8	0.519986	0.967836	0
Astro	Astro	Tnks	0.426162	0.967836	0
Astro	Astro	Hmgcr	0.153906	0.93977	0
Astro	Astro	Pbx3	0.680418	0.967836	0
Astro	Astro	Ephb1	0.967718	0.991973	0
Astro	Astro	E2f3	0.00996511	0.232519	0
Astro	Astro	Dach1	0.687204	0.967836	0
Astro	Astro	Apoe	0.000105686	0.0293755	1
Astro	Astro	Tead2	0.998759	0.998759	0
Astro	Astro	Fth1	0.102842	0.860224	0
Astro	Astro	Kctd8	0.223859	0.967836	0
Astro	Astro	Jazf1	0.990845	0.998759	0
Astro	Astro	Sp100	0.432196	0.967836	0
Astro	Astro	Olig1	0.0330427	0.486945	0
Astro	Astro	Cd74	0.440695	0.967836	0
Astro	Astro	Rspo3	0.807255	0.967836	0
Astro	Astro	Jdp2	0.32073	0.967836	0
Astro	Astro	Eif5b	0.926423	0.985878	0
Astro	Astro	Pde10a	0.501233	0.967836	0
Astro	Astro	S100a10	0.684906	0.967836	0
Astro	Astro	Creb5	0.610088	0.967836	0
Astro	Astro	Hsbp1	0.792459	0.967836	0
Astro	Astro	Dgka	0.946487	0.987379	0
Astro	Astro	Adra1a	0.182704	0.958185	0
Astro	Astro	Nkain3	0.464825	0.967836	0
Astro	Astro	Ildr2	0.12929	0.929529	0
Astro	Astro	Zfhx3	0.748269	0.967836	0
Astro	Astro	Scg2	0.551048	0.967836	0
Astro	Astro	Csrnp3	0.385563	0.967836	0
Astro	Astro	Zeb1	0.43949	0.967836	0
Astro	Astro	Dpysl3	0.0897281	0.860224	0
Endo	Astro	Abi3	0.798305	0.999641	0
Endo	Astro	Acta2	0.42463	0.999641	0
Endo	Astro	Adora2a	0.942445	0.999641	0
Endo	Astro	Aldoc	0.435934	0.999641	0
Endo	Astro	Anln	0.838218	0.999641	0
Endo	Astro	Apln	0.234017	0.927739	0
Endo	Astro	Aqp4	0.776874	0.999641	0
Endo	Astro	B2m	0.816453	0.999641	0
Endo	Astro	Bcl11b	0.549741	0.999641	0
Endo	Astro	Bgn	0.107369	0.751582	0
Endo	Astro	Bmp4	0.183743	0.927739	0
Endo	Astro	Bnc2	0.582175	0.999641	0
Endo	Astro	C1qa	0.505238	0.999641	0
Endo	Astro	C1qc	0.742704	0.999641	0
Endo	Astro	C1ql1	0.580655	0.999641	0
Endo	Astro	C3	0.853536	0.999641	0
Endo	Astro	Calb1	0.797177	0.999641	0
Endo	Astro	Calb2	0.521884	0.999641	0
Endo	Astro	Ccl2	0.30575	0.981648	0
Endo	Astro	Cd14	0.278711	0.978048	0
Endo	Astro	Cd24a	0.577246	0.999641	0
Endo	Astro	Cd47	0.595711	0.999641	0
Endo	Astro	Cdkn2a	0.993256	0.999641	0
Endo	Astro	Cgnl1	0.0425846	0.596185	0
Endo	Astro	Chrna2	0.197944	0.927739	0
Endo	Astro	Cldn5	0.0114024	0.330838	0
Endo	Astro	Clic4	0.137924	0.863743	0
Endo	Astro	Cnr1	0.670371	0.999641	0
Endo	Astro	Cpne5	0.282911	0.978048	0
Endo	Astro	Cpne7	0.48469	0.999641	0
Endo	Astro	Cpne9	0.432474	0.999641	0
Endo	Astro	Crh	0.18637	0.927739	0
Endo	Astro	Crhbp	0.723104	0.999641	0
Endo	Astro	Csf1r	0.220195	0.927739	0
Endo	Astro	Cspg4	0.120936	0.825906	0
Endo	Astro	Ctps1	0.291942	0.978048	0
Endo	Astro	Ctss	0.465829	0.999641	0
Endo	Astro	Cux2	0.895821	0.999641	0
Endo	Astro	Cx3cr1	0.295205	0.978048	0
Endo	Astro	Cxcl10	0.896438	0.999641	0
Endo	Astro	Cyp27a1	0.2418	0.940332	0
Endo	Astro	Deptor	0.925699	0.999641	0
Endo	Astro	Dio2	0.426104	0.999641	0
Endo	Astro	Drd1	0.777676	0.999641	0
Endo	Astro	Drd2	0.0594263	0.65756	0
Endo	Astro	Egfr	0.430225	0.999641	0
Endo	Astro	Emid1	0.757429	0.999641	0
Endo	Astro	Enpp6	0.629467	0.999641	0
Endo	Astro	Eomes	0.0649244	0.65756	0
Endo	Astro	Exph5	0.512735	0.999641	0
Endo	Astro	Fam107a	0.00241012	0.134967	0
Endo	Astro	Fcgr1	0.92131	0.999641	0
Endo	Astro	Fezf2	0.450164	0.999641	0
Endo	Astro	Flt1	0.0319623	0.542512	0
Endo	Astro	Fn1	0.296907	0.978048	0
Endo	Astro	Foxj1	0.438528	0.999641	0
Endo	Astro	Foxp2	0.266609	0.978048	0
Endo	Astro	Gad1	0.857386	0.999641	0
Endo	Astro	Gad2	0.647816	0.999641	0
Endo	Astro	Gfap	0.0111278	0.330838	0
Endo	Astro	Grin2c	0.0975859	0.700617	0
Endo	Astro	Gsdmd	0.0783184	0.65756	0
Endo	Astro	Hexb	0.047411	0.632147	0
Endo	Astro	Ifi44	0.0386597	0.569723	0
Endo	Astro	Ifit3	0.924624	0.999641	0
Endo	Astro	Ifitm3	0.0125737	0.330838	0
Endo	Astro	Igf2	0.173945	0.927739	0
Endo	Astro	Il12a	0.30923	0.981648	0
Endo	Astro	Il15ra	0.783545	0.999641	0
Endo	Astro	Il17f	0.708418	0.999641	0
Endo	Astro	Il18	0.551609	0.999641	0
Endo	Astro	Il22	0.615776	0.999641	0
Endo	Astro	Il23a	0.815609	0.999641	0
Endo	Astro	Il2ra	0.978297	0.999641	0
Endo	Astro	Il2rb	0.795178	0.999641	0
Endo	Astro	Il2rg	0.192499	0.927739	0
Endo	Astro	Il33	0.0917628	0.700617	0
Endo	Astro	Irf3	0.0798466	0.65756	0
Endo	Astro	Irf7	0.427931	0.999641	0
Endo	Astro	Itgae	0.940044	0.999641	0
Endo	Astro	Itgam	0.692381	0.999641	0
Endo	Astro	Itgax	0.689387	0.999641	0
Endo	Astro	Itgb2	0.952429	0.999641	0
Endo	Astro	Itpr2	0.0784816	0.65756	0
Endo	Astro	Kcnip2	0.695048	0.999641	0
Endo	Astro	Kcnj8	0.0102575	0.330838	0
Endo	Astro	Klrg1	0.131272	0.856483	0
Endo	Astro	Lamp5	0.488143	0.999641	0
Endo	Astro	Lhx6	0.896398	0.999641	0
Endo	Astro	Lsp1	0.860399	0.999641	0
Endo	Astro	Mbp	0.981422	0.999641	0
Endo	Astro	Mfge8	0.626607	0.999641	0
Endo	Astro	Ms4a1	0.386613	0.999641	0
Endo	Astro	Myh11	0.875	0.999641	0
Endo	Astro	Ndst4	0.269052	0.978048	0
Endo	Astro	Nfkb1	0.0164741	0.354827	0
Endo	Astro	Nfkbia	0.0122907	0.330838	0
Endo	Astro	Nlrp1b	0.845922	0.999641	0
Endo	Astro	Nlrp3	0.642882	0.999641	0
Endo	Astro	Npr3	0.501517	0.999641	0
Endo	Astro	Nr4a2	0.485894	0.999641	0
Endo	Astro	Nxph2	0.823523	0.999641	0
Endo	Astro	Opalin	0.622235	0.999641	0
Endo	Astro	Osr1	0.56596	0.999641	0
Endo	Astro	Otof	0.372372	0.999641	0
Endo	Astro	Parp14	0.0203779	0.386536	0
Endo	Astro	Pdcd1	0.185032	0.927739	0
Endo	Astro	Pdgfra	0.494564	0.999641	0
Endo	Astro	Pitpnm3	0.848506	0.999641	0
Endo	Astro	Plekhg3	0.99245	0.999641	0
Endo	Astro	Plp1	0.997519	0.999641	0
Endo	Astro	Prox1	0.999641	0.999641	0
Endo	Astro	Ptges2	0.480786	0.999641	0
Endo	Astro	Ptprc	0.480669	0.999641	0
Endo	Astro	Ptpru	0.481024	0.999641	0
Endo	Astro	Pvalb	0.213702	0.927739	0
Endo	Astro	Rapgefl1	0.893178	0.999641	0
Endo	Astro	Rorb	0.843187	0.999641	0
Endo	Astro	Rxfp1	0.491784	0.999641	0
Endo	Astro	Satb2	0.681607	0.999641	0
Endo	Astro	Scube1	0.571706	0.999641	0
Endo	Astro	Selplg	0.515455	0.999641	0
Endo	Astro	Serpina3n	0.0746589	0.65756	0
Endo	Astro	Slc17a6	0.07536	0.65756	0
Endo	Astro	Slc17a7	0.666446	0.999641	0
Endo	Astro	Slc17a8	0.593586	0.999641	0
Endo	Astro	Slc30a3	0.32641	0.993422	0
Endo	Astro	Slc32a1	0.825556	0.999641	0
Endo	Astro	Slc6a20a	0.235248	0.927739	0
Endo	Astro	Smoc2	0.20548	0.927739	0
Endo	Astro	Sox10	0.914903	0.999641	0
Endo	Astro	Sox6	0.603395	0.999641	0
Endo	Astro	Spi1	0.966808	0.999641	0
Endo	Astro	Sst	0.517096	0.999641	0
Endo	Astro	Sulf1	0.771051	0.999641	0
Endo	Astro	Sulf2	0.941721	0.999641	0
Endo	Astro	Syt6	0.499779	0.999641	0
Endo	Astro	Tap1	0.312024	0.981648	0
Endo	Astro	Tbr1	0.711222	0.999641	0
Endo	Astro	Tcap	0.764354	0.999641	0
Endo	Astro	Tgfb1	6.11748e-08	1.71289e-05	1
Endo	Astro	Tgfb2	0.790643	0.999641	0
Endo	Astro	Tgfb3	0.637583	0.999641	0
Endo	Astro	Th	0.14853	0.904097	0
Endo	Astro	Tmem132c	0.131531	0.856483	0
Endo	Astro	Tnf	0.52537	0.999641	0
Endo	Astro	Trabd2b	0.201897	0.927739	0
Endo	Astro	Trem2	0.980806	0.999641	0
Endo	Astro	Trim30a	0.811355	0.999641	0
Endo	Astro	Tshz2	0.226773	0.927739	0
Endo	Astro	Ttr	0.382842	0.999641	0
Endo	Astro	Ttyh2	0.716231	0.999641	0
Endo	Astro	Uaca	0.663166	0.999641	0
Endo	Astro	Vip	0.509564	0.999641	0
Endo	Astro	Vipr2	0.605109	0.999641	0
Endo	Astro	Vtn	0.74003	0.999641	0
Endo	Astro	Vwc2l	0.0733737	0.65756	0
Endo	Astro	Pcdhb16	0.707792	0.999641	0
Endo	Astro	Lnpep	0.157336	0.922009	0
Endo	Astro	Ano3	0.617281	0.999641	0
Endo	Astro	Adgrg6	0.0844911	0.675929	0
Endo	Astro	Sfmbt2	0.800402	0.999641	0
Endo	Astro	Nfia	0.536361	0.999641	0
Endo	Astro	7630403G23Rik	0.416126	0.999641	0
Endo	Astro	Plekhg1	0.538187	0.999641	0
Endo	Astro	Grin2b	0.797851	0.999641	0
Endo	Astro	Cdkn1a	0.000283759	0.0264842	1
Endo	Astro	Tiparp	0.80262	0.999641	0
Endo	Astro	Slc24a3	0.919485	0.999641	0
Endo	Astro	Arid5b	0.235127	0.927739	0
Endo	Astro	Gsg1l	0.829013	0.999641	0
Endo	Astro	Mxi1	0.0331157	0.542512	0
Endo	Astro	Ebf1	0.0207073	0.386536	0
Endo	Astro	Aff1	0.694868	0.999641	0
Endo	Astro	Banp	0.321674	0.993422	0
Endo	Astro	Zfp804a	0.53408	0.999641	0
Endo	Astro	Sirt7	0.917937	0.999641	0
Endo	Astro	Prr5l	0.803588	0.999641	0
Endo	Astro	Maf	0.862073	0.999641	0
Endo	Astro	Nfe2l2	0.417479	0.999641	0
Endo	Astro	Grin3a	0.649843	0.999641	0
Endo	Astro	Sptan1	0.161033	0.922009	0
Endo	Astro	Cntnap5a	0.349968	0.999641	0
Endo	Astro	Npas3	0.393376	0.999641	0
Endo	Astro	Ctsb	0.564467	0.999641	0
Endo	Astro	Ctsd	0.975758	0.999641	0
Endo	Astro	Bbx	0.0653919	0.65756	0
Endo	Astro	Man1a	0.550445	0.999641	0
Endo	Astro	Trio	0.211981	0.927739	0
Endo	Astro	Creb3l2	0.575279	0.999641	0
Endo	Astro	Myt1l	0.803036	0.999641	0
Endo	Astro	Axl	0.0726763	0.65756	0
Endo	Astro	Hs3st4	0.953602	0.999641	0
Endo	Astro	Aff3	0.907686	0.999641	0
Endo	Astro	Cd209g	0.55032	0.999641	0
Endo	Astro	Neat1	0.401878	0.999641	0
Endo	Astro	Sdk1	0.879516	0.999641	0
Endo	Astro	Nfib	0.013437	0.330838	0
Endo	Astro	Nmnat2	0.488612	0.999641	0
Endo	Astro	Fbln2	0.213719	0.927739	0
Endo	Astro	Zfp827	0.601001	0.999641	0
Endo	Astro	Hmgb1	0.000105283	0.0147397	1
Endo	Astro	Ncor2	0.842348	0.999641	0
Endo	Astro	Srebf2	0.22303	0.927739	0
Endo	Astro	Hif3a	0.917384	0.999641	0
Endo	Astro	Zfp385b	0.957366	0.999641	0
Endo	Astro	Tcf25	0.675199	0.999641	0
Endo	Astro	Chrm3	0.57172	0.999641	0
Endo	Astro	Abca1	0.0757731	0.65756	0
Endo	Astro	Cntnap5b	0.827052	0.999641	0
Endo	Astro	Nr3c2	0.951081	0.999641	0
Endo	Astro	Trps1	0.0780132	0.65756	0
Endo	Astro	Rsrp1	0.347398	0.999641	0
Endo	Astro	Ptpro	0.802931	0.999641	0
Endo	Astro	Itga8	0.813281	0.999641	0
Endo	Astro	Sox5	0.995724	0.999641	0
Endo	Astro	Col11a1	0.717016	0.999641	0
Endo	Astro	Parp1	0.819451	0.999641	0
Endo	Astro	Zbtb20	0.592683	0.999641	0
Endo	Astro	Cd38	0.305026	0.981648	0
Endo	Astro	Pde8a	0.435147	0.999641	0
Endo	Astro	Epb41l4a	0.258962	0.966792	0
Endo	Astro	Mef2c	0.797613	0.999641	0
Endo	Astro	Hivep3	0.552533	0.999641	0
Endo	Astro	3222401L13Rik	0.250244	0.959839	0
Endo	Astro	Sox2ot	0.235201	0.927739	0
Endo	Astro	Sirt3	0.675043	0.999641	0
Endo	Astro	Klf12	0.138816	0.863743	0
Endo	Astro	Sirt2	0.630891	0.999641	0
Endo	Astro	Astn2	0.325277	0.993422	0
Endo	Astro	Zc3hav1	0.0743886	0.65756	0
Endo	Astro	Ccnd2	0.772716	0.999641	0
Endo	Astro	Adarb2	0.981735	0.999641	0
Endo	Astro	Nampt	0.00106493	0.0745448	1
Endo	Astro	Rora	0.339993	0.999641	0
Endo	Astro	Hmbox1	0.359174	0.999641	0
Endo	Astro	Thrb	0.661712	0.999641	0
Endo	Astro	Serinc3	0.254753	0.96393	0
Endo	Astro	Frmd4b	0.970984	0.999641	0
Endo	Astro	Sparc	0.0966241	0.700617	0
Endo	Astro	Parp4	0.273884	0.978048	0
Endo	Astro	Gpc5	0.755912	0.999641	0
Endo	Astro	Rreb1	0.525453	0.999641	0
Endo	Astro	Kcnip3	0.645799	0.999641	0
Endo	Astro	Cd9	0.834192	0.999641	0
Endo	Astro	Vim	0.216304	0.927739	0
Endo	Astro	Lyz2	0.292702	0.978048	0
Endo	Astro	Olig2	0.622003	0.999641	0
Endo	Astro	Hipk2	0.494782	0.999641	0
Endo	Astro	Tnfsf8	0.360277	0.999641	0
Endo	Astro	Tnks	0.423756	0.999641	0
Endo	Astro	Hmgcr	0.294577	0.978048	0
Endo	Astro	Pbx3	0.0348758	0.542512	0
Endo	Astro	Ephb1	0.568967	0.999641	0
Endo	Astro	E2f3	0.161352	0.922009	0
Endo	Astro	Dach1	0.168495	0.927739	0
Endo	Astro	Apoe	0.91966	0.999641	0
Endo	Astro	Tead2	0.883085	0.999641	0
Endo	Astro	Fth1	0.519023	0.999641	0
Endo	Astro	Kctd8	0.959058	0.999641	0
Endo	Astro	Jazf1	0.818459	0.999641	0
Endo	Astro	Sp100	0.0141788	0.330838	0
Endo	Astro	Olig1	0.70612	0.999641	0
Endo	Astro	Cd74	0.402714	0.999641	0
Endo	Astro	Rspo3	0.342383	0.999641	0
Endo	Astro	Jdp2	0.868337	0.999641	0
Endo	Astro	Eif5b	0.416258	0.999641	0
Endo	Astro	Pde10a	0.443307	0.999641	0
Endo	Astro	S100a10	0.740631	0.999641	0
Endo	Astro	Creb5	0.813136	0.999641	0
Endo	Astro	Hsbp1	0.226988	0.927739	0
Endo	Astro	Dgka	0.445568	0.999641	0
Endo	Astro	Adra1a	0.667364	0.999641	0
Endo	Astro	Nkain3	0.669477	0.999641	0
Endo	Astro	Ildr2	0.093595	0.700617	0
Endo	Astro	Zfhx3	0.196099	0.927739	0
Endo	Astro	Scg2	0.997187	0.999641	0
Endo	Astro	Csrnp3	0.619839	0.999641	0
Endo	Astro	Zeb1	0.987087	0.999641	0
Endo	Astro	Dpysl3	0.913572	0.999641	0
ExN	Astro	Abi3	0.121157	0.521735	0
ExN	Astro	Acta2	0.840944	0.965017	0
ExN	Astro	Adora2a	0.900118	0.968053	0
ExN	Astro	Aldoc	0.148024	0.554673	0
ExN	Astro	Anln	0.781871	0.951842	0
ExN	Astro	Apln	0.311301	0.772576	0
ExN	Astro	Aqp4	0.533907	0.91113	0
ExN	Astro	B2m	0.0324947	0.379341	0
ExN	Astro	Bcl11b	0.392021	0.813081	0
ExN	Astro	Bgn	0.612884	0.921695	0
ExN	Astro	Bmp4	0.584881	0.920343	0
ExN	Astro	Bnc2	0.0724984	0.452238	0
ExN	Astro	C1qa	0.897299	0.968053	0
ExN	Astro	C1qc	0.10451	0.513319	0
ExN	Astro	C1ql1	0.376899	0.795019	0
ExN	Astro	C3	0.103856	0.513319	0
ExN	Astro	Calb1	0.128894	0.521735	0
ExN	Astro	Calb2	0.986179	0.996108	0
ExN	Astro	Ccl2	0.267109	0.75338	0
ExN	Astro	Cd14	0.10633	0.513319	0
ExN	Astro	Cd24a	0.687303	0.943357	0
ExN	Astro	Cd47	0.595107	0.920811	0
ExN	Astro	Cdkn2a	0.340757	0.782066	0
ExN	Astro	Cgnl1	0.873122	0.967724	0
ExN	Astro	Chrna2	0.961427	0.989705	0
ExN	Astro	Cldn5	0.800203	0.95713	0
ExN	Astro	Clic4	0.573262	0.920343	0
ExN	Astro	Cnr1	0.0350539	0.379341	0
ExN	Astro	Cpne5	0.0455056	0.404267	0
ExN	Astro	Cpne7	0.162027	0.573176	0
ExN	Astro	Cpne9	1.98372e-05	0.00277721	1
ExN	Astro	Crh	0.20298	0.660866	0
ExN	Astro	Crhbp	0.821446	0.95713	0
ExN	Astro	Csf1r	0.684228	0.943357	0
ExN	Astro	Cspg4	0.369486	0.795019	0
ExN	Astro	Ctps1	0.893801	0.968053	0
ExN	Astro	Ctss	0.762398	0.947097	0
ExN	Astro	Cux2	0.306371	0.772576	0
ExN	Astro	Cx3cr1	0.638419	0.926203	0
ExN	Astro	Cxcl10	0.71101	0.943748	0
ExN	Astro	Cyp27a1	0.0227548	0.353963	0
ExN	Astro	Deptor	0.0409931	0.404267	0
ExN	Astro	Dio2	0.764386	0.947097	0
ExN	Astro	Drd1	0.000158819	0.00690741	1
ExN	Astro	Drd2	0.288419	0.769117	0
ExN	Astro	Egfr	0.713908	0.943748	0
ExN	Astro	Emid1	0.570785	0.920343	0
ExN	Astro	Enpp6	0.0498355	0.410674	0
ExN	Astro	Eomes	0.210941	0.671177	0
ExN	Astro	Exph5	0.453599	0.855128	0
ExN	Astro	Fam107a	0.293708	0.770397	0
ExN	Astro	Fcgr1	0.0638434	0.425623	0
ExN	Astro	Fezf2	0.0196259	0.323251	0
ExN	Astro	Flt1	0.129165	0.521735	0
ExN	Astro	Fn1	0.742499	0.947097	0
ExN	Astro	Foxj1	0.8736	0.967724	0
ExN	Astro	Foxp2	0.818257	0.95713	0
ExN	Astro	Gad1	0.718998	0.945162	0
ExN	Astro	Gad2	0.698023	0.943748	0
ExN	Astro	Gfap	0.654265	0.934664	0
ExN	Astro	Grin2c	0.625436	0.921695	0
ExN	Astro	Gsdmd	0.651346	0.934664	0
ExN	Astro	Hexb	0.148573	0.554673	0
ExN	Astro	Ifi44	0.240172	0.69207	0
ExN	Astro	Ifit3	0.0320309	0.379341	0
ExN	Astro	Ifitm3	0.10487	0.513319	0
ExN	Astro	Igf2	0.214461	0.674709	0
ExN	Astro	Il12a	0.012256	0.261416	0
ExN	Astro	Il15ra	0.712351	0.943748	0
ExN	Astro	Il17f	0.0698356	0.452238	0
ExN	Astro	Il18	0.618138	0.921695	0
ExN	Astro	Il22	0.357634	0.788484	0
ExN	Astro	Il23a	0.464419	0.858656	0
ExN	Astro	Il2ra	0.316986	0.772576	0
ExN	Astro	Il2rb	0.623392	0.921695	0
ExN	Astro	Il2rg	0.242224	0.69207	0
ExN	Astro	Il33	0.19795	0.658681	0
ExN	Astro	Irf3	0.128945	0.521735	0
ExN	Astro	Irf7	0.334478	0.776453	0
ExN	Astro	Itgae	0.539802	0.91113	0
ExN	Astro	Itgam	0.157378	0.572282	0
ExN	Astro	Itgax	0.714552	0.943748	0
ExN	Astro	Itgb2	0.500978	0.871408	0
ExN	Astro	Itpr2	0.482457	0.866329	0
ExN	Astro	Kcnip2	0.229602	0.69207	0
ExN	Astro	Kcnj8	0.328345	0.772576	0
ExN	Astro	Klrg1	0.759206	0.947097	0
ExN	Astro	Lamp5	0.100905	0.513319	0
ExN	Astro	Lhx6	0.759835	0.947097	0
ExN	Astro	Lsp1	0.50106	0.871408	0
ExN	Astro	Mbp	0.0158377	0.27716	0
ExN	Astro	Mfge8	0.830337	0.960721	0
ExN	Astro	Ms4a1	0.113238	0.52044	0
ExN	Astro	Myh11	0.0850642	0.486081	0
ExN	Astro	Ndst4	0.442197	0.855128	0
ExN	Astro	Nfkb1	0.0595673	0.425623	0
ExN	Astro	Nfkbia	0.855332	0.967724	0
ExN	Astro	Nlrp1b	0.113653	0.52044	0
ExN	Astro	Nlrp3	0.0352245	0.379341	0
ExN	Astro	Npr3	0.77408	0.951842	0
ExN	Astro	Nr4a2	0.452267	0.855128	0
ExN	Astro	Nxph2	0.0550242	0.416399	0
ExN	Astro	Opalin	0.49599	0.871408	0
ExN	Astro	Osr1	0.16396	0.573176	0
ExN	Astro	Otof	0.299834	0.770397	0
ExN	Astro	Parp14	0.0385113	0.399377	0
ExN	Astro	Pdcd1	0.595239	0.920811	0
ExN	Astro	Pdgfra	0.30169	0.770397	0
ExN	Astro	Pitpnm3	0.437558	0.855128	0
ExN	Astro	Plekhg3	0.140885	0.541552	0
ExN	Astro	Plp1	0.673272	0.943357	0
ExN	Astro	Prox1	0.798633	0.95713	0
ExN	Astro	Ptges2	0.209451	0.671177	0
ExN	Astro	Ptprc	0.354977	0.788484	0
ExN	Astro	Ptpru	0.00704698	0.16443	0
ExN	Astro	Pvalb	0.222581	0.69207	0
ExN	Astro	Rapgefl1	0.476642	0.866329	0
ExN	Astro	Rorb	0.905821	0.968053	0
ExN	Astro	Rxfp1	0.967722	0.992535	0
ExN	Astro	Satb2	0.764443	0.947097	0
ExN	Astro	Scube1	0.129624	0.521735	0
ExN	Astro	Selplg	0.444977	0.855128	0
ExN	Astro	Serpina3n	0.583883	0.920343	0
ExN	Astro	Slc17a6	0.2307	0.69207	0
ExN	Astro	Slc17a7	0.636385	0.926203	0
ExN	Astro	Slc17a8	0.395275	0.813801	0
ExN	Astro	Slc30a3	0.00015826	0.00690741	1
ExN	Astro	Slc32a1	0.786129	0.952883	0
ExN	Astro	Slc6a20a	0.880579	0.967724	0
ExN	Astro	Smoc2	0.519862	0.893015	0
ExN	Astro	Sox10	0.466127	0.858656	0
ExN	Astro	Sox6	0.335539	0.776453	0
ExN	Astro	Spi1	0.54017	0.91113	0
ExN	Astro	Sst	0.748599	0.947097	0
ExN	Astro	Sulf1	7.58673e-05	0.00690741	1
ExN	Astro	Sulf2	0.154077	0.56765	0
ExN	Astro	Syt6	0.199957	0.658681	0
ExN	Astro	Tap1	0.735779	0.947097	0
ExN	Astro	Tbr1	0.512298	0.885454	0
ExN	Astro	Tcap	0.709543	0.943748	0
ExN	Astro	Tgfb1	0.939457	0.981522	0
ExN	Astro	Tgfb2	0.323098	0.772576	0
ExN	Astro	Tgfb3	0.275907	0.75338	0
ExN	Astro	Th	0.407967	0.827759	0
ExN	Astro	Tmem132c	0.2732	0.75338	0
ExN	Astro	Tnf	0.0625528	0.425623	0
ExN	Astro	Trabd2b	0.242145	0.69207	0
ExN	Astro	Trem2	0.623524	0.921695	0
ExN	Astro	Trim30a	0.0506472	0.410674	0
ExN	Astro	Tshz2	0.277136	0.75338	0
ExN	Astro	Ttr	0.70083	0.943748	0
ExN	Astro	Ttyh2	0.875558	0.967724	0
ExN	Astro	Uaca	0.280993	0.756521	0
ExN	Astro	Vip	0.575981	0.920343	0
ExN	Astro	Vipr2	0.0335343	0.379341	0
ExN	Astro	Vtn	0.585075	0.920343	0
ExN	Astro	Vwc2l	0.930338	0.979747	0
ExN	Astro	Pcdhb16	0.886989	0.967724	0
ExN	Astro	Lnpep	0.823815	0.95713	0
ExN	Astro	Ano3	0.00692023	0.16443	0
ExN	Astro	Adgrg6	0.00509387	0.142628	0
ExN	Astro	Sfmbt2	0.447827	0.855128	0
ExN	Astro	Nfia	0.0446121	0.404267	0
ExN	Astro	7630403G23Rik	0.650802	0.934664	0
ExN	Astro	Plekhg1	0.555359	0.916265	0
ExN	Astro	Grin2b	0.272887	0.75338	0
ExN	Astro	Cdkn1a	0.960042	0.989705	0
ExN	Astro	Tiparp	0.559576	0.916265	0
ExN	Astro	Slc24a3	0.161137	0.573176	0
ExN	Astro	Arid5b	0.557731	0.916265	0
ExN	Astro	Gsg1l	4.04872e-10	1.13364e-07	1
ExN	Astro	Mxi1	0.693817	0.943748	0
ExN	Astro	Ebf1	0.576379	0.920343	0
ExN	Astro	Aff1	0.875221	0.967724	0
ExN	Astro	Banp	0.865895	0.967724	0
ExN	Astro	Zfp804a	0.629244	0.922452	0
ExN	Astro	Sirt7	0.117099	0.52044	0
ExN	Astro	Prr5l	0.42155	0.849166	0
ExN	Astro	Maf	0.434151	0.855128	0
ExN	Astro	Nfe2l2	0.116156	0.52044	0
ExN	Astro	Grin3a	0.348712	0.782763	0
ExN	Astro	Sptan1	0.100005	0.513319	0
ExN	Astro	Cntnap5a	0.112504	0.52044	0
ExN	Astro	Npas3	0.995377	0.998945	0
ExN	Astro	Ctsb	0.726067	0.945575	0
ExN	Astro	Ctsd	0.462802	0.858656	0
ExN	Astro	Bbx	0.481339	0.866329	0
ExN	Astro	Man1a	0.887674	0.967724	0
ExN	Astro	Trio	0.349448	0.782763	0
ExN	Astro	Creb3l2	0.366587	0.795019	0
ExN	Astro	Myt1l	0.760765	0.947097	0
ExN	Astro	Axl	0.921949	0.977825	0
ExN	Astro	Hs3st4	0.000147879	0.00690741	1
ExN	Astro	Aff3	0.324923	0.772576	0
ExN	Astro	Cd209g	0.60143	0.921406	0
ExN	Astro	Neat1	0.73367	0.947097	0
ExN	Astro	Sdk1	0.0297794	0.379341	0
ExN	Astro	Nfib	0.0437395	0.404267	0
ExN	Astro	Nmnat2	0.617566	0.921695	0
ExN	Astro	Fbln2	0.662708	0.940656	0
ExN	Astro	Zfp827	0.988993	0.996108	0
ExN	Astro	Hmgb1	0.976729	0.996108	0
ExN	Astro	Ncor2	0.0990808	0.513319	0
ExN	Astro	Srebf2	0.377634	0.795019	0
ExN	Astro	Hif3a	0.681467	0.943357	0
ExN	Astro	Zfp385b	0.0341049	0.379341	0
ExN	Astro	Tcf25	0.590975	0.920811	0
ExN	Astro	Chrm3	0.000927578	0.0324652	1
ExN	Astro	Abca1	0.723318	0.945575	0
ExN	Astro	Cntnap5b	0.387896	0.81053	0
ExN	Astro	Nr3c2	0.328152	0.772576	0
ExN	Astro	Trps1	0.0917202	0.513319	0
ExN	Astro	Rsrp1	0.817359	0.95713	0
ExN	Astro	Ptpro	0.675552	0.943357	0
ExN	Astro	Itga8	0.053761	0.416399	0
ExN	Astro	Sox5	0.375159	0.795019	0
ExN	Astro	Col11a1	0.302656	0.770397	0
ExN	Astro	Parp1	0.129437	0.521735	0
ExN	Astro	Zbtb20	0.185499	0.625779	0
ExN	Astro	Cd38	0.133256	0.525518	0
ExN	Astro	Pde8a	0.982249	0.996108	0
ExN	Astro	Epb41l4a	0.932952	0.979747	0
ExN	Astro	Mef2c	0.0153037	0.27716	0
ExN	Astro	Hivep3	0.00303489	0.0944187	1
ExN	Astro	3222401L13Rik	0.551731	0.916265	0
ExN	Astro	Sox2ot	0.68021	0.943357	0
ExN	Astro	Sirt3	0.611494	0.921695	0
ExN	Astro	Klf12	0.780804	0.951842	0
ExN	Astro	Sirt2	0.24165	0.69207	0
ExN	Astro	Astn2	0.000172685	0.00690741	1
ExN	Astro	Zc3hav1	0.346981	0.782763	0
ExN	Astro	Ccnd2	0.553701	0.916265	0
ExN	Astro	Adarb2	0.321164	0.772576	0
ExN	Astro	Nampt	0.239194	0.69207	0
ExN	Astro	Rora	0.999764	0.999764	0
ExN	Astro	Hmbox1	0.484866	0.866329	0
ExN	Astro	Thrb	0.665178	0.940656	0
ExN	Astro	Serinc3	0.312151	0.772576	0
ExN	Astro	Frmd4b	0.844879	0.965576	0
ExN	Astro	Sparc	0.443535	0.855128	0
ExN	Astro	Parp4	0.888232	0.967724	0
ExN	Astro	Gpc5	0.489668	0.867766	0
ExN	Astro	Rreb1	0.0316816	0.379341	0
ExN	Astro	Kcnip3	0.130434	0.521735	0
ExN	Astro	Cd9	0.485763	0.866329	0
ExN	Astro	Vim	0.956497	0.989705	0
ExN	Astro	Lyz2	0.296642	0.770397	0
ExN	Astro	Olig2	0.405815	0.827759	0
ExN	Astro	Hipk2	0.602205	0.921406	0
ExN	Astro	Tnfsf8	0.165812	0.573176	0
ExN	Astro	Tnks	0.879413	0.967724	0
ExN	Astro	Hmgcr	0.37099	0.795019	0
ExN	Astro	Pbx3	0.44094	0.855128	0
ExN	Astro	Ephb1	0.798946	0.95713	0
ExN	Astro	E2f3	0.0757012	0.452238	0
ExN	Astro	Dach1	0.0462019	0.404267	0
ExN	Astro	Apoe	0.934258	0.979747	0
ExN	Astro	Tead2	0.757169	0.947097	0
ExN	Astro	Fth1	0.98067	0.996108	0
ExN	Astro	Kctd8	0.0822282	0.479664	0
ExN	Astro	Jazf1	0.860001	0.967724	0
ExN	Astro	Sp100	0.817275	0.95713	0
ExN	Astro	Olig1	0.961248	0.989705	0
ExN	Astro	Cd74	0.813783	0.95713	0
ExN	Astro	Rspo3	0.241379	0.69207	0
ExN	Astro	Jdp2	0.0759114	0.452238	0
ExN	Astro	Eif5b	0.777745	0.951842	0
ExN	Astro	Pde10a	0.14119	0.541552	0
ExN	Astro	S100a10	0.0130708	0.261416	0
ExN	Astro	Creb5	0.45505	0.855128	0
ExN	Astro	Hsbp1	0.0638238	0.425623	0
ExN	Astro	Dgka	0.902482	0.968053	0
ExN	Astro	Adra1a	0.817863	0.95713	0
ExN	Astro	Nkain3	0.0513343	0.410674	0
ExN	Astro	Ildr2	0.920819	0.977825	0
ExN	Astro	Zfhx3	0.171469	0.585505	0
ExN	Astro	Scg2	0.0734115	0.452238	0
ExN	Astro	Csrnp3	0.838916	0.965017	0
ExN	Astro	Zeb1	0.0943104	0.513319	0
ExN	Astro	Dpysl3	0.0616898	0.425623	0
InN	Astro	Abi3	0.407718	0.981322	0
InN	Astro	Acta2	0.828412	0.981322	0
InN	Astro	Adora2a	0.475693	0.981322	0
InN	Astro	Aldoc	0.0972474	0.857556	0
InN	Astro	Anln	0.520294	0.981322	0
InN	Astro	Apln	0.983464	0.99628	0
InN	Astro	Aqp4	0.630062	0.981322	0
InN	Astro	B2m	0.438495	0.981322	0
InN	Astro	Bcl11b	0.383983	0.981322	0
InN	Astro	Bgn	0.971856	0.99628	0
InN	Astro	Bmp4	0.981299	0.99628	0
InN	Astro	Bnc2	0.943949	0.99628	0
InN	Astro	C1qa	0.655471	0.981322	0
InN	Astro	C1qc	0.463277	0.981322	0
InN	Astro	C1ql1	0.335689	0.981322	0
InN	Astro	C3	0.869941	0.981322	0
InN	Astro	Calb1	0.234477	0.981322	0
InN	Astro	Calb2	0.292111	0.981322	0
InN	Astro	Ccl2	0.0558463	0.636298	0
InN	Astro	Cd14	0.975274	0.99628	0
InN	Astro	Cd24a	0.240017	0.981322	0
InN	Astro	Cd47	0.615793	0.981322	0
InN	Astro	Cdkn2a	0.47842	0.981322	0
InN	Astro	Cgnl1	0.503942	0.981322	0
InN	Astro	Chrna2	0.998787	0.999535	0
InN	Astro	Cldn5	0.861762	0.981322	0
InN	Astro	Clic4	0.551745	0.981322	0
InN	Astro	Cnr1	0.0234892	0.505592	0
InN	Astro	Cpne5	0.83054	0.981322	0
InN	Astro	Cpne7	0.501426	0.981322	0
InN	Astro	Cpne9	0.805164	0.981322	0
InN	Astro	Crh	0.0516028	0.628208	0
InN	Astro	Crhbp	0.0117678	0.36611	0
InN	Astro	Csf1r	0.302317	0.981322	0
InN	Astro	Cspg4	0.937899	0.99628	0
InN	Astro	Ctps1	0.616159	0.981322	0
InN	Astro	Ctss	0.549119	0.981322	0
InN	Astro	Cux2	0.0435027	0.628208	0
InN	Astro	Cx3cr1	0.00714964	0.285985	0
InN	Astro	Cxcl10	0.987961	0.99628	0
InN	Astro	Cyp27a1	0.639959	0.981322	0
InN	Astro	Deptor	0.136631	0.910873	0
InN	Astro	Dio2	0.513673	0.981322	0
InN	Astro	Drd1	0.866897	0.981322	0
InN	Astro	Drd2	0.858376	0.981322	0
InN	Astro	Egfr	0.542656	0.981322	0
InN	Astro	Emid1	0.964596	0.99628	0
InN	Astro	Enpp6	0.0233704	0.505592	0
InN	Astro	Eomes	0.685763	0.981322	0
InN	Astro	Exph5	0.719839	0.981322	0
InN	Astro	Fam107a	0.412555	0.981322	0
InN	Astro	Fcgr1	0.0692518	0.67516	0
InN	Astro	Fezf2	0.518194	0.981322	0
InN	Astro	Flt1	0.433769	0.981322	0
InN	Astro	Fn1	0.953467	0.99628	0
InN	Astro	Foxj1	0.310753	0.981322	0
InN	Astro	Foxp2	0.901758	0.99628	0
InN	Astro	Gad1	0.125247	0.910873	0
InN	Astro	Gad2	0.196843	0.981322	0
InN	Astro	Gfap	0.780929	0.981322	0
InN	Astro	Grin2c	0.564966	0.981322	0
InN	Astro	Gsdmd	0.459012	0.981322	0
InN	Astro	Hexb	0.532491	0.981322	0
InN	Astro	Ifi44	0.34828	0.981322	0
InN	Astro	Ifit3	0.515305	0.981322	0
InN	Astro	Ifitm3	0.682041	0.981322	0
InN	Astro	Igf2	0.386859	0.981322	0
InN	Astro	Il12a	0.62097	0.981322	0
InN	Astro	Il15ra	0.561651	0.981322	0
InN	Astro	Il17f	0.382248	0.981322	0
InN	Astro	Il18	0.386549	0.981322	0
InN	Astro	Il22	0.622119	0.981322	0
InN	Astro	Il23a	0.926562	0.99628	0
InN	Astro	Il2ra	0.491005	0.981322	0
InN	Astro	Il2rb	0.431346	0.981322	0
InN	Astro	Il2rg	0.358974	0.981322	0
InN	Astro	Il33	0.986082	0.99628	0
InN	Astro	Irf3	0.69509	0.981322	0
InN	Astro	Irf7	0.804453	0.981322	0
InN	Astro	Itgae	0.843102	0.981322	0
InN	Astro	Itgam	0.0568123	0.636298	0
InN	Astro	Itgax	0.039328	0.628208	0
InN	Astro	Itgb2	0.71779	0.981322	0
InN	Astro	Itpr2	0.943474	0.99628	0
InN	Astro	Kcnip2	0.336282	0.981322	0
InN	Astro	Kcnj8	0.809324	0.981322	0
InN	Astro	Klrg1	0.556253	0.981322	0
InN	Astro	Lamp5	0.680649	0.981322	0
InN	Astro	Lhx6	0.00280154	0.261477	0
InN	Astro	Lsp1	0.842801	0.981322	0
InN	Astro	Mbp	0.721593	0.981322	0
InN	Astro	Mfge8	0.434853	0.981322	0
InN	Astro	Ms4a1	0.612991	0.981322	0
InN	Astro	Myh11	0.299716	0.981322	0
InN	Astro	Ndst4	0.773439	0.981322	0
InN	Astro	Nfkb1	0.736394	0.981322	0
InN	Astro	Nfkbia	0.205984	0.981322	0
InN	Astro	Nlrp1b	0.681045	0.981322	0
InN	Astro	Nlrp3	0.203962	0.981322	0
InN	Astro	Npr3	0.718447	0.981322	0
InN	Astro	Nr4a2	0.526497	0.981322	0
InN	Astro	Nxph2	0.0511091	0.628208	0
InN	Astro	Opalin	0.832137	0.981322	0
InN	Astro	Osr1	0.838359	0.981322	0
InN	Astro	Otof	0.982914	0.99628	0
InN	Astro	Parp14	0.672473	0.981322	0
InN	Astro	Pdcd1	0.96254	0.99628	0
InN	Astro	Pdgfra	0.223119	0.981322	0
InN	Astro	Pitpnm3	0.480647	0.981322	0
InN	Astro	Plekhg3	0.129048	0.910873	0
InN	Astro	Plp1	0.524032	0.981322	0
InN	Astro	Prox1	0.808254	0.981322	0
InN	Astro	Ptges2	0.804921	0.981322	0
InN	Astro	Ptprc	0.665491	0.981322	0
InN	Astro	Ptpru	0.38394	0.981322	0
InN	Astro	Pvalb	0.0116532	0.36611	0
InN	Astro	Rapgefl1	0.0665244	0.67516	0
InN	Astro	Rorb	0.936976	0.99628	0
InN	Astro	Rxfp1	0.590577	0.981322	0
InN	Astro	Satb2	0.869185	0.981322	0
InN	Astro	Scube1	0.364287	0.981322	0
InN	Astro	Selplg	0.791946	0.981322	0
InN	Astro	Serpina3n	0.328938	0.981322	0
InN	Astro	Slc17a6	0.717821	0.981322	0
InN	Astro	Slc17a7	0.841576	0.981322	0
InN	Astro	Slc17a8	0.540399	0.981322	0
InN	Astro	Slc30a3	0.0166768	0.466951	0
InN	Astro	Slc32a1	0.164225	0.981322	0
InN	Astro	Slc6a20a	0.304531	0.981322	0
InN	Astro	Smoc2	0.845461	0.981322	0
InN	Astro	Sox10	0.717306	0.981322	0
InN	Astro	Sox6	0.0260586	0.505592	0
InN	Astro	Spi1	0.0504587	0.628208	0
InN	Astro	Sst	0.00273628	0.261477	0
InN	Astro	Sulf1	0.601092	0.981322	0
InN	Astro	Sulf2	0.122277	0.910873	0
InN	Astro	Syt6	0.300219	0.981322	0
InN	Astro	Tap1	0.244038	0.981322	0
InN	Astro	Tbr1	0.183237	0.981322	0
InN	Astro	Tcap	0.710555	0.981322	0
InN	Astro	Tgfb1	0.417996	0.981322	0
InN	Astro	Tgfb2	0.762913	0.981322	0
InN	Astro	Tgfb3	0.78905	0.981322	0
InN	Astro	Th	0.0980065	0.857556	0
InN	Astro	Tmem132c	0.589036	0.981322	0
InN	Astro	Tnf	0.255715	0.981322	0
InN	Astro	Trabd2b	0.443202	0.981322	0
InN	Astro	Trem2	0.915862	0.99628	0
InN	Astro	Trim30a	0.78903	0.981322	0
InN	Astro	Tshz2	0.460355	0.981322	0
InN	Astro	Ttr	0.734699	0.981322	0
InN	Astro	Ttyh2	0.814798	0.981322	0
InN	Astro	Uaca	0.332456	0.981322	0
InN	Astro	Vip	0.227417	0.981322	0
InN	Astro	Vipr2	0.0281694	0.505592	0
InN	Astro	Vtn	0.777365	0.981322	0
InN	Astro	Vwc2l	0.187471	0.981322	0
InN	Astro	Pcdhb16	0.911538	0.99628	0
InN	Astro	Lnpep	0.709644	0.981322	0
InN	Astro	Ano3	0.773173	0.981322	0
InN	Astro	Adgrg6	0.0436041	0.628208	0
InN	Astro	Sfmbt2	0.729457	0.981322	0
InN	Astro	Nfia	0.753504	0.981322	0
InN	Astro	7630403G23Rik	0.786721	0.981322	0
InN	Astro	Plekhg1	0.276238	0.981322	0
InN	Astro	Grin2b	0.307112	0.981322	0
InN	Astro	Cdkn1a	0.967657	0.99628	0
InN	Astro	Tiparp	0.76951	0.981322	0
InN	Astro	Slc24a3	0.571237	0.981322	0
InN	Astro	Arid5b	0.924178	0.99628	0
InN	Astro	Gsg1l	0.488061	0.981322	0
InN	Astro	Mxi1	0.769022	0.981322	0
InN	Astro	Ebf1	0.0699273	0.67516	0
InN	Astro	Aff1	0.506424	0.981322	0
InN	Astro	Banp	0.270027	0.981322	0
InN	Astro	Zfp804a	0.158047	0.981322	0
InN	Astro	Sirt7	0.00516208	0.285985	0
InN	Astro	Prr5l	0.948622	0.99628	0
InN	Astro	Maf	0.493993	0.981322	0
InN	Astro	Nfe2l2	0.474804	0.981322	0
InN	Astro	Grin3a	0.421798	0.981322	0
InN	Astro	Sptan1	0.322844	0.981322	0
InN	Astro	Cntnap5a	1.46104e-06	0.000409092	1
InN	Astro	Npas3	0.609664	0.981322	0
InN	Astro	Ctsb	0.558718	0.981322	0
InN	Astro	Ctsd	0.601453	0.981322	0
InN	Astro	Bbx	0.296033	0.981322	0
InN	Astro	Man1a	0.571752	0.981322	0
InN	Astro	Trio	0.113836	0.910873	0
InN	Astro	Creb3l2	0.0605124	0.651672	0
InN	Astro	Myt1l	0.535136	0.981322	0
InN	Astro	Axl	0.335455	0.981322	0
InN	Astro	Hs3st4	0.668965	0.981322	0
InN	Astro	Aff3	0.704198	0.981322	0
InN	Astro	Cd209g	0.63734	0.981322	0
InN	Astro	Neat1	0.569497	0.981322	0
InN	Astro	Sdk1	0.581469	0.981322	0
InN	Astro	Nfib	0.224948	0.981322	0
InN	Astro	Nmnat2	0.508336	0.981322	0
InN	Astro	Fbln2	0.223123	0.981322	0
InN	Astro	Zfp827	0.654642	0.981322	0
InN	Astro	Hmgb1	0.273126	0.981322	0
InN	Astro	Ncor2	0.617603	0.981322	0
InN	Astro	Srebf2	0.361926	0.981322	0
InN	Astro	Hif3a	0.467953	0.981322	0
InN	Astro	Zfp385b	0.525212	0.981322	0
InN	Astro	Tcf25	0.310101	0.981322	0
InN	Astro	Chrm3	0.83843	0.981322	0
InN	Astro	Abca1	0.226855	0.981322	0
InN	Astro	Cntnap5b	0.35975	0.981322	0
InN	Astro	Nr3c2	0.947938	0.99628	0
InN	Astro	Trps1	0.709794	0.981322	0
InN	Astro	Rsrp1	0.861937	0.981322	0
InN	Astro	Ptpro	0.463914	0.981322	0
InN	Astro	Itga8	0.485283	0.981322	0
InN	Astro	Sox5	0.503641	0.981322	0
InN	Astro	Col11a1	0.989164	0.99628	0
InN	Astro	Parp1	0.378104	0.981322	0
InN	Astro	Zbtb20	0.214631	0.981322	0
InN	Astro	Cd38	0.659508	0.981322	0
InN	Astro	Pde8a	0.859038	0.981322	0
InN	Astro	Epb41l4a	0.612292	0.981322	0
InN	Astro	Mef2c	0.872676	0.981322	0
InN	Astro	Hivep3	0.742933	0.981322	0
InN	Astro	3222401L13Rik	0.810072	0.981322	0
InN	Astro	Sox2ot	0.00550091	0.285985	0
InN	Astro	Sirt3	0.368959	0.981322	0
InN	Astro	Klf12	0.842973	0.981322	0
InN	Astro	Sirt2	0.318563	0.981322	0
InN	Astro	Astn2	0.815064	0.981322	0
InN	Astro	Zc3hav1	0.527883	0.981322	0
InN	Astro	Ccnd2	0.427326	0.981322	0
InN	Astro	Adarb2	0.0256022	0.505592	0
InN	Astro	Nampt	0.574921	0.981322	0
InN	Astro	Rora	0.136062	0.910873	0
InN	Astro	Hmbox1	0.117957	0.910873	0
InN	Astro	Thrb	0.584408	0.981322	0
InN	Astro	Serinc3	0.599641	0.981322	0
InN	Astro	Frmd4b	0.643941	0.981322	0
InN	Astro	Sparc	0.70024	0.981322	0
InN	Astro	Parp4	0.134135	0.910873	0
InN	Astro	Gpc5	0.834651	0.981322	0
InN	Astro	Rreb1	0.863233	0.981322	0
InN	Astro	Kcnip3	0.701448	0.981322	0
InN	Astro	Cd9	0.704364	0.981322	0
InN	Astro	Vim	0.478296	0.981322	0
InN	Astro	Lyz2	0.365655	0.981322	0
InN	Astro	Olig2	0.260381	0.981322	0
InN	Astro	Hipk2	0.225047	0.981322	0
InN	Astro	Tnfsf8	0.0732998	0.684131	0
InN	Astro	Tnks	0.981505	0.99628	0
InN	Astro	Hmgcr	0.978103	0.99628	0
InN	Astro	Pbx3	0.46236	0.981322	0
InN	Astro	Ephb1	0.490972	0.981322	0
InN	Astro	E2f3	0.793277	0.981322	0
InN	Astro	Dach1	0.167619	0.981322	0
InN	Astro	Apoe	0.617537	0.981322	0
InN	Astro	Tead2	0.109772	0.910873	0
InN	Astro	Fth1	0.778632	0.981322	0
InN	Astro	Kctd8	0.473343	0.981322	0
InN	Astro	Jazf1	0.589574	0.981322	0
InN	Astro	Sp100	0.717957	0.981322	0
InN	Astro	Olig1	0.652643	0.981322	0
InN	Astro	Cd74	0.529113	0.981322	0
InN	Astro	Rspo3	0.028891	0.505592	0
InN	Astro	Jdp2	0.20234	0.981322	0
InN	Astro	Eif5b	0.485491	0.981322	0
InN	Astro	Pde10a	0.422174	0.981322	0
InN	Astro	S100a10	0.625298	0.981322	0
InN	Astro	Creb5	0.17919	0.981322	0
InN	Astro	Hsbp1	0.983977	0.99628	0
InN	Astro	Dgka	0.895239	0.99628	0
InN	Astro	Adra1a	0.0482645	0.628208	0
InN	Astro	Nkain3	0.999535	0.999535	0
InN	Astro	Ildr2	0.120621	0.910873	0
InN	Astro	Zfhx3	0.786476	0.981322	0
InN	Astro	Scg2	0.935231	0.99628	0
InN	Astro	Csrnp3	0.794273	0.981322	0
InN	Astro	Zeb1	0.931094	0.99628	0
InN	Astro	Dpysl3	0.00695109	0.285985	0
Micro	Astro	Abi3	0.0786781	0.997001	0
Micro	Astro	Acta2	0.876304	0.997001	0
Micro	Astro	Adora2a	0.493052	0.997001	0
Micro	Astro	Aldoc	0.246461	0.997001	0
Micro	Astro	Anln	0.890849	0.997001	0
Micro	Astro	Apln	0.468378	0.997001	0
Micro	Astro	Aqp4	0.346969	0.997001	0
Micro	Astro	B2m	0.325318	0.997001	0
Micro	Astro	Bcl11b	0.891221	0.997001	0
Micro	Astro	Bgn	0.984503	0.997001	0
Micro	Astro	Bmp4	0.384137	0.997001	0
Micro	Astro	Bnc2	0.192251	0.997001	0
Micro	Astro	C1qa	0.695633	0.997001	0
Micro	Astro	C1qc	0.640825	0.997001	0
Micro	Astro	C1ql1	0.620443	0.997001	0
Micro	Astro	C3	0.2798	0.997001	0
Micro	Astro	Calb1	0.50657	0.997001	0
Micro	Astro	Calb2	0.648965	0.997001	0
Micro	Astro	Ccl2	0.37115	0.997001	0
Micro	Astro	Cd14	0.46776	0.997001	0
Micro	Astro	Cd24a	0.468295	0.997001	0
Micro	Astro	Cd47	0.136314	0.997001	0
Micro	Astro	Cdkn2a	0.321017	0.997001	0
Micro	Astro	Cgnl1	0.981964	0.997001	0
Micro	Astro	Chrna2	0.665295	0.997001	0
Micro	Astro	Cldn5	0.407093	0.997001	0
Micro	Astro	Clic4	0.590975	0.997001	0
Micro	Astro	Cnr1	0.269175	0.997001	0
Micro	Astro	Cpne5	0.520351	0.997001	0
Micro	Astro	Cpne7	0.81612	0.997001	0
Micro	Astro	Cpne9	0.555859	0.997001	0
Micro	Astro	Crh	0.934036	0.997001	0
Micro	Astro	Crhbp	0.816898	0.997001	0
Micro	Astro	Csf1r	0.0776235	0.997001	0
Micro	Astro	Cspg4	0.92843	0.997001	0
Micro	Astro	Ctps1	0.600762	0.997001	0
Micro	Astro	Ctss	0.115081	0.997001	0
Micro	Astro	Cux2	0.60658	0.997001	0
Micro	Astro	Cx3cr1	0.260516	0.997001	0
Micro	Astro	Cxcl10	0.344374	0.997001	0
Micro	Astro	Cyp27a1	0.973972	0.997001	0
Micro	Astro	Deptor	0.990657	0.997001	0
Micro	Astro	Dio2	0.663473	0.997001	0
Micro	Astro	Drd1	0.907695	0.997001	0
Micro	Astro	Drd2	0.578242	0.997001	0
Micro	Astro	Egfr	0.594524	0.997001	0
Micro	Astro	Emid1	0.586101	0.997001	0
Micro	Astro	Enpp6	0.759426	0.997001	0
Micro	Astro	Eomes	0.424594	0.997001	0
Micro	Astro	Exph5	0.272861	0.997001	0
Micro	Astro	Fam107a	0.877919	0.997001	0
Micro	Astro	Fcgr1	0.000858907	0.240494	0
Micro	Astro	Fezf2	0.40105	0.997001	0
Micro	Astro	Flt1	0.401373	0.997001	0
Micro	Astro	Fn1	0.818441	0.997001	0
Micro	Astro	Foxj1	0.708213	0.997001	0
Micro	Astro	Foxp2	0.54551	0.997001	0
Micro	Astro	Gad1	0.536077	0.997001	0
Micro	Astro	Gad2	0.0526431	0.997001	0
Micro	Astro	Gfap	0.219161	0.997001	0
Micro	Astro	Grin2c	0.611045	0.997001	0
Micro	Astro	Gsdmd	0.137059	0.997001	0
Micro	Astro	Hexb	0.271535	0.997001	0
Micro	Astro	Ifi44	0.862856	0.997001	0
Micro	Astro	Ifit3	0.601173	0.997001	0
Micro	Astro	Ifitm3	0.839608	0.997001	0
Micro	Astro	Igf2	0.482484	0.997001	0
Micro	Astro	Il12a	0.179321	0.997001	0
Micro	Astro	Il15ra	0.184857	0.997001	0
Micro	Astro	Il17f	0.856391	0.997001	0
Micro	Astro	Il18	0.993723	0.997001	0
Micro	Astro	Il22	0.76858	0.997001	0
Micro	Astro	Il23a	0.490824	0.997001	0
Micro	Astro	Il2ra	0.323501	0.997001	0
Micro	Astro	Il2rb	0.926701	0.997001	0
Micro	Astro	Il2rg	0.579251	0.997001	0
Micro	Astro	Il33	0.533323	0.997001	0
Micro	Astro	Irf3	0.662904	0.997001	0
Micro	Astro	Irf7	0.409652	0.997001	0
Micro	Astro	Itgae	0.610992	0.997001	0
Micro	Astro	Itgam	0.0585908	0.997001	0
Micro	Astro	Itgax	0.447379	0.997001	0
Micro	Astro	Itgb2	0.0646571	0.997001	0
Micro	Astro	Itpr2	0.969414	0.997001	0
Micro	Astro	Kcnip2	0.778025	0.997001	0
Micro	Astro	Kcnj8	0.0986686	0.997001	0
Micro	Astro	Klrg1	0.127551	0.997001	0
Micro	Astro	Lamp5	0.881167	0.997001	0
Micro	Astro	Lhx6	0.47886	0.997001	0
Micro	Astro	Lsp1	0.952528	0.997001	0
Micro	Astro	Mbp	0.566271	0.997001	0
Micro	Astro	Mfge8	0.863074	0.997001	0
Micro	Astro	Ms4a1	0.67857	0.997001	0
Micro	Astro	Myh11	0.352449	0.997001	0
Micro	Astro	Ndst4	0.402955	0.997001	0
Micro	Astro	Nfkb1	0.0384693	0.997001	0
Micro	Astro	Nfkbia	0.910999	0.997001	0
Micro	Astro	Nlrp1b	0.172255	0.997001	0
Micro	Astro	Nlrp3	0.600737	0.997001	0
Micro	Astro	Npr3	0.633671	0.997001	0
Micro	Astro	Nr4a2	0.75084	0.997001	0
Micro	Astro	Nxph2	0.250158	0.997001	0
Micro	Astro	Opalin	0.522999	0.997001	0
Micro	Astro	Osr1	0.556644	0.997001	0
Micro	Astro	Otof	0.815708	0.997001	0
Micro	Astro	Parp14	0.00894256	0.709358	0
Micro	Astro	Pdcd1	0.113255	0.997001	0
Micro	Astro	Pdgfra	0.656128	0.997001	0
Micro	Astro	Pitpnm3	0.170296	0.997001	0
Micro	Astro	Plekhg3	0.946122	0.997001	0
Micro	Astro	Plp1	0.869868	0.997001	0
Micro	Astro	Prox1	0.652959	0.997001	0
Micro	Astro	Ptges2	0.912374	0.997001	0
Micro	Astro	Ptprc	0.36309	0.997001	0
Micro	Astro	Ptpru	0.483147	0.997001	0
Micro	Astro	Pvalb	0.602879	0.997001	0
Micro	Astro	Rapgefl1	0.91422	0.997001	0
Micro	Astro	Rorb	0.840576	0.997001	0
Micro	Astro	Rxfp1	0.37014	0.997001	0
Micro	Astro	Satb2	0.756367	0.997001	0
Micro	Astro	Scube1	0.502214	0.997001	0
Micro	Astro	Selplg	0.580393	0.997001	0
Micro	Astro	Serpina3n	0.283032	0.997001	0
Micro	Astro	Slc17a6	0.884049	0.997001	0
Micro	Astro	Slc17a7	0.820136	0.997001	0
Micro	Astro	Slc17a8	0.927618	0.997001	0
Micro	Astro	Slc30a3	0.37151	0.997001	0
Micro	Astro	Slc32a1	0.509726	0.997001	0
Micro	Astro	Slc6a20a	0.572382	0.997001	0
Micro	Astro	Smoc2	0.587778	0.997001	0
Micro	Astro	Sox10	0.642788	0.997001	0
Micro	Astro	Sox6	0.5968	0.997001	0
Micro	Astro	Spi1	0.996845	0.997001	0
Micro	Astro	Sst	0.571931	0.997001	0
Micro	Astro	Sulf1	0.932917	0.997001	0
Micro	Astro	Sulf2	0.6477	0.997001	0
Micro	Astro	Syt6	0.191925	0.997001	0
Micro	Astro	Tap1	0.353075	0.997001	0
Micro	Astro	Tbr1	0.858444	0.997001	0
Micro	Astro	Tcap	0.428656	0.997001	0
Micro	Astro	Tgfb1	0.403586	0.997001	0
Micro	Astro	Tgfb2	0.963736	0.997001	0
Micro	Astro	Tgfb3	0.703512	0.997001	0
Micro	Astro	Th	0.872207	0.997001	0
Micro	Astro	Tmem132c	0.257774	0.997001	0
Micro	Astro	Tnf	0.540177	0.997001	0
Micro	Astro	Trabd2b	0.626463	0.997001	0
Micro	Astro	Trem2	0.87508	0.997001	0
Micro	Astro	Trim30a	0.215875	0.997001	0
Micro	Astro	Tshz2	0.593011	0.997001	0
Micro	Astro	Ttr	0.348089	0.997001	0
Micro	Astro	Ttyh2	0.579834	0.997001	0
Micro	Astro	Uaca	0.938566	0.997001	0
Micro	Astro	Vip	0.805752	0.997001	0
Micro	Astro	Vipr2	0.305444	0.997001	0
Micro	Astro	Vtn	0.593164	0.997001	0
Micro	Astro	Vwc2l	0.638013	0.997001	0
Micro	Astro	Pcdhb16	0.985547	0.997001	0
Micro	Astro	Lnpep	0.508012	0.997001	0
Micro	Astro	Ano3	0.913248	0.997001	0
Micro	Astro	Adgrg6	0.764944	0.997001	0
Micro	Astro	Sfmbt2	0.050725	0.997001	0
Micro	Astro	Nfia	0.0796821	0.997001	0
Micro	Astro	7630403G23Rik	0.984013	0.997001	0
Micro	Astro	Plekhg1	0.800159	0.997001	0
Micro	Astro	Grin2b	0.868914	0.997001	0
Micro	Astro	Cdkn1a	0.941465	0.997001	0
Micro	Astro	Tiparp	0.644219	0.997001	0
Micro	Astro	Slc24a3	0.116948	0.997001	0
Micro	Astro	Arid5b	0.0765028	0.997001	0
Micro	Astro	Gsg1l	0.658833	0.997001	0
Micro	Astro	Mxi1	0.352427	0.997001	0
Micro	Astro	Ebf1	0.648326	0.997001	0
Micro	Astro	Aff1	0.958913	0.997001	0
Micro	Astro	Banp	0.169641	0.997001	0
Micro	Astro	Zfp804a	0.682861	0.997001	0
Micro	Astro	Sirt7	0.124195	0.997001	0
Micro	Astro	Prr5l	0.727941	0.997001	0
Micro	Astro	Maf	0.497128	0.997001	0
Micro	Astro	Nfe2l2	0.623224	0.997001	0
Micro	Astro	Grin3a	0.840301	0.997001	0
Micro	Astro	Sptan1	0.609137	0.997001	0
Micro	Astro	Cntnap5a	0.481166	0.997001	0
Micro	Astro	Npas3	0.872891	0.997001	0
Micro	Astro	Ctsb	0.784729	0.997001	0
Micro	Astro	Ctsd	0.206171	0.997001	0
Micro	Astro	Bbx	0.335949	0.997001	0
Micro	Astro	Man1a	0.839061	0.997001	0
Micro	Astro	Trio	0.775724	0.997001	0
Micro	Astro	Creb3l2	0.701251	0.997001	0
Micro	Astro	Myt1l	0.964223	0.997001	0
Micro	Astro	Axl	0.916403	0.997001	0
Micro	Astro	Hs3st4	0.738813	0.997001	0
Micro	Astro	Aff3	0.841267	0.997001	0
Micro	Astro	Cd209g	0.916027	0.997001	0
Micro	Astro	Neat1	0.25399	0.997001	0
Micro	Astro	Sdk1	0.770351	0.997001	0
Micro	Astro	Nfib	0.623034	0.997001	0
Micro	Astro	Nmnat2	0.596758	0.997001	0
Micro	Astro	Fbln2	0.945864	0.997001	0
Micro	Astro	Zfp827	0.541606	0.997001	0
Micro	Astro	Hmgb1	0.8343	0.997001	0
Micro	Astro	Ncor2	0.0929323	0.997001	0
Micro	Astro	Srebf2	0.543515	0.997001	0
Micro	Astro	Hif3a	0.826484	0.997001	0
Micro	Astro	Zfp385b	0.735624	0.997001	0
Micro	Astro	Tcf25	0.233437	0.997001	0
Micro	Astro	Chrm3	0.950272	0.997001	0
Micro	Astro	Abca1	0.0717278	0.997001	0
Micro	Astro	Cntnap5b	0.779589	0.997001	0
Micro	Astro	Nr3c2	0.982899	0.997001	0
Micro	Astro	Trps1	0.308822	0.997001	0
Micro	Astro	Rsrp1	0.585457	0.997001	0
Micro	Astro	Ptpro	0.702251	0.997001	0
Micro	Astro	Itga8	0.945468	0.997001	0
Micro	Astro	Sox5	0.461162	0.997001	0
Micro	Astro	Col11a1	0.971419	0.997001	0
Micro	Astro	Parp1	0.241571	0.997001	0
Micro	Astro	Zbtb20	0.120424	0.997001	0
Micro	Astro	Cd38	0.37041	0.997001	0
Micro	Astro	Pde8a	0.552318	0.997001	0
Micro	Astro	Epb41l4a	0.165939	0.997001	0
Micro	Astro	Mef2c	0.0933666	0.997001	0
Micro	Astro	Hivep3	0.785513	0.997001	0
Micro	Astro	3222401L13Rik	0.694254	0.997001	0
Micro	Astro	Sox2ot	0.691201	0.997001	0
Micro	Astro	Sirt3	0.461365	0.997001	0
Micro	Astro	Klf12	0.775151	0.997001	0
Micro	Astro	Sirt2	0.58602	0.997001	0
Micro	Astro	Astn2	0.340546	0.997001	0
Micro	Astro	Zc3hav1	0.364011	0.997001	0
Micro	Astro	Ccnd2	0.75173	0.997001	0
Micro	Astro	Adarb2	0.724768	0.997001	0
Micro	Astro	Nampt	0.884179	0.997001	0
Micro	Astro	Rora	0.554317	0.997001	0
Micro	Astro	Hmbox1	0.656833	0.997001	0
Micro	Astro	Thrb	0.446616	0.997001	0
Micro	Astro	Serinc3	0.962973	0.997001	0
Micro	Astro	Frmd4b	0.204068	0.997001	0
Micro	Astro	Sparc	0.854807	0.997001	0
Micro	Astro	Parp4	0.682425	0.997001	0
Micro	Astro	Gpc5	0.669762	0.997001	0
Micro	Astro	Rreb1	0.15736	0.997001	0
Micro	Astro	Kcnip3	0.636538	0.997001	0
Micro	Astro	Cd9	0.787963	0.997001	0
Micro	Astro	Vim	0.915993	0.997001	0
Micro	Astro	Lyz2	0.782001	0.997001	0
Micro	Astro	Olig2	0.623085	0.997001	0
Micro	Astro	Hipk2	0.0382459	0.997001	0
Micro	Astro	Tnfsf8	0.467745	0.997001	0
Micro	Astro	Tnks	0.577011	0.997001	0
Micro	Astro	Hmgcr	0.825108	0.997001	0
Micro	Astro	Pbx3	0.130276	0.997001	0
Micro	Astro	Ephb1	0.539863	0.997001	0
Micro	Astro	E2f3	0.755956	0.997001	0
Micro	Astro	Dach1	0.541347	0.997001	0
Micro	Astro	Apoe	0.00941557	0.709358	0
Micro	Astro	Tead2	0.969479	0.997001	0
Micro	Astro	Fth1	0.254149	0.997001	0
Micro	Astro	Kctd8	0.484388	0.997001	0
Micro	Astro	Jazf1	0.506688	0.997001	0
Micro	Astro	Sp100	0.495873	0.997001	0
Micro	Astro	Olig1	0.947387	0.997001	0
Micro	Astro	Cd74	0.790199	0.997001	0
Micro	Astro	Rspo3	0.997001	0.997001	0
Micro	Astro	Jdp2	0.931267	0.997001	0
Micro	Astro	Eif5b	0.446179	0.997001	0
Micro	Astro	Pde10a	0.505171	0.997001	0
Micro	Astro	S100a10	0.777041	0.997001	0
Micro	Astro	Creb5	0.394714	0.997001	0
Micro	Astro	Hsbp1	0.748472	0.997001	0
Micro	Astro	Dgka	0.95071	0.997001	0
Micro	Astro	Adra1a	0.570952	0.997001	0
Micro	Astro	Nkain3	0.784888	0.997001	0
Micro	Astro	Ildr2	0.294207	0.997001	0
Micro	Astro	Zfhx3	0.0101337	0.709358	0
Micro	Astro	Scg2	0.654563	0.997001	0
Micro	Astro	Csrnp3	0.668513	0.997001	0
Micro	Astro	Zeb1	0.940195	0.997001	0
Micro	Astro	Dpysl3	0.578832	0.997001	0
OPC	Astro	Abi3	0.218744	0.987408	0
OPC	Astro	Acta2	0.318535	0.987408	0
OPC	Astro	Adora2a	0.12708	0.987408	0
OPC	Astro	Aldoc	0.624485	0.987408	0
OPC	Astro	Anln	0.794626	0.987408	0
OPC	Astro	Apln	0.75032	0.987408	0
OPC	Astro	Aqp4	0.346026	0.987408	0
OPC	Astro	B2m	0.305597	0.987408	0
OPC	Astro	Bcl11b	0.152426	0.987408	0
OPC	Astro	Bgn	0.588792	0.987408	0
OPC	Astro	Bmp4	0.832741	0.987408	0
OPC	Astro	Bnc2	0.968986	0.987408	0
OPC	Astro	C1qa	0.467486	0.987408	0
OPC	Astro	C1qc	0.0875568	0.987408	0
OPC	Astro	C1ql1	0.752056	0.987408	0
OPC	Astro	C3	0.316058	0.987408	0
OPC	Astro	Calb1	0.558139	0.987408	0
OPC	Astro	Calb2	0.665993	0.987408	0
OPC	Astro	Ccl2	0.336534	0.987408	0
OPC	Astro	Cd14	0.799346	0.987408	0
OPC	Astro	Cd24a	0.617389	0.987408	0
OPC	Astro	Cd47	0.581343	0.987408	0
OPC	Astro	Cdkn2a	0.31911	0.987408	0
OPC	Astro	Cgnl1	0.77483	0.987408	0
OPC	Astro	Chrna2	0.87562	0.987408	0
OPC	Astro	Cldn5	0.809771	0.987408	0
OPC	Astro	Clic4	0.11193	0.987408	0
OPC	Astro	Cnr1	0.874916	0.987408	0
OPC	Astro	Cpne5	0.652092	0.987408	0
OPC	Astro	Cpne7	0.510557	0.987408	0
OPC	Astro	Cpne9	0.85896	0.987408	0
OPC	Astro	Crh	0.23114	0.987408	0
OPC	Astro	Crhbp	0.0250643	0.897814	0
OPC	Astro	Csf1r	0.45286	0.987408	0
OPC	Astro	Cspg4	0.585672	0.987408	0
OPC	Astro	Ctps1	0.611954	0.987408	0
OPC	Astro	Ctss	0.170091	0.987408	0
OPC	Astro	Cux2	0.0983295	0.987408	0
OPC	Astro	Cx3cr1	0.591433	0.987408	0
OPC	Astro	Cxcl10	0.473088	0.987408	0
OPC	Astro	Cyp27a1	0.202418	0.987408	0
OPC	Astro	Deptor	0.468815	0.987408	0
OPC	Astro	Dio2	0.916742	0.987408	0
OPC	Astro	Drd1	0.754871	0.987408	0
OPC	Astro	Drd2	0.764239	0.987408	0
OPC	Astro	Egfr	0.246057	0.987408	0
OPC	Astro	Emid1	9.20345e-05	0.0257696	1
OPC	Astro	Enpp6	0.974684	0.987408	0
OPC	Astro	Eomes	0.678883	0.987408	0
OPC	Astro	Exph5	0.769947	0.987408	0
OPC	Astro	Fam107a	0.863896	0.987408	0
OPC	Astro	Fcgr1	0.842627	0.987408	0
OPC	Astro	Fezf2	0.792107	0.987408	0
OPC	Astro	Flt1	0.349983	0.987408	0
OPC	Astro	Fn1	0.828141	0.987408	0
OPC	Astro	Foxj1	0.426792	0.987408	0
OPC	Astro	Foxp2	0.572855	0.987408	0
OPC	Astro	Gad1	0.701839	0.987408	0
OPC	Astro	Gad2	0.871541	0.987408	0
OPC	Astro	Gfap	0.242538	0.987408	0
OPC	Astro	Grin2c	0.404158	0.987408	0
OPC	Astro	Gsdmd	0.932534	0.987408	0
OPC	Astro	Hexb	0.0149001	0.819474	0
OPC	Astro	Ifi44	0.136257	0.987408	0
OPC	Astro	Ifit3	0.625529	0.987408	0
OPC	Astro	Ifitm3	0.826603	0.987408	0
OPC	Astro	Igf2	0.145996	0.987408	0
OPC	Astro	Il12a	0.81756	0.987408	0
OPC	Astro	Il15ra	0.502163	0.987408	0
OPC	Astro	Il17f	0.146365	0.987408	0
OPC	Astro	Il18	0.0175602	0.819474	0
OPC	Astro	Il22	0.897056	0.987408	0
OPC	Astro	Il23a	0.934302	0.987408	0
OPC	Astro	Il2ra	0.232562	0.987408	0
OPC	Astro	Il2rb	0.0379351	0.987408	0
OPC	Astro	Il2rg	0.252558	0.987408	0
OPC	Astro	Il33	0.102306	0.987408	0
OPC	Astro	Irf3	0.731228	0.987408	0
OPC	Astro	Irf7	0.359426	0.987408	0
OPC	Astro	Itgae	0.943166	0.987408	0
OPC	Astro	Itgam	0.526621	0.987408	0
OPC	Astro	Itgax	0.745775	0.987408	0
OPC	Astro	Itgb2	0.622475	0.987408	0
OPC	Astro	Itpr2	0.208229	0.987408	0
OPC	Astro	Kcnip2	0.728647	0.987408	0
OPC	Astro	Kcnj8	0.351086	0.987408	0
OPC	Astro	Klrg1	0.0256518	0.897814	0
OPC	Astro	Lamp5	0.786394	0.987408	0
OPC	Astro	Lhx6	0.76965	0.987408	0
OPC	Astro	Lsp1	0.148564	0.987408	0
OPC	Astro	Mbp	0.316121	0.987408	0
OPC	Astro	Mfge8	0.287459	0.987408	0
OPC	Astro	Ms4a1	0.68174	0.987408	0
OPC	Astro	Myh11	0.525807	0.987408	0
OPC	Astro	Ndst4	0.679805	0.987408	0
OPC	Astro	Nfkb1	0.774368	0.987408	0
OPC	Astro	Nfkbia	0.925108	0.987408	0
OPC	Astro	Nlrp1b	0.0953804	0.987408	0
OPC	Astro	Nlrp3	0.394011	0.987408	0
OPC	Astro	Npr3	0.536257	0.987408	0
OPC	Astro	Nr4a2	0.666342	0.987408	0
OPC	Astro	Nxph2	0.125372	0.987408	0
OPC	Astro	Opalin	0.956024	0.987408	0
OPC	Astro	Osr1	0.875716	0.987408	0
OPC	Astro	Otof	0.625206	0.987408	0
OPC	Astro	Parp14	0.907274	0.987408	0
OPC	Astro	Pdcd1	0.740339	0.987408	0
OPC	Astro	Pdgfra	0.433453	0.987408	0
OPC	Astro	Pitpnm3	0.31876	0.987408	0
OPC	Astro	Plekhg3	0.883489	0.987408	0
OPC	Astro	Plp1	0.00399134	0.279394	0
OPC	Astro	Prox1	0.221672	0.987408	0
OPC	Astro	Ptges2	0.730128	0.987408	0
OPC	Astro	Ptprc	0.59623	0.987408	0
OPC	Astro	Ptpru	0.195899	0.987408	0
OPC	Astro	Pvalb	0.532458	0.987408	0
OPC	Astro	Rapgefl1	0.97351	0.987408	0
OPC	Astro	Rorb	0.249061	0.987408	0
OPC	Astro	Rxfp1	0.979351	0.987408	0
OPC	Astro	Satb2	0.572624	0.987408	0
OPC	Astro	Scube1	0.781198	0.987408	0
OPC	Astro	Selplg	0.920837	0.987408	0
OPC	Astro	Serpina3n	0.131784	0.987408	0
OPC	Astro	Slc17a6	0.768675	0.987408	0
OPC	Astro	Slc17a7	0.651163	0.987408	0
OPC	Astro	Slc17a8	0.89844	0.987408	0
OPC	Astro	Slc30a3	0.798266	0.987408	0
OPC	Astro	Slc32a1	0.966683	0.987408	0
OPC	Astro	Slc6a20a	0.795413	0.987408	0
OPC	Astro	Smoc2	0.741457	0.987408	0
OPC	Astro	Sox10	0.20974	0.987408	0
OPC	Astro	Sox6	0.182628	0.987408	0
OPC	Astro	Spi1	0.535684	0.987408	0
OPC	Astro	Sst	0.129493	0.987408	0
OPC	Astro	Sulf1	0.208793	0.987408	0
OPC	Astro	Sulf2	0.226668	0.987408	0
OPC	Astro	Syt6	0.291093	0.987408	0
OPC	Astro	Tap1	0.107525	0.987408	0
OPC	Astro	Tbr1	0.450939	0.987408	0
OPC	Astro	Tcap	0.704558	0.987408	0
OPC	Astro	Tgfb1	0.958852	0.987408	0
OPC	Astro	Tgfb2	0.546154	0.987408	0
OPC	Astro	Tgfb3	0.352317	0.987408	0
OPC	Astro	Th	0.575432	0.987408	0
OPC	Astro	Tmem132c	0.921749	0.987408	0
OPC	Astro	Tnf	0.219415	0.987408	0
OPC	Astro	Trabd2b	0.429728	0.987408	0
OPC	Astro	Trem2	0.00184479	0.177486	0
OPC	Astro	Trim30a	0.333271	0.987408	0
OPC	Astro	Tshz2	0.125595	0.987408	0
OPC	Astro	Ttr	0.983881	0.987408	0
OPC	Astro	Ttyh2	0.708781	0.987408	0
OPC	Astro	Uaca	0.742189	0.987408	0
OPC	Astro	Vip	0.802122	0.987408	0
OPC	Astro	Vipr2	0.38195	0.987408	0
OPC	Astro	Vtn	0.810907	0.987408	0
OPC	Astro	Vwc2l	0.814343	0.987408	0
OPC	Astro	Pcdhb16	0.961657	0.987408	0
OPC	Astro	Lnpep	0.25914	0.987408	0
OPC	Astro	Ano3	0.741445	0.987408	0
OPC	Astro	Adgrg6	0.912181	0.987408	0
OPC	Astro	Sfmbt2	0.778178	0.987408	0
OPC	Astro	Nfia	0.251605	0.987408	0
OPC	Astro	7630403G23Rik	0.677322	0.987408	0
OPC	Astro	Plekhg1	0.228567	0.987408	0
OPC	Astro	Grin2b	0.76477	0.987408	0
OPC	Astro	Cdkn1a	0.477231	0.987408	0
OPC	Astro	Tiparp	0.86319	0.987408	0
OPC	Astro	Slc24a3	0.955496	0.987408	0
OPC	Astro	Arid5b	0.259989	0.987408	0
OPC	Astro	Gsg1l	0.894984	0.987408	0
OPC	Astro	Mxi1	0.78749	0.987408	0
OPC	Astro	Ebf1	0.274225	0.987408	0
OPC	Astro	Aff1	0.14923	0.987408	0
OPC	Astro	Banp	0.690918	0.987408	0
OPC	Astro	Zfp804a	0.599216	0.987408	0
OPC	Astro	Sirt7	0.472442	0.987408	0
OPC	Astro	Prr5l	0.726072	0.987408	0
OPC	Astro	Maf	0.309204	0.987408	0
OPC	Astro	Nfe2l2	0.4406	0.987408	0
OPC	Astro	Grin3a	0.00190164	0.177486	0
OPC	Astro	Sptan1	0.953154	0.987408	0
OPC	Astro	Cntnap5a	0.926686	0.987408	0
OPC	Astro	Npas3	0.102325	0.987408	0
OPC	Astro	Ctsb	0.704765	0.987408	0
OPC	Astro	Ctsd	0.918687	0.987408	0
OPC	Astro	Bbx	0.862928	0.987408	0
OPC	Astro	Man1a	0.910621	0.987408	0
OPC	Astro	Trio	0.624231	0.987408	0
OPC	Astro	Creb3l2	0.154526	0.987408	0
OPC	Astro	Myt1l	0.375371	0.987408	0
OPC	Astro	Axl	0.556965	0.987408	0
OPC	Astro	Hs3st4	0.73388	0.987408	0
OPC	Astro	Aff3	0.540896	0.987408	0
OPC	Astro	Cd209g	0.660471	0.987408	0
OPC	Astro	Neat1	0.921151	0.987408	0
OPC	Astro	Sdk1	0.4717	0.987408	0
OPC	Astro	Nfib	0.628474	0.987408	0
OPC	Astro	Nmnat2	0.355005	0.987408	0
OPC	Astro	Fbln2	0.557067	0.987408	0
OPC	Astro	Zfp827	0.451177	0.987408	0
OPC	Astro	Hmgb1	0.51085	0.987408	0
OPC	Astro	Ncor2	0.761797	0.987408	0
OPC	Astro	Srebf2	0.568342	0.987408	0
OPC	Astro	Hif3a	0.624831	0.987408	0
OPC	Astro	Zfp385b	0.735671	0.987408	0
OPC	Astro	Tcf25	0.809231	0.987408	0
OPC	Astro	Chrm3	0.849427	0.987408	0
OPC	Astro	Abca1	0.1815	0.987408	0
OPC	Astro	Cntnap5b	0.720296	0.987408	0
OPC	Astro	Nr3c2	0.168259	0.987408	0
OPC	Astro	Trps1	0.458954	0.987408	0
OPC	Astro	Rsrp1	0.616385	0.987408	0
OPC	Astro	Ptpro	0.470594	0.987408	0
OPC	Astro	Itga8	0.752869	0.987408	0
OPC	Astro	Sox5	0.503941	0.987408	0
OPC	Astro	Col11a1	0.805448	0.987408	0
OPC	Astro	Parp1	0.717632	0.987408	0
OPC	Astro	Zbtb20	0.482015	0.987408	0
OPC	Astro	Cd38	0.519596	0.987408	0
OPC	Astro	Pde8a	0.982262	0.987408	0
OPC	Astro	Epb41l4a	0.533662	0.987408	0
OPC	Astro	Mef2c	0.970811	0.987408	0
OPC	Astro	Hivep3	0.880106	0.987408	0
OPC	Astro	3222401L13Rik	0.865864	0.987408	0
OPC	Astro	Sox2ot	0.0731136	0.987408	0
OPC	Astro	Sirt3	0.875575	0.987408	0
OPC	Astro	Klf12	0.980225	0.987408	0
OPC	Astro	Sirt2	0.35583	0.987408	0
OPC	Astro	Astn2	0.192791	0.987408	0
OPC	Astro	Zc3hav1	0.345508	0.987408	0
OPC	Astro	Ccnd2	0.362457	0.987408	0
OPC	Astro	Adarb2	0.456003	0.987408	0
OPC	Astro	Nampt	0.916922	0.987408	0
OPC	Astro	Rora	0.459064	0.987408	0
OPC	Astro	Hmbox1	0.622215	0.987408	0
OPC	Astro	Thrb	0.999226	0.999226	0
OPC	Astro	Serinc3	0.629028	0.987408	0
OPC	Astro	Frmd4b	0.773715	0.987408	0
OPC	Astro	Sparc	0.575226	0.987408	0
OPC	Astro	Parp4	0.642349	0.987408	0
OPC	Astro	Gpc5	0.357956	0.987408	0
OPC	Astro	Rreb1	0.588311	0.987408	0
OPC	Astro	Kcnip3	0.967865	0.987408	0
OPC	Astro	Cd9	0.762796	0.987408	0
OPC	Astro	Vim	0.732584	0.987408	0
OPC	Astro	Lyz2	0.637933	0.987408	0
OPC	Astro	Olig2	0.794186	0.987408	0
OPC	Astro	Hipk2	0.391639	0.987408	0
OPC	Astro	Tnfsf8	0.81163	0.987408	0
OPC	Astro	Tnks	0.229618	0.987408	0
OPC	Astro	Hmgcr	0.700682	0.987408	0
OPC	Astro	Pbx3	0.910237	0.987408	0
OPC	Astro	Ephb1	0.472739	0.987408	0
OPC	Astro	E2f3	0.512472	0.987408	0
OPC	Astro	Dach1	0.121791	0.987408	0
OPC	Astro	Apoe	0.387852	0.987408	0
OPC	Astro	Tead2	0.606999	0.987408	0
OPC	Astro	Fth1	0.257846	0.987408	0
OPC	Astro	Kctd8	0.0896008	0.987408	0
OPC	Astro	Jazf1	0.345964	0.987408	0
OPC	Astro	Sp100	0.1929	0.987408	0
OPC	Astro	Olig1	0.17376	0.987408	0
OPC	Astro	Cd74	0.531013	0.987408	0
OPC	Astro	Rspo3	0.64871	0.987408	0
OPC	Astro	Jdp2	0.899415	0.987408	0
OPC	Astro	Eif5b	0.571084	0.987408	0
OPC	Astro	Pde10a	0.923219	0.987408	0
OPC	Astro	S100a10	0.525587	0.987408	0
OPC	Astro	Creb5	0.0396747	0.987408	0
OPC	Astro	Hsbp1	0.8307	0.987408	0
OPC	Astro	Dgka	0.738288	0.987408	0
OPC	Astro	Adra1a	0.237844	0.987408	0
OPC	Astro	Nkain3	0.0395919	0.987408	0
OPC	Astro	Ildr2	0.578006	0.987408	0
OPC	Astro	Zfhx3	0.456537	0.987408	0
OPC	Astro	Scg2	0.332833	0.987408	0
OPC	Astro	Csrnp3	0.562879	0.987408	0
OPC	Astro	Zeb1	0.82354	0.987408	0
OPC	Astro	Dpysl3	0.523355	0.987408	0
Olig	Astro	Abi3	0.532755	0.993121	0
Olig	Astro	Acta2	0.975644	0.997272	0
Olig	Astro	Adora2a	0.74779	0.993121	0
Olig	Astro	Aldoc	0.0684606	0.993121	0
Olig	Astro	Anln	0.0198935	0.795741	0
Olig	Astro	Apln	0.891531	0.993121	0
Olig	Astro	Aqp4	0.266037	0.993121	0
Olig	Astro	B2m	0.7043	0.993121	0
Olig	Astro	Bcl11b	0.854331	0.993121	0
Olig	Astro	Bgn	0.70616	0.993121	0
Olig	Astro	Bmp4	0.517628	0.993121	0
Olig	Astro	Bnc2	0.145757	0.993121	0
Olig	Astro	C1qa	0.358725	0.993121	0
Olig	Astro	C1qc	0.978834	0.997272	0
Olig	Astro	C1ql1	0.39567	0.993121	0
Olig	Astro	C3	0.674836	0.993121	0
Olig	Astro	Calb1	0.875429	0.993121	0
Olig	Astro	Calb2	0.723861	0.993121	0
Olig	Astro	Ccl2	0.719668	0.993121	0
Olig	Astro	Cd14	0.580802	0.993121	0
Olig	Astro	Cd24a	0.647174	0.993121	0
Olig	Astro	Cd47	0.993691	0.997272	0
Olig	Astro	Cdkn2a	0.337303	0.993121	0
Olig	Astro	Cgnl1	0.604496	0.993121	0
Olig	Astro	Chrna2	0.374215	0.993121	0
Olig	Astro	Cldn5	0.267602	0.993121	0
Olig	Astro	Clic4	0.0605203	0.993121	0
Olig	Astro	Cnr1	0.478827	0.993121	0
Olig	Astro	Cpne5	0.765541	0.993121	0
Olig	Astro	Cpne7	0.876201	0.993121	0
Olig	Astro	Cpne9	0.691379	0.993121	0
Olig	Astro	Crh	0.969618	0.997272	0
Olig	Astro	Crhbp	0.758993	0.993121	0
Olig	Astro	Csf1r	0.73579	0.993121	0
Olig	Astro	Cspg4	0.542151	0.993121	0
Olig	Astro	Ctps1	0.753558	0.993121	0
Olig	Astro	Ctss	0.852433	0.993121	0
Olig	Astro	Cux2	0.546313	0.993121	0
Olig	Astro	Cx3cr1	0.881051	0.993121	0
Olig	Astro	Cxcl10	0.432218	0.993121	0
Olig	Astro	Cyp27a1	0.565	0.993121	0
Olig	Astro	Deptor	0.340017	0.993121	0
Olig	Astro	Dio2	0.899039	0.993121	0
Olig	Astro	Drd1	0.310528	0.993121	0
Olig	Astro	Drd2	0.44682	0.993121	0
Olig	Astro	Egfr	0.371234	0.993121	0
Olig	Astro	Emid1	0.572469	0.993121	0
Olig	Astro	Enpp6	0.406342	0.993121	0
Olig	Astro	Eomes	0.758791	0.993121	0
Olig	Astro	Exph5	0.617839	0.993121	0
Olig	Astro	Fam107a	0.950345	0.993121	0
Olig	Astro	Fcgr1	0.329126	0.993121	0
Olig	Astro	Fezf2	0.721683	0.993121	0
Olig	Astro	Flt1	0.594962	0.993121	0
Olig	Astro	Fn1	0.826722	0.993121	0
Olig	Astro	Foxj1	0.281471	0.993121	0
Olig	Astro	Foxp2	0.711487	0.993121	0
Olig	Astro	Gad1	0.7601	0.993121	0
Olig	Astro	Gad2	0.261672	0.993121	0
Olig	Astro	Gfap	0.990167	0.997272	0
Olig	Astro	Grin2c	0.29521	0.993121	0
Olig	Astro	Gsdmd	0.784218	0.993121	0
Olig	Astro	Hexb	0.128088	0.993121	0
Olig	Astro	Ifi44	0.784721	0.993121	0
Olig	Astro	Ifit3	0.196232	0.993121	0
Olig	Astro	Ifitm3	0.99371	0.997272	0
Olig	Astro	Igf2	0.442564	0.993121	0
Olig	Astro	Il12a	0.250502	0.993121	0
Olig	Astro	Il15ra	0.95388	0.993121	0
Olig	Astro	Il17f	0.572547	0.993121	0
Olig	Astro	Il18	0.771586	0.993121	0
Olig	Astro	Il22	0.578848	0.993121	0
Olig	Astro	Il23a	0.689943	0.993121	0
Olig	Astro	Il2ra	0.744312	0.993121	0
Olig	Astro	Il2rb	0.962969	0.99495	0
Olig	Astro	Il2rg	0.346866	0.993121	0
Olig	Astro	Il33	0.261515	0.993121	0
Olig	Astro	Irf3	0.423149	0.993121	0
Olig	Astro	Irf7	0.997789	0.997789	0
Olig	Astro	Itgae	0.88525	0.993121	0
Olig	Astro	Itgam	0.373724	0.993121	0
Olig	Astro	Itgax	0.584792	0.993121	0
Olig	Astro	Itgb2	0.343286	0.993121	0
Olig	Astro	Itpr2	0.24797	0.993121	0
Olig	Astro	Kcnip2	0.872602	0.993121	0
Olig	Astro	Kcnj8	0.732336	0.993121	0
Olig	Astro	Klrg1	0.162565	0.993121	0
Olig	Astro	Lamp5	0.775839	0.993121	0
Olig	Astro	Lhx6	0.323321	0.993121	0
Olig	Astro	Lsp1	0.636187	0.993121	0
Olig	Astro	Mbp	0.879738	0.993121	0
Olig	Astro	Mfge8	0.106601	0.993121	0
Olig	Astro	Ms4a1	0.746653	0.993121	0
Olig	Astro	Myh11	0.161854	0.993121	0
Olig	Astro	Ndst4	0.189307	0.993121	0
Olig	Astro	Nfkb1	0.350032	0.993121	0
Olig	Astro	Nfkbia	0.535325	0.993121	0
Olig	Astro	Nlrp1b	0.86559	0.993121	0
Olig	Astro	Nlrp3	0.932124	0.993121	0
Olig	Astro	Npr3	0.502377	0.993121	0
Olig	Astro	Nr4a2	0.933154	0.993121	0
Olig	Astro	Nxph2	0.749978	0.993121	0
Olig	Astro	Opalin	0.312277	0.993121	0
Olig	Astro	Osr1	0.669809	0.993121	0
Olig	Astro	Otof	0.92701	0.993121	0
Olig	Astro	Parp14	0.8827	0.993121	0
Olig	Astro	Pdcd1	0.167487	0.993121	0
Olig	Astro	Pdgfra	0.7114	0.993121	0
Olig	Astro	Pitpnm3	0.94488	0.993121	0
Olig	Astro	Plekhg3	0.277877	0.993121	0
Olig	Astro	Plp1	0.209998	0.993121	0
Olig	Astro	Prox1	0.100234	0.993121	0
Olig	Astro	Ptges2	0.290889	0.993121	0
Olig	Astro	Ptprc	0.508822	0.993121	0
Olig	Astro	Ptpru	0.914021	0.993121	0
Olig	Astro	Pvalb	0.667439	0.993121	0
Olig	Astro	Rapgefl1	0.575958	0.993121	0
Olig	Astro	Rorb	0.599293	0.993121	0
Olig	Astro	Rxfp1	0.918713	0.993121	0
Olig	Astro	Satb2	0.941791	0.993121	0
Olig	Astro	Scube1	0.733629	0.993121	0
Olig	Astro	Selplg	0.615502	0.993121	0
Olig	Astro	Serpina3n	0.865168	0.993121	0
Olig	Astro	Slc17a6	0.81088	0.993121	0
Olig	Astro	Slc17a7	0.109792	0.993121	0
Olig	Astro	Slc17a8	0.62309	0.993121	0
Olig	Astro	Slc30a3	0.274751	0.993121	0
Olig	Astro	Slc32a1	0.957652	0.993121	0
Olig	Astro	Slc6a20a	0.554916	0.993121	0
Olig	Astro	Smoc2	0.931324	0.993121	0
Olig	Astro	Sox10	0.523471	0.993121	0
Olig	Astro	Sox6	0.872622	0.993121	0
Olig	Astro	Spi1	0.303086	0.993121	0
Olig	Astro	Sst	0.753847	0.993121	0
Olig	Astro	Sulf1	0.554131	0.993121	0
Olig	Astro	Sulf2	0.211295	0.993121	0
Olig	Astro	Syt6	0.753531	0.993121	0
Olig	Astro	Tap1	0.921359	0.993121	0
Olig	Astro	Tbr1	0.565361	0.993121	0
Olig	Astro	Tcap	0.438479	0.993121	0
Olig	Astro	Tgfb1	0.98554	0.997272	0
Olig	Astro	Tgfb2	0.728604	0.993121	0
Olig	Astro	Tgfb3	0.867558	0.993121	0
Olig	Astro	Th	0.782696	0.993121	0
Olig	Astro	Tmem132c	0.85114	0.993121	0
Olig	Astro	Tnf	0.985345	0.997272	0
Olig	Astro	Trabd2b	0.806531	0.993121	0
Olig	Astro	Trem2	0.762733	0.993121	0
Olig	Astro	Trim30a	0.207508	0.993121	0
Olig	Astro	Tshz2	0.560108	0.993121	0
Olig	Astro	Ttr	0.911513	0.993121	0
Olig	Astro	Ttyh2	0.000140379	0.0393062	1
Olig	Astro	Uaca	0.723326	0.993121	0
Olig	Astro	Vip	0.459829	0.993121	0
Olig	Astro	Vipr2	0.529816	0.993121	0
Olig	Astro	Vtn	0.449269	0.993121	0
Olig	Astro	Vwc2l	0.348343	0.993121	0
Olig	Astro	Pcdhb16	0.835757	0.993121	0
Olig	Astro	Lnpep	0.0748942	0.993121	0
Olig	Astro	Ano3	0.767783	0.993121	0
Olig	Astro	Adgrg6	0.0946609	0.993121	0
Olig	Astro	Sfmbt2	0.302453	0.993121	0
Olig	Astro	Nfia	0.0831028	0.993121	0
Olig	Astro	7630403G23Rik	0.542817	0.993121	0
Olig	Astro	Plekhg1	0.00457379	0.219061	0
Olig	Astro	Grin2b	0.169923	0.993121	0
Olig	Astro	Cdkn1a	0.929151	0.993121	0
Olig	Astro	Tiparp	0.0474543	0.993121	0
Olig	Astro	Slc24a3	0.0965902	0.993121	0
Olig	Astro	Arid5b	0.94422	0.993121	0
Olig	Astro	Gsg1l	0.291046	0.993121	0
Olig	Astro	Mxi1	0.552306	0.993121	0
Olig	Astro	Ebf1	0.5305	0.993121	0
Olig	Astro	Aff1	0.475009	0.993121	0
Olig	Astro	Banp	0.443199	0.993121	0
Olig	Astro	Zfp804a	0.941365	0.993121	0
Olig	Astro	Sirt7	0.25365	0.993121	0
Olig	Astro	Prr5l	0.701333	0.993121	0
Olig	Astro	Maf	0.264408	0.993121	0
Olig	Astro	Nfe2l2	0.417361	0.993121	0
Olig	Astro	Grin3a	0.710587	0.993121	0
Olig	Astro	Sptan1	0.650312	0.993121	0
Olig	Astro	Cntnap5a	0.842908	0.993121	0
Olig	Astro	Npas3	0.346529	0.993121	0
Olig	Astro	Ctsb	0.911852	0.993121	0
Olig	Astro	Ctsd	0.644465	0.993121	0
Olig	Astro	Bbx	0.688122	0.993121	0
Olig	Astro	Man1a	0.00469417	0.219061	0
Olig	Astro	Trio	0.956177	0.993121	0
Olig	Astro	Creb3l2	0.802405	0.993121	0
Olig	Astro	Myt1l	0.663611	0.993121	0
Olig	Astro	Axl	0.768036	0.993121	0
Olig	Astro	Hs3st4	0.395682	0.993121	0
Olig	Astro	Aff3	0.754179	0.993121	0
Olig	Astro	Cd209g	0.20321	0.993121	0
Olig	Astro	Neat1	0.288245	0.993121	0
Olig	Astro	Sdk1	0.633546	0.993121	0
Olig	Astro	Nfib	0.368526	0.993121	0
Olig	Astro	Nmnat2	0.614182	0.993121	0
Olig	Astro	Fbln2	0.823872	0.993121	0
Olig	Astro	Zfp827	0.261642	0.993121	0
Olig	Astro	Hmgb1	0.902276	0.993121	0
Olig	Astro	Ncor2	0.913061	0.993121	0
Olig	Astro	Srebf2	0.537945	0.993121	0
Olig	Astro	Hif3a	0.864749	0.993121	0
Olig	Astro	Zfp385b	0.926877	0.993121	0
Olig	Astro	Tcf25	0.00189179	0.132425	0
Olig	Astro	Chrm3	0.747015	0.993121	0
Olig	Astro	Abca1	0.345439	0.993121	0
Olig	Astro	Cntnap5b	0.0757941	0.993121	0
Olig	Astro	Nr3c2	0.598033	0.993121	0
Olig	Astro	Trps1	0.2744	0.993121	0
Olig	Astro	Rsrp1	0.880354	0.993121	0
Olig	Astro	Ptpro	0.779769	0.993121	0
Olig	Astro	Itga8	0.542684	0.993121	0
Olig	Astro	Sox5	0.182417	0.993121	0
Olig	Astro	Col11a1	0.117145	0.993121	0
Olig	Astro	Parp1	0.442604	0.993121	0
Olig	Astro	Zbtb20	0.649581	0.993121	0
Olig	Astro	Cd38	0.549373	0.993121	0
Olig	Astro	Pde8a	0.467681	0.993121	0
Olig	Astro	Epb41l4a	0.459319	0.993121	0
Olig	Astro	Mef2c	0.579998	0.993121	0
Olig	Astro	Hivep3	0.660746	0.993121	0
Olig	Astro	3222401L13Rik	0.413957	0.993121	0
Olig	Astro	Sox2ot	0.75677	0.993121	0
Olig	Astro	Sirt3	0.162767	0.993121	0
Olig	Astro	Klf12	0.239368	0.993121	0
Olig	Astro	Sirt2	0.430267	0.993121	0
Olig	Astro	Astn2	0.722218	0.993121	0
Olig	Astro	Zc3hav1	0.85452	0.993121	0
Olig	Astro	Ccnd2	0.361388	0.993121	0
Olig	Astro	Adarb2	0.728809	0.993121	0
Olig	Astro	Nampt	0.304414	0.993121	0
Olig	Astro	Rora	0.519672	0.993121	0
Olig	Astro	Hmbox1	0.264939	0.993121	0
Olig	Astro	Thrb	0.371371	0.993121	0
Olig	Astro	Serinc3	0.515911	0.993121	0
Olig	Astro	Frmd4b	0.101953	0.993121	0
Olig	Astro	Sparc	0.560085	0.993121	0
Olig	Astro	Parp4	0.312943	0.993121	0
Olig	Astro	Gpc5	0.399668	0.993121	0
Olig	Astro	Rreb1	0.576728	0.993121	0
Olig	Astro	Kcnip3	0.857988	0.993121	0
Olig	Astro	Cd9	0.161839	0.993121	0
Olig	Astro	Vim	0.825405	0.993121	0
Olig	Astro	Lyz2	0.0264692	0.926421	0
Olig	Astro	Olig2	0.0831663	0.993121	0
Olig	Astro	Hipk2	0.194661	0.993121	0
Olig	Astro	Tnfsf8	0.278898	0.993121	0
Olig	Astro	Tnks	0.0392466	0.993121	0
Olig	Astro	Hmgcr	0.56015	0.993121	0
Olig	Astro	Pbx3	0.646799	0.993121	0
Olig	Astro	Ephb1	0.27717	0.993121	0
Olig	Astro	E2f3	0.470268	0.993121	0
Olig	Astro	Dach1	0.565349	0.993121	0
Olig	Astro	Apoe	0.297531	0.993121	0
Olig	Astro	Tead2	0.532453	0.993121	0
Olig	Astro	Fth1	0.412185	0.993121	0
Olig	Astro	Kctd8	0.598316	0.993121	0
Olig	Astro	Jazf1	0.929297	0.993121	0
Olig	Astro	Sp100	0.393416	0.993121	0
Olig	Astro	Olig1	0.00165082	0.132425	0
Olig	Astro	Cd74	0.00177938	0.132425	0
Olig	Astro	Rspo3	0.320507	0.993121	0
Olig	Astro	Jdp2	0.327941	0.993121	0
Olig	Astro	Eif5b	0.477764	0.993121	0
Olig	Astro	Pde10a	0.321388	0.993121	0
Olig	Astro	S100a10	0.805239	0.993121	0
Olig	Astro	Creb5	0.059513	0.993121	0
Olig	Astro	Hsbp1	0.817746	0.993121	0
Olig	Astro	Dgka	0.0748778	0.993121	0
Olig	Astro	Adra1a	0.885499	0.993121	0
Olig	Astro	Nkain3	0.601486	0.993121	0
Olig	Astro	Ildr2	0.668778	0.993121	0
Olig	Astro	Zfhx3	0.350479	0.993121	0
Olig	Astro	Scg2	0.47407	0.993121	0
Olig	Astro	Csrnp3	0.429598	0.993121	0
Olig	Astro	Zeb1	0.341822	0.993121	0
Olig	Astro	Dpysl3	0.332756	0.993121	0
Peri	Astro	Abi3	0.701362	0.993162	0
Peri	Astro	Acta2	0.0108318	0.746837	0
Peri	Astro	Adora2a	0.0219077	0.746837	0
Peri	Astro	Aldoc	0.853638	0.993162	0
Peri	Astro	Anln	0.462612	0.993162	0
Peri	Astro	Apln	0.680935	0.993162	0
Peri	Astro	Aqp4	0.749467	0.993162	0
Peri	Astro	B2m	0.725687	0.993162	0
Peri	Astro	Bcl11b	0.945561	0.993162	0
Peri	Astro	Bgn	0.15957	0.993162	0
Peri	Astro	Bmp4	0.0835748	0.993162	0
Peri	Astro	Bnc2	0.643706	0.993162	0
Peri	Astro	C1qa	0.110948	0.993162	0
Peri	Astro	C1qc	0.559869	0.993162	0
Peri	Astro	C1ql1	0.431101	0.993162	0
Peri	Astro	C3	0.762177	0.993162	0
Peri	Astro	Calb1	0.71891	0.993162	0
Peri	Astro	Calb2	0.760862	0.993162	0
Peri	Astro	Ccl2	0.446818	0.993162	0
Peri	Astro	Cd14	0.902401	0.993162	0
Peri	Astro	Cd24a	0.611563	0.993162	0
Peri	Astro	Cd47	0.681006	0.993162	0
Peri	Astro	Cdkn2a	0.333696	0.993162	0
Peri	Astro	Cgnl1	0.414942	0.993162	0
Peri	Astro	Chrna2	0.0374252	0.818359	0
Peri	Astro	Cldn5	0.572875	0.993162	0
Peri	Astro	Clic4	0.127163	0.993162	0
Peri	Astro	Cnr1	0.361173	0.993162	0
Peri	Astro	Cpne5	0.734988	0.993162	0
Peri	Astro	Cpne7	0.645583	0.993162	0
Peri	Astro	Cpne9	0.442885	0.993162	0
Peri	Astro	Crh	0.952896	0.993162	0
Peri	Astro	Crhbp	0.865823	0.993162	0
Peri	Astro	Csf1r	0.804586	0.993162	0
Peri	Astro	Cspg4	0.759614	0.993162	0
Peri	Astro	Ctps1	0.961826	0.993162	0
Peri	Astro	Ctss	0.862804	0.993162	0
Peri	Astro	Cux2	0.908279	0.993162	0
Peri	Astro	Cx3cr1	0.506503	0.993162	0
[truncated: 15,921 more rows]

## Sheet: Linear Regression
anchor	neighbor	gene	pvalue	pvalue_adj	ICG
Astro	Astro	Abi3	0.265308	0.79028	0
Astro	Astro	Acta2	0.864353	0.97305	0
Astro	Astro	Adora2a	0.428332	0.895209	0
Astro	Astro	Aldoc	0.780336	0.94417	0
Astro	Astro	Anln	0.0142522	0.399062	0
Astro	Astro	Apln	0.201373	0.7517	0
Astro	Astro	Aqp4	0.33546	0.869712	0
Astro	Astro	B2m	0.946369	0.984251	0
Astro	Astro	Bcl11b	0.936282	0.984251	0
Astro	Astro	Bgn	0.711501	0.938812	0
Astro	Astro	Bmp4	0.0768448	0.652373	0
Astro	Astro	Bnc2	0.252078	0.79028	0
Astro	Astro	C1qa	0.209898	0.7517	0
Astro	Astro	C1qc	0.119376	0.652373	0
Astro	Astro	C1ql1	0.790575	0.94564	0
Astro	Astro	C3	0.703217	0.938812	0
Astro	Astro	C4b	0.123485	0.652373	0
Astro	Astro	Calb1	0.0830893	0.652373	0
Astro	Astro	Calb2	0.212186	0.7517	0
Astro	Astro	Car3	0.365821	0.895209	0
Astro	Astro	Ccl2	0.575006	0.911295	0
Astro	Astro	Ccr2	0.486921	0.911295	0
Astro	Astro	Cd14	0.32412	0.856166	0
Astro	Astro	Cd24a	0.104444	0.652373	0
Astro	Astro	Cd47	0.455366	0.897904	0
Astro	Astro	Cdkn2a	0.620201	0.926943	0
Astro	Astro	Cgnl1	0.310188	0.84891	0
Astro	Astro	Chat	0.926393	0.984251	0
Astro	Astro	Chrna2	0.0216698	0.551594	0
Astro	Astro	Cldn5	0.165686	0.720524	0
Astro	Astro	Clec10a	0.86532	0.97305	0
Astro	Astro	Clic4	0.399922	0.895209	0
Astro	Astro	Cnr1	0.0486574	0.652373	0
Astro	Astro	Cpne5	0.971091	0.987131	0
Astro	Astro	Cpne7	0.061605	0.652373	0
Astro	Astro	Cpne9	0.299593	0.838861	0
Astro	Astro	Crh	0.681114	0.938812	0
Astro	Astro	Crhbp	0.618607	0.926943	0
Astro	Astro	Crispld2	0.170361	0.720524	0
Astro	Astro	Csf1r	0.638402	0.933828	0
Astro	Astro	Cspg4	0.399139	0.895209	0
Astro	Astro	Ctps1	0.441972	0.896754	0
Astro	Astro	Ctss	0.964616	0.987131	0
Astro	Astro	Cux2	0.17891	0.726013	0
Astro	Astro	Cxcl10	0.992326	0.995883	0
Astro	Astro	Cyp27a1	0.00213156	0.0852623	1
Astro	Astro	Deptor	0.358748	0.895209	0
Astro	Astro	Dio2	0.219453	0.7517	0
Astro	Astro	Drd1	0.242783	0.78137	0
Astro	Astro	Drd2	0.398748	0.895209	0
Astro	Astro	Egfr	0.489752	0.911295	0
Astro	Astro	Emid1	0.483281	0.911295	0
Astro	Astro	Enpp6	0.760313	0.942578	0
Astro	Astro	Eomes	0.388698	0.895209	0
Astro	Astro	F13a1	0.155928	0.715735	0
Astro	Astro	Fam107a	0.574911	0.911295	0
Astro	Astro	Fcgr1	0.400795	0.895209	0
Astro	Astro	Fezf2	0.0972775	0.652373	0
Astro	Astro	Flt1	0.257928	0.79028	0
Astro	Astro	Foxj1	0.891245	0.9745	0
Astro	Astro	Gad1	0.70052	0.938812	0
Astro	Astro	Gad2	0.937668	0.984251	0
Astro	Astro	Gata3	0.563529	0.911295	0
Astro	Astro	Gbp6	0.210782	0.7517	0
Astro	Astro	Gfap	4.77402e-05	0.00668363	1
Astro	Astro	Grin2c	0.296773	0.838861	0
Astro	Astro	Gsdmd	0.374838	0.895209	0
Astro	Astro	Hexb	0.451051	0.897904	0
Astro	Astro	Hpse	0.376059	0.895209	0
Astro	Astro	Ifi44	0.533959	0.911295	0
Astro	Astro	Ifit3	0.93711	0.984251	0
Astro	Astro	Ifitm3	0.748819	0.942578	0
Astro	Astro	Ifng	0.502322	0.911295	0
Astro	Astro	Igf2	0.418009	0.895209	0
Astro	Astro	Il12a	0.389052	0.895209	0
Astro	Astro	Il15ra	0.0590831	0.652373	0
Astro	Astro	Il17a	0.293143	0.838861	0
Astro	Astro	Il17f	0.437197	0.896754	0
Astro	Astro	Il18	0.865239	0.97305	0
Astro	Astro	Il22	0.724394	0.939029	0
Astro	Astro	Il23a	0.678707	0.938812	0
Astro	Astro	Il2ra	0.409947	0.895209	0
Astro	Astro	Il2rb	0.0984437	0.652373	0
Astro	Astro	Il2rg	0.82993	0.968252	0
Astro	Astro	Il33	0.374192	0.895209	0
Astro	Astro	Il4	0.576069	0.911295	0
Astro	Astro	Irf3	0.586012	0.916741	0
Astro	Astro	Irf7	0.918964	0.984251	0
Astro	Astro	Itgae	0.839573	0.972166	0
Astro	Astro	Itgax	0.170408	0.720524	0
Astro	Astro	Itgb2	0.10991	0.652373	0
Astro	Astro	Itpr2	0.119419	0.652373	0
Astro	Astro	Kcnip2	0.790168	0.94564	0
Astro	Astro	Klrg1	0.440312	0.896754	0
Astro	Astro	Lama1	0.673634	0.938812	0
Astro	Astro	Lamp5	0.238081	0.775148	0
Astro	Astro	Lhx6	0.174984	0.720524	0
Astro	Astro	Lmo1	0.295888	0.838861	0
Astro	Astro	Lsp1	0.132123	0.672628	0
Astro	Astro	Mbp	0.388548	0.895209	0
Astro	Astro	Mfge8	0.000210025	0.0196023	1
Astro	Astro	Mrc1	0.60067	0.924108	0
Astro	Astro	Ms4a1	0.699056	0.938812	0
Astro	Astro	Myh11	0.431618	0.895209	0
Astro	Astro	Ndst4	0.620674	0.926943	0
Astro	Astro	Nfkb1	0.115622	0.652373	0
Astro	Astro	Nfkbia	0.6982	0.938812	0
Astro	Astro	Nlrp1b	0.684911	0.938812	0
Astro	Astro	Nr4a2	0.874273	0.9745	0
Astro	Astro	Nxph2	0.023949	0.558811	0
Astro	Astro	Opalin	0.194527	0.7517	0
Astro	Astro	Otof	0.400118	0.895209	0
Astro	Astro	Parp14	0.880321	0.9745	0
Astro	Astro	Pdcd1	0.890244	0.9745	0
Astro	Astro	Pdgfra	0.720873	0.938812	0
Astro	Astro	Pitpnm3	0.715657	0.938812	0
Astro	Astro	Plekhg3	0.872332	0.9745	0
Astro	Astro	Plp1	0.548504	0.911295	0
Astro	Astro	Ptges2	0.550159	0.911295	0
Astro	Astro	Ptprc	0.640339	0.933828	0
Astro	Astro	Ptpru	0.513914	0.911295	0
Astro	Astro	Pvalb	0.551005	0.911295	0
Astro	Astro	Rapgefl1	0.864302	0.97305	0
Astro	Astro	Rorb	0.0815055	0.652373	0
Astro	Astro	Rspo1	0.128679	0.667227	0
Astro	Astro	Satb2	0.64836	0.935778	0
Astro	Astro	Scube1	0.811328	0.954504	0
Astro	Astro	Serpina3n	0.505772	0.911295	0
Astro	Astro	Slc17a7	0.0718423	0.652373	0
Astro	Astro	Slc17a8	0.952614	0.984251	0
Astro	Astro	Slc30a3	0.114477	0.652373	0
Astro	Astro	Slc32a1	0.158817	0.71724	0
Astro	Astro	Smoc2	0.497541	0.911295	0
Astro	Astro	Sox10	0.372399	0.895209	0
Astro	Astro	Sox6	0.153331	0.715543	0
Astro	Astro	Spi1	0.753614	0.942578	0
Astro	Astro	Sst	0.782312	0.94417	0
Astro	Astro	Sulf1	0.312277	0.84891	0
Astro	Astro	Sulf2	0.705655	0.938812	0
Astro	Astro	Syt6	0.68621	0.938812	0
Astro	Astro	Tap1	0.426174	0.895209	0
Astro	Astro	Tbr1	0.891399	0.9745	0
Astro	Astro	Tcap	0.77905	0.94417	0
Astro	Astro	Tgfb1	0.912071	0.984251	0
Astro	Astro	Tgfb2	0.10752	0.652373	0
Astro	Astro	Tgfb3	0.845435	0.972166	0
Astro	Astro	Th	0.611862	0.926943	0
Astro	Astro	Tmem132c	0.44598	0.897904	0
Astro	Astro	Tnf	0.316114	0.851076	0
Astro	Astro	Trabd2b	0.141704	0.696088	0
Astro	Astro	Tshz2	0.10795	0.652373	0
Astro	Astro	Ttyh2	0.949486	0.984251	0
Astro	Astro	Uaca	0.532338	0.911295	0
Astro	Astro	Vipr2	0.332744	0.869712	0
Astro	Astro	Vtn	0.618785	0.926943	0
Astro	Astro	Vwc2l	0.263501	0.79028	0
Astro	Astro	Pcdhb16	0.823232	0.964456	0
Astro	Astro	Greb1	0.534363	0.911295	0
Astro	Astro	Lnpep	0.119679	0.652373	0
Astro	Astro	Lrrc9	0.0130385	0.399062	0
Astro	Astro	Sptb	0.747625	0.942578	0
Astro	Astro	Ano3	0.00662723	0.231953	0
Astro	Astro	Glis3	0.531444	0.911295	0
Astro	Astro	Sfmbt2	0.0502709	0.652373	0
Astro	Astro	Nfia	0.715862	0.938812	0
Astro	Astro	7630403G23Rik	0.808825	0.954504	0
Astro	Astro	Plekhg1	0.743243	0.942578	0
Astro	Astro	Grin2b	0.00208621	0.0852623	1
Astro	Astro	Tiparp	0.113155	0.652373	0
Astro	Astro	Slc24a3	0.115298	0.652373	0
Astro	Astro	Arid5b	0.0675065	0.652373	0
Astro	Astro	Gsg1l	0.413042	0.895209	0
Astro	Astro	Mxi1	0.512451	0.911295	0
Astro	Astro	Ebf1	0.548653	0.911295	0
Astro	Astro	Aff1	0.58606	0.916741	0
Astro	Astro	Banp	0.424743	0.895209	0
Astro	Astro	Hs3st3a1	0.113532	0.652373	0
Astro	Astro	Tox2	0.538056	0.911295	0
Astro	Astro	Sirt7	0.116482	0.652373	0
Astro	Astro	Maf	0.973029	0.987131	0
Astro	Astro	Nfe2l2	0.289917	0.838861	0
Astro	Astro	Grin3a	0.927034	0.984251	0
Astro	Astro	Tcf7l1	0.145647	0.703123	0
Astro	Astro	Sptan1	0.843339	0.972166	0
Astro	Astro	Cntnap5a	0.931373	0.984251	0
Astro	Astro	Npas3	0.0677665	0.652373	0
Astro	Astro	Ctsb	0.430396	0.895209	0
Astro	Astro	Ctsd	0.346366	0.881659	0
Astro	Astro	Bbx	0.215071	0.7517	0
Astro	Astro	Man1a	0.258213	0.79028	0
Astro	Astro	Trio	0.114143	0.652373	0
Astro	Astro	Creb3l2	0.924962	0.984251	0
Astro	Astro	Myt1l	0.220141	0.7517	0
Astro	Astro	Axl	0.0275127	0.592581	0
Astro	Astro	Hs3st4	0.225055	0.75922	0
Astro	Astro	Aff3	0.0826375	0.652373	0
Astro	Astro	Cd209g	0.230971	0.760846	0
Astro	Astro	Neat1	0.669149	0.938812	0
Astro	Astro	Sdk1	0.563881	0.911295	0
Astro	Astro	Nfib	0.638036	0.933828	0
Astro	Astro	Nmnat2	0.79704	0.94564	0
Astro	Astro	Fbln2	0.894452	0.9745	0
Astro	Astro	Zfp827	0.400513	0.895209	0
Astro	Astro	Hmgb1	0.686983	0.938812	0
Astro	Astro	Ncor2	0.97665	0.987227	0
Astro	Astro	Tnc	0.591584	0.917314	0
Astro	Astro	Srebf2	0.997519	0.997519	0
Astro	Astro	Hif3a	0.534905	0.911295	0
Astro	Astro	Zfp385b	0.501796	0.911295	0
Astro	Astro	Tcf25	0.0305803	0.601112	0
Astro	Astro	Chrm3	0.565869	0.911295	0
Astro	Astro	Abca1	0.660724	0.938812	0
Astro	Astro	Cntnap5b	0.14928	0.708448	0
Astro	Astro	Nr3c2	0.939569	0.984251	0
Astro	Astro	Trps1	0.780977	0.94417	0
Astro	Astro	Rsrp1	0.261083	0.79028	0
Astro	Astro	Ptpro	0.102956	0.652373	0
Astro	Astro	Itga8	0.761515	0.942578	0
Astro	Astro	Sox5	0.946685	0.984251	0
Astro	Astro	Col11a1	0.847174	0.972166	0
Astro	Astro	Parp1	0.418225	0.895209	0
Astro	Astro	Zbtb20	0.0678912	0.652373	0
Astro	Astro	Cd38	0.307335	0.84891	0
Astro	Astro	Pde8a	0.167826	0.720524	0
Astro	Astro	Epb41l4a	0.0609688	0.652373	0
Astro	Astro	Mef2c	0.229278	0.760846	0
Astro	Astro	Hivep3	0.12201	0.652373	0
Astro	Astro	Lilrb4a	0.625686	0.926943	0
Astro	Astro	3222401L13Rik	0.711544	0.938812	0
Astro	Astro	Sox2ot	0.767527	0.942578	0
Astro	Astro	Sirt3	0.889879	0.9745	0
Astro	Astro	Klf12	0.765122	0.942578	0
Astro	Astro	Sirt2	0.208554	0.7517	0
Astro	Astro	Astn2	0.208253	0.7517	0
Astro	Astro	Mitf	0.737099	0.94241	0
Astro	Astro	Ccnd2	0.764996	0.942578	0
Astro	Astro	Rora	0.960493	0.987131	0
Astro	Astro	Prdm16	0.858857	0.97305	0
Astro	Astro	Hmbox1	0.562295	0.911295	0
Astro	Astro	Thrb	0.13561	0.678051	0
Astro	Astro	Serinc3	0.20987	0.7517	0
Astro	Astro	Frmd4b	0.592978	0.917314	0
Astro	Astro	Sparc	0.338574	0.869732	0
Astro	Astro	Parp4	0.546664	0.911295	0
Astro	Astro	Gpc5	0.172986	0.720524	0
Astro	Astro	Rreb1	0.730421	0.94023	0
Astro	Astro	Kcnip3	0.732036	0.94023	0
Astro	Astro	Cd9	0.00178036	0.0852623	1
Astro	Astro	Vim	0.000329798	0.0230859	1
Astro	Astro	Lyz2	0.523478	0.911295	0
Astro	Astro	Olig2	0.71826	0.938812	0
Astro	Astro	Hipk2	0.648072	0.935778	0
Astro	Astro	Tnfsf8	0.183768	0.735071	0
Astro	Astro	Tnks	0.0416418	0.652373	0
Astro	Astro	Hmgcr	0.0516085	0.652373	0
Astro	Astro	Pbx3	0.416486	0.895209	0
Astro	Astro	Ephb1	0.510303	0.911295	0
Astro	Astro	E2f3	0.0322024	0.601112	0
Astro	Astro	Dach1	0.793868	0.94564	0
Astro	Astro	Apoe	2.08196e-06	0.000582948	1
Astro	Astro	Tead2	0.9834	0.990474	0
Astro	Astro	Fth1	0.660302	0.938812	0
Astro	Astro	Kctd8	0.0448688	0.652373	0
Astro	Astro	Jazf1	0.47541	0.911295	0
Astro	Astro	Sp100	0.625314	0.926943	0
Astro	Astro	Olig1	0.10897	0.652373	0
Astro	Astro	Cd74	0.493436	0.911295	0
Astro	Astro	Jdp2	0.56839	0.911295	0
Astro	Astro	Eif5b	0.486791	0.911295	0
Astro	Astro	Pde10a	0.0617864	0.652373	0
Astro	Astro	S100a10	0.971107	0.987131	0
Astro	Astro	Hsbp1	0.108507	0.652373	0
Astro	Astro	Dgka	0.2934	0.838861	0
Astro	Astro	Adra1a	0.452974	0.897904	0
Astro	Astro	Nkain3	0.206525	0.7517	0
Astro	Astro	Ildr2	0.322735	0.856166	0
Astro	Astro	Zfhx3	0.521857	0.911295	0
Astro	Astro	Scg2	0.46866	0.911295	0
Astro	Astro	Zeb1	0.720258	0.938812	0
Astro	Astro	Dpysl3	0.264882	0.79028	0
Astro	Endo	Abi3	0.456325	0.851807	0
Astro	Endo	Acta2	0.436725	0.839153	0
Astro	Endo	Adora2a	0.2399	0.780143	0
Astro	Endo	Aldoc	0.0606199	0.514351	0
Astro	Endo	Anln	0.748919	0.93375	0
Astro	Endo	Apln	0.00962815	0.368722	0
Astro	Endo	Aqp4	0.630928	0.91565	0
Astro	Endo	B2m	0.342731	0.809303	0
Astro	Endo	Bcl11b	0.805125	0.939766	0
Astro	Endo	Bgn	2.75014e-06	0.00077004	1
Astro	Endo	Bmp4	0.693278	0.91565	0
Astro	Endo	Bnc2	0.80246	0.939766	0
Astro	Endo	C1qa	0.757218	0.93375	0
Astro	Endo	C1qc	0.653615	0.91565	0
Astro	Endo	C1ql1	0.00189567	0.132697	0
Astro	Endo	C3	0.893729	0.962477	0
Astro	Endo	C4b	0.824042	0.941926	0
Astro	Endo	Calb1	0.268907	0.780143	0
Astro	Endo	Calb2	0.276356	0.780143	0
Astro	Endo	Car3	0.0843317	0.58039	0
Astro	Endo	Ccl2	0.763674	0.93375	0
Astro	Endo	Ccr2	0.481056	0.873838	0
Astro	Endo	Cd14	0.233068	0.780143	0
Astro	Endo	Cd24a	0.380253	0.826324	0
Astro	Endo	Cd47	0.21387	0.780143	0
Astro	Endo	Cdkn2a	0.192268	0.780143	0
Astro	Endo	Cgnl1	0.62363	0.91565	0
Astro	Endo	Chat	0.397646	0.835119	0
Astro	Endo	Chrna2	0.611154	0.91565	0
Astro	Endo	Cldn5	0.744695	0.93375	0
Astro	Endo	Clec10a	0.757561	0.93375	0
Astro	Endo	Clic4	0.445529	0.839153	0
Astro	Endo	Cnr1	0.198772	0.780143	0
Astro	Endo	Cpne5	0.443732	0.839153	0
Astro	Endo	Cpne7	0.0343051	0.514351	0
Astro	Endo	Cpne9	0.706235	0.922323	0
Astro	Endo	Crh	0.791976	0.939766	0
Astro	Endo	Crhbp	0.425148	0.839153	0
Astro	Endo	Crispld2	0.0118518	0.368722	0
Astro	Endo	Csf1r	0.933485	0.971142	0
Astro	Endo	Cspg4	0.443977	0.839153	0
Astro	Endo	Ctps1	0.966764	0.981319	0
Astro	Endo	Ctss	0.114584	0.664393	0
Astro	Endo	Cux2	0.116269	0.664393	0
Astro	Endo	Cxcl10	0.0555234	0.514351	0
Astro	Endo	Cyp27a1	0.27613	0.780143	0
Astro	Endo	Deptor	0.711506	0.922323	0
Astro	Endo	Dio2	0.338356	0.809303	0
Astro	Endo	Drd1	0.77773	0.93436	0
Astro	Endo	Drd2	0.401214	0.835119	0
Astro	Endo	Egfr	0.780858	0.93436	0
Astro	Endo	Emid1	0.471921	0.863647	0
Astro	Endo	Enpp6	0.483732	0.873838	0
Astro	Endo	Eomes	0.921384	0.971142	0
Astro	Endo	F13a1	0.204736	0.780143	0
Astro	Endo	Fam107a	0.393756	0.835119	0
Astro	Endo	Fcgr1	0.0930911	0.58039	0
Astro	Endo	Fezf2	0.758548	0.93375	0
Astro	Endo	Flt1	0.189179	0.780143	0
Astro	Endo	Foxj1	0.0995565	0.605996	0
Astro	Endo	Gad1	0.512916	0.888541	0
Astro	Endo	Gad2	0.5966	0.91565	0
Astro	Endo	Gata3	0.286986	0.780155	0
Astro	Endo	Gbp6	0.227236	0.780143	0
Astro	Endo	Gfap	0.0310177	0.514351	0
Astro	Endo	Grin2c	0.042103	0.514351	0
Astro	Endo	Gsdmd	0.741339	0.93375	0
Astro	Endo	Hexb	0.106608	0.635109	0
Astro	Endo	Hpse	0.535737	0.891713	0
Astro	Endo	Ifi44	0.269038	0.780143	0
Astro	Endo	Ifit3	0.555491	0.891713	0
Astro	Endo	Ifitm3	0.0932769	0.58039	0
Astro	Endo	Ifng	0.848908	0.948643	0
Astro	Endo	Igf2	0.157383	0.773111	0
Astro	Endo	Il12a	0.927977	0.971142	0
Astro	Endo	Il15ra	0.70897	0.922323	0
Astro	Endo	Il17a	0.657915	0.91565	0
Astro	Endo	Il17f	0.268337	0.780143	0
Astro	Endo	Il18	0.493998	0.877664	0
Astro	Endo	Il22	0.251257	0.780143	0
Astro	Endo	Il23a	0.319727	0.809303	0
Astro	Endo	Il2ra	0.309593	0.809303	0
Astro	Endo	Il2rb	0.897928	0.963294	0
Astro	Endo	Il2rg	0.279139	0.780143	0
Astro	Endo	Il33	0.637421	0.91565	0
Astro	Endo	Il4	0.00717582	0.368722	0
Astro	Endo	Irf3	0.675974	0.91565	0
Astro	Endo	Irf7	0.281409	0.780143	0
Astro	Endo	Itgae	0.566875	0.891713	0
Astro	Endo	Itgax	0.435369	0.839153	0
Astro	Endo	Itgb2	0.408024	0.836983	0
Astro	Endo	Itpr2	0.1723	0.780143	0
Astro	Endo	Kcnip2	0.201966	0.780143	0
Astro	Endo	Klrg1	0.273821	0.780143	0
Astro	Endo	Lama1	0.975086	0.981319	0
Astro	Endo	Lamp5	0.514084	0.888541	0
Astro	Endo	Lhx6	0.880311	0.955376	0
Astro	Endo	Lmo1	0.0293834	0.514351	0
Astro	Endo	Lsp1	0.913653	0.969026	0
Astro	Endo	Mbp	0.694105	0.91565	0
Astro	Endo	Mfge8	0.696425	0.91565	0
Astro	Endo	Mrc1	0.0363877	0.514351	0
Astro	Endo	Ms4a1	0.383683	0.826394	0
Astro	Endo	Myh11	0.933671	0.971142	0
Astro	Endo	Ndst4	0.54398	0.891713	0
Astro	Endo	Nfkb1	0.559119	0.891713	0
Astro	Endo	Nfkbia	0.75144	0.93375	0
Astro	Endo	Nlrp1b	0.0604252	0.514351	0
Astro	Endo	Nr4a2	0.746623	0.93375	0
Astro	Endo	Nxph2	0.646781	0.91565	0
Astro	Endo	Opalin	0.696548	0.91565	0
Astro	Endo	Otof	0.663576	0.91565	0
Astro	Endo	Parp14	0.542324	0.891713	0
Astro	Endo	Pdcd1	0.217174	0.780143	0
Astro	Endo	Pdgfra	0.047292	0.514351	0
Astro	Endo	Pitpnm3	0.218233	0.780143	0
Astro	Endo	Plekhg3	0.807657	0.939766	0
Astro	Endo	Plp1	0.0676229	0.526014	0
Astro	Endo	Ptges2	0.412513	0.836983	0
Astro	Endo	Ptprc	0.839659	0.947822	0
Astro	Endo	Ptpru	0.95616	0.980677	0
Astro	Endo	Pvalb	0.142679	0.739818	0
Astro	Endo	Rapgefl1	0.670668	0.91565	0
Astro	Endo	Rorb	0.877747	0.955376	0
Astro	Endo	Rspo1	0.151969	0.759845	0
Astro	Endo	Satb2	0.340124	0.809303	0
Astro	Endo	Scube1	0.41837	0.838687	0
Astro	Endo	Serpina3n	0.574881	0.899255	0
Astro	Endo	Slc17a7	0.667299	0.91565	0
Astro	Endo	Slc17a8	0.237038	0.780143	0
Astro	Endo	Slc30a3	0.986767	0.986767	0
Astro	Endo	Slc32a1	0.08823	0.58039	0
Astro	Endo	Smoc2	0.402647	0.835119	0
Astro	Endo	Sox10	0.249061	0.780143	0
Astro	Endo	Sox6	0.827549	0.941926	0
Astro	Endo	Spi1	0.624022	0.91565	0
Astro	Endo	Sst	0.0560309	0.514351	0
Astro	Endo	Sulf1	0.563574	0.891713	0
Astro	Endo	Sulf2	0.351211	0.81272	0
Astro	Endo	Syt6	0.18452	0.780143	0
Astro	Endo	Tap1	0.600259	0.91565	0
Astro	Endo	Tbr1	0.446549	0.839153	0
Astro	Endo	Tcap	0.977814	0.981319	0
Astro	Endo	Tgfb1	0.820293	0.941926	0
Astro	Endo	Tgfb2	0.935668	0.971142	0
Astro	Endo	Tgfb3	0.329112	0.809303	0
Astro	Endo	Th	0.761248	0.93375	0
Astro	Endo	Tmem132c	0.312675	0.809303	0
Astro	Endo	Tnf	0.0201581	0.470356	0
Astro	Endo	Trabd2b	0.370252	0.826324	0
Astro	Endo	Tshz2	0.371208	0.826324	0
Astro	Endo	Ttyh2	0.77091	0.93436	0
Astro	Endo	Uaca	0.293668	0.790646	0
Astro	Endo	Vipr2	0.315637	0.809303	0
Astro	Endo	Vtn	0.0690158	0.526014	0
Astro	Endo	Vwc2l	0.380699	0.826324	0
Astro	Endo	Pcdhb16	0.688598	0.91565	0
Astro	Endo	Greb1	0.312179	0.809303	0
Astro	Endo	Lnpep	0.129863	0.697368	0
Astro	Endo	Lrrc9	0.946458	0.974295	0
Astro	Endo	Sptb	0.0004917	0.068838	1
Astro	Endo	Ano3	0.879342	0.955376	0
Astro	Endo	Glis3	0.0113216	0.368722	0
Astro	Endo	Sfmbt2	0.642551	0.91565	0
Astro	Endo	Nfia	0.858924	0.950588	0
Astro	Endo	7630403G23Rik	0.824817	0.941926	0
Astro	Endo	Plekhg1	0.0138589	0.388049	0
Astro	Endo	Grin2b	0.63168	0.91565	0
Astro	Endo	Tiparp	0.77041	0.93436	0
Astro	Endo	Slc24a3	0.41048	0.836983	0
Astro	Endo	Arid5b	0.80694	0.939766	0
Astro	Endo	Gsg1l	0.059328	0.514351	0
Astro	Endo	Mxi1	0.0644899	0.526014	0
Astro	Endo	Ebf1	0.210699	0.780143	0
Astro	Endo	Aff1	0.419344	0.838687	0
Astro	Endo	Banp	0.0510933	0.514351	0
Astro	Endo	Hs3st3a1	0.554813	0.891713	0
Astro	Endo	Tox2	0.318655	0.809303	0
Astro	Endo	Sirt7	0.240148	0.780143	0
Astro	Endo	Maf	0.730273	0.93375	0
Astro	Endo	Nfe2l2	0.391663	0.835119	0
Astro	Endo	Grin3a	0.087143	0.58039	0
Astro	Endo	Tcf7l1	0.432273	0.839153	0
Astro	Endo	Sptan1	0.335433	0.809303	0
Astro	Endo	Cntnap5a	0.502907	0.885623	0
Astro	Endo	Npas3	0.90452	0.963656	0
Astro	Endo	Ctsb	0.377505	0.826324	0
Astro	Endo	Ctsd	0.198311	0.780143	0
Astro	Endo	Bbx	0.83537	0.946978	0
Astro	Endo	Man1a	0.123344	0.67718	0
Astro	Endo	Trio	0.528602	0.891713	0
Astro	Endo	Creb3l2	0.221981	0.780143	0
Astro	Endo	Myt1l	0.495253	0.877664	0
Astro	Endo	Axl	0.0111451	0.368722	0
Astro	Endo	Hs3st4	0.277287	0.780143	0
Astro	Endo	Aff3	0.00155042	0.132697	0
Astro	Endo	Cd209g	0.0931888	0.58039	0
Astro	Endo	Neat1	0.6942	0.91565	0
Astro	Endo	Sdk1	0.432965	0.839153	0
Astro	Endo	Nfib	0.0331967	0.514351	0
Astro	Endo	Nmnat2	0.182362	0.780143	0
Astro	Endo	Fbln2	0.736179	0.93375	0
Astro	Endo	Zfp827	0.733938	0.93375	0
Astro	Endo	Hmgb1	0.250746	0.780143	0
Astro	Endo	Ncor2	0.969064	0.981319	0
Astro	Endo	Tnc	0.285641	0.780155	0
Astro	Endo	Srebf2	0.850391	0.948643	0
Astro	Endo	Hif3a	0.0387608	0.514351	0
Astro	Endo	Zfp385b	0.671656	0.91565	0
Astro	Endo	Tcf25	0.518532	0.89073	0
Astro	Endo	Chrm3	0.269584	0.780143	0
Astro	Endo	Abca1	0.0490743	0.514351	0
Astro	Endo	Cntnap5b	0.626225	0.91565	0
Astro	Endo	Nr3c2	0.621849	0.91565	0
Astro	Endo	Trps1	0.46892	0.863647	0
Astro	Endo	Rsrp1	0.857256	0.950588	0
Astro	Endo	Ptpro	0.237063	0.780143	0
Astro	Endo	Itga8	0.328343	0.809303	0
Astro	Endo	Sox5	0.662691	0.91565	0
Astro	Endo	Col11a1	0.467209	0.863647	0
Astro	Endo	Parp1	0.223385	0.780143	0
Astro	Endo	Zbtb20	0.151714	0.759845	0
Astro	Endo	Cd38	0.80887	0.939766	0
Astro	Endo	Pde8a	0.523786	0.891713	0
Astro	Endo	Epb41l4a	0.842884	0.947822	0
Astro	Endo	Mef2c	0.243503	0.780143	0
Astro	Endo	Hivep3	0.543035	0.891713	0
Astro	Endo	Lilrb4a	0.0849693	0.58039	0
Astro	Endo	3222401L13Rik	0.936459	0.971142	0
Astro	Endo	Sox2ot	0.487438	0.874889	0
Astro	Endo	Sirt3	0.566501	0.891713	0
Astro	Endo	Klf12	0.346844	0.809303	0
Astro	Endo	Sirt2	0.255747	0.780143	0
Astro	Endo	Astn2	0.0425835	0.514351	0
Astro	Endo	Mitf	0.586326	0.912063	0
Astro	Endo	Ccnd2	0.0495685	0.514351	0
Astro	Endo	Rora	0.0523765	0.514351	0
Astro	Endo	Prdm16	0.547562	0.891713	0
Astro	Endo	Hmbox1	0.552056	0.891713	0
Astro	Endo	Thrb	0.689909	0.91565	0
Astro	Endo	Serinc3	0.132002	0.697368	0
Astro	Endo	Frmd4b	0.797972	0.939766	0
Astro	Endo	Sparc	0.592202	0.91565	0
Astro	Endo	Parp4	0.374912	0.826324	0
Astro	Endo	Gpc5	0.194992	0.780143	0
Astro	Endo	Rreb1	0.069509	0.526014	0
Astro	Endo	Kcnip3	0.224532	0.780143	0
Astro	Endo	Cd9	0.251298	0.780143	0
Astro	Endo	Vim	0.0520433	0.514351	0
Astro	Endo	Lyz2	0.6847	0.91565	0
Astro	Endo	Olig2	0.176969	0.780143	0
Astro	Endo	Hipk2	0.968586	0.981319	0
Astro	Endo	Tnfsf8	0.673087	0.91565	0
Astro	Endo	Tnks	0.88666	0.958551	0
Astro	Endo	Hmgcr	0.77765	0.93436	0
Astro	Endo	Pbx3	0.345406	0.809303	0
Astro	Endo	Ephb1	0.160754	0.776055	0
Astro	Endo	E2f3	0.605605	0.91565	0
Astro	Endo	Dach1	0.0922368	0.58039	0
Astro	Endo	Apoe	0.812992	0.940652	0
Astro	Endo	Tead2	0.562257	0.891713	0
Astro	Endo	Fth1	0.8719	0.955376	0
Astro	Endo	Kctd8	0.905149	0.963656	0
Astro	Endo	Jazf1	0.261085	0.780143	0
Astro	Endo	Sp100	0.606477	0.91565	0
Astro	Endo	Olig1	0.0484158	0.514351	0
Astro	Endo	Cd74	0.617954	0.91565	0
Astro	Endo	Jdp2	0.506777	0.88686	0
Astro	Endo	Eif5b	0.376684	0.826324	0
Astro	Endo	Pde10a	0.372758	0.826324	0
Astro	Endo	S100a10	0.335062	0.809303	0
Astro	Endo	Hsbp1	0.206983	0.780143	0
Astro	Endo	Dgka	0.016023	0.407859	0
Astro	Endo	Adra1a	0.12207	0.67718	0
Astro	Endo	Nkain3	0.975984	0.981319	0
Astro	Endo	Ildr2	0.864773	0.953293	0
Astro	Endo	Zfhx3	0.281242	0.780143	0
Astro	Endo	Scg2	0.322984	0.809303	0
Astro	Endo	Zeb1	0.942797	0.974107	0
Astro	Endo	Dpysl3	0.0238006	0.512627	0
Astro	ExN	Abi3	0.995374	0.996589	0
Astro	ExN	Acta2	0.861024	0.985405	0
Astro	ExN	Adora2a	0.754716	0.983639	0
Astro	ExN	Aldoc	0.276953	0.740291	0
Astro	ExN	Anln	0.334939	0.801562	0
Astro	ExN	Apln	0.680861	0.983639	0
Astro	ExN	Aqp4	0.690678	0.983639	0
Astro	ExN	B2m	0.910493	0.985405	0
Astro	ExN	Bcl11b	0.62018	0.964464	0
Astro	ExN	Bgn	0.0374686	0.567965	0
Astro	ExN	Bmp4	0.329948	0.800152	0
Astro	ExN	Bnc2	0.8381	0.985405	0
Astro	ExN	C1qa	0.180785	0.703033	0
Astro	ExN	C1qc	0.41603	0.875852	0
Astro	ExN	C1ql1	0.833889	0.985405	0
Astro	ExN	C3	0.175176	0.703033	0
Astro	ExN	C4b	0.251176	0.740291	0
Astro	ExN	Calb1	0.139758	0.699466	0
Astro	ExN	Calb2	0.209516	0.703033	0
Astro	ExN	Car3	0.922258	0.985405	0
Astro	ExN	Ccl2	0.875018	0.985405	0
Astro	ExN	Ccr2	0.267181	0.740291	0
Astro	ExN	Cd14	0.523835	0.91924	0
Astro	ExN	Cd24a	0.838916	0.985405	0
Astro	ExN	Cd47	0.30317	0.76935	0
Astro	ExN	Cdkn2a	0.122928	0.688397	0
Astro	ExN	Cgnl1	0.415043	0.875852	0
Astro	ExN	Chat	0.62038	0.964464	0
Astro	ExN	Chrna2	0.215257	0.703461	0
Astro	ExN	Cldn5	0.473487	0.906696	0
Astro	ExN	Clec10a	0.317484	0.785695	0
Astro	ExN	Clic4	0.0109293	0.394879	0
Astro	ExN	Cnr1	0.991482	0.996589	0
Astro	ExN	Cpne5	0.210714	0.703033	0
Astro	ExN	Cpne7	0.455118	0.906696	0
Astro	ExN	Cpne9	0.870733	0.985405	0
Astro	ExN	Crh	0.977479	0.996589	0
Astro	ExN	Crhbp	0.058239	0.679257	0
Astro	ExN	Crispld2	0.788575	0.983639	0
Astro	ExN	Csf1r	0.218829	0.703461	0
Astro	ExN	Cspg4	0.857999	0.985405	0
Astro	ExN	Ctps1	0.577943	0.951833	0
Astro	ExN	Ctss	0.709591	0.983639	0
Astro	ExN	Cux2	0.49967	0.906696	0
Astro	ExN	Cxcl10	0.703983	0.983639	0
Astro	ExN	Cyp27a1	0.280441	0.740291	0
Astro	ExN	Deptor	0.733071	0.983639	0
Astro	ExN	Dio2	0.129334	0.699466	0
Astro	ExN	Drd1	0.904733	0.985405	0
Astro	ExN	Drd2	0.255715	0.740291	0
Astro	ExN	Egfr	0.0759119	0.679257	0
Astro	ExN	Emid1	0.770911	0.983639	0
Astro	ExN	Enpp6	0.883447	0.985405	0
Astro	ExN	Eomes	0.865487	0.985405	0
Astro	ExN	F13a1	0.716548	0.983639	0
Astro	ExN	Fam107a	0.1611	0.699466	0
Astro	ExN	Fcgr1	0.577392	0.951833	0
Astro	ExN	Fezf2	0.156962	0.699466	0
Astro	ExN	Flt1	0.375534	0.834521	0
Astro	ExN	Foxj1	0.629244	0.964464	0
Astro	ExN	Gad1	0.773165	0.983639	0
Astro	ExN	Gad2	0.142782	0.699466	0
Astro	ExN	Gata3	0.644181	0.96455	0
Astro	ExN	Gbp6	0.210346	0.703033	0
Astro	ExN	Gfap	0.612266	0.964464	0
Astro	ExN	Grin2c	0.367818	0.834199	0
Astro	ExN	Gsdmd	0.21091	0.703033	0
Astro	ExN	Hexb	0.985467	0.996589	0
Astro	ExN	Hpse	0.591496	0.951833	0
Astro	ExN	Ifi44	0.235831	0.721861	0
Astro	ExN	Ifit3	0.826837	0.985405	0
Astro	ExN	Ifitm3	0.185942	0.703033	0
Astro	ExN	Ifng	0.380973	0.83994	0
Astro	ExN	Igf2	0.4946	0.906696	0
Astro	ExN	Il12a	0.0131906	0.394879	0
Astro	ExN	Il15ra	0.102458	0.679257	0
Astro	ExN	Il17a	0.501682	0.906696	0
Astro	ExN	Il17f	0.30774	0.76935	0
Astro	ExN	Il18	0.744402	0.983639	0
Astro	ExN	Il22	0.102939	0.679257	0
Astro	ExN	Il23a	0.958695	0.996589	0
Astro	ExN	Il2ra	0.811293	0.985405	0
Astro	ExN	Il2rb	0.259171	0.740291	0
Astro	ExN	Il2rg	0.281492	0.740291	0
Astro	ExN	Il33	0.176688	0.703033	0
Astro	ExN	Il4	0.517443	0.91924	0
Astro	ExN	Irf3	0.484873	0.906696	0
Astro	ExN	Irf7	0.839242	0.985405	0
Astro	ExN	Itgae	0.914601	0.985405	0
Astro	ExN	Itgax	0.277726	0.740291	0
Astro	ExN	Itgb2	0.360477	0.834199	0
Astro	ExN	Itpr2	0.46929	0.906696	0
Astro	ExN	Kcnip2	0.219928	0.703461	0
Astro	ExN	Klrg1	0.0858789	0.679257	0
Astro	ExN	Lama1	0.838895	0.985405	0
Astro	ExN	Lamp5	0.285541	0.740291	0
Astro	ExN	Lhx6	0.458828	0.906696	0
Astro	ExN	Lmo1	0.112359	0.683927	0
Astro	ExN	Lsp1	0.889741	0.985405	0
Astro	ExN	Mbp	0.120398	0.687991	0
Astro	ExN	Mfge8	0.0484866	0.624056	0
Astro	ExN	Mrc1	0.139572	0.699466	0
Astro	ExN	Ms4a1	0.0787713	0.679257	0
Astro	ExN	Myh11	0.703933	0.983639	0
Astro	ExN	Ndst4	0.0354448	0.567965	0
Astro	ExN	Nfkb1	0.175912	0.703033	0
Astro	ExN	Nfkbia	0.747346	0.983639	0
Astro	ExN	Nlrp1b	0.6353	0.964464	0
Astro	ExN	Nr4a2	0.497072	0.906696	0
Astro	ExN	Nxph2	0.532817	0.919783	0
Astro	ExN	Opalin	0.535445	0.919783	0
Astro	ExN	Otof	0.147994	0.699466	0
Astro	ExN	Parp14	0.501921	0.906696	0
Astro	ExN	Pdcd1	0.695466	0.983639	0
Astro	ExN	Pdgfra	0.193432	0.703033	0
Astro	ExN	Pitpnm3	0.996589	0.996589	0
Astro	ExN	Plekhg3	0.237183	0.721861	0
Astro	ExN	Plp1	0.00574828	0.394879	0
Astro	ExN	Ptges2	0.618097	0.964464	0
Astro	ExN	Ptprc	0.0841099	0.679257	0
Astro	ExN	Ptpru	0.774979	0.983639	0
Astro	ExN	Pvalb	0.882299	0.985405	0
Astro	ExN	Rapgefl1	0.102866	0.679257	0
Astro	ExN	Rorb	0.194646	0.703033	0
Astro	ExN	Rspo1	0.895952	0.985405	0
Astro	ExN	Satb2	0.235316	0.721861	0
Astro	ExN	Scube1	0.0895866	0.679257	0
Astro	ExN	Serpina3n	0.674539	0.983639	0
Astro	ExN	Slc17a7	0.00181833	0.394879	0
Astro	ExN	Slc17a8	0.420502	0.878439	0
Astro	ExN	Slc30a3	0.625016	0.964464	0
Astro	ExN	Slc32a1	0.105915	0.679257	0
Astro	ExN	Smoc2	0.0293188	0.567965	0
Astro	ExN	Sox10	0.584097	0.951833	0
Astro	ExN	Sox6	0.787748	0.983639	0
Astro	ExN	Spi1	0.410696	0.875852	0
Astro	ExN	Sst	0.995429	0.996589	0
Astro	ExN	Sulf1	0.250296	0.740291	0
Astro	ExN	Sulf2	0.181087	0.703033	0
Astro	ExN	Syt6	0.281829	0.740291	0
Astro	ExN	Tap1	0.796346	0.983639	0
Astro	ExN	Tbr1	0.568007	0.951833	0
Astro	ExN	Tcap	0.683237	0.983639	0
Astro	ExN	Tgfb1	0.867344	0.985405	0
Astro	ExN	Tgfb2	0.910164	0.985405	0
Astro	ExN	Tgfb3	0.879147	0.985405	0
Astro	ExN	Th	0.0618805	0.679257	0
Astro	ExN	Tmem132c	0.0276249	0.567965	0
Astro	ExN	Tnf	0.699711	0.983639	0
Astro	ExN	Trabd2b	0.384206	0.840451	0
Astro	ExN	Tshz2	0.858745	0.985405	0
Astro	ExN	Ttyh2	0.901172	0.985405	0
Astro	ExN	Uaca	0.528563	0.91924	0
Astro	ExN	Vipr2	0.904386	0.985405	0
Astro	ExN	Vtn	0.625315	0.964464	0
Astro	ExN	Vwc2l	0.373533	0.834521	0
Astro	ExN	Pcdhb16	0.47154	0.906696	0
Astro	ExN	Greb1	0.848862	0.985405	0
Astro	ExN	Lnpep	0.24745	0.740291	0
Astro	ExN	Lrrc9	0.750717	0.983639	0
Astro	ExN	Sptb	0.962329	0.996589	0
Astro	ExN	Ano3	0.228066	0.717512	0
Astro	ExN	Glis3	0.171186	0.703033	0
Astro	ExN	Sfmbt2	0.104094	0.679257	0
Astro	ExN	Nfia	0.519162	0.91924	0
Astro	ExN	7630403G23Rik	0.390682	0.847992	0
Astro	ExN	Plekhg1	0.0369656	0.567965	0
Astro	ExN	Grin2b	0.18629	0.703033	0
Astro	ExN	Tiparp	0.904853	0.985405	0
Astro	ExN	Slc24a3	0.00595404	0.394879	0
Astro	ExN	Arid5b	0.954647	0.996589	0
Astro	ExN	Gsg1l	0.800963	0.983639	0
Astro	ExN	Mxi1	0.266379	0.740291	0
Astro	ExN	Ebf1	0.79658	0.983639	0
Astro	ExN	Aff1	0.423533	0.878439	0
Astro	ExN	Banp	0.724534	0.983639	0
Astro	ExN	Hs3st3a1	0.795961	0.983639	0
Astro	ExN	Tox2	0.730109	0.983639	0
Astro	ExN	Sirt7	0.271977	0.740291	0
Astro	ExN	Maf	0.138414	0.699466	0
Astro	ExN	Nfe2l2	0.430354	0.879556	0
Astro	ExN	Grin3a	0.118287	0.687991	0
Astro	ExN	Tcf7l1	0.331492	0.800152	0
Astro	ExN	Sptan1	0.792064	0.983639	0
Astro	ExN	Cntnap5a	0.590794	0.951833	0
Astro	ExN	Npas3	0.064579	0.679257	0
Astro	ExN	Ctsb	0.284519	0.740291	0
Astro	ExN	Ctsd	0.00740058	0.394879	0
Astro	ExN	Bbx	0.204095	0.703033	0
Astro	ExN	Man1a	0.089364	0.679257	0
Astro	ExN	Trio	0.189071	0.703033	0
Astro	ExN	Creb3l2	0.495554	0.906696	0
Astro	ExN	Myt1l	0.160914	0.699466	0
Astro	ExN	Axl	0.943713	0.996589	0
Astro	ExN	Hs3st4	0.826896	0.985405	0
Astro	ExN	Aff3	0.455373	0.906696	0
Astro	ExN	Cd209g	0.202771	0.703033	0
Astro	ExN	Neat1	0.139512	0.699466	0
Astro	ExN	Sdk1	0.049033	0.624056	0
Astro	ExN	Nfib	0.0953952	0.679257	0
Astro	ExN	Nmnat2	0.588593	0.951833	0
Astro	ExN	Fbln2	0.0441892	0.618649	0
Astro	ExN	Zfp827	0.58766	0.951833	0
Astro	ExN	Hmgb1	0.0385405	0.567965	0
Astro	ExN	Ncor2	0.0715954	0.679257	0
Astro	ExN	Tnc	0.982732	0.996589	0
Astro	ExN	Srebf2	0.0818765	0.679257	0
Astro	ExN	Hif3a	0.0273514	0.567965	0
Astro	ExN	Zfp385b	0.992183	0.996589	0
Astro	ExN	Tcf25	0.984682	0.996589	0
Astro	ExN	Chrm3	0.10674	0.679257	0
Astro	ExN	Abca1	0.627315	0.964464	0
Astro	ExN	Cntnap5b	0.661733	0.980345	0
Astro	ExN	Nr3c2	0.560692	0.951478	0
Astro	ExN	Trps1	0.578103	0.951833	0
Astro	ExN	Rsrp1	0.441762	0.896328	0
Astro	ExN	Ptpro	0.482743	0.906696	0
Astro	ExN	Itga8	0.719836	0.983639	0
Astro	ExN	Sox5	0.221088	0.703461	0
Astro	ExN	Col11a1	0.361444	0.834199	0
Astro	ExN	Parp1	0.925576	0.985405	0
Astro	ExN	Zbtb20	0.0133797	0.394879	0
Astro	ExN	Cd38	0.761552	0.983639	0
Astro	ExN	Pde8a	0.101452	0.679257	0
Astro	ExN	Epb41l4a	0.637628	0.964464	0
Astro	ExN	Mef2c	0.147905	0.699466	0
Astro	ExN	Hivep3	0.994069	0.996589	0
Astro	ExN	Lilrb4a	0.202258	0.703033	0
Astro	ExN	3222401L13Rik	0.696192	0.983639	0
Astro	ExN	Sox2ot	0.92468	0.985405	0
Astro	ExN	Sirt3	0.116195	0.687991	0
Astro	ExN	Klf12	0.64068	0.964464	0
Astro	ExN	Sirt2	0.427267	0.879556	0
Astro	ExN	Astn2	0.369431	0.834199	0
Astro	ExN	Mitf	0.475754	0.906696	0
Astro	ExN	Ccnd2	0.0083123	0.394879	0
Astro	ExN	Rora	0.96286	0.996589	0
Astro	ExN	Prdm16	0.528138	0.91924	0
Astro	ExN	Hmbox1	0.78904	0.983639	0
Astro	ExN	Thrb	0.982571	0.996589	0
Astro	ExN	Serinc3	0.49347	0.906696	0
Astro	ExN	Frmd4b	0.650547	0.968899	0
Astro	ExN	Sparc	0.142177	0.699466	0
Astro	ExN	Parp4	0.0370371	0.567965	0
Astro	ExN	Gpc5	0.020371	0.518535	0
Astro	ExN	Rreb1	0.0892317	0.679257	0
Astro	ExN	Kcnip3	0.15172	0.699466	0
Astro	ExN	Cd9	0.920946	0.985405	0
Astro	ExN	Vim	0.363847	0.834199	0
Astro	ExN	Lyz2	0.96344	0.996589	0
Astro	ExN	Olig2	0.110835	0.683927	0
Astro	ExN	Hipk2	0.758588	0.983639	0
Astro	ExN	Tnfsf8	0.154769	0.699466	0
Astro	ExN	Tnks	0.0141028	0.394879	0
Astro	ExN	Hmgcr	0.84515	0.985405	0
Astro	ExN	Pbx3	0.261667	0.740291	0
Astro	ExN	Ephb1	0.0526865	0.641401	0
Astro	ExN	E2f3	0.884493	0.985405	0
Astro	ExN	Dach1	0.745753	0.983639	0
Astro	ExN	Apoe	0.177623	0.703033	0
Astro	ExN	Tead2	0.299697	0.76935	0
Astro	ExN	Fth1	0.106603	0.679257	0
Astro	ExN	Kctd8	0.714826	0.983639	0
Astro	ExN	Jazf1	0.307226	0.76935	0
Astro	ExN	Sp100	0.347315	0.817213	0
Astro	ExN	Olig1	0.754912	0.983639	0
Astro	ExN	Cd74	0.413058	0.875852	0
Astro	ExN	Jdp2	0.633952	0.964464	0
Astro	ExN	Eif5b	0.799762	0.983639	0
Astro	ExN	Pde10a	0.339334	0.805198	0
Astro	ExN	S100a10	0.162376	0.699466	0
Astro	ExN	Hsbp1	0.559216	0.951478	0
Astro	ExN	Dgka	0.461796	0.906696	0
Astro	ExN	Adra1a	0.00905716	0.394879	0
Astro	ExN	Nkain3	0.891548	0.985405	0
Astro	ExN	Ildr2	0.67281	0.983639	0
Astro	ExN	Zfhx3	0.31989	0.785695	0
Astro	ExN	Scg2	0.71802	0.983639	0
Astro	ExN	Zeb1	0.742479	0.983639	0
Astro	ExN	Dpysl3	0.520115	0.91924	0
Astro	InN	Abi3	0.174805	0.913232	0
Astro	InN	Acta2	0.0777441	0.798	0
Astro	InN	Adora2a	0.119119	0.90144	0
Astro	InN	Aldoc	0.913299	0.977382	0
Astro	InN	Anln	0.165283	0.913232	0
Astro	InN	Apln	0.462182	0.942319	0
Astro	InN	Aqp4	0.154375	0.913232	0
Astro	InN	B2m	0.917283	0.977382	0
Astro	InN	Bcl11b	0.660163	0.942319	0
Astro	InN	Bgn	0.00104007	0.14561	0
Astro	InN	Bmp4	0.568716	0.942319	0
Astro	InN	Bnc2	0.561408	0.942319	0
Astro	InN	C1qa	0.823166	0.96049	0
Astro	InN	C1qc	0.633295	0.942319	0
Astro	InN	C1ql1	0.689912	0.942319	0
Astro	InN	C3	0.800827	0.96049	0
Astro	InN	C4b	0.116817	0.90144	0
Astro	InN	Calb1	0.0943768	0.825797	0
Astro	InN	Calb2	0.595212	0.942319	0
Astro	InN	Car3	0.0579319	0.779618	0
Astro	InN	Ccl2	0.649317	0.942319	0
Astro	InN	Ccr2	0.611128	0.942319	0
Astro	InN	Cd14	0.391347	0.942319	0
Astro	InN	Cd24a	0.225179	0.928884	0
Astro	InN	Cd47	0.509296	0.942319	0
Astro	InN	Cdkn2a	0.647071	0.942319	0
Astro	InN	Cgnl1	0.582188	0.942319	0
Astro	InN	Chat	0.879991	0.96049	0
Astro	InN	Chrna2	0.00829018	0.331607	0
Astro	InN	Cldn5	0.725587	0.949367	0
Astro	InN	Clec10a	0.569149	0.942319	0
Astro	InN	Clic4	0.175838	0.913232	0
Astro	InN	Cnr1	0.25418	0.928884	0
Astro	InN	Cpne5	0.17101	0.913232	0
Astro	InN	Cpne7	0.779984	0.96049	0
Astro	InN	Cpne9	0.547655	0.942319	0
Astro	InN	Crh	0.138635	0.913232	0
Astro	InN	Crhbp	0.0408228	0.762025	0
Astro	InN	Crispld2	0.337159	0.942319	0
Astro	InN	Csf1r	0.192399	0.913232	0
Astro	InN	Cspg4	0.380801	0.942319	0
Astro	InN	Ctps1	0.505929	0.942319	0
Astro	InN	Ctss	0.986167	0.996404	0
Astro	InN	Cux2	0.181583	0.913232	0
Astro	InN	Cxcl10	0.326186	0.942319	0
Astro	InN	Cyp27a1	0.706473	0.948682	0
Astro	InN	Deptor	0.672923	0.942319	0
Astro	InN	Dio2	0.000615128	0.14561	0
Astro	InN	Drd1	0.496283	0.942319	0
Astro	InN	Drd2	0.0722213	0.798	0
Astro	InN	Egfr	0.338197	0.942319	0
Astro	InN	Emid1	0.840402	0.96049	0
Astro	InN	Enpp6	0.0991216	0.841032	0
Astro	InN	Eomes	0.649063	0.942319	0
Astro	InN	F13a1	0.217298	0.928884	0
Astro	InN	Fam107a	0.0880468	0.825797	0
Astro	InN	Fcgr1	0.794131	0.96049	0
Astro	InN	Fezf2	0.0798	0.798	0
Astro	InN	Flt1	0.0886028	0.825797	0
Astro	InN	Foxj1	0.236668	0.928884	0
Astro	InN	Gad1	0.025506	0.59514	0
Astro	InN	Gad2	0.685905	0.942319	0
Astro	InN	Gata3	0.888454	0.96049	0
Astro	InN	Gbp6	0.489484	0.942319	0
Astro	InN	Gfap	0.0791854	0.798	0
Astro	InN	Grin2c	0.370332	0.942319	0
Astro	InN	Gsdmd	0.47826	0.942319	0
Astro	InN	Hexb	0.501064	0.942319	0
Astro	InN	Hpse	0.404552	0.942319	0
Astro	InN	Ifi44	0.957282	0.977382	0
Astro	InN	Ifit3	0.994099	0.996404	0
Astro	InN	Ifitm3	0.776079	0.96049	0
Astro	InN	Ifng	0.163399	0.913232	0
Astro	InN	Igf2	0.297895	0.942319	0
Astro	InN	Il12a	0.838425	0.96049	0
Astro	InN	Il15ra	0.0307706	0.662752	0
Astro	InN	Il17a	0.240691	0.928884	0
Astro	InN	Il17f	0.208673	0.928884	0
Astro	InN	Il18	0.741318	0.952151	0
Astro	InN	Il22	0.430072	0.942319	0
Astro	InN	Il23a	0.696397	0.943839	0
Astro	InN	Il2ra	0.298608	0.942319	0
Astro	InN	Il2rb	0.804393	0.96049	0
Astro	InN	Il2rg	0.649886	0.942319	0
Astro	InN	Il33	0.837611	0.96049	0
Astro	InN	Il4	0.382431	0.942319	0
Astro	InN	Irf3	0.788745	0.96049	0
Astro	InN	Irf7	0.303771	0.942319	0
Astro	InN	Itgae	0.567636	0.942319	0
Astro	InN	Itgax	0.285324	0.942319	0
Astro	InN	Itgb2	0.134582	0.913232	0
Astro	InN	Itpr2	0.0120974	0.40279	0
Astro	InN	Kcnip2	0.307373	0.942319	0
Astro	InN	Klrg1	0.380387	0.942319	0
Astro	InN	Lama1	0.909572	0.977382	0
Astro	InN	Lamp5	0.580962	0.942319	0
Astro	InN	Lhx6	0.317374	0.942319	0
Astro	InN	Lmo1	0.414369	0.942319	0
Astro	InN	Lsp1	0.664149	0.942319	0
Astro	InN	Mbp	0.607326	0.942319	0
Astro	InN	Mfge8	0.00163915	0.152987	0
Astro	InN	Mrc1	0.0584713	0.779618	0
Astro	InN	Ms4a1	0.475493	0.942319	0
Astro	InN	Myh11	0.670009	0.942319	0
Astro	InN	Ndst4	0.677942	0.942319	0
Astro	InN	Nfkb1	0.0793484	0.798	0
Astro	InN	Nfkbia	0.936067	0.977382	0
Astro	InN	Nlrp1b	0.954215	0.977382	0
Astro	InN	Nr4a2	0.5187	0.942319	0
Astro	InN	Nxph2	0.873536	0.96049	0
Astro	InN	Opalin	0.0554327	0.779618	0
Astro	InN	Otof	0.488026	0.942319	0
Astro	InN	Parp14	0.810988	0.96049	0
Astro	InN	Pdcd1	0.990446	0.996404	0
Astro	InN	Pdgfra	0.143078	0.913232	0
Astro	InN	Pitpnm3	0.930768	0.977382	0
Astro	InN	Plekhg3	0.392609	0.942319	0
Astro	InN	Plp1	0.260459	0.93498	0
Astro	InN	Ptges2	0.237514	0.928884	0
Astro	InN	Ptprc	0.418259	0.942319	0
Astro	InN	Ptpru	0.882066	0.96049	0
Astro	InN	Pvalb	0.874839	0.96049	0
Astro	InN	Rapgefl1	0.505723	0.942319	0
Astro	InN	Rorb	0.28395	0.942319	0
Astro	InN	Rspo1	0.871936	0.96049	0
Astro	InN	Satb2	0.71845	0.949367	0
Astro	InN	Scube1	0.548651	0.942319	0
Astro	InN	Serpina3n	0.669126	0.942319	0
Astro	InN	Slc17a7	0.528047	0.942319	0
Astro	InN	Slc17a8	0.930234	0.977382	0
Astro	InN	Slc30a3	0.433153	0.942319	0
Astro	InN	Slc32a1	0.961802	0.977382	0
Astro	InN	Smoc2	0.473781	0.942319	0
Astro	InN	Sox10	0.37788	0.942319	0
Astro	InN	Sox6	0.583902	0.942319	0
Astro	InN	Spi1	0.725071	0.949367	0
Astro	InN	Sst	0.28746	0.942319	0
Astro	InN	Sulf1	0.460341	0.942319	0
Astro	InN	Sulf2	0.470426	0.942319	0
Astro	InN	Syt6	0.438275	0.942319	0
Astro	InN	Tap1	0.734364	0.952151	0
Astro	InN	Tbr1	0.486736	0.942319	0
Astro	InN	Tcap	0.501094	0.942319	0
Astro	InN	Tgfb1	0.451235	0.942319	0
Astro	InN	Tgfb2	0.606269	0.942319	0
Astro	InN	Tgfb3	0.941148	0.977382	0
Astro	InN	Th	0.923172	0.977382	0
Astro	InN	Tmem132c	0.631628	0.942319	0
Astro	InN	Tnf	0.455846	0.942319	0
Astro	InN	Trabd2b	0.753418	0.958896	0
Astro	InN	Tshz2	0.0543736	0.779618	0
Astro	InN	Ttyh2	0.213834	0.928884	0
Astro	InN	Uaca	0.96342	0.977382	0
Astro	InN	Vipr2	0.383046	0.942319	0
Astro	InN	Vtn	0.792758	0.96049	0
Astro	InN	Vwc2l	0.60088	0.942319	0
Astro	InN	Pcdhb16	0.420213	0.942319	0
Astro	InN	Greb1	0.190828	0.913232	0
Astro	InN	Lnpep	0.0460489	0.775213	0
Astro	InN	Lrrc9	0.255443	0.928884	0
Astro	InN	Sptb	0.648989	0.942319	0
Astro	InN	Ano3	0.55518	0.942319	0
Astro	InN	Glis3	0.864053	0.96049	0
Astro	InN	Sfmbt2	0.942062	0.977382	0
Astro	InN	Nfia	0.866469	0.96049	0
Astro	InN	7630403G23Rik	0.750333	0.958896	0
Astro	InN	Plekhg1	0.102465	0.843828	0
Astro	InN	Grin2b	0.591697	0.942319	0
Astro	InN	Tiparp	0.827929	0.96049	0
Astro	InN	Slc24a3	0.0927013	0.825797	0
Astro	InN	Arid5b	0.242276	0.928884	0
Astro	InN	Gsg1l	0.524391	0.942319	0
Astro	InN	Mxi1	0.849817	0.96049	0
Astro	InN	Ebf1	0.816715	0.96049	0
Astro	InN	Aff1	0.331687	0.942319	0
Astro	InN	Banp	0.66197	0.942319	0
Astro	InN	Hs3st3a1	0.125501	0.913232	0
Astro	InN	Tox2	0.418457	0.942319	0
Astro	InN	Sirt7	0.318261	0.942319	0
Astro	InN	Maf	0.0224677	0.571905	0
Astro	InN	Nfe2l2	0.83765	0.96049	0
Astro	InN	Grin3a	0.369318	0.942319	0
Astro	InN	Tcf7l1	0.810037	0.96049	0
Astro	InN	Sptan1	0.0757955	0.798	0
Astro	InN	Cntnap5a	0.449059	0.942319	0
Astro	InN	Npas3	0.00513307	0.317064	0
Astro	InN	Ctsb	0.869862	0.96049	0
Astro	InN	Ctsd	0.16579	0.913232	0
Astro	InN	Bbx	0.239718	0.928884	0
Astro	InN	Man1a	0.230385	0.928884	0
Astro	InN	Trio	0.498188	0.942319	0
Astro	InN	Creb3l2	0.485803	0.942319	0
Astro	InN	Myt1l	0.930796	0.977382	0
Astro	InN	Axl	0.662164	0.942319	0
Astro	InN	Hs3st4	0.736386	0.952151	0
Astro	InN	Aff3	0.0129468	0.40279	0
Astro	InN	Cd209g	0.00679422	0.317064	0
Astro	InN	Neat1	0.675372	0.942319	0
Astro	InN	Sdk1	0.448841	0.942319	0
Astro	InN	Nfib	0.464252	0.942319	0
Astro	InN	Nmnat2	0.113954	0.90144	0
Astro	InN	Fbln2	0.452915	0.942319	0
Astro	InN	Zfp827	0.152768	0.913232	0
Astro	InN	Hmgb1	0.552123	0.942319	0
Astro	InN	Ncor2	0.799327	0.96049	0
Astro	InN	Tnc	0.249845	0.928884	0
Astro	InN	Srebf2	0.382498	0.942319	0
Astro	InN	Hif3a	0.316407	0.942319	0
Astro	InN	Zfp385b	0.177364	0.913232	0
Astro	InN	Tcf25	0.689011	0.942319	0
Astro	InN	Chrm3	0.292773	0.942319	0
Astro	InN	Abca1	0.297573	0.942319	0
Astro	InN	Cntnap5b	0.299049	0.942319	0
Astro	InN	Nr3c2	0.351344	0.942319	0
Astro	InN	Trps1	0.571519	0.942319	0
Astro	InN	Rsrp1	0.674262	0.942319	0
Astro	InN	Ptpro	0.758283	0.96049	0
Astro	InN	Itga8	0.664347	0.942319	0
Astro	InN	Sox5	0.494647	0.942319	0
Astro	InN	Col11a1	0.812472	0.96049	0
Astro	InN	Parp1	0.146302	0.913232	0
Astro	InN	Zbtb20	0.615473	0.942319	0
Astro	InN	Cd38	0.943625	0.977382	0
Astro	InN	Pde8a	0.0470665	0.775213	0
Astro	InN	Epb41l4a	0.72145	0.949367	0
Astro	InN	Mef2c	0.220993	0.928884	0
Astro	InN	Hivep3	0.515123	0.942319	0
Astro	InN	Lilrb4a	0.149216	0.913232	0
Astro	InN	3222401L13Rik	0.254884	0.928884	0
Astro	InN	Sox2ot	0.875178	0.96049	0
Astro	InN	Sirt3	0.232066	0.928884	0
Astro	InN	Klf12	0.542254	0.942319	0
Astro	InN	Sirt2	0.547895	0.942319	0
Astro	InN	Astn2	0.643422	0.942319	0
Astro	InN	Mitf	0.887141	0.96049	0
Astro	InN	Ccnd2	0.00606154	0.317064	0
Astro	InN	Rora	0.722955	0.949367	0
Astro	InN	Prdm16	0.61754	0.942319	0
Astro	InN	Hmbox1	0.275615	0.942319	0
Astro	InN	Thrb	0.57486	0.942319	0
Astro	InN	Serinc3	0.682542	0.942319	0
Astro	InN	Frmd4b	0.351254	0.942319	0
Astro	InN	Sparc	0.567733	0.942319	0
Astro	InN	Parp4	0.996404	0.996404	0
Astro	InN	Gpc5	0.184966	0.913232	0
Astro	InN	Rreb1	0.796176	0.96049	0
Astro	InN	Kcnip3	0.186077	0.913232	0
Astro	InN	Cd9	0.868951	0.96049	0
Astro	InN	Vim	0.175204	0.913232	0
Astro	InN	Lyz2	0.668306	0.942319	0
Astro	InN	Olig2	0.0347672	0.695344	0
Astro	InN	Hipk2	0.762779	0.96049	0
Astro	InN	Tnfsf8	0.950793	0.977382	0
Astro	InN	Tnks	0.680967	0.942319	0
Astro	InN	Hmgcr	0.542084	0.942319	0
Astro	InN	Pbx3	0.192431	0.913232	0
Astro	InN	Ephb1	0.399161	0.942319	0
Astro	InN	E2f3	0.26806	0.942319	0
Astro	InN	Dach1	0.883352	0.96049	0
Astro	InN	Apoe	0.0184944	0.517842	0
Astro	InN	Tead2	0.516238	0.942319	0
Astro	InN	Fth1	0.740123	0.952151	0
Astro	InN	Kctd8	0.697767	0.943839	0
Astro	InN	Jazf1	0.445719	0.942319	0
Astro	InN	Sp100	0.573788	0.942319	0
Astro	InN	Olig1	0.708124	0.948682	0
Astro	InN	Cd74	0.209512	0.928884	0
Astro	InN	Jdp2	0.526916	0.942319	0
Astro	InN	Eif5b	0.242361	0.928884	0
Astro	InN	Pde10a	0.845313	0.96049	0
Astro	InN	S100a10	0.950882	0.977382	0
Astro	InN	Hsbp1	0.863078	0.96049	0
Astro	InN	Dgka	0.0668721	0.798	0
Astro	InN	Adra1a	0.839222	0.96049	0
Astro	InN	Nkain3	0.472576	0.942319	0
Astro	InN	Ildr2	0.663447	0.942319	0
Astro	InN	Zfhx3	0.660303	0.942319	0
Astro	InN	Scg2	0.873904	0.96049	0
Astro	InN	Zeb1	0.629493	0.942319	0
Astro	InN	Dpysl3	0.543473	0.942319	0
Astro	Micro	Abi3	0.0758449	0.805144	0
Astro	Micro	Acta2	0.79815	0.994203	0
Astro	Micro	Adora2a	0.146109	0.911	0
Astro	Micro	Aldoc	0.0365035	0.601235	0
Astro	Micro	Anln	0.919804	0.997072	0
Astro	Micro	Apln	0.415116	0.962471	0
Astro	Micro	Aqp4	0.750975	0.98666	0
Astro	Micro	B2m	0.548957	0.98666	0
Astro	Micro	Bcl11b	0.797416	0.994203	0
Astro	Micro	Bgn	0.631423	0.98666	0
Astro	Micro	Bmp4	0.199166	0.926813	0
Astro	Micro	Bnc2	0.34295	0.962471	0
Astro	Micro	C1qa	0.0702	0.805144	0
Astro	Micro	C1qc	0.677951	0.98666	0
Astro	Micro	C1ql1	0.27636	0.926813	0
Astro	Micro	C3	0.246754	0.926813	0
Astro	Micro	C4b	0.331391	0.962471	0
Astro	Micro	Calb1	0.805672	0.994203	0
Astro	Micro	Calb2	0.321142	0.961045	0
Astro	Micro	Car3	0.190049	0.926813	0
Astro	Micro	Ccl2	0.37709	0.962471	0
Astro	Micro	Ccr2	0.75788	0.98666	0
Astro	Micro	Cd14	0.909473	0.997072	0
Astro	Micro	Cd24a	0.371547	0.962471	0
Astro	Micro	Cd47	0.0179367	0.52704	0
Astro	Micro	Cdkn2a	0.125875	0.896107	0
Astro	Micro	Cgnl1	0.716281	0.98666	0
Astro	Micro	Chat	0.805585	0.994203	0
Astro	Micro	Chrna2	0.408419	0.962471	0
Astro	Micro	Cldn5	0.983578	0.997072	0
Astro	Micro	Clec10a	0.965133	0.997072	0
Astro	Micro	Clic4	0.367968	0.962471	0
Astro	Micro	Cnr1	0.357677	0.962471	0
Astro	Micro	Cpne5	0.546194	0.98666	0
Astro	Micro	Cpne7	0.227382	0.926813	0
Astro	Micro	Cpne9	0.0111753	0.521515	0
Astro	Micro	Crh	0.93063	0.997072	0
Astro	Micro	Crhbp	0.241321	0.926813	0
Astro	Micro	Crispld2	0.429219	0.962471	0
Astro	Micro	Csf1r	0.0184479	0.52704	0
Astro	Micro	Cspg4	0.488369	0.964106	0
Astro	Micro	Ctps1	0.149743	0.911	0
Astro	Micro	Ctss	0.970283	0.997072	0
Astro	Micro	Cux2	0.0420298	0.653797	0
Astro	Micro	Cxcl10	0.462172	0.964106	0
Astro	Micro	Cyp27a1	0.305274	0.929095	0
Astro	Micro	Deptor	0.993511	0.997072	0
Astro	Micro	Dio2	0.403996	0.962471	0
Astro	Micro	Drd1	0.473969	0.964106	0
Astro	Micro	Drd2	0.430635	0.962471	0
Astro	Micro	Egfr	0.875433	0.997072	0
Astro	Micro	Emid1	0.107471	0.882893	0
Astro	Micro	Enpp6	0.781654	0.994203	0
Astro	Micro	Eomes	0.600123	0.98666	0
Astro	Micro	F13a1	0.631917	0.98666	0
Astro	Micro	Fam107a	0.348081	0.962471	0
Astro	Micro	Fcgr1	0.693079	0.98666	0
Astro	Micro	Fezf2	0.236886	0.926813	0
Astro	Micro	Flt1	0.747035	0.98666	0
Astro	Micro	Foxj1	0.0913105	0.882893	0
Astro	Micro	Gad1	0.829549	0.996541	0
Astro	Micro	Gad2	0.891731	0.997072	0
Astro	Micro	Gata3	0.733664	0.98666	0
Astro	Micro	Gbp6	0.557085	0.98666	0
Astro	Micro	Gfap	0.00970367	0.521515	0
Astro	Micro	Grin2c	0.720291	0.98666	0
Astro	Micro	Gsdmd	0.679576	0.98666	0
Astro	Micro	Hexb	0.231836	0.926813	0
Astro	Micro	Hpse	0.26708	0.926813	0
Astro	Micro	Ifi44	0.262985	0.926813	0
Astro	Micro	Ifit3	0.258288	0.926813	0
Astro	Micro	Ifitm3	0.771009	0.992526	0
Astro	Micro	Ifng	0.876254	0.997072	0
Astro	Micro	Igf2	0.192837	0.926813	0
Astro	Micro	Il12a	0.64873	0.98666	0
Astro	Micro	Il15ra	0.159425	0.911	0
Astro	Micro	Il17a	0.631635	0.98666	0
Astro	Micro	Il17f	0.795613	0.994203	0
Astro	Micro	Il18	0.703716	0.98666	0
Astro	Micro	Il22	0.852598	0.997072	0
Astro	Micro	Il23a	0.611439	0.98666	0
Astro	Micro	Il2ra	0.955936	0.997072	0
Astro	Micro	Il2rb	0.484522	0.964106	0
Astro	Micro	Il2rg	0.444056	0.962471	0
Astro	Micro	Il33	0.912552	0.997072	0
Astro	Micro	Il4	0.56876	0.98666	0
Astro	Micro	Irf3	0.252301	0.926813	0
Astro	Micro	Irf7	0.340612	0.962471	0
Astro	Micro	Itgae	0.031894	0.558145	0
Astro	Micro	Itgax	0.29854	0.929095	0
Astro	Micro	Itgb2	0.866455	0.997072	0
Astro	Micro	Itpr2	0.232337	0.926813	0
Astro	Micro	Kcnip2	0.839942	0.996541	0
Astro	Micro	Klrg1	0.0493014	0.726546	0
Astro	Micro	Lama1	0.915911	0.997072	0
Astro	Micro	Lamp5	0.292572	0.929095	0
Astro	Micro	Lhx6	0.462304	0.964106	0
Astro	Micro	Lmo1	0.00240552	0.208739	0
Astro	Micro	Lsp1	0.450537	0.962471	0
Astro	Micro	Mbp	0.219779	0.926813	0
Astro	Micro	Mfge8	0.00139861	0.195805	0
Astro	Micro	Mrc1	0.433309	0.962471	0
Astro	Micro	Ms4a1	0.751595	0.98666	0
Astro	Micro	Myh11	0.931709	0.997072	0
Astro	Micro	Ndst4	0.975912	0.997072	0
Astro	Micro	Nfkb1	0.0776389	0.805144	0
Astro	Micro	Nfkbia	0.890081	0.997072	0
Astro	Micro	Nlrp1b	0.255652	0.926813	0
Astro	Micro	Nr4a2	0.0765572	0.805144	0
Astro	Micro	Nxph2	0.710677	0.98666	0
Astro	Micro	Opalin	0.124283	0.896107	0
Astro	Micro	Otof	0.102385	0.882893	0
Astro	Micro	Parp14	0.239351	0.926813	0
Astro	Micro	Pdcd1	0.473422	0.964106	0
Astro	Micro	Pdgfra	0.721073	0.98666	0
Astro	Micro	Pitpnm3	0.990917	0.997072	0
Astro	Micro	Plekhg3	0.963416	0.997072	0
Astro	Micro	Plp1	0.155819	0.911	0
Astro	Micro	Ptges2	0.373464	0.962471	0
Astro	Micro	Ptprc	0.669048	0.98666	0
Astro	Micro	Ptpru	0.452324	0.962471	0
Astro	Micro	Pvalb	0.232633	0.926813	0
Astro	Micro	Rapgefl1	0.732351	0.98666	0
Astro	Micro	Rorb	0.601188	0.98666	0
Astro	Micro	Rspo1	0.495515	0.964106	0
Astro	Micro	Satb2	0.718796	0.98666	0
Astro	Micro	Scube1	0.970431	0.997072	0
Astro	Micro	Serpina3n	0.805258	0.994203	0
Astro	Micro	Slc17a7	0.142092	0.911	0
Astro	Micro	Slc17a8	0.659477	0.98666	0
Astro	Micro	Slc30a3	0.48457	0.964106	0
Astro	Micro	Slc32a1	0.810174	0.994203	0
Astro	Micro	Smoc2	0.157296	0.911	0
Astro	Micro	Sox10	0.0317447	0.558145	0
Astro	Micro	Sox6	0.556924	0.98666	0
Astro	Micro	Spi1	0.980518	0.997072	0
Astro	Micro	Sst	0.596369	0.98666	0
Astro	Micro	Sulf1	0.652063	0.98666	0
Astro	Micro	Sulf2	0.200677	0.926813	0
Astro	Micro	Syt6	0.495826	0.964106	0
Astro	Micro	Tap1	0.774999	0.992526	0
Astro	Micro	Tbr1	0.821361	0.996541	0
Astro	Micro	Tcap	0.427832	0.962471	0
Astro	Micro	Tgfb1	0.605555	0.98666	0
Astro	Micro	Tgfb2	0.442258	0.962471	0
Astro	Micro	Tgfb3	0.0976237	0.882893	0
Astro	Micro	Th	0.656328	0.98666	0
Astro	Micro	Tmem132c	0.974114	0.997072	0
Astro	Micro	Tnf	0.761138	0.98666	0
Astro	Micro	Trabd2b	0.918888	0.997072	0
Astro	Micro	Tshz2	0.721715	0.98666	0
Astro	Micro	Ttyh2	0.163151	0.913646	0
Astro	Micro	Uaca	0.193171	0.926813	0
Astro	Micro	Vipr2	0.432866	0.962471	0
Astro	Micro	Vtn	0.401961	0.962471	0
Astro	Micro	Vwc2l	0.303417	0.929095	0
Astro	Micro	Pcdhb16	0.957724	0.997072	0
Astro	Micro	Greb1	0.148233	0.911	0
Astro	Micro	Lnpep	0.990917	0.997072	0
Astro	Micro	Lrrc9	0.989711	0.997072	0
Astro	Micro	Sptb	0.847165	0.997072	0
Astro	Micro	Ano3	0.752931	0.98666	0
Astro	Micro	Glis3	0.0730417	0.805144	0
Astro	Micro	Sfmbt2	0.510416	0.972221	0
Astro	Micro	Nfia	0.205499	0.926813	0
Astro	Micro	7630403G23Rik	0.833918	0.996541	0
Astro	Micro	Plekhg1	0.536112	0.98666	0
Astro	Micro	Grin2b	0.711572	0.98666	0
Astro	Micro	Tiparp	0.741092	0.98666	0
Astro	Micro	Slc24a3	0.89334	0.997072	0
Astro	Micro	Arid5b	0.746626	0.98666	0
Astro	Micro	Gsg1l	0.582789	0.98666	0
Astro	Micro	Mxi1	0.831948	0.996541	0
Astro	Micro	Ebf1	0.558109	0.98666	0
Astro	Micro	Aff1	0.749959	0.98666	0
Astro	Micro	Banp	0.246971	0.926813	0
Astro	Micro	Hs3st3a1	0.0625907	0.805144	0
Astro	Micro	Tox2	0.269671	0.926813	0
Astro	Micro	Sirt7	0.825657	0.996541	0
Astro	Micro	Maf	0.0310644	0.558145	0
Astro	Micro	Nfe2l2	0.507055	0.972221	0
Astro	Micro	Grin3a	0.213563	0.926813	0
Astro	Micro	Tcf7l1	0.0563037	0.788252	0
Astro	Micro	Sptan1	0.12025	0.896107	0
Astro	Micro	Cntnap5a	0.453736	0.962471	0
Astro	Micro	Npas3	0.759604	0.98666	0
Astro	Micro	Ctsb	0.654259	0.98666	0
Astro	Micro	Ctsd	0.416851	0.962471	0
Astro	Micro	Bbx	0.813116	0.994203	0
Astro	Micro	Man1a	0.917429	0.997072	0
Astro	Micro	Trio	0.447811	0.962471	0
Astro	Micro	Creb3l2	0.441683	0.962471	0
Astro	Micro	Myt1l	0.8374	0.996541	0
Astro	Micro	Axl	0.983469	0.997072	0
Astro	Micro	Hs3st4	0.986662	0.997072	0
Astro	Micro	Aff3	0.530153	0.98666	0
Astro	Micro	Cd209g	0.304993	0.929095	0
Astro	Micro	Neat1	0.99193	0.997072	0
Astro	Micro	Sdk1	0.212214	0.926813	0
Astro	Micro	Nfib	0.582509	0.98666	0
Astro	Micro	Nmnat2	0.572918	0.98666	0
Astro	Micro	Fbln2	0.618694	0.98666	0
Astro	Micro	Zfp827	0.0238023	0.52704	0
Astro	Micro	Hmgb1	0.442287	0.962471	0
Astro	Micro	Ncor2	0.113515	0.882893	0
Astro	Micro	Tnc	0.412003	0.962471	0
Astro	Micro	Srebf2	0.864142	0.997072	0
Astro	Micro	Hif3a	0.570542	0.98666	0
Astro	Micro	Zfp385b	0.352625	0.962471	0
Astro	Micro	Tcf25	0.851225	0.997072	0
Astro	Micro	Chrm3	0.904002	0.997072	0
Astro	Micro	Abca1	0.601813	0.98666	0
Astro	Micro	Cntnap5b	0.506333	0.972221	0
Astro	Micro	Nr3c2	0.937122	0.997072	0
Astro	Micro	Trps1	0.103053	0.882893	0
Astro	Micro	Rsrp1	0.286538	0.926813	0
Astro	Micro	Ptpro	0.418439	0.962471	0
Astro	Micro	Itga8	0.0209834	0.52704	0
Astro	Micro	Sox5	0.248632	0.926813	0
Astro	Micro	Col11a1	0.566131	0.98666	0
Astro	Micro	Parp1	0.93046	0.997072	0
Astro	Micro	Zbtb20	0.728206	0.98666	0
Astro	Micro	Cd38	0.473657	0.964106	0
Astro	Micro	Pde8a	0.383883	0.962471	0
Astro	Micro	Epb41l4a	0.570771	0.98666	0
Astro	Micro	Mef2c	0.273338	0.926813	0
Astro	Micro	Hivep3	0.330971	0.962471	0
Astro	Micro	Lilrb4a	0.697649	0.98666	0
Astro	Micro	3222401L13Rik	0.215576	0.926813	0
Astro	Micro	Sox2ot	0.285853	0.926813	0
Astro	Micro	Sirt3	0.103118	0.882893	0
Astro	Micro	Klf12	0.159362	0.911	0
Astro	Micro	Sirt2	0.88797	0.997072	0
Astro	Micro	Astn2	0.128015	0.896107	0
Astro	Micro	Mitf	0.718599	0.98666	0
Astro	Micro	Ccnd2	0.189756	0.926813	0
Astro	Micro	Rora	0.753593	0.98666	0
Astro	Micro	Prdm16	0.49427	0.964106	0
Astro	Micro	Hmbox1	0.422833	0.962471	0
Astro	Micro	Thrb	0.670696	0.98666	0
Astro	Micro	Serinc3	0.215848	0.926813	0
Astro	Micro	Frmd4b	0.0165771	0.52704	0
Astro	Micro	Sparc	0.177585	0.926813	0
Astro	Micro	Parp4	0.425841	0.962471	0
Astro	Micro	Gpc5	0.159293	0.911	0
Astro	Micro	Rreb1	0.633509	0.98666	0
Astro	Micro	Kcnip3	0.812973	0.994203	0
Astro	Micro	Cd9	0.322637	0.961045	0
Astro	Micro	Vim	0.0720585	0.805144	0
Astro	Micro	Lyz2	4.59844e-05	0.0128756	1
Astro	Micro	Olig2	0.67903	0.98666	0
Astro	Micro	Hipk2	0.590718	0.98666	0
Astro	Micro	Tnfsf8	0.547456	0.98666	0
Astro	Micro	Tnks	0.280869	0.926813	0
Astro	Micro	Hmgcr	0.9762	0.997072	0
Astro	Micro	Pbx3	0.0234038	0.52704	0
Astro	Micro	Ephb1	0.336761	0.962471	0
Astro	Micro	E2f3	0.0244697	0.52704	0
Astro	Micro	Dach1	0.493051	0.964106	0
Astro	Micro	Apoe	0.36919	0.962471	0
Astro	Micro	Tead2	0.287974	0.926813	0
Astro	Micro	Fth1	0.402667	0.962471	0
Astro	Micro	Kctd8	0.28578	0.926813	0
Astro	Micro	Jazf1	0.776297	0.992526	0
Astro	Micro	Sp100	0.931826	0.997072	0
Astro	Micro	Olig1	0.97369	0.997072	0
Astro	Micro	Cd74	0.685249	0.98666	0
Astro	Micro	Jdp2	0.435919	0.962471	0
Astro	Micro	Eif5b	0.109423	0.882893	0
Astro	Micro	Pde10a	0.7453	0.98666	0
Astro	Micro	S100a10	0.547821	0.98666	0
Astro	Micro	Hsbp1	0.997717	0.997717	0
Astro	Micro	Dgka	0.920697	0.997072	0
Astro	Micro	Adra1a	0.643149	0.98666	0
Astro	Micro	Nkain3	0.169654	0.926813	0
Astro	Micro	Ildr2	0.72913	0.98666	0
Astro	Micro	Zfhx3	0.725378	0.98666	0
Astro	Micro	Scg2	0.111939	0.882893	0
Astro	Micro	Zeb1	0.529681	0.98666	0
Astro	Micro	Dpysl3	0.00298199	0.208739	0
Astro	OPC	Abi3	0.823839	0.967469	0
Astro	OPC	Acta2	0.396326	0.943092	0
Astro	OPC	Adora2a	0.397155	0.943092	0
Astro	OPC	Aldoc	0.663331	0.967469	0
Astro	OPC	Anln	0.549143	0.954073	0
Astro	OPC	Apln	0.0254238	0.603987	0
Astro	OPC	Aqp4	0.882202	0.967469	0
Astro	OPC	B2m	0.878699	0.967469	0
Astro	OPC	Bcl11b	0.958777	0.972673	0
Astro	OPC	Bgn	0.884911	0.967469	0
Astro	OPC	Bmp4	0.585184	0.967469	0
Astro	OPC	Bnc2	0.124765	0.861396	0
Astro	OPC	C1qa	0.694729	0.967469	0
Astro	OPC	C1qc	0.163513	0.880453	0
Astro	OPC	C1ql1	0.101665	0.861396	0
Astro	OPC	C3	0.237046	0.943092	0
Astro	OPC	C4b	0.888533	0.967469	0
Astro	OPC	Calb1	0.377882	0.943092	0
Astro	OPC	Calb2	0.46596	0.949414	0
Astro	OPC	Car3	0.967567	0.978047	0
Astro	OPC	Ccl2	0.149893	0.874375	0
Astro	OPC	Ccr2	0.65172	0.967469	0
Astro	OPC	Cd14	0.879216	0.967469	0
Astro	OPC	Cd24a	0.953187	0.970517	0
Astro	OPC	Cd47	0.112744	0.861396	0
Astro	OPC	Cdkn2a	0.304058	0.943092	0
Astro	OPC	Cgnl1	0.266186	0.943092	0
Astro	OPC	Chat	0.037279	0.686511	0
Astro	OPC	Chrna2	0.546192	0.954073	0
Astro	OPC	Cldn5	0.420966	0.943092	0
Astro	OPC	Clec10a	0.396412	0.943092	0
Astro	OPC	Clic4	0.592899	0.967469	0
Astro	OPC	Cnr1	0.84139	0.967469	0
Astro	OPC	Cpne5	0.814577	0.967469	0
Astro	OPC	Cpne7	0.654504	0.967469	0
Astro	OPC	Cpne9	0.575118	0.967469	0
Astro	OPC	Crh	0.893988	0.967469	0
Astro	OPC	Crhbp	0.793335	0.967469	0
Astro	OPC	Crispld2	0.757201	0.967469	0
Astro	OPC	Csf1r	0.812239	0.967469	0
Astro	OPC	Cspg4	0.920704	0.967469	0
Astro	OPC	Ctps1	0.311053	0.943092	0
Astro	OPC	Ctss	0.438757	0.943092	0
Astro	OPC	Cux2	0.755145	0.967469	0
Astro	OPC	Cxcl10	0.634192	0.967469	0
Astro	OPC	Cyp27a1	0.660167	0.967469	0
Astro	OPC	Deptor	0.447956	0.943092	0
Astro	OPC	Dio2	0.0401985	0.686511	0
Astro	OPC	Drd1	0.279464	0.943092	0
Astro	OPC	Drd2	0.175996	0.895757	0
Astro	OPC	Egfr	0.744697	0.967469	0
Astro	OPC	Emid1	0.0465846	0.686511	0
Astro	OPC	Enpp6	0.537607	0.954073	0
Astro	OPC	Eomes	0.774125	0.967469	0
Astro	OPC	F13a1	0.498218	0.954073	0
Astro	OPC	Fam107a	0.770944	0.967469	0
Astro	OPC	Fcgr1	0.0812976	0.802972	0
Astro	OPC	Fezf2	0.937036	0.967469	0
Astro	OPC	Flt1	0.121002	0.861396	0
Astro	OPC	Foxj1	0.487557	0.954073	0
Astro	OPC	Gad1	0.494261	0.954073	0
Astro	OPC	Gad2	0.865879	0.967469	0
Astro	OPC	Gata3	0.774823	0.967469	0
Astro	OPC	Gbp6	0.131782	0.874375	0
Astro	OPC	Gfap	6.24873e-05	0.0174964	1
Astro	OPC	Grin2c	0.00515652	0.360956	0
Astro	OPC	Gsdmd	0.36671	0.943092	0
Astro	OPC	Hexb	0.713253	0.967469	0
Astro	OPC	Hpse	0.045113	0.686511	0
Astro	OPC	Ifi44	0.14839	0.874375	0
Astro	OPC	Ifit3	0.998651	0.998651	0
Astro	OPC	Ifitm3	0.912715	0.967469	0
Astro	OPC	Ifng	0.437401	0.943092	0
Astro	OPC	Igf2	0.54395	0.954073	0
Astro	OPC	Il12a	0.551307	0.954073	0
Astro	OPC	Il15ra	0.867031	0.967469	0
Astro	OPC	Il17a	0.408174	0.943092	0
Astro	OPC	Il17f	0.403861	0.943092	0
Astro	OPC	Il18	0.355405	0.943092	0
Astro	OPC	Il22	0.925164	0.967469	0
Astro	OPC	Il23a	0.89817	0.967469	0
Astro	OPC	Il2ra	0.228135	0.943092	0
Astro	OPC	Il2rb	0.785211	0.967469	0
Astro	OPC	Il2rg	0.392989	0.943092	0
Astro	OPC	Il33	0.274543	0.943092	0
Astro	OPC	Il4	0.444861	0.943092	0
Astro	OPC	Irf3	0.339466	0.943092	0
Astro	OPC	Irf7	0.0650565	0.791992	0
Astro	OPC	Itgae	0.161475	0.880453	0
Astro	OPC	Itgax	0.892185	0.967469	0
Astro	OPC	Itgb2	0.308596	0.943092	0
Astro	OPC	Itpr2	0.328459	0.943092	0
Astro	OPC	Kcnip2	0.692573	0.967469	0
Astro	OPC	Klrg1	0.314752	0.943092	0
Astro	OPC	Lama1	0.00505019	0.360956	0
Astro	OPC	Lamp5	0.719114	0.967469	0
Astro	OPC	Lhx6	0.905861	0.967469	0
Astro	OPC	Lmo1	0.71814	0.967469	0
Astro	OPC	Lsp1	0.412062	0.943092	0
Astro	OPC	Mbp	0.43797	0.943092	0
Astro	OPC	Mfge8	0.148882	0.874375	0
Astro	OPC	Mrc1	0.605434	0.967469	0
Astro	OPC	Ms4a1	0.466835	0.949414	0
Astro	OPC	Myh11	0.797382	0.967469	0
Astro	OPC	Ndst4	0.0706052	0.802972	0
Astro	OPC	Nfkb1	0.888371	0.967469	0
Astro	OPC	Nfkbia	0.833834	0.967469	0
Astro	OPC	Nlrp1b	0.867882	0.967469	0
Astro	OPC	Nr4a2	0.149044	0.874375	0
Astro	OPC	Nxph2	0.272828	0.943092	0
Astro	OPC	Opalin	0.126133	0.861396	0
Astro	OPC	Otof	0.902569	0.967469	0
Astro	OPC	Parp14	0.0965242	0.844587	0
Astro	OPC	Pdcd1	0.205641	0.91703	0
Astro	OPC	Pdgfra	0.0280422	0.603987	0
Astro	OPC	Pitpnm3	0.527273	0.954073	0
Astro	OPC	Plekhg3	0.216157	0.91703	0
Astro	OPC	Plp1	0.351921	0.943092	0
Astro	OPC	Ptges2	0.819857	0.967469	0
Astro	OPC	Ptprc	0.428347	0.943092	0
Astro	OPC	Ptpru	0.896169	0.967469	0
Astro	OPC	Pvalb	0.449923	0.943092	0
Astro	OPC	Rapgefl1	0.637879	0.967469	0
Astro	OPC	Rorb	0.605704	0.967469	0
Astro	OPC	Rspo1	0.0441892	0.686511	0
Astro	OPC	Satb2	0.451337	0.943092	0
Astro	OPC	Scube1	0.930754	0.967469	0
Astro	OPC	Serpina3n	0.357583	0.943092	0
Astro	OPC	Slc17a7	0.410326	0.943092	0
Astro	OPC	Slc17a8	0.106918	0.861396	0
Astro	OPC	Slc30a3	0.758895	0.967469	0
Astro	OPC	Slc32a1	0.271591	0.943092	0
Astro	OPC	Smoc2	0.384708	0.943092	0
Astro	OPC	Sox10	0.126106	0.861396	0
Astro	OPC	Sox6	0.333764	0.943092	0
Astro	OPC	Spi1	0.685353	0.967469	0
Astro	OPC	Sst	0.0413865	0.686511	0
Astro	OPC	Sulf1	0.763011	0.967469	0
Astro	OPC	Sulf2	0.871798	0.967469	0
Astro	OPC	Syt6	0.973382	0.980385	0
Astro	OPC	Tap1	0.671182	0.967469	0
Astro	OPC	Tbr1	0.424956	0.943092	0
Astro	OPC	Tcap	0.178434	0.895757	0
Astro	OPC	Tgfb1	0.59089	0.967469	0
Astro	OPC	Tgfb2	0.714734	0.967469	0
Astro	OPC	Tgfb3	0.926833	0.967469	0
Astro	OPC	Th	0.508178	0.954073	0
Astro	OPC	Tmem132c	0.137549	0.874375	0
Astro	OPC	Tnf	0.0918041	0.829198	0
Astro	OPC	Trabd2b	0.142161	0.874375	0
Astro	OPC	Tshz2	0.083165	0.802972	0
Astro	OPC	Ttyh2	0.0274892	0.603987	0
Astro	OPC	Uaca	0.623639	0.967469	0
Astro	OPC	Vipr2	0.675409	0.967469	0
Astro	OPC	Vtn	0.0595602	0.791992	0
Astro	OPC	Vwc2l	0.708763	0.967469	0
Astro	OPC	Pcdhb16	0.564532	0.963834	0
Astro	OPC	Greb1	0.278076	0.943092	0
Astro	OPC	Lnpep	0.986352	0.989888	0
Astro	OPC	Lrrc9	0.497599	0.954073	0
Astro	OPC	Sptb	0.937524	0.967469	0
Astro	OPC	Ano3	0.818429	0.967469	0
Astro	OPC	Glis3	0.111355	0.861396	0
Astro	OPC	Sfmbt2	0.550371	0.954073	0
Astro	OPC	Nfia	0.0730184	0.802972	0
Astro	OPC	7630403G23Rik	0.429902	0.943092	0
Astro	OPC	Plekhg1	0.00847028	0.39528	0
Astro	OPC	Grin2b	0.266147	0.943092	0
Astro	OPC	Tiparp	0.808199	0.967469	0
Astro	OPC	Slc24a3	0.572665	0.967469	0
Astro	OPC	Arid5b	0.00183355	0.256697	0
Astro	OPC	Gsg1l	0.715983	0.967469	0
Astro	OPC	Mxi1	0.78209	0.967469	0
Astro	OPC	Ebf1	0.938369	0.967469	0
Astro	OPC	Aff1	0.875814	0.967469	0
Astro	OPC	Banp	0.560781	0.963304	0
Astro	OPC	Hs3st3a1	0.445995	0.943092	0
Astro	OPC	Tox2	0.615245	0.967469	0
Astro	OPC	Sirt7	0.656738	0.967469	0
Astro	OPC	Maf	0.605543	0.967469	0
Astro	OPC	Nfe2l2	0.350132	0.943092	0
Astro	OPC	Grin3a	0.0225926	0.603987	0
Astro	OPC	Tcf7l1	0.733913	0.967469	0
Astro	OPC	Sptan1	0.200677	0.91703	0
Astro	OPC	Cntnap5a	0.781889	0.967469	0
Astro	OPC	Npas3	0.351865	0.943092	0
Astro	OPC	Ctsb	0.196522	0.91703	0
Astro	OPC	Ctsd	0.364281	0.943092	0
Astro	OPC	Bbx	0.434235	0.943092	0
Astro	OPC	Man1a	0.510435	0.954073	0
Astro	OPC	Trio	0.873165	0.967469	0
Astro	OPC	Creb3l2	0.592816	0.967469	0
Astro	OPC	Myt1l	0.328608	0.943092	0
Astro	OPC	Axl	0.687293	0.967469	0
Astro	OPC	Hs3st4	0.549307	0.954073	0
Astro	OPC	Aff3	0.0794252	0.802972	0
Astro	OPC	Cd209g	0.171845	0.895757	0
Astro	OPC	Neat1	0.294711	0.943092	0
Astro	OPC	Sdk1	0.88892	0.967469	0
Astro	OPC	Nfib	0.599575	0.967469	0
Astro	OPC	Nmnat2	0.603873	0.967469	0
Astro	OPC	Fbln2	0.0624817	0.791992	0
Astro	OPC	Zfp827	0.6804	0.967469	0
Astro	OPC	Hmgb1	0.627829	0.967469	0
Astro	OPC	Ncor2	0.649661	0.967469	0
Astro	OPC	Tnc	0.373707	0.943092	0
Astro	OPC	Srebf2	0.870655	0.967469	0
Astro	OPC	Hif3a	0.271022	0.943092	0
Astro	OPC	Zfp385b	0.939827	0.967469	0
Astro	OPC	Tcf25	0.782964	0.967469	0
Astro	OPC	Chrm3	0.23605	0.943092	0
Astro	OPC	Abca1	0.467925	0.949414	0
Astro	OPC	Cntnap5b	0.0793	0.802972	0
Astro	OPC	Nr3c2	0.0208696	0.603987	0
Astro	OPC	Trps1	0.11486	0.861396	0
Astro	OPC	Rsrp1	0.180484	0.895757	0
Astro	OPC	Ptpro	0.516413	0.954073	0
Astro	OPC	Itga8	0.951436	0.970517	0
Astro	OPC	Sox5	0.772274	0.967469	0
Astro	OPC	Col11a1	0.214057	0.91703	0
Astro	OPC	Parp1	0.209862	0.91703	0
Astro	OPC	Zbtb20	0.237054	0.943092	0
Astro	OPC	Cd38	0.506597	0.954073	0
Astro	OPC	Pde8a	0.685482	0.967469	0
Astro	OPC	Epb41l4a	0.255124	0.943092	0
Astro	OPC	Mef2c	0.353049	0.943092	0
Astro	OPC	Hivep3	0.657278	0.967469	0
Astro	OPC	Lilrb4a	0.779088	0.967469	0
Astro	OPC	3222401L13Rik	0.211885	0.91703	0
Astro	OPC	Sox2ot	0.18235	0.895757	0
Astro	OPC	Sirt3	0.367408	0.943092	0
Astro	OPC	Klf12	0.723358	0.967469	0
Astro	OPC	Sirt2	0.536345	0.954073	0
Astro	OPC	Astn2	0.617402	0.967469	0
Astro	OPC	Mitf	0.663537	0.967469	0
Astro	OPC	Ccnd2	0.0866222	0.808474	0
Astro	OPC	Rora	0.918646	0.967469	0
Astro	OPC	Prdm16	0.931589	0.967469	0
Astro	OPC	Hmbox1	0.833708	0.967469	0
Astro	OPC	Thrb	0.951259	0.970517	0
Astro	OPC	Serinc3	0.312697	0.943092	0
Astro	OPC	Frmd4b	0.709322	0.967469	0
Astro	OPC	Sparc	0.913843	0.967469	0
Astro	OPC	Parp4	0.664691	0.967469	0
Astro	OPC	Gpc5	0.157509	0.880453	0
Astro	OPC	Rreb1	0.714146	0.967469	0
Astro	OPC	Kcnip3	0.934216	0.967469	0
Astro	OPC	Cd9	0.493896	0.954073	0
Astro	OPC	Vim	0.0226218	0.603987	0
Astro	OPC	Lyz2	0.288919	0.943092	0
Astro	OPC	Olig2	0.526172	0.954073	0
Astro	OPC	Hipk2	0.519669	0.954073	0
Astro	OPC	Tnfsf8	0.185637	0.896179	0
Astro	OPC	Tnks	0.835203	0.967469	0
Astro	OPC	Hmgcr	0.890444	0.967469	0
Astro	OPC	Pbx3	0.285119	0.943092	0
Astro	OPC	Ephb1	0.344082	0.943092	0
Astro	OPC	E2f3	0.474058	0.954073	0
Astro	OPC	Dach1	0.732799	0.967469	0
Astro	OPC	Apoe	0.0190166	0.603987	0
Astro	OPC	Tead2	0.35731	0.943092	0
Astro	OPC	Fth1	0.24801	0.943092	0
Astro	OPC	Kctd8	0.447438	0.943092	0
Astro	OPC	Jazf1	0.53351	0.954073	0
Astro	OPC	Sp100	0.411929	0.943092	0
Astro	OPC	Olig1	0.79005	0.967469	0
Astro	OPC	Cd74	0.373672	0.943092	0
Astro	OPC	Jdp2	0.407496	0.943092	0
Astro	OPC	Eif5b	0.240278	0.943092	0
Astro	OPC	Pde10a	0.821054	0.967469	0
Astro	OPC	S100a10	0.201494	0.91703	0
Astro	OPC	Hsbp1	0.509573	0.954073	0
Astro	OPC	Dgka	0.059951	0.791992	0
Astro	OPC	Adra1a	0.334063	0.943092	0
Astro	OPC	Nkain3	0.551999	0.954073	0
Astro	OPC	Ildr2	0.379624	0.943092	0
Astro	OPC	Zfhx3	0.00661791	0.370603	0
Astro	OPC	Scg2	0.783507	0.967469	0
Astro	OPC	Zeb1	0.461853	0.949414	0
Astro	OPC	Dpysl3	0.153531	0.877322	0
Astro	Olig	Abi3	0.287559	0.95853	0
Astro	Olig	Acta2	0.978519	0.99631	0
Astro	Olig	Adora2a	0.572437	0.969238	0
Astro	Olig	Aldoc	0.746061	0.969238	0
Astro	Olig	Anln	0.0962248	0.773079	0
Astro	Olig	Apln	0.163569	0.852295	0
Astro	Olig	Aqp4	0.098954	0.773079	0
Astro	Olig	B2m	0.215198	0.852295	0
Astro	Olig	Bcl11b	0.651058	0.969238	0
Astro	Olig	Bgn	0.460946	0.963438	0
Astro	Olig	Bmp4	0.930816	0.996248	0
Astro	Olig	Bnc2	0.93408	0.996248	0
Astro	Olig	C1qa	0.587269	0.969238	0
Astro	Olig	C1qc	0.506216	0.963438	0
Astro	Olig	C1ql1	0.890865	0.990729	0
Astro	Olig	C3	0.478798	0.963438	0
Astro	Olig	C4b	0.349944	0.963438	0
Astro	Olig	Calb1	0.150484	0.852295	0
Astro	Olig	Calb2	0.102157	0.773079	0
Astro	Olig	Car3	0.102078	0.773079	0
Astro	Olig	Ccl2	0.404657	0.963438	0
Astro	Olig	Ccr2	0.305429	0.963438	0
Astro	Olig	Cd14	0.198396	0.852295	0
Astro	Olig	Cd24a	0.971474	0.99631	0
Astro	Olig	Cd47	0.33144	0.963438	0
Astro	Olig	Cdkn2a	0.793122	0.969238	0
Astro	Olig	Cgnl1	0.361808	0.963438	0
Astro	Olig	Chat	0.910583	0.990729	0
Astro	Olig	Chrna2	0.916424	0.990729	0
Astro	Olig	Cldn5	0.210783	0.852295	0
Astro	Olig	Clec10a	0.0576381	0.773079	0
Astro	Olig	Clic4	0.318471	0.963438	0
Astro	Olig	Cnr1	0.194302	0.852295	0
Astro	Olig	Cpne5	0.991826	0.997056	0
Astro	Olig	Cpne7	0.132591	0.852295	0
Astro	Olig	Cpne9	0.789203	0.969238	0
Astro	Olig	Crh	0.499301	0.963438	0
Astro	Olig	Crhbp	0.978476	0.99631	0
Astro	Olig	Crispld2	0.204856	0.852295	0
Astro	Olig	Csf1r	0.437295	0.963438	0
Astro	Olig	Cspg4	0.65173	0.969238	0
Astro	Olig	Ctps1	0.398127	0.963438	0
Astro	Olig	Ctss	0.466094	0.963438	0
Astro	Olig	Cux2	0.00195276	0.1423	0
Astro	Olig	Cxcl10	0.73231	0.969238	0
Astro	Olig	Cyp27a1	0.174388	0.852295	0
Astro	Olig	Deptor	0.293655	0.963438	0
Astro	Olig	Dio2	0.492491	0.963438	0
Astro	Olig	Drd1	0.922455	0.993413	0
Astro	Olig	Drd2	0.507063	0.963438	0
Astro	Olig	Egfr	0.565933	0.969238	0
Astro	Olig	Emid1	0.043942	0.773079	0
Astro	Olig	Enpp6	0.817742	0.969238	0
Astro	Olig	Eomes	0.321995	0.963438	0
Astro	Olig	F13a1	0.401281	0.963438	0
Astro	Olig	Fam107a	0.602731	0.969238	0
Astro	Olig	Fcgr1	0.651977	0.969238	0
Astro	Olig	Fezf2	0.0676366	0.773079	0
Astro	Olig	Flt1	0.699818	0.969238	0
Astro	Olig	Foxj1	0.907263	0.990729	0
Astro	Olig	Gad1	0.406679	0.963438	0
Astro	Olig	Gad2	0.969745	0.99631	0
Astro	Olig	Gata3	0.816773	0.969238	0
Astro	Olig	Gbp6	0.239552	0.889988	0
Astro	Olig	Gfap	0.4297	0.963438	0
Astro	Olig	Grin2c	0.0511483	0.773079	0
Astro	Olig	Gsdmd	0.966939	0.99631	0
Astro	Olig	Hexb	0.793661	0.969238	0
Astro	Olig	Hpse	0.152054	0.852295	0
Astro	Olig	Ifi44	0.0649327	0.773079	0
Astro	Olig	Ifit3	0.0856274	0.773079	0
Astro	Olig	Ifitm3	0.169433	0.852295	0
Astro	Olig	Ifng	0.161437	0.852295	0
Astro	Olig	Igf2	0.756989	0.969238	0
Astro	Olig	Il12a	0.329097	0.963438	0
Astro	Olig	Il15ra	0.805446	0.969238	0
Astro	Olig	Il17a	0.579202	0.969238	0
Astro	Olig	Il17f	0.772509	0.969238	0
Astro	Olig	Il18	0.827314	0.969238	0
Astro	Olig	Il22	0.469354	0.963438	0
Astro	Olig	Il23a	0.574095	0.969238	0
Astro	Olig	Il2ra	0.0936457	0.773079	0
Astro	Olig	Il2rb	0.818667	0.969238	0
Astro	Olig	Il2rg	0.40955	0.963438	0
Astro	Olig	Il33	0.202313	0.852295	0
Astro	Olig	Il4	0.624714	0.969238	0
Astro	Olig	Irf3	0.154329	0.852295	0
Astro	Olig	Irf7	0.686165	0.969238	0
Astro	Olig	Itgae	0.818324	0.969238	0
Astro	Olig	Itgax	0.468991	0.963438	0
Astro	Olig	Itgb2	0.714573	0.969238	0
Astro	Olig	Itpr2	0.247925	0.889988	0
Astro	Olig	Kcnip2	0.246254	0.889988	0
Astro	Olig	Klrg1	0.218628	0.852295	0
Astro	Olig	Lama1	0.684655	0.969238	0
Astro	Olig	Lamp5	0.573618	0.969238	0
Astro	Olig	Lhx6	0.509809	0.963438	0
Astro	Olig	Lmo1	0.0288666	0.773079	0
Astro	Olig	Lsp1	0.49759	0.963438	0
Astro	Olig	Mbp	0.329813	0.963438	0
Astro	Olig	Mfge8	0.157211	0.852295	0
Astro	Olig	Mrc1	0.35954	0.963438	0
Astro	Olig	Ms4a1	0.344879	0.963438	0
Astro	Olig	Myh11	0.367003	0.963438	0
Astro	Olig	Ndst4	0.213901	0.852295	0
Astro	Olig	Nfkb1	0.0450584	0.773079	0
Astro	Olig	Nfkbia	0.758805	0.969238	0
Astro	Olig	Nlrp1b	0.958158	0.99631	0
Astro	Olig	Nr4a2	0.97408	0.99631	0
Astro	Olig	Nxph2	0.422008	0.963438	0
Astro	Olig	Opalin	0.577132	0.969238	0
Astro	Olig	Otof	0.694064	0.969238	0
Astro	Olig	Parp14	0.789346	0.969238	0
Astro	Olig	Pdcd1	0.730538	0.969238	0
Astro	Olig	Pdgfra	0.575971	0.969238	0
Astro	Olig	Pitpnm3	0.80734	0.969238	0
Astro	Olig	Plekhg3	0.613732	0.969238	0
Astro	Olig	Plp1	0.000183923	0.0514985	1
Astro	Olig	Ptges2	0.996027	0.997056	0
Astro	Olig	Ptprc	0.583249	0.969238	0
Astro	Olig	Ptpru	0.202948	0.852295	0
Astro	Olig	Pvalb	0.709744	0.969238	0
Astro	Olig	Rapgefl1	0.402761	0.963438	0
Astro	Olig	Rorb	0.126141	0.852295	0
Astro	Olig	Rspo1	0.0577195	0.773079	0
Astro	Olig	Satb2	0.431075	0.963438	0
Astro	Olig	Scube1	0.78323	0.969238	0
Astro	Olig	Serpina3n	0.466805	0.963438	0
Astro	Olig	Slc17a7	0.0570396	0.773079	0
Astro	Olig	Slc17a8	0.0165906	0.640696	0
Astro	Olig	Slc30a3	0.162624	0.852295	0
Astro	Olig	Slc32a1	0.879864	0.990729	0
Astro	Olig	Smoc2	0.22291	0.852295	0
Astro	Olig	Sox10	0.751148	0.969238	0
Astro	Olig	Sox6	0.632907	0.969238	0
Astro	Olig	Spi1	0.647004	0.969238	0
Astro	Olig	Sst	0.78867	0.969238	0
Astro	Olig	Sulf1	0.842318	0.979857	0
Astro	Olig	Sulf2	0.727558	0.969238	0
Astro	Olig	Syt6	0.684762	0.969238	0
Astro	Olig	Tap1	0.957574	0.99631	0
Astro	Olig	Tbr1	0.559321	0.969238	0
Astro	Olig	Tcap	0.688118	0.969238	0
Astro	Olig	Tgfb1	0.914701	0.990729	0
Astro	Olig	Tgfb2	0.386099	0.963438	0
Astro	Olig	Tgfb3	0.0728744	0.773079	0
Astro	Olig	Th	0.495128	0.963438	0
Astro	Olig	Tmem132c	0.207194	0.852295	0
Astro	Olig	Tnf	0.0183056	0.640696	0
Astro	Olig	Trabd2b	0.344648	0.963438	0
Astro	Olig	Tshz2	0.144456	0.852295	0
Astro	Olig	Ttyh2	0.532018	0.969238	0
Astro	Olig	Uaca	0.406527	0.963438	0
Astro	Olig	Vipr2	0.874344	0.990729	0
Astro	Olig	Vtn	0.591279	0.969238	0
Astro	Olig	Vwc2l	0.652261	0.969238	0
Astro	Olig	Pcdhb16	0.765616	0.969238	0
Astro	Olig	Greb1	0.567245	0.969238	0
Astro	Olig	Lnpep	0.27251	0.930521	0
Astro	Olig	Lrrc9	0.904504	0.990729	0
Astro	Olig	Sptb	0.246434	0.889988	0
Astro	Olig	Ano3	0.472351	0.963438	0
Astro	Olig	Glis3	0.0574398	0.773079	0
Astro	Olig	Sfmbt2	0.420579	0.963438	0
Astro	Olig	Nfia	0.977681	0.99631	0
Astro	Olig	7630403G23Rik	0.874326	0.990729	0
Astro	Olig	Plekhg1	0.00254106	0.1423	0
Astro	Olig	Grin2b	0.740022	0.969238	0
Astro	Olig	Tiparp	0.071777	0.773079	0
Astro	Olig	Slc24a3	0.0912114	0.773079	0
Astro	Olig	Arid5b	0.436595	0.963438	0
Astro	Olig	Gsg1l	0.647922	0.969238	0
Astro	Olig	Mxi1	0.899823	0.990729	0
Astro	Olig	Ebf1	0.878588	0.990729	0
Astro	Olig	Aff1	0.320729	0.963438	0
Astro	Olig	Banp	0.632093	0.969238	0
Astro	Olig	Hs3st3a1	0.819948	0.969238	0
Astro	Olig	Tox2	0.86961	0.990729	0
Astro	Olig	Sirt7	0.0632323	0.773079	0
Astro	Olig	Maf	0.565467	0.969238	0
Astro	Olig	Nfe2l2	0.682481	0.969238	0
Astro	Olig	Grin3a	0.170649	0.852295	0
Astro	Olig	Tcf7l1	0.510938	0.963438	0
Astro	Olig	Sptan1	0.816944	0.969238	0
Astro	Olig	Cntnap5a	0.960797	0.99631	0
Astro	Olig	Npas3	0.131653	0.852295	0
Astro	Olig	Ctsb	0.593325	0.969238	0
Astro	Olig	Ctsd	0.509995	0.963438	0
Astro	Olig	Bbx	0.0976762	0.773079	0
Astro	Olig	Man1a	0.904958	0.990729	0
Astro	Olig	Trio	0.773465	0.969238	0
Astro	Olig	Creb3l2	0.791675	0.969238	0
Astro	Olig	Myt1l	0.634531	0.969238	0
Astro	Olig	Axl	0.101181	0.773079	0
Astro	Olig	Hs3st4	0.37488	0.963438	0
Astro	Olig	Aff3	0.41422	0.963438	0
Astro	Olig	Cd209g	0.990153	0.997056	0
Astro	Olig	Neat1	0.0693511	0.773079	0
Astro	Olig	Sdk1	0.597847	0.969238	0
Astro	Olig	Nfib	0.953673	0.99631	0
Astro	Olig	Nmnat2	0.747872	0.969238	0
Astro	Olig	Fbln2	0.824348	0.969238	0
Astro	Olig	Zfp827	0.717641	0.969238	0
Astro	Olig	Hmgb1	0.118585	0.852295	0
Astro	Olig	Ncor2	0.223248	0.852295	0
Astro	Olig	Tnc	0.72024	0.969238	0
Astro	Olig	Srebf2	0.37736	0.963438	0
Astro	Olig	Hif3a	0.746547	0.969238	0
Astro	Olig	Zfp385b	0.820728	0.969238	0
Astro	Olig	Tcf25	0.0772295	0.773079	0
Astro	Olig	Chrm3	0.393174	0.963438	0
Astro	Olig	Abca1	0.263245	0.909984	0
Astro	Olig	Cntnap5b	0.0823911	0.773079	0
Astro	Olig	Nr3c2	0.453702	0.963438	0
Astro	Olig	Trps1	0.69425	0.969238	0
Astro	Olig	Rsrp1	0.309192	0.963438	0
Astro	Olig	Ptpro	0.89124	0.990729	0
Astro	Olig	Itga8	0.257334	0.909984	0
Astro	Olig	Sox5	0.36564	0.963438	0
Astro	Olig	Col11a1	0.21298	0.852295	0
Astro	Olig	Parp1	0.373029	0.963438	0
Astro	Olig	Zbtb20	0.303233	0.963438	0
Astro	Olig	Cd38	0.968479	0.99631	0
Astro	Olig	Pde8a	0.182677	0.852295	0
Astro	Olig	Epb41l4a	0.53324	0.969238	0
Astro	Olig	Mef2c	0.991689	0.997056	0
Astro	Olig	Hivep3	0.634094	0.969238	0
Astro	Olig	Lilrb4a	0.727379	0.969238	0
Astro	Olig	3222401L13Rik	0.0439997	0.773079	0
Astro	Olig	Sox2ot	0.703627	0.969238	0
Astro	Olig	Sirt3	0.935761	0.996248	0
Astro	Olig	Klf12	0.713114	0.969238	0
Astro	Olig	Sirt2	0.147337	0.852295	0
Astro	Olig	Astn2	0.472688	0.963438	0
Astro	Olig	Mitf	0.732804	0.969238	0
Astro	Olig	Ccnd2	0.139149	0.852295	0
Astro	Olig	Rora	0.0748856	0.773079	0
Astro	Olig	Prdm16	0.731168	0.969238	0
Astro	Olig	Hmbox1	0.79165	0.969238	0
Astro	Olig	Thrb	0.00146835	0.1423	0
Astro	Olig	Serinc3	0.22279	0.852295	0
Astro	Olig	Frmd4b	0.446053	0.963438	0
Astro	Olig	Sparc	0.749641	0.969238	0
Astro	Olig	Parp4	0.225249	0.852295	0
Astro	Olig	Gpc5	0.00223811	0.1423	0
Astro	Olig	Rreb1	0.625347	0.969238	0
Astro	Olig	Kcnip3	0.710911	0.969238	0
Astro	Olig	Cd9	0.758613	0.969238	0
Astro	Olig	Vim	0.512687	0.963438	0
Astro	Olig	Lyz2	0.477802	0.963438	0
Astro	Olig	Olig2	0.907959	0.990729	0
Astro	Olig	Hipk2	0.162674	0.852295	0
Astro	Olig	Tnfsf8	0.843377	0.979857	0
Astro	Olig	Tnks	0.00604759	0.282221	0
Astro	Olig	Hmgcr	0.0583436	0.773079	0
Astro	Olig	Pbx3	0.880375	0.990729	0
Astro	Olig	Ephb1	0.682781	0.969238	0
Astro	Olig	E2f3	0.260194	0.909984	0
Astro	Olig	Dach1	0.301032	0.963438	0
Astro	Olig	Apoe	0.364658	0.963438	0
Astro	Olig	Tead2	0.389137	0.963438	0
Astro	Olig	Fth1	0.803445	0.969238	0
Astro	Olig	Kctd8	0.602469	0.969238	0
Astro	Olig	Jazf1	0.187378	0.852295	0
Astro	Olig	Sp100	0.758078	0.969238	0
Astro	Olig	Olig1	0.997056	0.997056	0
Astro	Olig	Cd74	0.350917	0.963438	0
Astro	Olig	Jdp2	0.215981	0.852295	0
Astro	Olig	Eif5b	0.27931	0.942252	0
Astro	Olig	Pde10a	0.422843	0.963438	0
Astro	Olig	S100a10	0.0998061	0.773079	0
Astro	Olig	Hsbp1	0.891904	0.990729	0
Astro	Olig	Dgka	0.451826	0.963438	0
Astro	Olig	Adra1a	0.505396	0.963438	0
Astro	Olig	Nkain3	0.199793	0.852295	0
Astro	Olig	Ildr2	0.893094	0.990729	0
Astro	Olig	Zfhx3	0.617472	0.969238	0
Astro	Olig	Scg2	0.53608	0.969238	0
Astro	Olig	Zeb1	0.320111	0.963438	0
Astro	Olig	Dpysl3	0.548483	0.969238	0
Astro	Peri	Abi3	0.269729	0.812312	0
Astro	Peri	Acta2	0.990161	0.997285	0
Astro	Peri	Adora2a	0.532889	0.899508	0
Astro	Peri	Aldoc	0.44942	0.896575	0
Astro	Peri	Anln	0.180997	0.706829	0
Astro	Peri	Apln	0.0455083	0.551835	0
Astro	Peri	Aqp4	0.91367	0.989621	0
Astro	Peri	B2m	0.599501	0.899508	0
Astro	Peri	Bcl11b	0.766185	0.955001	0
Astro	Peri	Bgn	0.416903	0.896575	0
Astro	Peri	Bmp4	0.675088	0.903394	0
Astro	Peri	Bnc2	0.937458	0.990521	0
Astro	Peri	C1qa	0.136374	0.659086	0
Astro	Peri	C1qc	0.0124201	0.551835	0
Astro	Peri	C1ql1	0.0331962	0.551835	0
Astro	Peri	C3	0.424691	0.896575	0
Astro	Peri	C4b	0.0188474	0.551835	0
Astro	Peri	Calb1	0.150362	0.680116	0
Astro	Peri	Calb2	0.642484	0.899508	0
Astro	Peri	Car3	0.0660548	0.551835	0
Astro	Peri	Ccl2	0.232424	0.803441	0
Astro	Peri	Ccr2	0.158596	0.691412	0
Astro	Peri	Cd14	0.310241	0.839665	0
Astro	Peri	Cd24a	0.698357	0.922358	0
Astro	Peri	Cd47	0.34556	0.874774	0
Astro	Peri	Cdkn2a	0.476869	0.897419	0
Astro	Peri	Cgnl1	0.739283	0.94903	0
Astro	Peri	Chat	0.819319	0.955001	0
Astro	Peri	Chrna2	0.48523	0.899508	0
Astro	Peri	Cldn5	0.246827	0.812312	0
Astro	Peri	Clec10a	0.470981	0.897419	0
Astro	Peri	Clic4	0.76666	0.955001	0
Astro	Peri	Cnr1	0.31986	0.839665	0
Astro	Peri	Cpne5	0.696071	0.922358	0
Astro	Peri	Cpne7	0.661509	0.903394	0
Astro	Peri	Cpne9	0.105022	0.58521	0
Astro	Peri	Crh	0.186905	0.716895	0
Astro	Peri	Crhbp	0.266784	0.812312	0
Astro	Peri	Crispld2	0.0262739	0.551835	0
[truncated: 15,921 more rows]
